# Supplementary material for: Seasonality of parasitic and saprotrophic zoosporic fungi: linking sequence data to ecological traits
Source: ISME J. 2022 Jun 28;16(9):2242–54. doi: 10.1038/s41396-022-01267-y (PMC9381765; doi:10.1038/s41396-022-01267-y)
Supplement: Supplementary file 3 — Supplementary table S1 [file 41396_2022_1267_MOESM3_ESM.xlsx]

## Sheet: sheet1
Supplementary Table S1: details of sampling dates and sampling depths for environmental sequencing, targeted isolation and quantification of prevalence of infection
ID	Sampling date	integrated depth (m)	water sampler (eDNA)	water volume filtered (ml) (eDNA)
1	2015-03-05	0-10	hosepipe sampler	1000
2	2015-03-11	0-10	hosepipe sampler	600
3	2015-03-18	0-10	hosepipe sampler	800
4	2015-03-24	0-10	hosepipe sampler	750
5	2015-04-08	0-10	hosepipe sampler	500
6	2015-04-15	0-10	hosepipe sampler	500
7	2015-04-21	0-10	hosepipe sampler	500
8	2015-05-07	0-10	HYDRO-BIOS IWS III	750
9	2015-05-20	0-10	HYDRO-BIOS IWS III	1000
10	2015-06-02	0-6.5	hosepipe sampler	1000
11	2015-06-05	0-6.5	hosepipe sampler	1000
12	2015-06-12	0-6.5	hosepipe sampler	1000
13	2015-06-16	0-7	hosepipe sampler	1000
14	2015-06-23	0-6	hosepipe sampler	1000
15	2015-06-30	0-8	hosepipe sampler	1000
16	2015-07-07	0-8	hosepipe sampler	1000
17	2015-07-14	0-13	hosepipe sampler	1000
18	2015-09-02	0-10	hosepipe sampler	1000
19	2015-09-15	0-10	hosepipe sampler	1000
20	2015-09-22	0-10	hosepipe sampler	1000
21	2015-09-29	0-10	hosepipe sampler	1000
22	2015-10-16	0-10	hosepipe sampler	1000
23	2015-10-27	0-10	hosepipe sampler	1000
24	2015-11-05	0-10	HYDRO-BIOS IWS III	1000
25	2015-11-16	0-10	HYDRO-BIOS IWS III	1000
26	2015-12-02	0-10	HYDRO-BIOS IWS III	1000
27	2015-12-17	0-10	HYDRO-BIOS IWS III	1000
28	2015-01-01	0-10	HYDRO-BIOS IWS III	1000
29	2015-01-26	0-10	HYDRO-BIOS IWS III	1000
30	2015-03-08	0-10	HYDRO-BIOS IWS III	1000
31	2015-03-23	0-11	HYDRO-BIOS IWS III	1000
32	2015-03-30	0-13	HYDRO-BIOS IWS III	800
33	2015-04-06	0-11	HYDRO-BIOS IWS III	500
34	2015-04-13	0-11	HYDRO-BIOS IWS III	1000
35	2015-04-20	0-11	HYDRO-BIOS IWS III	500
36	2015-04-27	0-10	HYDRO-BIOS IWS III	500
37	2015-05-04	0-8.5	HYDRO-BIOS IWS III	500
38	2015-05-11	0-12	HYDRO-BIOS IWS III	1000
39	2015-05-18	0-14	HYDRO-BIOS IWS III	1000
40	2015-05-26	0-13	HYDRO-BIOS IWS III	1000
41	2015-06-02	0-12	HYDRO-BIOS IWS III	1000
42	2015-06-22	0-10.5	HYDRO-BIOS IWS III	1000
