# Supplementary material for: Seasonality of parasitic and saprotrophic zoosporic fungi: linking sequence data to ecological traits
Source: ISME J. 2022 Jun 28;16(9):2242–54. doi: 10.1038/s41396-022-01267-y (PMC9381765; doi:10.1038/s41396-022-01267-y)
Supplement: Supplementary file 6 — Supplementary table S4 [file 41396_2022_1267_MOESM6_ESM.xlsx]

## Sheet: Sheet1
Supplementary Table S4: annotated fungal ASV table from in-situ pollen baiting experiment with read abundance values in the different replicated habitat sites; LM="littoral macrophyte", LR="littoral reed stand", LS="littoral above sediment", P="pelagic", "R" stands for replicate
			littoral macrophyte area			littoral reed stand			littoral above sandy sediment			pelagic
ID	ASV	Sequence match (>99% sequence similarity)	LMR1	LMR2	LMR3	LRR1	LRR2	LRR3	LSR1	LSR2	LSR3	PR1	PR2	PR3	PR4	PR5	PR6	Reads total	Taxonomy	closest hit in genbank	sequence similarity	accession number
1	ASV_1	Pol-MDA36	4384	15816	8616	13887	13549	11674	16150	15841	6227	12913	8613	19171	10011	15863	14729	187444	Eukaryota; Fungi;Chytridiomycota;Chytridiomycetes;Rhizophydiales	Uncultured fungus clone pollen417	97.67	MG132649.1
2	ASV_2		662	1954	2752	1546	510	557	1531	1252	623	1937	1671	3763	1687	4324	1463	26232	Eukaryota; Fungi;Chytridiomycota;Chytridiomycetes;Rhizophydiales	Uncultured fungus clone pollen417	96.51	MG132649.1
3	ASV_3		1964	1824	3375	1158	296	737	2133	2440	923	1020	4022	1573	663	650	1541	24319	Eukaryota; Fungi;Chytridiomycota;Chytridiomycetes;Rhizophydiales	Uncultured Rhizophydiales partial 26S rRNA gene, clone DmlYyyy2	96.22	HE806158.1
4	ASV_4	Pol-MDA36	316	1000	733	1359	925	1082	1191	1619	620	918	547	1721	1041	1381	863	15316	Eukaryota; Fungi;Chytridiomycota;Chytridiomycetes;Rhizophydiales	Uncultured fungus clone pollen417	97.38	MG132649.1
5	ASV_5		829	517	1087	417	91	252	686	766	304	388	1875	787	193	226	831	9249	Eukaryota; Fungi;Chytridiomycota;Chytridiomycetes;Rhizophydiales	Uncultured Rhizophydiales partial 26S rRNA gene, clone DmlYyyy2	95.93	HE806158.1
6	ASV_6		17	92	178	232	57	120	1016	393	46	55	128	349	103	179	61	3026	Eukaryota; Fungi;Chytridiomycota;Chytridiomycetes;Rhizophydiales	Uncultured Rhizophydiales partial 26S rRNA gene, clone Ao0Yyyy5	99.71	HE806143.1
7	ASV_7		38	88	50	148	55	157	253	318	203	10	128	691	56	204	24	2423	Eukaryota; Fungi;Chytridiomycota;Chytridiomycetes;Rhizophydiales	Uncultured Rhizophydiales partial 26S rRNA gene, clone Ao0Yyyy5	98.55	HE806143.1
8	ASV_8		1	88	64	804	65	185	312	145	28	0	0	0	0	17	0	1709	Eukaryota; Fungi; Cryptomycota;	Uncultured fungus clone 103_NA5_P33_A5	91.91	KF297107.1
9	ASV_9		218	131	177	71	30	61	66	124	45	106	348	30	69	16	11	1503	Eukaryota; Fungi;Chytridiomycota;Chytridiomycetes;Rhizophydiales	Uncultured Rhizophydiales partial 26S rRNA gene, clone DmlYyyy2	96.22	HE806158.1
10	ASV_10		43	53	208	43	13	39	243	69	49	83	124	153	35	30	81	1266	Eukaryota; Fungi;Chytridiomycota;Chytridiomycetes;Rhizophydiales	Uncultured Rhizophydiales partial 26S rRNA gene, clone DmlYyyy2	96.51	HE806158.1
11	ASV_11		106	102	52	226	54	137	224	134	85	11	0	21	5	15	10	1182	Eukaryota; Fungi;Chytridiomycota;Chytridiomycetes;Rhizophydiales	Chytridiomycota sp. Mori B3	99.4	EU873019.1
12	ASV_12		20	66	34	153	30	79	124	66	47	11	4	25	6	17	3	685	Eukaryota; Fungi;Chytridiomycota;Chytridiomycetes;Rhizophydiales	Chytridiomycota sp. Mori B3	99.7	EU873019.1
13	ASV_13		11	72	20	20	4	9	176	39	3	58	63	3	2	27	12	519	Eukaryota; Fungi; Cryptomycota;	Uncultured fungus clone 103_NA5_P33_A5	91.62	KF297107.1
14	ASV_14	Pol-MDA36	13	115	0	24	42	0	42	31	18	54	0	0	92	27	25	483	Eukaryota; Fungi;Chytridiomycota;Chytridiomycetes;Rhizophydiales	Uncultured fungus clone pollen417	97.38	MG132649.1
15	ASV_15		10	8	28	21	18	24	71	45	0	0	19	172	16	14	0	446	Eukaryota; Fungi;Chytridiomycota;Chytridiomycetes;Rhizophydiales	Uncultured Rhizophydiales partial 26S rRNA gene, clone Ao0Yyyy5	98.26	HE806143.1
16	ASV_16		0	0	0	78	8	14	122	116	5	0	4	0	0	0	0	347	Eukaryota; Fungi;Chytridiomycota;Chytridiomycetes;Rhizophydiales	Uncultured Rhizophydiales partial 26S rRNA gene, clone DmlYyyy2	96.51	HE806158.1
17	ASV_17		55	2	165	15	9	14	6	21	0	12	0	26	0	5	2	332	Eukaryota; Fungi;Chytridiomycota;Chytridiomycetes;Rhizophydiales	Uncultured Rhizophydiales partial 26S rRNA gene, clone DmlYyyy2	97.02	HE806158.1
18	ASV_18		14	14	20	24	6	11	30	49	6	15	19	16	0	4	2	230	Eukaryota; Fungi; Chytridiomycota; Chytridiomycetes; Chytridiales;Chytriomycetaceae; Chytriomyces	Chytriomyces hyalinus isolate AFTOL-ID 1537	98.54	DQ273836.2
19	ASV_19	Pol-MDA28	8	7	73	10	6	30	15	23	6	6	6	13	3	14	6	226	Eukaryota; Fungi;Chytridiomycota;Chytridiomycetes;Rhizophydiales	Uncultured Rhizophydiales partial 26S rRNA gene, clone DmlYyyy2	97.09	HE806158.1
20	ASV_20		0	8	15	21	1	3	24	30	10	2	2	7	1	4	3	131	Eukaryota; Fungi;Chytridiomycota;Chytridiomycetes;Rhizophydiales	Chytridiomycota sp. Mori B3	99.4	EU873019.1
21	ASV_21	Staurastrum-CHY4	8	44	0	0	0	1	30	31	6	0	0	6	0	1	0	127	Eukaryota; Fungi;Chytridiomycota;Chytridiomycetes;Rhizophydiales	Protrudomyces lateralis ARG071	98.81	NG_060073
22	ASV_22	Staurastrum-CHY4	4	60	0	8	2	3	0	0	4	0	0	11	0	0	2	94	Eukaryota; Fungi;Chytridiomycota;Chytridiomycetes;Rhizophydiales	Protrudomyces lateralis ARG071	98.21	NG_060073
23	ASV_23		0	0	0	0	0	1	4	15	0	10	22	13	7	14	6	92	Eukaryota; Fungi;Chytridiomycota;Chytridiomycetes;Rhizophydiales	Uncultured Rhizophydiales partial 26S rRNA gene, clone DmlYyyy2	94.24	HE806158.1
24	ASV_24		1	0	3	11	3	3	7	13	6	10	5	5	0	18	5	90	Eukaryota; Fungi;Chytridiomycota;Chytridiomycetes;Rhizophydiales	Rhizophydium paterale (= Protrudomyces lateralis)	95.06	JN940998.1
25	ASV_25		0	4	0	14	0	0	2	1	49	0	0	0	0	0	0	70	Eukaryota; Fungi;Chytridiomycota;Chytridiomycetes;Rhizophydiales	Rhizophydium sp. ARG016	96.5	EF585601.1
26	ASV_26	Pollen-CHY1/Globomyces pollinis-pini	0	0	0	0	0	0	0	47	0	0	0	0	0	0	0	47	Eukaryota; Fungi;Chytridiomycota;Chytridiomycetes;Rhizophydiales	Globomyces pollinis-pini isolate ARG069	100	EF585626.1
27	ASV_27		0	0	4	12	0	4	11	7	5	0	1	0	0	1	0	45	Eukaryota; Fungi; Chytridiomycota; Chytridiomycetes; Chytridiales;Chytriomycetaceae	Rhizoclosmatium globosum	97.93	JN941008.1
28	ASV_28		0	0	0	0	0	0	0	28	0	0	0	0	0	0	0	28	Eukaryota; Fungi;Chytridiomycota;Chytridiomycetes;Rhizophydiales	Rhizophydium paterale (= Protrudomyces lateralis)	95.04	JN940998.1
29	ASV_29		0	0	0	5	0	7	4	3	0	0	0	0	0	0	0	19	Eukaryota; Fungi;Chytridiomycota;Chytridiomycetes;Rhizophydiales	Rhizophydium sp. ARG055	99.41	EF585622.1
30	ASV_30		0	0	0	0	19	0	0	0	0	0	0	0	0	0	0	19	Eukaryota; Fungi;Chytridiomycota;Chytridiomycetes;Rhizophydiales	Uncultured Rhizophydiales partial 26S rRNA gene, clone Ao0Yyyy5	98.84	HE806143.1
31	ASV_31		0	0	0	0	0	0	0	0	0	0	0	0	0	19	0	19	Eukaryota; Fungi;Chytridiomycota;Chytridiomycetes;Rhizophydiales	Uncultured fungus clone pollen417	97.67	MG132649.1
32	ASV_32		0	0	5	4	0	0	0	4	0	0	0	3	0	0	0	16	Eukaryota; Fungi; Dikarya; Ascomycota; Pezizomycotina;Dothideomycetes; Dothideomycetidae; Capnodiales; Cladosporiaceae;Cladosporium	Cladosporium sp.	100	MN153922.1
33	ASV_33		0	0	0	0	0	0	0	0	0	0	0	13	0	0	0	13	Eukaryota; Fungi	Uncultured soil fungus clone OTU97-609	95.09	JQ311395.1
34	ASV_34		0	0	0	0	0	0	0	0	0	0	11	0	0	0	0	11	Eukaryota; Fungi;Chytridiomycota;Chytridiomycetes;Rhizophydiales	Uncultured Rhizophydiales partial 26S rRNA gene, clone DmlYyyy2	100	HE806158.1
35	ASV_35		0	0	0	0	0	0	0	0	0	0	0	10	0	0	0	10	Eukaryota; Fungi; Dikarya; Ascomycota; Pezizomycotina	Uncultured Pezizomycotina clone KL_2d_2C01	100	JF495199.1
36	ASV_36		0	0	2	4	2	0	0	0	0	0	0	0	0	0	0	8	Eukaryota; Fungi	Uncultured fungus clone pollen416	92.73	MG132648.1
37	ASV_37		0	0	0	8	0	0	0	0	0	0	0	0	0	0	0	8	Eukaryota; Fungi;Chytridiomycota;Chytridiomycetes;Rhizophydiales	Uncultured Rhizophydium partial 26S rRNA gene, clone GcoYyyy2	96.13	HE806166.1
38	ASV_38		0	0	0	8	0	0	0	0	0	0	0	0	0	0	0	8	Eukaryota; Fungi; Cryptomycota;	Rozella sp. JEL347 isolate AFTOL-ID 16	88.76	DQ273766.1
39	ASV_39		0	0	0	0	0	0	0	0	0	0	0	8	0	0	0	8	Eukaryota; Fungi;Chytridiomycota;Chytridiomycetes;Rhizophydiales	Uncultured Rhizophydiales partial 26S rRNA gene, clone DmlYyyy2	94.48	HE806158.1
40	ASV_40		0	0	0	0	0	7	0	0	0	0	0	0	0	0	0	7	Eukaryota; Fungi;Chytridiomycota;Chytridiomycetes;Rhizophydiales	Uncultured fungus clone pollen417	97.09	MG132649.1
41	ASV_41		0	0	0	0	0	0	0	7	0	0	0	0	0	0	0	7	Eukaryota; Fungi;Chytridiomycota;Chytridiomycetes;Rhizophydiales	Kappamyces sp. (deposited as Rhizophydium patellarium)	99.1	JN941009.1
42	ASV_42		0	0	6	0	0	0	0	0	0	0	0	0	0	0	0	6	Eukaryota; Fungi;Chytridiomycota;Chytridiomycetes;Rhizophydiales	Uncultured Chytridiomycota clone Moss	99.4	MG266093.1
43	ASV_43		0	0	0	6	0	0	0	0	0	0	0	0	0	0	0	6	Eukaryota; Fungi;Chytridiomycota;Chytridiomycetes;Rhizophydiales	Geranomyces tanneri JEL 543	95.94	NG_060632.1
44	ASV_44		0	0	0	0	0	5	0	0	0	0	0	0	0	0	0	5	Eukaryota; Fungi; Dikarya; Ascomycota; Ascomycota incertae sedis;Tetracladium.	Tetracladium sp. AS5-2	99.71	AB752249.1
45	ASV_45		0	0	0	0	0	0	4	0	0	0	0	0	0	0	0	4	Eukaryota; Fungi; Blastocladiomycota; Blastocladiomycetes;Blastocladiales; Catenariaceae; Catenaria	Catenaria anguillulae isolate JEL0194	99	MT730687.1
46	ASV_46		0	0	0	0	0	0	0	0	0	0	0	4	0	0	0	4	Eukaryota; Fungi;Chytridiomycota;Chytridiomycetes;Rhizophydiales	Uncultured fungus clone pollen417	97.4	MG132649.1
47	ASV_47		0	0	0	3	0	0	0	0	0	0	0	0	0	0	0	3	Eukaryota; Fungi	Uncultured fungus clone J054	97.99	JX974803.1
48	ASV_48		0	0	0	0	0	3	0	0	0	0	0	0	0	0	0	3	Eukaryota; Fungi; Dikarya; Ascomycota; Pezizomycotina;Leotiomycetes; Helotiales; Leotiaceae; Gorgomyces	Gorgomyces honrubiae strain CCM F-12003	100	KC834028.1
49	ASV_49		0	0	0	0	0	0	0	0	0	0	0	3	0	0	0	3	Eukaryota; Fungi; Dikarya; Ascomycota; Pezizomycotina;Eurotiomycetes; Eurotiomycetidae; Eurotiales; Aspergillaceae;Aspergillus	Aspergillus brunneus strain CBS 886.71	100	MH872139.1
50	ASV_50	Pol-MDA36	0	0	0	2	0	0	0	0	0	0	0	0	0	0	0	2	Eukaryota; Fungi;Chytridiomycota;Chytridiomycetes;Rhizophydiales	Uncultured fungus clone pollen417	94.82	MG132649.1
51	ASV_51		0	0	0	0	0	0	0	2	0	0	0	0	0	0	0	2	Eukaryota; Fungi; Mucoromycota	Endogone sp. voucher PERTH:7591853	86.58	MF479023.1
