# Supplementary material for: Seasonality of parasitic and saprotrophic zoosporic fungi: linking sequence data to ecological traits
Source: ISME J. 2022 Jun 28;16(9):2242–54. doi: 10.1038/s41396-022-01267-y (PMC9381765; doi:10.1038/s41396-022-01267-y)
Supplement: Supplementary file 7 — Supplementary table S5 [file 41396_2022_1267_MOESM7_ESM.xlsx]

## Sheet: Sheet1
Supplementary Table 5: annotated fungal ASV table with read abundance values over the different sampling time-points.
Reference sequences for individual ASVs can be found in Supplementary file "All_ASVs.fasta"
		Sampling time points																																											Taxonomy based on Silva LSU database v138
ID	ASV	2015-03-05	2015-03-11	2015-03-18	2015-03-24	2015-04-08	2015-04-15	2015-04-21	2015-05-07	2015-05-20	2015-06-02	2015-06-05	2015-06-12	2015-06-16	2015-06-23	2015-06-30	2015-07-07	2015-07-14	2015-09-02	2015-09-15	2015-09-22	2015-09-29	2015-10-16	2015-10-27	2015-11-05	2015-11-16	2015-12-02	2015-12-17	2016-01-01	2016-01-26	2016-03-08	2016-03-23	2016-03-30	2016-04-06	2016-04-16	2016-04-20	2016-04-27	2016-05-04	2016-05-11	2016-05-18	2016-05-26	2016-06-02	2016-06-22	Reads total	Clade	Phylum	Subphylum	Class	Order
1	ASV_1	1125	357	49956	142635	5749	2003	92752	0	0	0	0	143	0	0	0	0	0	0	10	12	0	4	0	0	0	0	0	0	0	0	0	0	0	0	3	0	31	0	0	0	0	0	294780	Opisthokonta	Ascomycota	Pezizomycotina	Sordariomycetes	Hypocreales
2	ASV_2	0	0	300	21	0	0	0	392	2671	0	0	0	0	0	0	0	0	1297	2830	257	160	127	246	11169	1313	7576	191	1098	96	2652	214	868	3150	893	30899	704	1582	309	938	2761	7117	5088	86919	Opisthokonta	Ascomycota	Pezizomycotina	Dothideomycetes	Capnodiales
3	ASV_3	0	0	12	9	0	0	3	129	20102	6105	9065	612	1273	214	153	21	80	222	8	0	0	0	0	37	13	0	0	0	0	0	0	0	0	0	0	0	0	219	8488	2294	16762	4615	70436	Opisthokonta	Chytridiomycota	Incertae Sedis	Chytridiomycetes	Rhizophydiales
4	ASV_4	0	0	2	1	0	0	0	0	0	0	0	0	1	0	7	13998	182	6	0	0	0	0	0	0	0	0	0	0	0	0	0	0	4	0	9	0	0	0	0	0	0	40954	55164	Opisthokonta	Chytridiomycota	Incertae Sedis	Chytridiomycetes
5	ASV_5	29	0	533	27	0	9	0	4	68	485	593	97	82	4105	2146	378	10244	10161	6263	548	98	175	410	379	6	213	163	468	226	16	154	38	22	46	1511	16	252	6	14	56	8973	2429	51443	Opisthokonta	Ascomycota	Pezizomycotina	Dothideomycetes	Capnodiales
6	ASV_6	0	0	68	11	0	14	7	2	4	0	0	0	0	0	0	0	0	0	5	0	0	0	0	0	0	0	0	163	161	2225	1795	1262	13109	14821	9809	133	9	0	2	0	0	33	43633	Opisthokonta	Chytridiomycota	Incertae Sedis	Chytridiomycetes
7	ASV_7	10993	1462	10371	3989	354	461	713	57	0	0	0	0	0	0	0	0	0	1787	3500	1227	943	3510	2005	0	249	0	0	0	0	0	7	0	0	0	0	0	0	0	0	0	0	0	41628	Opisthokonta	Ascomycota	Pezizomycotina	Sordariomycetes	Hypocreales
8	ASV_8	0	0	0	0	0	0	0	0	2	0	0	0	0	0	0	0	0	0	0	0	0	0	0	0	0	0	0	0	0	0	0	0	7	83	25815	8331	7349	6	6	0	0	0	41599	Opisthokonta	Chytridiomycota	Incertae Sedis	Chytridiomycetes	Rhizophydiales
9	ASV_9	1612	2072	9846	6424	302	388	1939	5	0	0	0	0	0	0	0	0	0	1	5182	915	398	4022	1221	0	154	0	0	0	0	0	1	0	0	0	0	0	0	0	8	0	0	0	34490	Opisthokonta	Ascomycota	Pezizomycotina	Sordariomycetes	Hypocreales
10	ASV_10	0	0	38	2	7	0	0	269	12162	6075	4349	108	9	97	19	14	0	0	0	0	0	0	2	0	0	0	0	0	0	0	18	0	0	12	0	0	195	18	968	118	1213	176	25869	Opisthokonta	Chytridiomycota	Incertae Sedis	Chytridiomycetes	Rhizophydiales
11	ASV_11	0	4	0	0	0	0	0	18	7991	5100	9881	352	38	3	0	7	0	1	0	0	0	0	0	0	9	0	0	0	0	0	0	14	0	0	0	0	0	58	445	529	1301	2	25753	Opisthokonta	Chytridiomycota	Incertae Sedis	Chytridiomycetes	Rhizophydiales
12	ASV_12	0	0	1	0	0	0	0	0	0	0	0	0	0	0	0	0	12	2245	7653	146	279	4865	5054	0	47	0	1	0	739	0	8	0	0	0	0	0	0	0	0	0	70	0	21120	Opisthokonta	Basidiomycota	Agaricomycotina
13	ASV_13	405	15774	1076	208	14	0	21	0	0	0	0	0	0	0	0	0	0	0	0	0	0	0	0	0	0	0	0	0	0	0	0	0	0	0	0	0	0	0	0	0	0	0	17498	Opisthokonta	Ascomycota	Pezizomycotina	Eurotiomycetes	Eurotiales
14	ASV_14	2932	1010	6114	3834	683	327	1667	0	0	0	0	0	0	0	0	0	0	0	1	0	0	0	0	0	0	34	0	0	0	0	0	0	0	0	0	0	0	0	0	0	0	0	16602	Opisthokonta	Ascomycota	Pezizomycotina	Sordariomycetes	Hypocreales
15	ASV_15	0	0	0	2	0	0	0	0	2	0	85	0	0	0	0	0	0	14014	344	0	0	0	0	0	13	0	0	0	0	0	0	0	0	0	0	0	0	0	0	0	0	0	14460	Opisthokonta	Mucoromycota	Mucoromycotina	Mortierellomycetes	Mortierellales
16	ASV_16	11328	435	1092	810	14	11	55	0	0	0	0	0	0	0	0	0	0	0	2	0	0	0	0	0	0	0	0	0	0	0	0	0	0	0	0	0	0	0	0	0	0	0	13747	Opisthokonta	Ascomycota	Pezizomycotina	Sordariomycetes	Hypocreales
17	ASV_17	15	4	528	70	8	105	6	27	17	0	0	0	0	0	0	0	0	1986	9604	61	113	43	57	0	86	426	95	0	62	59	10	48	53	39	2	0	0	9	0	0	0	0	13533	Opisthokonta	Ascomycota	Pezizomycotina	Dothideomycetes	Pleosporales
18	ASV_18	47	74	1396	834	0	112	109	3	50	0	0	0	0	0	0	23	193	5203	950	103	4	10	33	434	843	0	9	36	133	212	21	22	0	0	0	17	0	0	0	8	29	2463	13371	Opisthokonta	Ascomycota	Pezizomycotina	Dothideomycetes	Pleosporales
19	ASV_19	8	24	98	0	2	0	0	0	0	0	0	0	0	0	0	0	0	5186	7096	127	30	42	29	334	161	122	27	0	9	0	0	0	0	0	0	0	0	0	0	0	0	51	13346	Opisthokonta	Basidiomycota	Agaricomycotina	Agaricomycetes	Polyporales
20	ASV_20	22	0	0	26	0	0	0	0	0	0	0	0	0	0	42	0	3	2725	9230	263	244	356	248	0	0	0	44	0	0	0	3	0	0	23	0	0	0	0	0	0	0	0	13229	Opisthokonta	Basidiomycota	Ustilaginomycotina	Exobasidiomycetes
21	ASV_21	9	0	276	121	17	7	15	0	0	48	344	0	9676	540	1207	0	116	0	0	9	53	62	93	0	0	0	36	0	31	11	0	0	0	4	0	0	0	18	0	0	0	0	12693	Opisthokonta	Basidiomycota	Agaricomycotina
22	ASV_22	0	0	0	0	0	0	0	0	0	62	72	87	15	719	4353	463	920	218	53	0	0	9	22	1089	405	976	257	108	0	0	0	0	0	0	0	0	0	0	0	0	0	1481	11309	Opisthokonta	Incertae_Sedis
23	ASV_23	0	0	0	0	0	0	0	0	0	0	0	0	0	0	0	0	108	0	0	0	0	0	0	0	0	0	0	0	0	0	0	0	0	0	17	36	148	0	3	3	9	10650	10974	Opisthokonta	Chytridiomycota	Incertae_Sedis	Chytridiomycetes	Rhizophydiales
24	ASV_24	195	17	1863	65	11	30	7	4	43	0	0	0	38	1	80	0	80	3042	3177	182	86	173	249	180	212	28	78	223	38	6	16	21	4	4	7	0	16	0	0	3	266	164	10609	Opisthokonta	Ascomycota	Pezizomycotina	Dothideomycetes	Capnodiales
25	ASV_25	0	0	0	0	0	0	0	0	0	0	0	0	0	0	14	6575	730	1881	849	12	1	0	0	0	0	0	0	7	0	0	0	0	0	0	0	0	0	0	0	0	0	259	10328	Opisthokonta	Chytridiomycota	Incertae_Sedis	Chytridiomycetes
26	ASV_26	0	0	92	11	0	0	0	31	1735	2559	3047	0	14	0	0	0	0	0	0	0	0	0	0	0	0	0	0	0	0	0	0	0	0	0	0	0	0	137	2168	262	269	0	10325	Opisthokonta	Chytridiomycota	Incertae_Sedis	Chytridiomycetes
27	ASV_27	0	0	0	0	0	0	0	0	0	0	0	0	0	0	0	0	0	1155	4616	430	349	1352	1254	0	441	0	376	0	58	0	0	0	0	0	0	0	0	0	0	0	0	0	10031	Opisthokonta	Basidiomycota
28	ASV_28	0	0	0	0	0	0	0	0	0	0	0	0	0	0	0	0	0	0	0	0	0	55	227	5747	33	116	44	254	0	2	21	22	34	18	2723	256	193	0	3	0	132	60	9940	Opisthokonta	Basidiomycota	Agaricomycotina	Agaricomycetes
29	ASV_29	0	0	0	0	0	0	0	0	0	104	3664	496	7	0	0	0	0	3934	14	16	2	469	69	122	12	40	38	55	0	0	0	0	0	0	0	0	0	0	0	0	82	552	9676	Opisthokonta	Chytridiomycota	Incertae_Sedis	Chytridiomycetes	Rhizophydiales
30	ASV_30	0	0	0	0	0	0	0	0	0	0	0	0	0	0	0	0	0	7987	86	0	0	0	0	0	4	0	0	0	0	0	0	0	0	0	0	0	0	0	0	0	0	0	8077	Opisthokonta	Chytridiomycota	Incertae_Sedis	Chytridiomycetes
31	ASV_31	15	8	318	70	0	0	0	0	0	0	0	0	0	0	94	9	0	4743	1178	33	4	56	43	47	5	0	12	0	0	0	82	29	9	0	1136	0	0	4	13	0	59	0	7967	Opisthokonta	Ascomycota	Pezizomycotina	Dothideomycetes	Dothideales
32	ASV_32	13	0	212	8	0	8	74	0	0	0	0	0	0	0	0	0	0	127	3786	552	385	1052	1689	0	25	0	0	0	0	0	0	0	0	0	0	0	0	0	0	0	0	0	7931	Opisthokonta	Ascomycota	Pezizomycotina	Eurotiomycetes	Chaetothyriales
33	ASV_33	0	0	4	0	0	0	0	87	4089	1519	1154	113	30	0	23	6	33	0	0	0	0	0	0	0	0	0	0	77	0	0	0	0	0	12	0	0	63	0	324	55	236	20	7845	Opisthokonta	Chytridiomycota	Incertae_Sedis	Chytridiomycetes	Rhizophydiales
34	ASV_34	0	0	0	0	0	0	0	0	13	33	238	736	133	688	219	68	564	1566	1683	17	13	13	3	558	741	63	76	105	0	0	0	0	0	0	7	23	95	0	0	0	14	82	7751	Opisthokonta	Chytridiomycota	Incertae_Sedis	Chytridiomycetes	Rhizophydiales
35	ASV_35	0	0	3	2	0	0	0	0	0	0	0	0	0	0	0	0	0	57	2041	503	621	2956	1343	0	0	0	0	0	0	0	0	0	0	0	1	0	0	0	0	0	0	0	7527	Opisthokonta	Ascomycota	Pezizomycotina	Sordariomycetes
36	ASV_36	18	51	6298	451	7	9	25	0	0	0	0	0	0	0	0	0	0	0	0	0	0	0	0	0	0	0	0	0	0	0	0	0	0	0	0	0	0	0	0	0	476	0	7335	Opisthokonta	Ascomycota	Pezizomycotina	Dothideomycetes	Pleosporales
37	ASV_37	5	14	3659	69	13	21	55	0	0	0	0	0	0	0	0	0	0	0	0	0	10	0	9	0	0	0	160	0	88	0	8	1217	0	0	0	0	0	0	0	7	1580	313	7228	Opisthokonta	Ascomycota	Pezizomycotina	Dothideomycetes	Pleosporales
38	ASV_38	27	33	305	111	3	29	0	5	453	0	0	46	0	87	311	0	123	728	1027	114	26	22	117	2519	35	109	177	147	42	18	12	81	0	12	0	9	0	2	0	24	470	0	7224	Opisthokonta	Ascomycota	Pezizomycotina	Dothideomycetes	Capnodiales
39	ASV_39	208	25	6439	27	0	0	0	0	0	0	0	0	0	0	0	0	0	0	0	0	0	0	0	0	0	0	0	0	0	0	0	0	0	0	0	0	0	0	0	0	0	0	6699	Opisthokonta	Ascomycota	Pezizomycotina	Sordariomycetes	Hypocreales
40	ASV_40	0	0	0	0	0	0	0	0	0	0	0	0	0	0	0	0	0	0	4856	413	159	223	1012	0	0	9	0	0	0	0	0	0	0	0	0	0	0	0	0	0	0	0	6672	Opisthokonta	Basidiomycota	Agaricomycotina	Tremellomycetes	Tremellales
41	ASV_41	539	161	1150	1051	69	35	389	338	0	0	0	0	0	0	0	0	0	2	17	0	0	0	0	0	155	877	0	0	0	904	0	31	65	0	542	6	60	0	26	6	0	0	6423	Opisthokonta	Ascomycota	Pezizomycotina
42	ASV_42	2	0	5	13	0	0	0	0	0	0	39	0	1423	0	293	9	70	1380	2359	73	89	158	94	0	14	0	0	0	45	10	0	0	0	0	0	0	0	10	0	0	0	0	6086	Opisthokonta	Basidiomycota	Agaricomycotina
43	ASV_43	0	0	0	0	0	0	0	0	0	0	0	0	0	0	0	0	0	5882	82	5	0	0	0	0	5	0	0	0	0	0	0	0	0	0	0	0	0	0	0	0	0	0	5974	Opisthokonta	Chytridiomycota	Incertae_Sedis	Chytridiomycetes
44	ASV_44	35	123	1121	126	2	46	42	4	5	53	121	0	0	0	0	0	0	0	0	0	0	0	0	0	0	0	0	259	807	253	133	191	1467	735	326	0	0	0	0	0	0	0	5849	Opisthokonta	Chytridiomycota	Incertae_Sedis	Chytridiomycetes	Rhizophydiales
45	ASV_45	0	0	0	1	0	0	0	0	0	0	0	0	0	0	0	0	0	2385	3084	57	13	46	22	178	6	0	0	0	0	0	0	0	0	0	0	0	0	0	0	0	0	0	5792	Opisthokonta	Chytridiomycota	Incertae_Sedis	Chytridiomycetes
46	ASV_46	0	0	0	0	0	0	0	0	0	0	0	0	0	0	0	0	0	1207	2755	261	159	409	469	0	13	0	0	0	0	0	0	0	0	0	0	0	0	0	0	0	0	0	5273	Opisthokonta	Basidiomycota
47	ASV_47	5	67	1952	917	123	106	19	0	0	0	0	0	0	0	0	0	0	0	1	0	0	0	0	0	138	1331	75	110	0	5	1	2	0	0	127	50	180	13	12	2	0	0	5236	Opisthokonta	Chytridiomycota	Incertae_Sedis	Chytridiomycetes
48	ASV_48	0	0	0	0	0	0	0	0	0	0	0	0	0	0	0	0	0	0	0	163	0	4795	57	0	0	0	0	0	0	0	0	0	0	0	0	0	0	0	0	0	0	0	5015	Opisthokonta	Ascomycota	Pezizomycotina	Sordariomycetes
49	ASV_49	0	0	0	0	0	0	0	0	0	0	0	0	0	0	0	0	0	0	0	0	0	0	0	0	0	0	0	0	0	0	0	4843	39	0	0	0	0	0	0	0	72	0	4954	Opisthokonta	Ascomycota	Pezizomycotina
50	ASV_50	17	0	21	45	0	4	0	0	0	0	0	0	0	0	0	0	0	1	508	0	0	27	77	2811	327	39	324	0	0	123	65	0	0	0	0	0	0	0	0	0	0	105	4494	Opisthokonta	Basidiomycota	Agaricomycotina	Agaricomycetes	Agaricales
51	ASV_51	6	3	54	223	3	0	8	0	38	0	0	0	0	0	0	0	0	0	0	0	0	0	348	410	9	100	1429	126	93	0	248	99	27	0	994	0	51	0	0	0	203	4	4476	Opisthokonta	Ascomycota	Pezizomycotina
52	ASV_52	38	13	3139	521	15	99	5	0	10	0	0	0	0	0	0	0	0	0	101	0	0	0	0	0	120	94	216	0	0	0	0	0	0	0	0	0	0	0	0	0	0	0	4371	Opisthokonta	Ascomycota	Pezizomycotina
53	ASV_54	2	8	0	5	0	0	0	0	0	0	0	0	0	185	0	0	51	1307	1190	50	0	0	4	45	136	0	0	149	0	0	0	51	0	0	0	39	151	0	0	0	223	604	4200	Opisthokonta	Ascomycota	Pezizomycotina	Leotiomycetes	Helotiales
54	ASV_55	9	0	16	0	0	0	0	0	32	322	0	0	12	632	225	30	31	218	132	16	17	39	21	0	148	76	1273	110	54	119	58	28	0	6	0	0	364	0	0	0	89	105	4182	Opisthokonta	Basidiomycota	Agaricomycotina
55	ASV_56	0	0	0	0	0	0	0	0	0	0	0	0	0	0	0	0	0	4046	13	0	0	0	0	0	15	0	0	0	0	0	0	0	0	0	1	0	0	0	0	0	0	0	4075	Opisthokonta	Chytridiomycota	Incertae_Sedis	Chytridiomycetes
56	ASV_57	0	0	0	0	0	0	0	0	0	0	0	0	0	0	0	0	0	2895	146	17	34	144	4	25	44	46	0	0	0	0	0	0	0	0	0	0	0	0	0	0	0	678	4033	Opisthokonta	Chytridiomycota	Incertae_Sedis	Chytridiomycetes
57	ASV_58	0	10	0	0	0	0	0	0	0	0	0	0	0	0	0	0	0	0	2	0	23	9	79	3036	577	26	183	86	0	0	0	0	0	0	0	0	0	0	0	0	0	0	4031	Opisthokonta	Basidiomycota	Agaricomycotina	Agaricomycetes	Agaricales
58	ASV_59	2	0	0	23	0	0	0	0	0	0	0	0	2	1	69	0	0	104	3210	142	45	220	143	0	11	0	0	0	0	0	3	9	10	0	0	14	0	0	0	1	0	0	4009	Opisthokonta	Basidiomycota	Agaricomycotina	Tremellomycetes	Tremellales
59	ASV_60	0	0	0	0	0	0	0	0	0	0	0	0	0	0	0	0	3939	0	0	0	0	0	0	0	0	0	0	0	0	0	0	0	0	0	0	0	0	0	0	0	0	0	3939	Opisthokonta	Chytridiomycota	Incertae_Sedis	Chytridiomycetes	Rhizophydiales
60	ASV_61	50	0	1583	911	8	353	771	0	96	0	0	0	0	0	0	0	0	0	0	0	0	0	0	0	0	0	0	0	0	0	0	0	0	0	0	0	0	0	0	0	0	0	3772	Opisthokonta	Ascomycota	Pezizomycotina	Dothideomycetes	Pleosporales
61	ASV_62	0	0	0	0	0	0	0	0	0	0	0	0	0	0	13	0	0	490	2401	171	125	213	189	0	0	0	134	0	0	0	0	3	0	0	0	0	0	0	0	0	0	0	3739	Opisthokonta	Basidiomycota	Agaricomycotina	Tremellomycetes	Tremellales
62	ASV_63	0	0	0	0	0	0	0	0	0	0	0	0	0	0	2588	492	397	0	0	0	0	0	0	0	0	0	0	0	0	0	0	0	0	0	0	0	0	0	0	0	0	139	3616	Opisthokonta	Chytridiomycota	Incertae_Sedis	Chytridiomycetes
63	ASV_64	0	0	0	0	0	0	0	0	0	0	0	0	0	0	0	0	0	0	2382	893	141	31	20	0	0	0	0	0	0	0	0	0	0	0	0	0	0	0	0	0	0	0	3467	Opisthokonta	Basidiomycota	Agaricomycotina	Agaricomycetes
64	ASV_65	8	0	87	10	0	3	10	0	13	0	0	0	0	0	0	0	0	469	1987	179	40	25	119	0	10	0	0	0	0	4	40	5	16	29	0	0	0	0	0	9	157	244	3464	Opisthokonta	Basidiomycota	Pucciniomycotina
65	ASV_66	0	0	0	0	0	0	0	47	1618	669	830	0	0	0	49	0	0	0	0	0	0	0	0	0	0	0	0	0	0	0	0	0	0	0	0	0	0	0	0	0	0	0	3213	Opisthokonta	Chytridiomycota	Incertae_Sedis	Chytridiomycetes	Rhizophydiales
66	ASV_68	2573	107	202	165	0	13	9	0	0	0	0	0	0	0	0	0	0	0	0	0	0	0	0	0	0	0	0	0	0	0	0	0	0	0	0	0	0	0	0	0	0	0	3069	Opisthokonta	Ascomycota	Pezizomycotina	Sordariomycetes	Hypocreales
67	ASV_69	0	0	0	0	0	0	0	0	0	0	0	0	0	0	0	0	0	2398	631	11	0	16	0	0	7	0	0	0	0	0	0	0	0	0	0	0	0	0	0	0	0	0	3063	Opisthokonta	Chytridiomycota	Incertae_Sedis	Chytridiomycetes	Rhizophydiales
68	ASV_70	34	0	2407	453	14	5	82	0	0	0	0	0	0	0	0	0	0	0	0	0	0	36	5	0	13	0	0	0	0	0	0	0	0	0	0	0	0	0	0	0	0	0	3049	Opisthokonta	Ascomycota	Pezizomycotina	Dothideomycetes	Pleosporales
69	ASV_71	0	0	0	0	0	0	0	0	0	0	0	0	0	0	0	0	0	1394	1592	0	0	0	0	0	0	0	0	0	0	0	0	0	0	0	0	0	0	0	0	0	0	0	2986	Opisthokonta	Chytridiomycota	Incertae_Sedis	Chytridiomycetes
70	ASV_73	0	0	0	0	0	0	0	0	0	0	0	0	0	0	0	0	0	851	1729	45	90	15	16	37	0	0	0	0	0	0	0	0	0	0	0	0	0	0	0	0	0	0	2783	Opisthokonta	Chytridiomycota	Incertae_Sedis	Chytridiomycetes
71	ASV_74	0	9	0	1065	72	35	1589	0	0	0	0	0	0	0	0	0	0	0	0	0	0	0	0	0	0	0	0	0	0	0	0	0	0	0	0	0	0	0	0	0	0	0	2770	Opisthokonta	Ascomycota	Pezizomycotina	Sordariomycetes	Hypocreales
72	ASV_75	0	0	0	0	0	0	0	0	122	919	1340	0	0	0	0	0	0	0	0	0	0	0	0	0	0	0	0	0	0	0	0	0	0	0	0	0	0	21	79	32	207	0	2720	Opisthokonta	Chytridiomycota	Incertae_Sedis	Chytridiomycetes
73	ASV_76	7	6	61	102	0	12	0	0	46	0	0	0	0	0	0	0	0	445	348	5	0	57	2	270	175	125	66	195	8	120	12	36	0	9	430	0	141	0	0	2	0	0	2680	Opisthokonta	Basidiomycota	Agaricomycotina	Agaricomycetes	Polyporales
74	ASV_77	0	0	0	0	0	0	0	0	40	0	822	1118	15	407	19	0	3	0	0	0	0	0	0	0	0	8	0	178	0	0	0	0	0	0	0	0	3	0	0	0	0	0	2613	Opisthokonta	Incertae_Sedis
75	ASV_78	0	0	0	0	0	0	0	0	0	0	0	0	0	0	0	0	0	0	2399	60	2	0	0	37	0	0	0	0	0	0	0	0	0	0	0	0	0	0	0	0	0	0	2498	Opisthokonta	Basidiomycota	Agaricomycotina	Agaricomycetes	Agaricales
76	ASV_79	0	0	0	0	0	0	0	0	0	0	0	199	109	670	29	10	25	66	134	3	0	4	0	0	0	0	0	0	0	0	0	0	0	0	0	0	0	0	0	0	9	1234	2492	Opisthokonta	Chytridiomycota	Incertae_Sedis	Chytridiomycetes	Rhizophydiales
77	ASV_80	0	0	0	0	0	0	0	0	0	0	0	0	0	0	0	0	1	617	1338	21	22	184	160	0	0	0	0	0	0	0	0	0	11	0	0	0	0	0	0	0	0	4	2358	Opisthokonta	Basidiomycota	Pucciniomycotina	Microbotryomycetes	Sporidiobolales
78	ASV_81	0	8	985	121	0	0	0	0	0	0	0	0	0	0	0	0	0	0	0	0	0	0	0	0	0	0	3	0	0	118	995	44	18	3	0	0	0	0	0	0	0	0	2295	Opisthokonta	Chytridiomycota	Incertae_Sedis	Chytridiomycetes
79	ASV_82	1456	59	433	267	10	12	5	0	0	0	0	0	0	0	0	0	0	0	0	0	0	0	0	0	0	0	0	0	0	0	0	0	0	0	0	0	0	0	0	0	0	0	2242	Opisthokonta	Ascomycota	Pezizomycotina	Sordariomycetes	Hypocreales
80	ASV_83	54	0	1309	618	18	47	148	0	0	0	0	0	0	0	0	0	0	0	0	0	0	0	0	0	0	0	0	0	0	0	0	0	0	0	0	0	0	0	0	0	0	0	2194	Opisthokonta	Ascomycota	Pezizomycotina	Dothideomycetes	Pleosporales
81	ASV_84	1	0	0	19	0	0	0	0	18	0	0	0	0	0	0	0	0	0	63	18	12	0	74	0	20	1027	615	69	6	133	0	46	23	2	0	0	0	0	0	6	40	0	2192	Opisthokonta	Ascomycota	Pezizomycotina	Eurotiomycetes	Chaetothyriales
82	ASV_85	0	0	1773	145	0	0	0	3	0	0	0	0	0	0	0	0	0	0	0	0	0	0	0	18	0	0	0	222	0	0	0	16	0	6	0	0	0	0	0	0	0	0	2183	Opisthokonta	Ascomycota	Pezizomycotina	Dothideomycetes	Pleosporales
83	ASV_86	0	0	0	0	0	0	0	0	0	0	0	0	0	0	0	0	0	2149	0	0	0	0	0	0	0	0	0	0	0	0	0	0	0	0	0	0	0	0	0	0	0	0	2149	Opisthokonta	Ascomycota	Pezizomycotina	Dothideomycetes
84	ASV_87	0	0	0	0	0	0	0	0	0	0	0	0	0	79	839	13	145	36	694	16	42	135	43	0	31	0	1	0	0	0	0	0	0	0	0	0	0	0	0	0	10	46	2130	Opisthokonta	Basidiomycota	Pucciniomycotina	Microbotryomycetes
85	ASV_88	0	0	0	0	0	0	0	0	99	15	0	869	95	363	60	543	12	0	0	0	0	0	0	0	0	0	0	0	0	0	0	0	0	0	0	0	0	0	0	0	0	0	2056	Opisthokonta	Chytridiomycota	Incertae_Sedis	Chytridiomycetes	Rhizophydiales
86	ASV_89	546	65	1162	127	5	8	63	0	0	0	0	0	0	0	0	0	0	0	0	0	0	0	0	0	0	0	0	0	0	0	0	0	0	0	0	0	0	0	0	0	0	0	1976	Opisthokonta	Ascomycota	Pezizomycotina	Sordariomycetes	Hypocreales
87	ASV_90	0	4	35	30	0	0	0	1	0	0	0	0	0	0	1	18	1574	0	0	0	0	0	0	31	99	129	2	47	0	0	0	0	0	0	0	0	0	0	0	0	0	0	1971	Opisthokonta	Chytridiomycota	Incertae_Sedis	Chytridiomycetes	Lobulomycetales
88	ASV_91	0	0	163	0	0	0	0	0	0	0	0	0	0	0	0	0	0	0	1725	0	0	0	0	0	82	0	0	0	0	0	0	0	0	0	0	0	0	0	0	0	0	0	1970	Opisthokonta	Mucoromycota	Mucoromycotina	Endogonomycetes
89	ASV_92	0	0	0	0	0	0	0	4	0	248	262	1153	10	9	0	0	0	4	52	0	0	0	0	0	0	0	0	4	0	0	0	0	0	0	0	0	0	0	0	0	0	191	1937	Opisthokonta	Chytridiomycota	Incertae_Sedis	Chytridiomycetes
90	ASV_93	6	0	50	0	0	0	0	11	0	0	0	0	0	57	0	0	0	0	0	0	0	0	0	29	103	50	66	121	0	59	20	2	0	0	22	0	0	0	0	6	1295	0	1897	Opisthokonta	Ascomycota	Pezizomycotina
91	ASV_94	0	0	0	0	0	0	0	0	0	493	1266	130	0	0	1	0	0	0	2	0	0	0	0	0	0	0	0	0	0	0	0	0	0	0	0	0	0	0	0	0	0	0	1892	Opisthokonta	Chytridiomycota	Incertae_Sedis	Chytridiomycetes
92	ASV_95	20	7	157	3	0	5	0	0	86	0	0	0	0	0	0	0	0	599	396	3	36	0	0	0	34	0	0	0	0	12	0	0	81	5	0	0	0	0	0	0	0	373	1817	Opisthokonta	Ascomycota	Pezizomycotina	Eurotiomycetes	Eurotiales
93	ASV_96	0	0	1	0	0	0	0	0	0	0	0	0	0	0	0	590	0	0	0	0	0	0	0	0	0	0	0	0	0	0	0	0	0	0	0	0	0	0	0	0	0	1206	1797	Opisthokonta	Chytridiomycota	Incertae_Sedis	Chytridiomycetes
94	ASV_97	0	0	0	0	0	0	0	0	0	662	752	0	0	0	0	0	0	0	0	0	0	0	0	0	0	0	0	0	0	0	0	0	0	0	0	0	8	15	110	60	179	0	1786	Opisthokonta	Chytridiomycota	Incertae_Sedis	Chytridiomycetes
95	ASV_98	0	0	0	0	0	0	0	0	0	0	0	0	0	0	0	471	0	0	0	0	0	0	0	0	0	0	0	0	0	0	0	0	0	0	0	0	0	0	0	0	0	1258	1729	Opisthokonta	Chytridiomycota	Incertae_Sedis	Chytridiomycetes
96	ASV_99	0	0	686	0	0	0	24	0	0	0	0	0	0	0	0	0	0	0	0	0	0	0	9	0	0	0	470	0	0	0	0	511	0	0	0	0	0	0	0	0	28	0	1728	Opisthokonta	Ascomycota	Pezizomycotina	Dothideomycetes	Pleosporales
97	ASV_100	819	255	471	155	10	1	8	0	0	0	0	0	0	0	0	0	0	0	0	0	0	0	0	0	0	0	0	0	0	0	0	0	0	0	0	0	0	0	0	0	0	0	1719	Opisthokonta	Ascomycota	Pezizomycotina
98	ASV_101	0	0	0	0	0	0	0	0	0	0	0	0	0	0	0	0	0	1518	1	7	2	0	20	0	11	0	0	0	0	4	64	39	8	29	0	0	0	9	0	0	0	0	1712	Opisthokonta	Ascomycota	Pezizomycotina	Dothideomycetes
99	ASV_102	0	0	0	0	0	0	0	0	0	0	0	0	0	0	0	468	0	0	0	0	0	0	0	0	0	0	0	0	0	0	0	0	0	0	0	0	0	0	0	0	0	1240	1708	Opisthokonta	Chytridiomycota	Incertae_Sedis	Chytridiomycetes
100	ASV_103	925	187	184	345	20	24	9	0	0	0	0	0	0	0	0	0	0	0	0	0	0	0	0	0	0	0	0	0	0	0	0	0	0	0	0	0	0	0	0	0	0	0	1694	Opisthokonta	Ascomycota	Pezizomycotina	Sordariomycetes	Hypocreales
101	ASV_104	0	0	283	64	0	3	0	0	0	0	0	0	0	0	0	0	0	752	0	31	9	0	0	148	58	70	90	98	0	48	7	0	0	0	0	0	0	0	0	0	0	0	1661	Opisthokonta	Basidiomycota	Agaricomycotina	Agaricomycetes	Agaricales
102	ASV_105	0	0	0	0	0	0	0	0	0	0	0	0	0	0	31	1590	10	0	0	0	0	0	0	0	0	0	0	0	0	0	0	0	0	0	0	0	0	0	0	0	0	3	1634	Opisthokonta	Chytridiomycota	Incertae_Sedis	Chytridiomycetes
103	ASV_106	0	0	0	0	0	0	0	0	0	0	0	0	0	0	0	0	0	1573	0	0	0	7	0	7	0	14	0	0	0	0	0	0	0	0	0	0	0	0	0	0	0	0	1601	Opisthokonta	Chytridiomycota	Incertae_Sedis	Chytridiomycetes
104	ASV_107	15	0	1131	126	0	3	0	0	0	0	0	0	0	0	0	0	0	0	0	15	0	0	0	0	0	0	0	0	0	0	0	31	0	0	264	0	0	0	0	0	0	0	1585	Opisthokonta	Ascomycota	Pezizomycotina	Dothideomycetes	Pleosporales
105	ASV_108	0	0	0	5	0	0	0	0	0	0	0	0	0	0	0	0	0	0	849	514	162	14	0	38	0	0	0	0	0	0	0	0	0	0	0	0	0	0	0	0	0	0	1582	Opisthokonta	Basidiomycota	Agaricomycotina	Agaricomycetes
106	ASV_109	0	4	0	0	2	43	19	3	191	0	0	0	0	0	0	0	0	0	226	0	0	0	0	0	0	0	0	0	0	0	91	11	315	242	0	0	0	21	0	0	361	0	1529	Opisthokonta	Basidiomycota	Agaricomycotina	Agaricomycetes	Polyporales
107	ASV_110	0	0	1477	0	0	0	28	0	0	0	0	0	0	0	0	0	0	0	0	0	0	0	0	0	0	0	0	0	0	0	0	11	0	0	0	0	0	0	0	0	0	0	1516	Opisthokonta	Basidiomycota
108	ASV_111	0	0	0	0	0	0	0	0	0	0	0	0	0	0	0	0	0	1112	68	30	91	179	0	0	6	0	0	0	0	0	0	0	0	0	0	0	0	0	0	0	0	0	1486	Opisthokonta	Chytridiomycota	Incertae_Sedis	Chytridiomycetes	Rhizophydiales
109	ASV_112	4	0	119	84	11	0	30	0	0	0	0	0	0	0	0	0	0	23	0	0	19	0	0	0	0	0	0	0	0	22	3	0	5	25	621	0	0	3	0	7	509	0	1485	Opisthokonta	Ascomycota	Pezizomycotina	Dothideomycetes
110	ASV_113	447	61	910	29	0	0	8	0	0	0	0	0	0	0	0	0	0	0	0	0	0	0	0	0	0	0	0	0	0	0	0	0	0	0	0	0	0	0	0	0	0	0	1455	Opisthokonta	Ascomycota	Pezizomycotina
111	ASV_114	0	0	0	0	0	0	0	0	0	0	0	0	5	3	2	0	16	0	0	0	0	0	28	1360	24	0	0	0	0	0	0	0	0	0	0	0	0	0	0	0	0	0	1438	Opisthokonta	Chytridiomycota	Incertae_Sedis	Chytridiomycetes
112	ASV_115	15	9	441	55	54	26	37	0	0	0	0	0	0	0	0	0	0	0	0	0	15	0	0	0	0	41	187	417	0	75	0	5	0	19	0	25	0	0	0	0	0	0	1421	Opisthokonta	Ascomycota	Pezizomycotina
113	ASV_116	0	0	0	0	0	0	0	0	0	0	0	0	0	0	0	0	0	0	0	0	0	0	0	0	0	0	0	0	0	0	0	0	0	0	0	0	0	0	0	0	0	1409	1409	Opisthokonta	Chytridiomycota	Incertae_Sedis	Chytridiomycetes
114	ASV_117	0	0	2	0	0	0	0	0	0	0	0	0	0	0	0	0	0	0	0	0	0	0	0	0	0	0	0	0	0	0	0	0	0	0	1055	143	194	3	7	0	0	0	1404	Opisthokonta	Chytridiomycota	Incertae_Sedis	Chytridiomycetes
115	ASV_118	0	0	0	0	0	0	0	0	0	0	0	0	0	0	0	0	0	0	1021	0	9	0	0	0	5	0	0	0	0	1	0	0	31	0	0	0	0	0	33	0	0	283	1383	Opisthokonta	Chytridiomycota	Incertae_Sedis	Chytridiomycetes	Rhizophydiales
116	ASV_119	0	5	663	40	0	0	0	4	114	0	0	0	0	0	0	0	0	0	0	0	0	0	0	374	0	0	0	0	0	0	0	3	0	19	0	0	0	0	0	159	0	0	1381	Opisthokonta	Ascomycota	Pezizomycotina	Eurotiomycetes
117	ASV_120	0	0	0	115	0	0	0	0	0	0	0	0	0	0	0	0	0	0	955	0	0	0	0	0	0	0	123	98	0	63	17	0	9	0	0	0	0	0	0	0	0	0	1380	Opisthokonta	Basidiomycota	Agaricomycotina	Agaricomycetes	Polyporales
118	ASV_121	0	0	0	0	0	0	0	0	0	0	0	0	0	0	0	0	0	0	1175	51	25	0	0	0	0	0	0	0	0	0	0	0	0	0	0	0	0	0	0	0	114	0	1365	Opisthokonta	Basidiomycota	Agaricomycotina	Agaricomycetes	Agaricales
119	ASV_122	4	0	48	57	2	0	0	0	0	0	0	0	0	0	0	0	0	0	0	0	0	0	0	896	5	61	103	51	30	24	9	42	0	0	0	0	23	7	0	0	0	0	1362	Opisthokonta	Ascomycota	Pezizomycotina
120	ASV_123	10	0	300	0	0	0	2	0	0	0	0	0	0	0	0	0	0	0	3	0	0	227	91	566	4	53	64	0	0	9	0	0	0	13	0	0	0	0	13	0	0	0	1355	Opisthokonta	Basidiomycota	Agaricomycotina	Agaricomycetes	Agaricales
121	ASV_124	0	0	135	44	6	0	8	0	0	0	0	0	0	0	0	0	0	0	0	0	0	0	5	0	0	0	0	119	120	0	0	24	0	0	871	0	0	0	0	0	0	0	1332	Opisthokonta	Ascomycota	Pezizomycotina
122	ASV_125	0	0	0	0	0	0	0	0	0	0	0	0	0	0	0	320	0	0	0	0	0	0	0	0	0	27	0	0	0	0	0	0	0	0	0	0	0	0	0	0	0	983	1330	Opisthokonta	Chytridiomycota	Incertae_Sedis	Chytridiomycetes
123	ASV_126	0	0	0	0	0	0	0	0	0	0	0	75	0	0	0	0	0	0	0	0	0	0	0	0	0	0	0	0	0	0	0	0	0	9	117	297	772	0	0	0	0	0	1270	Opisthokonta	Chytridiomycota	Incertae_Sedis	Chytridiomycetes
124	ASV_127	0	0	0	0	0	0	0	0	0	0	0	0	0	0	0	403	10	0	0	0	0	0	0	0	0	0	0	0	0	0	0	0	0	0	0	0	0	0	0	0	0	838	1251	Opisthokonta	Chytridiomycota	Incertae_Sedis	Chytridiomycetes
125	ASV_129	0	0	203	0	0	0	0	0	0	0	0	0	0	0	0	0	0	0	0	0	0	0	0	0	0	0	0	0	0	0	0	0	0	0	1043	0	0	0	0	0	0	0	1246	Opisthokonta	Ascomycota	Pezizomycotina	Lecanoromycetes
126	ASV_130	10	11	381	299	12	0	19	7	223	0	0	0	0	0	0	0	0	0	1	0	0	0	0	0	0	97	75	0	0	0	0	8	0	0	0	47	0	0	10	0	33	0	1233	Opisthokonta	Ascomycota	Pezizomycotina	Lecanoromycetes
127	ASV_131	0	0	0	0	0	0	0	0	0	0	0	0	0	358	0	0	35	369	307	0	0	54	0	0	0	0	0	0	71	23	0	9	0	0	0	0	0	0	0	3	0	0	1229	Opisthokonta	Basidiomycota	Agaricomycotina
128	ASV_132	0	0	1216	0	0	0	0	0	0	0	0	0	0	0	0	0	0	0	0	0	0	0	0	0	0	0	0	0	0	0	4	5	0	0	0	0	0	0	0	0	0	0	1225	Opisthokonta	Ascomycota	Pezizomycotina
129	ASV_133	0	0	16	0	0	0	0	0	0	0	0	0	0	0	64	8	0	471	324	28	22	46	120	0	10	0	0	55	27	0	0	13	4	0	0	0	0	0	0	0	0	0	1208	Opisthokonta	Basidiomycota	Pucciniomycotina	Microbotryomycetes	Sporidiobolales
130	ASV_134	0	0	0	0	0	0	0	0	0	0	0	0	0	0	0	0	0	0	885	276	31	0	0	0	0	0	0	0	0	0	3	0	0	0	0	0	0	0	0	0	0	0	1195	Opisthokonta	Basidiomycota	Agaricomycotina	Agaricomycetes
131	ASV_135	0	0	0	0	0	0	0	0	0	0	0	0	0	0	0	0	65	168	389	52	5	7	12	0	9	0	0	0	0	0	9	9	2	0	0	12	0	0	0	0	196	258	1193	Opisthokonta	Ascomycota	Pezizomycotina	Dothideomycetes	Pleosporales
132	ASV_136	0	0	0	0	0	0	0	0	0	0	0	0	0	0	0	0	0	0	853	83	16	27	0	214	0	0	0	0	0	0	0	0	0	0	0	0	0	0	0	0	0	0	1193	Opisthokonta	Basidiomycota	Agaricomycotina	Agaricomycetes
133	ASV_137	321	44	126	534	46	39	82	0	0	0	0	0	0	0	0	0	0	0	0	0	0	0	0	0	0	0	0	0	0	0	0	0	0	0	0	0	0	0	0	0	0	0	1192	Opisthokonta	Ascomycota	Pezizomycotina	Sordariomycetes	Hypocreales
134	ASV_138	0	0	0	0	0	0	2	2	0	0	0	0	0	548	0	0	0	0	0	0	0	0	0	0	0	0	98	0	0	0	0	0	0	0	0	0	369	0	49	0	113	0	1181	Opisthokonta	Ascomycota	Pezizomycotina	Sordariomycetes
135	ASV_139	0	0	0	0	0	0	0	0	0	0	71	91	10	35	23	14	154	373	292	5	8	12	10	68	0	0	12	0	0	0	0	0	0	0	0	0	0	0	0	0	0	0	1178	Opisthokonta	Chytridiomycota	Incertae_Sedis	Chytridiomycetes
136	ASV_140	0	0	5	0	0	0	0	0	0	0	3	0	0	0	0	0	0	0	0	0	0	0	0	0	0	0	0	0	12	74	24	32	221	254	542	0	0	0	0	0	0	0	1167	Opisthokonta	Chytridiomycota	Incertae_Sedis	Chytridiomycetes
137	ASV_141	9	31	536	227	7	13	8	0	0	0	57	0	0	0	0	0	0	0	0	0	0	0	0	5	1	239	30	0	0	0	0	0	0	0	0	0	0	0	0	0	0	0	1163	Opisthokonta	Rozellomycota
138	ASV_143	5	0	579	0	3	0	0	0	0	0	0	0	0	0	0	0	0	0	418	6	8	28	24	0	76	0	0	0	0	0	0	0	0	0	0	0	0	0	0	0	0	0	1147	Opisthokonta	Ascomycota
139	ASV_144	0	0	18	0	8	0	0	0	38	0	0	0	0	0	0	0	0	0	0	0	0	0	0	0	0	0	0	0	0	0	0	0	0	0	1041	21	0	2	0	0	0	0	1128	Opisthokonta	Ascomycota	Pezizomycotina	Eurotiomycetes
140	ASV_145	0	6	172	36	1	0	0	0	62	0	0	0	0	0	0	0	0	464	243	6	3	63	24	0	9	0	9	0	0	0	25	2	0	0	0	0	0	0	0	1	0	0	1126	Opisthokonta	Basidiomycota	Agaricomycotina	Tremellomycetes	Tremellales
141	ASV_146	582	109	199	190	1	3	41	0	0	0	0	0	0	0	0	0	0	0	0	0	0	0	0	0	0	0	0	0	0	0	0	0	0	0	0	0	0	0	0	0	0	0	1125	Opisthokonta	Ascomycota	Pezizomycotina	Eurotiomycetes	Eurotiales
142	ASV_148	0	0	1118	0	0	0	0	0	0	0	0	0	0	0	0	0	0	0	0	0	0	0	0	0	0	0	0	0	0	0	0	0	0	0	0	0	0	0	0	0	0	0	1118	Opisthokonta	Ascomycota	Pezizomycotina
143	ASV_149	0	0	0	0	0	0	0	0	0	0	0	0	0	0	0	400	0	0	0	0	0	0	0	0	0	0	0	0	0	0	0	0	0	0	0	0	0	0	0	0	0	717	1117	Opisthokonta	Chytridiomycota	Incertae_Sedis	Chytridiomycetes
144	ASV_150	0	0	0	0	0	0	0	0	0	0	0	0	0	0	0	0	0	0	0	0	0	0	0	0	0	0	0	0	0	0	0	0	0	0	0	0	0	0	0	0	0	1106	1106	Opisthokonta	Basidiomycota	Agaricomycotina	Agaricomycetes
145	ASV_151	0	0	0	1	0	0	0	0	461	70	227	6	0	0	0	0	0	287	0	0	0	0	0	0	0	23	9	5	0	7	0	1	1	0	0	0	0	0	0	0	0	0	1098	Opisthokonta	Chytridiomycota	Incertae_Sedis	Chytridiomycetes	Rhizophydiales
146	ASV_152	0	0	0	0	0	0	0	0	0	0	0	0	0	0	80	0	327	0	0	0	0	4	0	0	0	0	0	0	0	0	0	0	0	0	0	0	0	0	0	0	1	682	1094	Opisthokonta	Ascomycota	Pezizomycotina	Dothideomycetes	Pleosporales
147	ASV_153	0	0	0	0	0	0	0	0	0	0	0	0	0	0	0	0	0	0	454	17	39	287	287	0	0	0	0	0	0	0	0	0	0	0	0	0	0	0	0	0	0	0	1084	Opisthokonta	Basidiomycota	Pucciniomycotina	Microbotryomycetes
148	ASV_154	0	0	0	0	0	0	0	0	0	0	0	725	28	8	0	283	16	0	0	0	0	0	0	0	0	0	0	0	0	0	0	0	0	0	0	0	0	0	0	0	0	4	1064	Opisthokonta	Chytridiomycota	Incertae_Sedis	Chytridiomycetes
149	ASV_155	414	76	290	201	53	12	18	0	0	0	0	0	0	0	0	0	0	0	0	0	0	0	0	0	0	0	0	0	0	0	0	0	0	0	0	0	0	0	0	0	0	0	1064	Opisthokonta	Ascomycota	Pezizomycotina	Leotiomycetes	Umbilicariales
150	ASV_156	0	0	0	0	0	0	0	0	1	0	0	0	0	0	0	0	0	0	0	0	0	0	0	0	0	0	0	0	0	0	0	0	0	0	0	0	0	0	548	191	304	10	1054	Opisthokonta	Chytridiomycota	Incertae_Sedis	Chytridiomycetes
151	ASV_157	0	0	258	0	0	0	0	0	93	0	0	0	0	0	0	0	0	59	0	0	0	0	7	0	0	0	18	69	0	0	15	27	5	5	270	0	0	0	0	12	191	10	1039	Opisthokonta	Ascomycota	Pezizomycotina	Eurotiomycetes	Chaetothyriales
152	ASV_158	0	0	0	0	0	0	0	0	0	0	0	0	0	334	132	507	10	19	0	0	0	0	0	17	0	19	0	0	0	0	0	0	0	0	0	0	0	0	0	0	0	0	1038	Opisthokonta	Chytridiomycota	Incertae_Sedis	Chytridiomycetes
153	ASV_159	0	0	0	0	0	0	0	0	0	0	0	0	0	0	0	0	6	0	0	0	0	33	11	0	78	0	645	51	64	33	0	6	0	0	0	0	0	0	0	0	104	0	1031	Opisthokonta	Basidiomycota	Agaricomycotina	Agaricomycetes	Polyporales
154	ASV_160	0	0	0	0	0	0	0	0	0	0	0	0	0	0	0	0	0	0	0	0	0	33	118	798	0	0	0	0	0	0	25	18	0	0	0	0	0	0	0	0	0	0	992	Opisthokonta	Basidiomycota	Agaricomycotina	Agaricomycetes	Agaricales
155	ASV_161	0	0	0	0	0	0	0	0	0	431	34	0	0	0	0	0	0	0	0	0	0	0	0	0	0	0	0	0	0	0	0	0	0	0	0	0	0	0	0	0	511	0	976	Opisthokonta	Chytridiomycota	Incertae_Sedis	Chytridiomycetes	Rhizophydiales
156	ASV_162	0	0	0	0	0	0	0	0	0	0	0	2	35	0	26	762	18	99	0	0	0	0	0	0	0	0	0	0	0	0	0	0	0	0	0	0	0	0	0	0	7	23	972	Opisthokonta	Chytridiomycota	Incertae_Sedis	Chytridiomycetes
157	ASV_163	0	0	9	0	0	0	0	0	0	0	0	0	0	0	0	0	0	0	0	0	0	0	0	0	0	0	0	0	0	0	429	85	43	5	398	0	0	0	0	0	0	0	969	Opisthokonta	Ascomycota	Pezizomycotina	Eurotiomycetes	Eurotiales
158	ASV_164	0	0	0	0	0	0	0	0	0	0	0	0	0	0	0	0	0	0	332	0	19	603	10	0	0	0	0	0	0	0	0	0	0	0	0	0	0	0	0	0	0	0	964	Opisthokonta	Incertae_Sedis
159	ASV_165	0	0	0	0	0	0	0	0	0	0	0	31	0	335	203	81	86	46	0	0	4	81	12	46	2	0	0	0	18	0	0	0	0	0	0	0	0	0	0	0	0	0	945	Opisthokonta	Chytridiomycota	Incertae_Sedis	Chytridiomycetes
160	ASV_166	0	0	0	0	0	0	0	0	0	0	0	0	0	0	0	0	0	849	75	0	0	0	0	0	0	0	0	0	19	0	0	0	0	0	0	0	0	0	0	0	0	0	943	Opisthokonta	Ascomycota	Pezizomycotina
161	ASV_167	0	0	0	0	0	0	0	0	3	641	223	0	0	0	0	0	0	0	0	0	0	0	0	0	0	0	0	0	0	0	0	0	0	0	0	0	0	0	0	7	63	0	937	Opisthokonta	Rozellomycota
162	ASV_168	0	0	0	0	0	0	0	0	0	0	0	0	0	0	82	0	0	657	0	0	0	0	0	0	15	66	25	0	0	0	0	0	0	0	0	0	0	0	0	2	88	0	935	Opisthokonta	Basidiomycota	Agaricomycotina	Agaricomycetes
163	ASV_169	4	12	378	13	0	9	0	3	0	0	0	0	0	0	0	0	0	0	4	5	0	109	0	0	197	0	0	119	35	0	14	12	0	0	0	0	0	0	0	0	0	0	914	Opisthokonta	Basidiomycota	Agaricomycotina	Agaricomycetes	Agaricales
164	ASV_170	0	0	0	0	0	0	0	0	9	263	538	55	8	0	0	0	0	0	0	0	0	0	0	0	0	0	0	0	0	0	0	0	0	0	0	0	0	0	7	1	26	0	907	Opisthokonta	Rozellomycota
165	ASV_171	0	0	0	0	0	0	0	0	14	0	23	116	3	0	0	0	0	11	0	0	11	5	60	651	0	0	0	0	0	0	0	0	0	0	0	0	0	0	0	0	6	4	904	Opisthokonta	Chytridiomycota	Incertae_Sedis	Chytridiomycetes
166	ASV_172	0	0	0	0	0	0	0	0	0	0	0	0	24	466	189	158	56	9	0	0	0	0	0	0	0	0	0	0	0	0	0	0	0	0	0	0	0	0	0	0	0	0	902	Opisthokonta	Chytridiomycota	Incertae_Sedis	Chytridiomycetes
167	ASV_173	0	0	329	0	0	1	127	0	0	0	0	0	0	0	0	0	0	64	184	16	9	19	53	0	0	0	0	0	97	0	0	0	0	0	0	0	0	0	0	0	0	0	899	Opisthokonta	Basidiomycota	Agaricomycotina
168	ASV_174	9	0	648	43	10	11	10	0	0	0	0	0	0	0	0	0	0	0	0	0	0	0	0	0	0	0	0	167	0	0	0	0	0	0	0	0	0	0	0	0	0	0	898	Opisthokonta	Ascomycota	Pezizomycotina	Dothideomycetes	Pleosporales
169	ASV_175	0	0	0	0	0	0	0	0	0	0	0	0	0	0	10	881	6	0	0	0	0	0	0	0	0	0	0	0	0	0	0	0	0	0	0	0	0	0	0	0	0	0	897	Opisthokonta	Chytridiomycota	Incertae_Sedis	Chytridiomycetes
170	ASV_176	0	0	0	0	0	0	0	0	0	0	0	0	0	0	0	0	0	0	895	0	0	0	0	0	0	0	0	0	0	0	0	0	0	0	0	0	0	0	0	0	0	0	895	Opisthokonta	Basidiomycota	Agaricomycotina	Agaricomycetes	Agaricales
171	ASV_177	0	0	0	0	0	0	0	0	0	0	0	0	0	0	0	0	0	0	0	0	0	0	0	658	125	0	80	26	0	0	0	0	0	0	0	0	0	0	0	0	0	0	889	Opisthokonta	Basidiomycota	Agaricomycotina	Agaricomycetes
172	ASV_178	0	0	270	0	0	5	0	0	0	0	0	0	0	0	0	0	0	0	0	1	0	0	0	407	0	0	0	186	0	0	0	0	0	0	0	0	0	0	12	0	0	0	881	Opisthokonta	Ascomycota	Pezizomycotina
173	ASV_179	340	129	187	209	0	0	13	0	0	0	0	0	0	0	0	0	0	0	1	0	0	0	0	0	0	0	0	0	0	0	0	0	0	0	0	0	0	0	0	0	0	0	879	Opisthokonta	Ascomycota	Pezizomycotina
174	ASV_180	0	6	46	1	0	0	0	0	0	0	0	0	0	0	0	0	0	0	372	0	0	29	0	0	0	0	0	0	0	12	0	0	7	0	401	0	0	0	0	0	0	0	874	Opisthokonta	Ascomycota	Pezizomycotina	Leotiomycetes	Helotiales
175	ASV_181	0	0	0	0	0	0	0	0	0	0	0	0	0	0	91	218	0	486	76	0	0	0	0	0	0	0	0	0	0	0	0	0	0	0	0	0	0	0	0	0	0	0	871	Opisthokonta	Chytridiomycota	Incertae_Sedis	Chytridiomycetes
176	ASV_182	0	0	0	0	0	0	0	0	0	0	0	0	0	0	0	0	0	868	0	0	0	0	0	0	0	0	0	0	0	0	0	0	0	0	0	0	0	0	0	0	0	0	868	Opisthokonta	Ascomycota	Pezizomycotina	Leotiomycetes	Helotiales
177	ASV_183	0	0	812	31	0	0	0	0	0	0	0	0	0	0	0	0	0	0	0	0	0	0	0	0	0	0	0	0	0	0	0	9	0	0	0	0	0	0	0	0	0	0	852	Opisthokonta	Basidiomycota
178	ASV_184	30	31	414	104	2	2	9	0	0	0	0	0	0	0	0	0	0	0	0	0	0	0	0	0	0	0	0	0	0	0	0	247	8	0	0	0	0	0	0	0	0	0	847	Opisthokonta	Ascomycota	Pezizomycotina	Dothideomycetes	Pleosporales
179	ASV_185	3	0	157	53	0	0	20	0	0	0	0	0	0	0	0	0	0	91	327	0	10	0	0	0	0	0	0	0	0	0	0	0	3	0	177	0	0	0	0	0	0	0	841	Opisthokonta	Ascomycota	Pezizomycotina
180	ASV_186	0	0	0	0	0	0	0	0	0	0	0	0	0	0	0	0	0	2	802	15	0	11	0	0	0	0	0	0	0	0	0	0	0	0	0	0	0	0	0	0	0	0	830	Opisthokonta	Basidiomycota	Agaricomycotina	Agaricomycetes	Agaricales
181	ASV_187	0	0	0	8	0	2	0	0	0	0	0	0	0	0	0	0	0	203	600	0	8	0	0	0	0	0	0	0	0	0	0	7	0	0	0	0	0	0	0	0	0	0	828	Opisthokonta	Ascomycota	Pezizomycotina	Sordariomycetes
182	ASV_188	0	0	0	0	0	0	0	0	0	0	0	532	147	48	0	0	0	1	0	0	0	0	0	0	0	0	0	0	0	0	0	0	0	0	0	0	0	0	0	0	8	89	825	Opisthokonta	Chytridiomycota	Incertae_Sedis	Chytridiomycetes	Rhizophydiales
183	ASV_189	0	0	0	696	0	0	0	0	0	0	0	0	0	0	0	0	0	0	0	0	0	0	10	0	0	0	0	0	0	98	17	0	0	0	0	0	0	0	0	0	0	0	821	Opisthokonta	Ascomycota	Pezizomycotina	Sordariomycetes
184	ASV_190	0	0	0	0	0	0	0	0	0	0	0	0	0	0	0	0	650	162	0	0	0	0	0	0	0	0	0	0	0	0	0	0	0	0	2	0	0	0	0	0	0	0	814	Opisthokonta	Basidiomycota	Agaricomycotina
185	ASV_191	10	0	770	7	0	0	3	0	0	0	0	0	0	0	0	0	0	0	0	0	0	0	0	0	0	0	0	0	0	0	0	0	0	0	0	0	0	0	0	0	0	0	790	Opisthokonta	Ascomycota	Pezizomycotina	Dothideomycetes	Capnodiales
186	ASV_192	0	0	0	0	0	0	0	0	2	0	0	0	0	0	0	0	0	0	0	0	0	0	0	0	0	0	0	0	0	41	20	16	255	284	169	0	0	0	0	0	0	0	787	Opisthokonta	Chytridiomycota	Incertae_Sedis	Chytridiomycetes
187	ASV_193	0	0	0	0	0	0	0	0	0	0	0	0	0	0	0	0	0	41	554	36	10	39	104	0	0	0	0	0	0	0	0	0	0	0	0	0	0	0	0	0	0	0	784	Opisthokonta	Basidiomycota	Agaricomycotina	Tremellomycetes	Tremellales
188	ASV_194	0	0	0	0	0	0	0	0	0	0	0	0	0	0	0	0	0	0	779	0	0	0	0	0	0	0	0	0	0	0	0	0	0	0	0	0	0	0	0	0	0	0	779	Opisthokonta	Basidiomycota	Agaricomycotina	Agaricomycetes	Agaricales
189	ASV_195	0	0	6	4	2	0	0	0	0	0	0	0	77	0	0	0	0	10	0	0	0	0	0	52	0	0	0	0	0	24	0	4	5	10	497	21	64	0	0	0	0	0	776	Opisthokonta	Basidiomycota	Agaricomycotina	Agaricomycetes
190	ASV_196	0	0	0	0	0	2	0	0	0	0	0	0	0	0	18	0	0	0	0	0	0	0	0	0	0	0	0	0	0	0	0	0	24	0	0	0	0	0	0	0	0	729	773	Opisthokonta	Basidiomycota	Agaricomycotina	Agaricomycetes
191	ASV_197	0	0	15	0	0	0	0	0	0	0	0	0	0	0	35	0	0	256	1	4	0	0	0	0	0	0	36	0	0	24	0	0	0	0	398	0	0	0	0	0	0	0	769	Opisthokonta	Basidiomycota	Agaricomycotina	Agaricomycetes
192	ASV_198	3	0	28	35	0	0	5	0	0	0	0	0	0	5	0	0	0	152	367	26	10	0	27	0	0	0	93	0	0	0	0	3	0	8	0	0	0	0	0	0	0	0	762	Opisthokonta	Basidiomycota	Agaricomycotina	Agaricomycetes
193	ASV_199	0	0	0	0	0	0	0	0	0	0	0	0	0	0	0	0	0	603	158	0	0	0	0	0	0	0	0	0	0	0	0	0	0	0	0	0	0	0	0	0	0	0	761	Opisthokonta	Chytridiomycota	Incertae_Sedis	Chytridiomycetes
194	ASV_200	0	0	0	0	0	0	0	0	0	0	0	0	0	0	0	0	0	603	0	0	0	7	0	0	143	0	0	0	0	0	0	0	0	0	0	0	0	0	0	0	0	0	753	Opisthokonta	Basidiomycota	Agaricomycotina	Agaricomycetes	Agaricales
195	ASV_201	0	0	0	0	0	0	0	0	0	0	0	0	0	0	0	0	0	668	0	0	0	5	0	0	0	0	0	79	0	0	1	0	0	0	0	0	0	0	0	0	0	0	753	Opisthokonta	Basidiomycota	Agaricomycotina	Agaricomycetes
196	ASV_203	0	0	0	0	0	0	0	0	0	0	0	0	0	0	0	0	0	0	0	0	0	0	3	0	0	0	0	0	0	0	6	629	0	0	0	0	0	0	0	0	113	0	751	Opisthokonta	Ascomycota	Pezizomycotina
197	ASV_204	0	0	0	0	0	0	0	0	0	0	0	0	0	0	0	0	0	244	62	0	0	48	25	359	12	0	0	0	0	0	0	0	0	0	0	0	0	0	0	0	0	0	750	Opisthokonta	Chytridiomycota	Incertae_Sedis	Chytridiomycetes
198	ASV_205	470	15	0	174	0	0	12	0	0	0	0	0	0	0	0	0	0	73	0	0	0	0	0	0	0	0	0	0	0	0	0	2	0	0	0	0	0	0	0	0	0	0	746	Opisthokonta	Ascomycota	Pezizomycotina	Sordariomycetes	Hypocreales
199	ASV_206	0	0	0	0	0	15	31	0	7	0	0	0	0	0	0	0	0	0	0	0	0	0	0	0	0	0	0	0	0	0	0	0	0	0	3	73	609	4	0	0	0	0	742	Opisthokonta	Chytridiomycota	Incertae_Sedis	Chytridiomycetes
200	ASV_207	0	0	0	0	0	0	0	0	0	0	0	0	0	0	0	0	0	0	696	36	0	9	0	0	0	0	0	0	0	0	0	0	0	0	0	0	0	0	0	0	0	0	741	Opisthokonta	Ascomycota	Pezizomycotina	Dothideomycetes	Capnodiales
201	ASV_208	0	0	0	0	0	0	0	0	0	0	0	0	0	0	0	0	0	190	485	3	0	34	19	0	0	0	0	0	0	0	0	0	0	0	0	0	0	0	0	0	0	0	731	Opisthokonta	Basidiomycota
202	ASV_209	0	0	0	0	0	0	0	0	0	0	0	0	0	0	0	0	0	0	0	0	0	0	0	0	0	724	0	0	0	0	0	0	0	0	0	0	0	0	0	0	0	0	724	Opisthokonta	Ascomycota	Pezizomycotina
203	ASV_210	0	0	0	0	0	0	0	0	0	0	0	0	0	500	220	0	0	0	0	0	0	0	0	0	0	0	0	0	0	0	0	0	0	0	0	0	0	0	0	0	0	2	722	Opisthokonta	Chytridiomycota	Incertae_Sedis	Chytridiomycetes
204	ASV_211	0	0	0	0	0	0	0	0	0	0	0	0	0	0	8	0	9	363	0	0	0	0	0	0	0	328	0	0	0	10	0	0	0	0	0	0	0	0	0	0	0	0	718	Opisthokonta	Basidiomycota	Agaricomycotina	Agaricomycetes
205	ASV_212	0	14	191	44	0	9	0	0	0	0	0	0	4	0	0	0	0	0	0	0	0	0	0	0	0	0	0	395	17	14	4	0	9	9	0	0	0	0	0	0	0	0	710	Opisthokonta	Chytridiomycota	Incertae_Sedis	Chytridiomycetes
206	ASV_213	0	0	0	33	0	2	4	0	0	0	0	0	0	0	0	0	0	0	0	0	0	0	0	463	18	0	86	0	0	0	65	36	0	0	0	0	0	0	0	0	0	0	707	Opisthokonta	Ascomycota	Pezizomycotina	Dothideomycetes	Pleosporales
207	ASV_214	0	0	0	0	0	0	0	0	0	0	0	0	0	0	0	0	0	0	0	0	0	0	0	706	0	0	0	0	0	0	0	0	0	0	0	0	0	0	0	0	0	0	706	Opisthokonta	Basidiomycota	Agaricomycotina	Agaricomycetes	Agaricales
208	ASV_215	0	5	678	5	5	6	0	0	0	0	0	0	0	0	0	0	0	0	0	0	0	0	0	0	0	0	0	0	0	0	0	0	0	0	0	0	0	0	0	0	2	0	701	Opisthokonta	Chytridiomycota	Incertae_Sedis	Chytridiomycetes
209	ASV_216	0	1	71	105	63	326	76	0	0	0	0	0	0	0	0	0	0	0	0	0	0	0	0	0	0	0	3	53	0	0	0	0	0	0	0	0	0	0	0	0	0	0	698	Opisthokonta	Chytridiomycota	Incertae_Sedis	Chytridiomycetes	Rhizophydiales
210	ASV_217	0	0	191	0	0	14	11	0	0	0	0	0	0	115	0	0	0	0	0	4	0	0	0	0	0	0	0	0	90	0	0	0	0	0	214	0	52	0	0	0	0	6	697	Opisthokonta	Ascomycota	Pezizomycotina	Leotiomycetes	Erysiphales
211	ASV_218	0	0	0	8	0	0	0	0	0	0	0	0	0	0	0	0	0	42	491	11	5	46	47	17	6	0	0	0	0	0	0	12	0	2	0	0	0	0	0	0	0	8	695	Opisthokonta	Ascomycota	Pezizomycotina	Eurotiomycetes	Chaetothyriales
212	ASV_219	0	0	0	1	0	0	0	0	0	0	0	0	0	0	0	0	0	0	632	0	2	23	0	0	0	0	36	0	0	0	0	0	0	0	0	0	0	0	0	0	0	0	694	Opisthokonta	Ascomycota	Pezizomycotina	Sordariomycetes	Hypocreales
213	ASV_220	0	0	0	0	0	0	0	0	0	0	0	0	0	0	0	208	0	0	0	0	0	0	0	0	0	0	0	0	0	0	0	0	0	0	0	0	0	0	0	0	0	483	691	Opisthokonta	Chytridiomycota	Incertae_Sedis	Chytridiomycetes
214	ASV_221	12	0	121	18	0	4	12	0	0	0	0	0	0	0	0	0	0	0	320	2	0	0	19	183	0	0	0	0	0	0	0	0	0	0	0	0	0	0	0	0	0	0	691	Opisthokonta	Basidiomycota	Pucciniomycotina
215	ASV_222	0	0	0	0	0	0	0	229	191	0	0	0	0	0	0	0	0	0	0	0	0	0	0	0	0	0	0	0	0	0	0	2	0	254	0	0	0	0	0	0	0	0	676	Opisthokonta	Ascomycota	Pezizomycotina	Eurotiomycetes	Eurotiales
216	ASV_223	0	0	0	0	0	0	0	0	617	10	0	0	0	0	0	0	0	0	0	0	0	0	0	0	0	0	10	0	0	0	0	0	0	0	1	0	0	0	16	14	5	0	673	Opisthokonta	Chytridiomycota	Chytridiomycetes	Rhizophydiales	Rhizophlyctis_rosea
217	ASV_224	0	0	0	0	0	0	0	0	0	531	136	5	0	0	0	0	0	0	0	0	0	0	0	0	0	0	0	0	0	0	0	0	0	0	0	0	0	0	0	0	0	0	672	Opisthokonta	Chytridiomycota	Chytridiomycetes	Rhizophydiales
218	ASV_225	0	0	0	0	0	0	0	0	0	0	0	0	0	0	0	0	0	72	599	0	0	0	0	0	0	0	0	0	0	0	0	0	0	0	0	0	0	0	0	0	0	0	671	Opisthokonta	Ascomycota	Pezizomycotina	Eurotiomycetes
219	ASV_226	0	0	5	0	0	0	0	0	0	0	0	0	0	0	0	0	0	0	0	0	0	9	6	117	103	60	159	207	0	0	0	0	0	0	0	0	0	0	0	0	0	0	666	Opisthokonta	Chytridiomycota	Incertae_Sedis	Chytridiomycetes
220	ASV_227	0	0	58	27	0	0	0	0	0	0	0	0	0	0	0	0	0	94	0	0	0	0	0	0	5	0	0	0	0	0	0	0	21	31	358	36	0	19	15	0	0	0	664	Opisthokonta	Chytridiomycota	Incertae_Sedis	Chytridiomycetes	Rhizophydiales
221	ASV_228	0	0	0	0	0	0	0	0	0	0	0	0	0	0	0	0	0	34	169	14	0	81	19	339	5	0	0	0	0	0	0	0	0	0	0	0	0	0	0	0	0	0	661	Opisthokonta	Chytridiomycota	Incertae_Sedis	Chytridiomycetes
222	ASV_229	350	36	111	142	5	0	16	0	0	0	0	0	0	0	0	0	0	0	0	0	0	0	0	0	0	0	0	0	0	0	0	0	0	0	0	0	0	0	0	0	0	0	660	Opisthokonta	Ascomycota	Pezizomycotina	Eurotiomycetes	Eurotiales
223	ASV_230	0	0	0	0	0	0	0	0	0	0	0	0	0	569	17	0	34	35	0	0	0	0	0	0	0	0	0	0	0	0	0	0	0	0	0	0	0	0	0	0	0	0	655	Opisthokonta	Chytridiomycota	Incertae_Sedis	Chytridiomycetes
224	ASV_231	0	0	0	0	0	0	0	0	0	0	0	0	11	0	0	0	9	201	329	0	62	3	22	0	0	0	0	0	0	0	5	10	0	0	1	0	0	0	0	0	0	0	653	Opisthokonta	Ascomycota	Pezizomycotina
225	ASV_232	0	0	0	5	0	0	0	0	0	0	0	0	0	0	0	0	0	412	0	0	0	0	0	96	0	0	0	0	0	85	24	12	9	0	0	0	0	0	0	0	0	0	643	Opisthokonta	Basidiomycota	Agaricomycotina	Agaricomycetes
226	ASV_233	0	0	11	13	0	0	0	0	0	0	0	0	0	0	0	0	0	0	0	0	0	0	0	0	4	0	153	0	0	0	16	310	0	2	0	0	0	0	0	0	132	0	641	Opisthokonta	Ascomycota	Pezizomycotina
227	ASV_234	0	0	375	0	0	0	0	0	0	0	0	0	0	0	187	0	0	0	0	0	0	3	0	0	0	0	0	0	0	0	3	55	0	0	0	0	12	0	0	0	0	0	635	Opisthokonta	Ascomycota	Pezizomycotina	Dothideomycetes
228	ASV_235	0	0	0	0	0	0	0	0	0	0	0	0	0	0	0	495	34	26	54	0	0	0	0	0	0	0	0	0	0	0	0	0	0	0	0	0	0	0	0	0	0	22	631	Opisthokonta	Chytridiomycota	Incertae_Sedis	Chytridiomycetes
229	ASV_236	0	0	0	0	0	0	0	0	0	0	0	0	0	0	0	0	0	0	630	0	0	0	0	0	0	0	0	0	0	0	0	0	0	0	0	0	0	0	0	0	0	0	630	Opisthokonta	Ascomycota	Pezizomycotina	Leotiomycetes
230	ASV_237	0	0	0	0	0	0	0	0	0	0	0	0	0	0	0	0	0	0	628	0	0	0	0	0	0	0	0	0	0	0	0	0	0	0	0	0	0	0	0	0	0	0	628	Opisthokonta	Ascomycota	Pezizomycotina	Sordariomycetes
231	ASV_238	20	0	164	52	0	3	4	0	0	0	0	0	0	0	61	19	23	0	188	0	42	0	4	0	10	0	8	0	19	0	0	0	0	7	0	0	0	0	0	0	0	0	624	Opisthokonta	Basidiomycota	Agaricomycotina	Tremellomycetes	Tremellales
232	ASV_239	0	0	0	0	0	0	0	0	1	0	0	0	0	3	0	0	0	0	323	100	36	147	7	2	0	0	0	0	0	0	0	0	0	0	0	0	0	0	0	0	0	0	619	Opisthokonta	Chytridiomycota	Incertae_Sedis	Chytridiomycetes	Rhizophydiales
233	ASV_240	0	0	0	0	0	0	0	0	0	0	0	0	0	0	0	0	0	0	536	0	20	52	8	0	0	0	0	0	0	0	0	0	0	0	0	0	0	0	0	0	0	0	616	Opisthokonta	Basidiomycota	Agaricomycotina	Tremellomycetes
234	ASV_241	0	0	92	299	16	0	200	0	0	0	0	0	0	0	0	0	0	0	0	0	0	0	0	0	0	0	0	0	0	0	0	0	0	0	0	0	0	0	0	0	0	0	607	Opisthokonta	Ascomycota	Pezizomycotina	Sordariomycetes	Hypocreales
235	ASV_242	0	0	1	0	0	0	0	0	0	0	0	0	0	0	9	0	0	0	572	0	0	0	21	0	0	0	0	0	0	0	0	0	0	0	0	0	0	0	0	0	0	0	603	Opisthokonta	Ascomycota	Pezizomycotina	Sordariomycetes	Xylariales
236	ASV_243	0	0	0	0	0	0	0	0	0	0	0	0	0	418	17	0	34	122	7	0	0	0	0	0	0	0	0	0	0	0	0	0	0	0	0	0	0	0	0	0	0	0	598	Opisthokonta	Chytridiomycota	Incertae_Sedis	Chytridiomycetes
237	ASV_244	0	0	56	7	0	0	0	0	0	0	0	0	0	0	0	0	0	314	0	13	12	67	129	0	0	0	0	0	0	0	0	0	0	0	0	0	0	0	0	0	0	0	598	Opisthokonta	Ascomycota	Pezizomycotina	Dothideomycetes	Capnodiales
238	ASV_245	0	0	0	0	0	0	0	0	0	391	31	0	0	0	0	0	0	0	0	0	0	0	0	0	0	0	0	0	0	0	0	0	0	0	0	0	0	0	66	2	107	0	597	Opisthokonta	Chytridiomycota	Incertae_Sedis	Chytridiomycetes
239	ASV_246	0	0	0	0	0	0	0	0	0	0	0	0	0	0	0	0	0	0	470	15	21	27	20	0	0	42	0	0	0	0	0	0	0	0	0	0	0	0	0	0	0	0	595	Opisthokonta	Basidiomycota	Agaricomycotina	Tremellomycetes	Tremellales
240	ASV_247	0	0	0	0	0	0	0	0	0	0	0	0	0	0	0	0	0	0	594	0	0	0	0	0	0	0	0	0	0	0	0	0	0	0	0	0	0	0	0	0	0	0	594	Opisthokonta	Basidiomycota	Pucciniomycotina	Pucciniomycetes	Pucciniales
241	ASV_248	0	0	267	0	2	0	0	0	0	0	0	0	0	0	0	0	0	0	322	0	0	0	0	0	0	0	0	0	0	0	0	0	0	0	0	0	0	0	0	0	0	0	591	Opisthokonta	Basidiomycota	Agaricomycotina
242	ASV_249	0	0	0	0	0	0	0	0	0	0	0	0	0	0	0	0	0	487	0	0	0	0	0	0	0	0	0	0	0	0	0	0	0	0	0	0	104	0	0	0	0	0	591	Opisthokonta	Basidiomycota	Agaricomycotina	Agaricomycetes	Agaricales
243	ASV_250	14	0	518	37	4	0	16	0	0	0	0	0	0	0	0	0	0	0	0	0	0	0	0	0	0	0	0	0	0	0	0	0	0	0	0	0	0	0	0	0	0	0	589	Opisthokonta	Ascomycota	Pezizomycotina	Dothideomycetes	Pleosporales
244	ASV_251	120	26	87	122	119	41	58	0	0	0	0	0	0	0	0	0	0	0	0	0	0	0	0	0	0	0	0	0	0	0	0	0	0	0	0	0	0	0	0	0	0	0	573	Opisthokonta	Ascomycota	Pezizomycotina
245	ASV_252	0	0	0	0	0	0	0	0	0	0	0	0	0	0	3	0	564	0	5	0	0	0	0	0	0	0	0	0	0	0	0	0	0	0	0	0	0	0	0	0	0	0	572	Opisthokonta	Chytridiomycota	Incertae_Sedis	Chytridiomycetes
246	ASV_253	0	0	0	13	0	0	0	0	0	0	0	0	0	0	0	0	0	0	0	0	0	0	3	0	46	0	0	273	0	0	0	15	0	0	0	0	0	0	0	0	219	0	569	Opisthokonta	Ascomycota	Pezizomycotina
247	ASV_254	0	0	0	0	0	0	0	0	0	22	0	0	28	32	0	0	0	13	464	0	0	0	0	0	3	0	0	0	0	0	0	0	0	0	0	0	0	0	0	0	6	0	568	Opisthokonta	Chytridiomycota	Incertae_Sedis	Chytridiomycetes	Rhizophydiales
248	ASV_255	0	0	0	0	0	0	0	0	0	0	0	0	0	0	0	567	0	0	0	0	0	0	0	0	0	0	0	0	0	0	0	0	0	0	0	0	0	0	0	0	0	0	567	Opisthokonta	Chytridiomycota	Incertae_Sedis	Chytridiomycetes
249	ASV_256	0	0	0	0	0	0	0	0	0	0	0	0	0	0	0	0	0	0	547	0	0	0	0	0	0	20	0	0	0	0	0	0	0	0	0	0	0	0	0	0	0	0	567	Opisthokonta	Basidiomycota	Agaricomycotina	Agaricomycetes
250	ASV_257	0	0	0	0	0	0	0	0	0	0	0	0	0	0	0	0	0	0	494	0	0	0	16	0	56	0	0	0	0	0	0	0	0	0	0	0	0	0	0	0	0	0	566	Opisthokonta	Basidiomycota	Agaricomycotina	Agaricomycetes	Polyporales
251	ASV_258	0	0	0	0	0	0	0	0	0	0	0	0	0	0	0	0	0	0	395	37	35	20	77	0	0	0	0	0	0	0	0	0	0	0	0	0	0	0	0	0	0	0	564	Opisthokonta	Basidiomycota	Agaricomycotina	Agaricomycetes
252	ASV_259	6	0	0	0	0	0	0	14	13	0	0	0	37	0	0	0	0	0	0	0	0	14	26	231	21	0	0	0	0	0	0	0	0	0	0	0	0	0	0	0	196	0	558	Opisthokonta	Ascomycota	Pezizomycotina	Dothideomycetes	Capnodiales
253	ASV_260	0	0	6	0	0	0	0	0	0	0	0	0	0	0	0	0	0	72	0	0	0	0	20	0	54	0	0	245	47	83	2	27	0	0	0	0	0	0	0	0	0	0	556	Opisthokonta	Basidiomycota	Agaricomycotina	Agaricomycetes	Polyporales
254	ASV_261	0	0	0	0	0	0	0	0	0	0	0	0	0	0	0	0	385	96	53	2	0	0	0	0	0	0	0	10	0	0	0	0	0	0	0	0	0	0	0	0	0	5	551	Opisthokonta	Chytridiomycota	Incertae_Sedis	Chytridiomycetes
255	ASV_262	12	3	19	297	1	3	14	0	0	0	0	0	0	0	0	0	0	0	0	0	0	0	0	186	0	0	0	0	0	0	0	0	4	5	0	0	0	0	0	0	0	0	544	Opisthokonta	Ascomycota	Pezizomycotina
256	ASV_263	0	0	0	127	4	0	7	0	177	0	0	0	0	0	0	0	0	0	0	0	0	0	0	0	0	0	40	0	0	66	16	42	44	21	0	0	0	0	0	0	0	0	544	Opisthokonta	Basidiomycota	Agaricomycotina	Agaricomycetes	Polyporales
257	ASV_264	0	0	36	7	0	2	3	0	10	0	0	0	0	0	0	0	0	0	418	12	15	21	7	0	0	0	0	0	0	0	0	7	0	0	0	0	0	0	0	0	0	0	538	Opisthokonta	Ascomycota	Pezizomycotina	Sordariomycetes	Hypocreales
258	ASV_265	0	0	0	0	0	0	0	0	39	71	37	0	0	179	0	0	0	0	0	0	0	0	0	0	12	0	0	0	0	0	0	198	0	0	0	0	0	0	0	0	0	0	536	Opisthokonta	Ascomycota	Pezizomycotina	Dothideomycetes	Pleosporales
259	ASV_266	0	0	104	58	0	2	0	0	0	0	0	0	0	0	0	0	0	0	0	0	0	0	0	245	0	0	0	110	0	0	0	2	0	14	0	0	0	0	0	0	0	0	535	Opisthokonta	Ascomycota	Pezizomycotina	Dothideomycetes	Capnodiales
260	ASV_267	0	0	0	0	0	0	0	0	0	0	0	0	0	0	0	0	0	0	0	0	0	0	6	0	0	0	0	0	0	0	0	468	0	0	0	0	0	0	0	0	0	60	534	Opisthokonta	Ascomycota	Pezizomycotina	Dothideomycetes	Pleosporales
261	ASV_268	0	0	0	0	0	0	0	0	0	0	0	0	0	0	0	0	0	0	0	0	0	0	0	0	0	0	0	0	0	0	0	515	18	0	0	0	0	0	0	0	0	0	533	Opisthokonta	Ascomycota	Pezizomycotina	Lecanoromycetes
262	ASV_269	0	0	0	0	0	0	0	0	0	0	0	0	0	0	0	0	0	533	0	0	0	0	0	0	0	0	0	0	0	0	0	0	0	0	0	0	0	0	0	0	0	0	533	Opisthokonta	Incertae_Sedis
263	ASV_270	0	0	0	2	0	0	3	0	101	0	0	0	0	0	0	0	0	256	0	0	5	0	0	0	55	0	0	0	0	0	0	7	0	0	0	0	0	0	0	0	103	0	532	Opisthokonta	Ascomycota	Pezizomycotina	Sordariomycetes
264	ASV_271	0	0	0	0	0	0	0	0	0	0	0	0	0	0	0	0	0	0	0	4	4	5	4	0	0	0	0	0	0	0	0	11	0	0	0	0	0	0	0	4	270	226	528	Opisthokonta	Ascomycota	Pezizomycotina	Eurotiomycetes	Chaetothyriales
265	ASV_272	0	0	0	0	0	0	0	0	0	0	0	0	0	0	0	0	0	395	45	0	0	0	0	0	7	0	81	0	0	0	0	0	0	0	0	0	0	0	0	0	0	0	528	Opisthokonta	Basidiomycota	Agaricomycotina	Agaricomycetes
266	ASV_273	0	0	0	0	0	0	0	0	0	0	0	0	0	0	0	0	0	527	0	0	0	0	0	0	0	0	0	0	0	0	0	0	0	0	0	0	0	0	0	0	0	0	527	Opisthokonta	Ascomycota	Pezizomycotina	Sordariomycetes	Xylariales
267	ASV_274	0	0	0	0	0	0	0	0	0	0	0	0	0	0	0	0	0	0	0	0	0	0	0	59	122	167	105	0	0	49	0	11	12	0	0	0	0	0	0	0	0	0	525	Opisthokonta	Basidiomycota	Agaricomycotina	Agaricomycetes	Agaricales
268	ASV_276	0	0	0	0	0	0	0	0	0	0	0	0	0	0	0	0	0	147	318	6	5	0	0	0	0	47	0	0	0	0	0	0	0	0	0	0	0	0	0	0	0	0	523	Opisthokonta	Basidiomycota	Agaricomycotina	Agaricomycetes	Polyporales
269	ASV_277	337	59	54	63	0	6	4	0	0	0	0	0	0	0	0	0	0	0	0	0	0	0	0	0	0	0	0	0	0	0	0	0	0	0	0	0	0	0	0	0	0	0	523	Opisthokonta	Ascomycota	Pezizomycotina
270	ASV_278	0	0	0	0	0	0	0	0	0	0	0	0	0	0	0	0	0	519	0	0	0	0	0	0	0	0	0	0	0	0	0	0	0	0	0	0	0	0	0	0	0	0	519	Opisthokonta	Ascomycota	Pezizomycotina	Leotiomycetes	Helotiales
271	ASV_279	0	0	0	0	0	0	0	0	0	0	0	0	0	0	0	0	0	0	0	27	7	50	63	222	149	0	0	0	0	0	0	0	0	0	0	0	0	0	0	0	0	0	518	Opisthokonta	Basidiomycota	Agaricomycotina	Agaricomycetes
272	ASV_280	0	0	518	0	0	0	0	0	0	0	0	0	0	0	0	0	0	0	0	0	0	0	0	0	0	0	0	0	0	0	0	0	0	0	0	0	0	0	0	0	0	0	518	Opisthokonta	Basidiomycota	Wallemiomycotina
273	ASV_281	79	0	30	38	235	57	59	0	0	0	0	0	0	0	0	13	0	0	0	0	0	0	0	0	0	0	0	0	0	0	0	0	0	0	0	0	0	0	0	0	0	0	511	Opisthokonta	Ascomycota	Pezizomycotina	Leotiomycetes
274	ASV_282	0	0	0	336	21	97	51	0	0	0	0	0	0	0	0	0	0	0	0	0	0	0	0	0	0	0	0	0	0	0	0	0	0	0	0	0	0	0	0	0	0	0	505	Opisthokonta	Ascomycota	Pezizomycotina	Sordariomycetes	Hypocreales
275	ASV_283	0	0	48	0	0	33	0	0	0	0	0	0	0	0	0	0	0	0	0	0	0	0	0	0	0	0	18	0	0	0	0	0	0	0	0	0	403	0	0	0	0	0	502	Opisthokonta	Ascomycota	Pezizomycotina
276	ASV_284	0	0	0	0	0	0	0	0	0	0	0	0	0	0	0	0	0	315	176	0	0	0	9	0	0	0	0	0	0	0	0	0	0	0	0	0	0	0	0	0	0	0	500	Opisthokonta	Basidiomycota
277	ASV_285	19	8	318	34	2	4	5	0	0	0	0	0	0	0	0	0	0	80	3	0	0	0	6	0	0	0	0	0	0	13	0	5	0	0	0	0	0	0	0	0	0	0	497	Opisthokonta	Basidiomycota
278	ASV_286	0	0	0	295	0	0	201	0	0	0	0	0	0	0	0	0	0	0	0	0	0	0	0	0	0	0	0	0	0	0	0	0	0	0	0	0	0	0	0	0	0	0	496	Opisthokonta	Ascomycota	Pezizomycotina	Sordariomycetes	Hypocreales
279	ASV_287	0	0	0	0	0	0	0	0	0	0	0	0	0	0	0	0	0	0	0	0	25	468	0	0	0	0	0	0	0	0	0	0	0	0	0	0	0	0	0	0	0	0	493	Opisthokonta	Chytridiomycota	Incertae_Sedis	Chytridiomycetes	Rhizophydiales
280	ASV_288	0	0	0	0	0	0	0	0	0	0	0	0	0	0	0	0	0	0	319	0	0	5	7	0	0	0	0	0	0	0	0	8	0	0	0	0	0	0	0	0	149	0	488	Opisthokonta	Basidiomycota	Pucciniomycotina
281	ASV_289	0	0	0	0	0	0	0	0	0	0	0	0	0	0	0	0	0	488	0	0	0	0	0	0	0	0	0	0	0	0	0	0	0	0	0	0	0	0	0	0	0	0	488	Opisthokonta	Chytridiomycota	Incertae_Sedis	Chytridiomycetes	Rhizophydiales
282	ASV_290	0	0	297	0	0	0	6	0	0	0	0	0	0	0	0	0	0	0	0	4	0	0	0	0	0	0	177	0	0	0	0	0	0	0	0	0	0	0	0	0	0	0	484	Opisthokonta	Ascomycota	Pezizomycotina
283	ASV_291	0	0	0	0	0	0	0	0	0	0	0	0	0	0	0	0	0	400	0	0	0	81	0	0	0	0	0	0	0	0	0	0	0	0	0	0	0	0	0	0	0	0	481	Opisthokonta	Ascomycota	Pezizomycotina	Sordariomycetes	Xylariales
284	ASV_292	0	0	0	32	0	6	0	0	0	0	0	0	0	0	0	0	0	0	0	0	0	0	0	112	0	0	7	232	0	66	19	6	0	0	0	0	0	0	0	0	0	0	480	Opisthokonta	Basidiomycota	Agaricomycotina	Agaricomycetes
285	ASV_293	0	0	0	0	0	0	0	0	0	0	0	0	0	0	0	0	0	479	0	0	0	0	0	0	0	0	0	0	0	0	0	0	0	0	0	0	0	0	0	0	0	0	479	Opisthokonta	Basidiomycota	Agaricomycotina	Agaricomycetes	Agaricales
286	ASV_294	0	0	0	0	0	0	0	0	3	53	72	0	28	112	40	0	0	0	0	6	0	10	0	0	0	7	0	0	0	0	0	0	0	0	0	9	0	0	7	0	130	1	478	Opisthokonta	Basidiomycota	Ustilaginomycotina	Ustilaginomycetes	Ustilaginales
287	ASV_295	0	0	0	0	0	0	0	0	0	0	0	0	0	0	0	0	0	0	478	0	0	0	0	0	0	0	0	0	0	0	0	0	0	0	0	0	0	0	0	0	0	0	478	Opisthokonta	Basidiomycota	Agaricomycotina	Agaricomycetes	Agaricales
288	ASV_296	6	12	385	0	0	0	0	0	0	0	0	0	0	0	0	0	0	0	0	0	0	0	0	0	18	0	0	0	0	0	0	52	0	0	0	0	0	0	0	4	0	0	477	Opisthokonta	Ascomycota	Pezizomycotina	Dothideomycetes	Pleosporales
289	ASV_297	0	0	0	0	0	0	0	0	0	0	0	0	0	0	0	0	0	0	0	0	0	0	0	0	5	0	0	0	470	0	0	0	0	0	0	0	0	0	0	0	0	0	475	Opisthokonta	Basidiomycota	Ustilaginomycotina	Exobasidiomycetes
290	ASV_298	7	0	43	112	0	2	0	0	0	0	0	0	0	0	0	0	0	0	0	0	0	0	0	0	0	0	0	292	0	3	0	0	0	16	0	0	0	0	0	0	0	0	475	Opisthokonta	Ascomycota	Pezizomycotina	Dothideomycetes	Capnodiales
291	ASV_299	0	0	28	5	0	0	0	0	0	0	0	0	0	0	0	0	0	0	0	0	0	11	0	0	0	0	0	0	0	0	130	66	12	13	128	0	3	3	0	0	69	0	468	Opisthokonta	Ascomycota	Pezizomycotina	Eurotiomycetes	Eurotiales
292	ASV_300	0	0	25	16	0	0	0	0	12	0	59	0	0	0	27	3	0	0	21	0	4	0	0	18	4	0	39	94	102	22	0	0	0	0	0	11	0	5	5	0	0	0	467	Opisthokonta	Ascomycota	Pezizomycotina	Sordariomycetes	Hypocreales
293	ASV_301	272	8	0	183	0	0	0	0	0	0	0	0	0	0	0	0	0	0	0	0	0	0	0	0	0	0	0	0	0	2	0	0	0	0	0	0	0	0	0	0	0	0	465	Opisthokonta	Ascomycota	Pezizomycotina	Leotiomycetes
294	ASV_302	417	6	0	42	0	0	0	0	0	0	0	0	0	0	0	0	0	0	0	0	0	0	0	0	0	0	0	0	0	0	0	0	0	0	0	0	0	0	0	0	0	0	465	Opisthokonta	Ascomycota	Pezizomycotina	Leotiomycetes
295	ASV_303	0	0	0	0	0	0	0	0	0	0	0	0	0	0	0	0	0	0	0	0	0	0	0	0	0	0	0	0	0	0	0	459	0	0	0	0	0	0	0	0	0	0	459	Opisthokonta	Ascomycota	Pezizomycotina
296	ASV_304	0	0	0	9	0	5	0	1	48	0	0	0	0	0	0	9	0	0	0	0	0	0	0	0	0	0	0	0	0	13	0	4	10	20	339	0	0	0	0	0	0	0	458	Opisthokonta	Ascomycota	Pezizomycotina	Dothideomycetes
297	ASV_305	11	15	0	7	1	0	14	0	0	0	0	0	0	0	0	0	0	0	0	0	0	0	0	94	0	0	0	227	0	0	15	36	0	0	0	0	0	0	33	0	0	0	453	Opisthokonta	Ascomycota	Pezizomycotina	Dothideomycetes	Pleosporales
298	ASV_306	0	0	0	0	0	0	0	0	0	0	0	0	0	0	0	0	0	0	0	0	0	0	0	0	0	0	447	0	0	0	0	0	0	0	0	0	0	0	0	0	0	0	447	Opisthokonta	Ascomycota	Pezizomycotina
299	ASV_307	51	14	330	51	0	0	0	0	0	0	0	0	0	0	0	0	0	0	0	0	0	0	0	0	0	0	0	0	0	0	0	0	0	0	0	0	0	0	0	0	0	0	446	Opisthokonta	Ascomycota	Pezizomycotina	Sordariomycetes
300	ASV_308	0	0	0	443	0	0	0	0	0	0	0	0	0	0	0	0	0	0	0	0	0	0	0	0	0	0	0	0	0	0	0	0	0	0	0	0	0	0	0	0	0	0	443	Opisthokonta	Ascomycota	Pezizomycotina	Sordariomycetes	Hypocreales
301	ASV_309	0	0	0	0	0	0	0	0	0	0	0	0	0	0	0	0	0	51	387	0	0	0	0	0	0	0	0	0	0	0	0	0	0	0	0	0	0	0	0	0	0	0	438	Opisthokonta	Chytridiomycota	Incertae_Sedis	Chytridiomycetes	Rhizophydiales
302	ASV_310	0	0	0	0	0	0	0	0	0	0	0	0	0	0	0	0	0	437	0	0	0	0	0	0	0	0	0	0	0	0	0	0	0	0	0	0	0	0	0	0	0	0	437	Opisthokonta	Basidiomycota	Agaricomycotina	Agaricomycetes	Agaricales
303	ASV_311	0	0	435	0	0	0	0	0	0	0	0	0	0	0	0	0	0	0	0	0	0	0	0	0	0	0	0	0	0	0	0	0	0	0	0	0	0	0	0	0	0	0	435	Opisthokonta	Ascomycota	Pezizomycotina
304	ASV_312	0	0	0	56	0	0	5	0	0	0	0	0	0	0	0	0	0	0	0	0	0	0	0	0	0	0	0	0	0	0	0	0	0	0	374	0	0	0	0	0	0	0	435	Opisthokonta	Ascomycota	Pezizomycotina	Lecanoromycetes
305	ASV_314	0	0	0	0	0	0	0	0	0	0	0	0	0	0	0	0	0	0	274	5	0	0	0	0	5	68	17	60	0	0	0	0	0	0	0	0	0	0	0	0	0	0	429	Opisthokonta	Basidiomycota	Agaricomycotina	Agaricomycetes	Agaricales
306	ASV_315	0	0	0	0	0	0	0	0	0	0	0	0	0	0	0	0	0	0	0	0	0	0	0	0	0	0	0	0	0	0	0	0	0	0	0	0	0	0	0	0	0	429	429	Opisthokonta	Chytridiomycota	Incertae_Sedis	Chytridiomycetes
307	ASV_316	0	0	0	0	4	0	0	5	17	0	0	0	0	0	0	0	0	0	0	0	0	0	0	0	0	0	0	0	0	0	0	24	23	0	0	0	0	0	0	0	266	89	428	Opisthokonta	Ascomycota	Pezizomycotina	Sordariomycetes
308	ASV_317	0	0	0	0	0	0	0	0	0	0	0	0	0	0	0	0	0	0	0	0	0	0	0	0	0	0	0	0	0	0	0	0	0	0	0	0	0	0	0	0	422	0	422	Opisthokonta	Basidiomycota	Agaricomycotina	Agaricomycetes	Polyporales
309	ASV_318	0	0	0	0	0	0	0	0	0	0	0	0	0	0	0	0	0	54	341	0	6	12	0	0	0	0	0	0	0	0	8	0	0	0	0	0	0	0	0	0	0	0	421	Opisthokonta	Basidiomycota	Agaricomycotina	Agaricomycetes
310	ASV_319	1	0	0	47	0	0	0	0	0	0	0	0	0	0	0	0	0	0	0	0	0	63	32	235	39	0	0	0	0	0	0	0	0	0	0	0	0	0	0	0	0	0	417	Opisthokonta	Basidiomycota	Agaricomycotina	Agaricomycetes	Agaricales
311	ASV_320	0	0	0	0	0	0	0	0	0	0	0	0	0	0	0	0	0	58	0	6	0	0	0	214	73	47	0	0	0	12	2	0	0	3	0	0	0	0	0	0	0	0	415	Opisthokonta	Basidiomycota	Agaricomycotina	Agaricomycetes
312	ASV_321	22	0	371	18	0	0	0	0	0	0	0	0	0	0	0	0	0	0	0	0	0	0	0	0	0	0	0	0	0	0	0	0	0	0	0	0	0	0	0	0	0	0	411	Opisthokonta	Ascomycota	Pezizomycotina	Dothideomycetes
313	ASV_323	0	0	0	0	0	0	0	0	0	0	0	0	0	0	0	0	0	0	0	0	0	0	6	138	0	99	98	0	67	0	0	0	0	0	0	0	0	0	0	0	0	0	408	Opisthokonta	Basidiomycota	Agaricomycotina	Agaricomycetes	Agaricales
314	ASV_324	0	0	0	0	0	0	0	0	0	26	346	0	35	0	0	0	0	0	0	0	0	0	0	0	0	0	0	0	0	0	0	0	0	0	0	0	0	0	0	0	0	0	407	Opisthokonta	Chytridiomycota	Incertae_Sedis	Chytridiomycetes
315	ASV_325	0	0	0	0	0	0	0	0	0	0	0	0	0	0	38	0	14	246	21	13	0	8	3	0	0	63	0	0	0	0	0	0	0	0	0	0	0	0	0	0	0	0	406	Opisthokonta	Basidiomycota	Agaricomycotina	Tremellomycetes	Tremellales
316	ASV_326	0	0	0	0	0	0	0	0	0	0	0	0	0	0	0	0	0	0	244	6	8	95	53	0	0	0	0	0	0	0	0	0	0	0	0	0	0	0	0	0	0	0	406	Opisthokonta	Basidiomycota	Agaricomycotina
317	ASV_327	0	0	38	0	0	0	0	0	0	0	0	0	0	0	0	0	0	0	275	0	5	4	5	0	16	2	0	0	0	35	0	0	2	0	0	0	0	0	0	3	0	18	403	Opisthokonta	Ascomycota	Pezizomycotina	Eurotiomycetes	Chaetothyriales
318	ASV_328	0	0	0	0	0	0	0	0	0	0	0	0	0	0	0	0	0	0	403	0	0	0	0	0	0	0	0	0	0	0	0	0	0	0	0	0	0	0	0	0	0	0	403	Opisthokonta	Basidiomycota	Agaricomycotina	Agaricomycetes
319	ASV_329	0	0	0	0	0	0	0	0	0	0	0	0	0	0	0	0	0	0	63	0	0	0	0	0	0	0	0	0	0	0	0	0	0	0	0	0	339	0	0	0	0	0	402	Opisthokonta	Ascomycota
320	ASV_330	0	0	0	0	0	0	0	0	0	0	0	0	0	0	0	0	0	0	357	0	20	16	3	0	0	0	0	0	0	0	0	0	0	0	0	0	0	0	0	0	0	0	396	Opisthokonta	Basidiomycota	Agaricomycotina	Tremellomycetes	Tremellales
321	ASV_331	0	0	0	0	0	0	0	0	0	0	0	0	0	0	0	0	0	0	0	0	0	0	0	0	0	0	0	0	0	0	0	0	0	0	165	115	115	0	0	0	0	0	395	Opisthokonta	Chytridiomycota	Incertae_Sedis	Chytridiomycetes
322	ASV_332	0	0	0	0	0	0	0	0	0	0	0	0	0	0	0	0	0	342	0	0	0	0	0	0	0	0	0	0	0	52	0	0	0	0	0	0	0	0	0	0	0	0	394	Opisthokonta	Basidiomycota	Agaricomycotina	Agaricomycetes
323	ASV_333	0	0	0	0	0	0	0	0	0	0	0	0	0	0	0	0	0	0	390	0	0	0	0	0	0	0	0	0	0	0	0	0	0	0	0	0	0	0	0	0	0	0	390	Opisthokonta	Basidiomycota	Agaricomycotina	Agaricomycetes	Agaricales
324	ASV_334	0	0	0	0	0	0	2	0	4	93	83	50	0	27	7	0	0	0	0	0	0	10	0	0	0	0	0	0	0	0	0	0	0	0	0	0	77	0	6	0	30	0	389	Opisthokonta	Incertae_Sedis
325	ASV_335	0	0	0	0	0	0	0	0	0	0	0	0	0	0	0	0	0	0	0	0	0	0	0	0	0	0	0	0	0	0	0	0	0	0	388	0	0	0	0	0	0	0	388	Opisthokonta	Chytridiomycota	Incertae_Sedis	Chytridiomycetes
326	ASV_336	5	0	0	335	9	2	0	0	0	0	0	0	0	0	0	0	0	0	0	0	0	0	0	0	0	35	0	0	0	0	0	0	0	0	1	0	0	0	0	0	0	0	387	Opisthokonta	Ascomycota
327	ASV_337	0	0	0	0	0	0	0	0	0	0	0	0	0	0	0	0	0	148	239	0	0	0	0	0	0	0	0	0	0	0	0	0	0	0	0	0	0	0	0	0	0	0	387	Opisthokonta	Incertae_Sedis
328	ASV_338	0	0	0	0	0	0	0	3	0	0	0	0	0	0	0	0	13	0	82	0	0	0	0	0	0	0	0	0	0	118	5	15	0	0	0	0	0	0	0	0	150	0	386	Opisthokonta	Ascomycota	Pezizomycotina
329	ASV_339	2	0	0	0	0	0	0	0	0	0	0	0	0	0	0	0	0	32	0	0	0	46	4	0	128	74	71	0	0	23	5	0	0	0	0	0	0	0	0	0	0	0	385	Opisthokonta	Basidiomycota	Agaricomycotina	Agaricomycetes
330	ASV_340	0	0	0	6	0	0	0	0	0	0	0	0	0	0	0	0	0	0	1	0	0	0	0	0	0	0	0	53	0	0	16	176	5	0	124	0	0	0	0	0	0	0	381	Opisthokonta	Ascomycota	Pezizomycotina	Eurotiomycetes	Chaetothyriales
331	ASV_341	0	0	0	0	0	0	0	0	0	0	0	0	0	0	0	0	0	0	0	3	0	0	13	364	0	0	0	0	0	0	0	0	0	0	0	0	0	0	0	0	0	0	380	Opisthokonta	Basidiomycota	Agaricomycotina	Agaricomycetes	Polyporales
332	ASV_342	0	0	0	0	0	0	0	0	0	0	0	0	0	0	0	0	0	0	0	0	0	0	0	0	0	0	0	0	0	0	0	379	0	0	0	0	0	0	0	0	0	0	379	Opisthokonta	Ascomycota	Pezizomycotina	Leotiomycetes	Umbilicariales
333	ASV_344	0	0	0	0	0	0	0	0	0	0	0	0	0	3	121	124	53	76	0	0	0	0	0	0	0	0	0	0	0	0	0	0	0	0	0	0	0	0	0	0	0	0	377	Opisthokonta	Chytridiomycota	Incertae_Sedis	Chytridiomycetes	Rhizophydiales
334	ASV_346	0	0	0	0	0	0	0	0	0	0	0	0	0	0	0	0	0	0	0	0	0	0	0	0	0	0	0	0	0	0	0	377	0	0	0	0	0	0	0	0	0	0	377	Opisthokonta	Ascomycota	Pezizomycotina
335	ASV_347	0	0	0	0	0	0	0	0	0	0	0	0	0	0	0	0	0	0	0	0	0	0	0	0	0	0	0	0	0	10	19	36	0	4	304	0	0	0	0	0	0	0	373	Opisthokonta	Basidiomycota	Agaricomycotina	Agaricomycetes
336	ASV_348	0	0	0	0	0	0	0	0	0	0	0	0	0	0	0	0	0	0	0	0	0	0	0	0	0	0	0	0	0	0	0	0	0	0	0	0	373	0	0	0	0	0	373	Opisthokonta	Chytridiomycota	Incertae_Sedis	Chytridiomycetes
337	ASV_349	0	0	0	0	0	0	0	0	0	0	0	0	0	0	0	0	0	347	26	0	0	0	0	0	0	0	0	0	0	0	0	0	0	0	0	0	0	0	0	0	0	0	373	Opisthokonta	Chytridiomycota	Incertae_Sedis	Chytridiomycetes	Rhizophydiales
338	ASV_350	0	3	49	15	0	0	0	0	0	0	0	0	0	0	0	0	0	0	215	0	0	7	0	0	12	0	22	0	29	0	15	4	0	0	0	0	0	0	0	0	0	0	371	Opisthokonta	Ascomycota	Pezizomycotina	Dothideomycetes	Pleosporales
339	ASV_351	0	3	0	0	0	0	0	0	0	0	0	0	0	0	0	0	0	0	363	0	0	0	0	0	0	0	0	0	0	5	0	0	0	0	0	0	0	0	0	0	0	0	371	Opisthokonta	Basidiomycota	Agaricomycotina	Agaricomycetes
340	ASV_352	0	0	40	0	0	0	0	4	0	0	0	0	0	0	0	0	0	0	0	0	0	0	0	0	0	0	0	0	0	0	0	0	0	0	0	0	30	252	0	0	45	0	371	Opisthokonta	Chytridiomycota	Incertae_Sedis	Chytridiomycetes	Rhizophydiales
341	ASV_353	0	0	0	0	0	0	0	0	0	0	0	0	0	0	0	0	0	371	0	0	0	0	0	0	0	0	0	0	0	0	0	0	0	0	0	0	0	0	0	0	0	0	371	Opisthokonta	Basidiomycota	Agaricomycotina	Agaricomycetes	Agaricales
342	ASV_354	7	0	89	14	0	0	0	0	0	0	0	0	0	0	0	0	0	0	0	0	0	0	0	0	0	0	0	256	0	0	0	0	0	0	0	0	0	0	0	0	0	0	366	Opisthokonta	Basidiomycota
343	ASV_355	3	0	284	0	0	0	0	0	0	0	0	0	0	0	0	0	0	0	37	0	0	0	0	0	0	0	0	0	0	41	0	0	0	0	0	0	0	0	0	0	0	0	365	Opisthokonta	Ascomycota	Pezizomycotina	Eurotiomycetes
344	ASV_356	218	21	106	13	0	0	4	0	0	0	0	0	0	0	0	0	0	0	0	0	0	0	0	0	0	0	0	0	0	0	0	0	0	0	0	0	0	0	0	0	0	0	362	Opisthokonta	Ascomycota	Pezizomycotina
345	ASV_357	0	0	0	0	0	0	0	0	0	0	0	0	0	0	0	0	0	362	0	0	0	0	0	0	0	0	0	0	0	0	0	0	0	0	0	0	0	0	0	0	0	0	362	Opisthokonta	Ascomycota	Pezizomycotina	Dothideomycetes	Pleosporales
346	ASV_359	0	0	102	0	0	0	0	0	0	0	0	0	0	0	0	0	0	0	224	0	0	0	0	0	13	0	0	0	0	0	0	20	0	0	0	0	0	0	0	0	0	0	359	Opisthokonta	Ascomycota	Pezizomycotina	Sordariomycetes	Hypocreales
347	ASV_360	0	0	0	0	0	0	0	0	0	0	0	0	0	265	7	0	30	48	5	0	0	0	0	0	0	0	0	0	0	0	0	0	0	0	0	0	0	0	0	0	0	0	355	Opisthokonta	Chytridiomycota	Incertae_Sedis	Chytridiomycetes
348	ASV_361	0	0	25	7	0	0	0	0	0	0	0	0	0	0	0	0	0	171	117	0	9	17	0	0	0	0	0	0	0	0	0	0	4	0	0	0	0	0	0	0	0	0	350	Opisthokonta	Basidiomycota	Agaricomycotina	Tremellomycetes	Tremellales
349	ASV_363	7	0	0	0	0	0	0	0	0	0	0	0	0	0	0	0	0	117	205	0	16	2	2	0	0	0	0	0	0	0	0	0	0	0	0	0	0	0	0	0	0	0	349	Opisthokonta	Basidiomycota	Agaricomycotina	Tremellomycetes	Tremellales
350	ASV_364	0	0	20	0	0	0	0	0	0	0	0	0	0	0	0	0	0	0	0	0	0	0	0	1	0	0	0	0	0	0	0	0	0	60	0	0	0	0	0	0	0	268	349	Opisthokonta	Ascomycota	Pezizomycotina	Dothideomycetes	Pleosporales
351	ASV_365	0	0	0	0	0	0	0	0	348	0	0	0	0	0	0	0	0	0	0	0	0	0	0	0	0	0	0	0	0	0	0	0	0	0	0	0	0	0	0	0	0	0	348	Opisthokonta	Basidiomycota	Agaricomycotina	Agaricomycetes	Agaricales
352	ASV_366	0	0	147	0	0	0	0	0	0	0	0	0	0	0	0	0	0	0	0	0	0	26	0	129	19	26	0	0	0	0	0	0	0	0	0	0	0	0	0	0	0	0	347	Opisthokonta	Basidiomycota	Agaricomycotina	Agaricomycetes
353	ASV_367	11	0	206	11	0	0	11	0	0	0	0	0	0	0	0	0	0	0	0	0	3	0	0	34	0	0	0	0	0	0	0	0	3	0	0	0	63	4	0	0	0	0	346	Opisthokonta	Ascomycota	Pezizomycotina	Leotiomycetes	Helotiales
354	ASV_368	0	0	24	7	0	2	0	0	38	0	0	0	0	0	0	0	0	274	0	0	1	0	0	0	0	0	0	0	0	0	0	0	0	0	0	0	0	0	0	0	0	0	346	Opisthokonta	Ascomycota	Pezizomycotina	Dothideomycetes	Pleosporales
355	ASV_369	0	0	71	0	0	0	0	0	34	0	0	0	0	0	0	0	0	0	0	0	0	0	0	0	0	0	40	0	57	0	0	0	0	0	0	0	0	0	0	0	143	0	345	Opisthokonta	Ascomycota	Pezizomycotina	Dothideomycetes	Capnodiales
356	ASV_370	0	0	0	0	0	0	0	0	0	0	0	0	0	0	0	0	0	0	0	0	0	0	0	0	0	0	0	0	0	0	0	0	0	0	0	0	0	0	0	0	342	0	342	Opisthokonta	Ascomycota	Pezizomycotina	Leotiomycetes
357	ASV_371	0	0	0	0	0	0	0	0	0	0	0	0	0	337	0	0	0	0	0	0	0	0	0	0	0	0	0	0	0	0	0	0	0	0	0	0	0	0	0	0	0	0	337	Opisthokonta	Ascomycota	Pezizomycotina	Lecanoromycetes
358	ASV_372	0	0	0	0	0	0	0	0	0	0	0	0	0	0	0	0	0	335	0	0	0	0	0	0	0	0	0	0	0	0	0	0	0	0	0	0	0	0	0	0	0	0	335	Opisthokonta	Basidiomycota	Agaricomycotina	Agaricomycetes	Agaricales
359	ASV_373	0	0	0	0	0	0	0	0	0	0	0	0	0	0	0	0	0	0	0	0	0	0	0	0	0	0	0	0	0	0	0	0	0	0	334	0	0	0	0	0	0	0	334	Opisthokonta	Ascomycota	Pezizomycotina	Dothideomycetes	Capnodiales
360	ASV_374	2	10	127	10	0	1	14	0	0	0	0	0	0	0	0	0	0	91	0	0	0	0	0	71	0	0	0	0	0	0	0	7	0	0	0	0	0	0	0	0	0	0	333	Opisthokonta	Basidiomycota
361	ASV_376	0	0	0	0	0	0	0	0	0	0	0	0	0	0	0	0	0	1	0	0	0	173	6	0	92	17	25	0	0	14	0	0	3	0	0	0	0	0	0	0	0	0	331	Opisthokonta	Basidiomycota	Agaricomycotina	Agaricomycetes	Polyporales
362	ASV_377	0	0	0	0	0	0	0	0	0	0	0	0	0	0	0	0	0	0	326	0	0	0	0	0	0	0	0	0	0	0	0	0	0	0	0	0	0	0	0	0	0	0	326	Opisthokonta	Basidiomycota	Agaricomycotina	Agaricomycetes	Agaricales
363	ASV_378	0	0	0	0	0	0	0	0	0	0	0	0	0	0	0	0	0	0	310	0	0	0	0	0	0	0	0	0	0	0	15	0	0	0	0	0	0	0	0	0	0	0	325	Opisthokonta	Basidiomycota	Agaricomycotina	Agaricomycetes	Agaricales
364	ASV_379	4	0	176	44	27	62	10	0	0	0	0	0	0	0	0	0	0	0	0	0	0	0	0	0	0	0	0	0	0	0	0	0	0	0	0	0	0	0	0	0	0	0	323	Opisthokonta	Ascomycota	Pezizomycotina	Sordariomycetes	Hypocreales
365	ASV_380	0	0	0	0	0	0	0	0	0	0	0	0	0	0	0	0	0	0	0	0	0	0	0	0	246	0	76	0	0	0	0	0	0	0	0	0	0	0	0	0	0	0	322	Opisthokonta	Ascomycota	Pezizomycotina
366	ASV_381	184	23	58	47	0	4	6	0	0	0	0	0	0	0	0	0	0	0	0	0	0	0	0	0	0	0	0	0	0	0	0	0	0	0	0	0	0	0	0	0	0	0	322	Opisthokonta	Ascomycota	Pezizomycotina	Eurotiomycetes	Eurotiales
367	ASV_383	0	0	0	0	0	0	0	0	0	0	0	0	0	0	0	0	0	0	0	0	0	320	0	0	0	0	0	0	0	0	0	0	0	0	0	0	0	0	0	0	0	0	320	Opisthokonta	Basidiomycota	Agaricomycotina	Agaricomycetes
368	ASV_384	0	0	0	0	0	0	0	0	0	0	0	0	0	0	0	0	0	0	0	0	0	0	0	0	0	0	0	0	0	0	0	0	0	0	0	0	0	0	0	0	319	0	319	Opisthokonta	Ascomycota	Pezizomycotina
369	ASV_385	0	0	0	0	0	0	0	0	0	0	0	0	0	0	0	17	46	0	249	3	3	0	0	0	0	0	0	0	0	0	0	0	0	0	0	0	0	0	0	0	0	0	318	Opisthokonta	Chytridiomycota	Incertae_Sedis	Chytridiomycetes
370	ASV_386	0	0	80	0	0	4	0	0	0	0	0	0	0	0	0	0	0	0	0	7	0	0	14	0	40	38	0	133	0	0	0	0	0	2	0	0	0	0	0	0	0	0	318	Opisthokonta	Ascomycota	Pezizomycotina
371	ASV_387	0	0	8	0	0	0	0	0	0	0	0	0	0	0	0	0	8	0	187	51	43	16	4	0	0	0	0	0	0	0	0	0	0	0	0	0	0	0	0	0	0	0	317	Opisthokonta	Mucoromycota	Incertae_Sedis	Endogonales
372	ASV_388	5	0	156	0	0	4	0	0	0	0	0	0	0	0	0	0	0	0	0	34	33	4	65	0	0	0	0	0	0	0	4	12	0	0	0	0	0	0	0	0	0	0	317	Opisthokonta	Ascomycota	Pezizomycotina	Eurotiomycetes	Chaetothyriales
373	ASV_389	0	0	21	11	0	0	0	2	0	0	0	0	0	0	0	0	0	0	0	0	0	0	0	0	0	0	50	43	0	0	0	0	9	0	122	0	59	0	0	0	0	0	317	Opisthokonta	Chytridiomycota	Incertae_Sedis	Chytridiomycetes
374	ASV_390	54	50	174	24	0	0	14	0	0	0	0	0	0	0	0	0	0	0	0	0	0	0	0	0	0	0	0	0	0	0	0	0	0	0	0	0	0	0	0	0	0	0	316	Opisthokonta	Ascomycota	Pezizomycotina	Eurotiomycetes	Eurotiales
375	ASV_391	0	0	0	0	0	0	0	0	0	0	0	0	0	0	0	0	0	0	0	0	0	0	0	0	0	0	0	0	0	0	0	0	0	0	0	0	0	0	0	0	315	0	315	Opisthokonta	Ascomycota	Pezizomycotina
376	ASV_393	0	3	77	23	0	0	0	0	0	0	0	0	0	0	0	0	0	0	0	0	0	0	0	0	0	0	0	169	0	0	0	0	0	41	0	0	0	0	0	0	0	0	313	Opisthokonta	Basidiomycota
377	ASV_394	0	0	0	0	0	0	0	42	0	0	0	0	0	0	0	0	0	0	0	0	0	0	0	0	0	0	0	0	0	0	0	0	0	0	0	0	35	143	84	8	0	0	312	Opisthokonta	Chytridiomycota	Incertae_Sedis	Chytridiomycetes
378	ASV_395	0	0	0	0	0	0	0	0	0	0	0	199	7	0	5	98	0	0	0	0	0	0	0	0	0	0	0	0	0	0	0	0	0	0	0	0	0	0	0	0	0	0	309	Opisthokonta	Chytridiomycota	Incertae_Sedis	Chytridiomycetes
379	ASV_397	0	0	0	0	0	0	0	0	0	0	36	148	0	0	0	0	0	0	0	0	0	0	0	0	0	0	0	0	0	10	0	0	0	0	0	7	13	0	0	0	74	20	308	Opisthokonta	Basidiomycota	Agaricomycotina
380	ASV_398	0	0	206	10	0	0	0	0	0	0	0	0	0	0	0	0	0	0	0	0	0	0	0	0	0	0	0	89	0	0	0	0	0	0	0	0	0	0	0	0	0	0	305	Opisthokonta	Ascomycota	Pezizomycotina	Eurotiomycetes
381	ASV_399	0	0	40	34	0	0	0	0	0	0	0	0	0	0	0	0	0	22	0	13	0	97	5	83	10	0	0	0	0	0	0	0	0	0	0	0	0	0	0	0	0	0	304	Opisthokonta	Ascomycota	Taphrinomycotina	Taphrinomycetes	Taphrinales
382	ASV_400	0	0	0	0	0	0	0	0	0	0	0	0	0	0	0	0	0	0	257	16	0	24	7	0	0	0	0	0	0	0	0	0	0	0	0	0	0	0	0	0	0	0	304	Opisthokonta	Basidiomycota	Agaricomycotina
383	ASV_401	9	0	79	79	0	1	4	0	61	0	0	0	26	0	0	0	0	0	0	0	0	0	0	0	2	30	0	0	0	0	0	6	0	4	0	0	0	0	0	2	0	0	303	Opisthokonta	Ascomycota	Pezizomycotina	Eurotiomycetes	Chaetothyriales
384	ASV_402	0	26	100	32	0	0	0	0	0	0	0	0	0	0	0	0	0	0	0	0	0	29	0	0	19	0	17	0	0	37	29	0	9	2	0	0	0	0	0	0	0	0	300	Opisthokonta	Basidiomycota	Agaricomycotina	Agaricomycetes	Agaricales
385	ASV_403	0	0	72	14	0	0	0	0	10	0	0	0	0	0	0	0	0	0	0	0	0	7	8	29	0	20	113	12	0	12	0	0	0	0	0	0	0	0	0	0	0	0	297	Opisthokonta	Chytridiomycota	Incertae_Sedis	Chytridiomycetes
386	ASV_404	2	0	206	12	0	0	6	0	0	0	0	0	0	0	0	0	0	0	0	0	0	0	0	39	0	0	0	0	0	0	0	32	0	0	0	0	0	0	0	0	0	0	297	Opisthokonta	Ascomycota	Pezizomycotina	Dothideomycetes	Pleosporales
387	ASV_405	1	0	0	0	0	3	0	0	0	0	0	0	0	0	0	0	0	0	111	5	24	40	60	0	0	0	0	0	0	0	0	0	0	0	52	0	0	0	0	0	0	0	296	Opisthokonta	Ascomycota	Pezizomycotina	Dothideomycetes	Capnodiales
388	ASV_406	0	0	0	0	0	0	0	0	0	0	0	0	0	0	0	0	0	0	294	0	0	0	0	0	0	0	0	0	0	0	0	0	0	0	0	0	0	0	0	0	0	0	294	Opisthokonta	Ascomycota	Pezizomycotina	Sordariomycetes
389	ASV_407	0	0	0	0	0	0	0	0	0	0	0	0	0	293	0	0	0	0	0	0	0	0	0	0	0	0	0	0	0	0	0	0	0	0	0	0	0	0	0	0	0	0	293	Opisthokonta	Basidiomycota	Agaricomycotina	Tremellomycetes	Tremellales
390	ASV_408	14	0	76	0	3	0	0	0	0	0	0	0	0	0	0	0	0	0	0	0	0	0	0	0	16	0	73	0	0	95	0	14	0	0	0	0	0	0	0	0	0	0	291	Opisthokonta	Basidiomycota	Agaricomycotina	Agaricomycetes	Polyporales
391	ASV_409	0	0	0	0	0	0	0	0	0	0	0	0	0	0	0	0	0	0	0	0	0	0	0	0	54	0	95	140	0	0	0	0	0	0	0	0	0	0	0	0	0	0	289	Opisthokonta	Ascomycota	Pezizomycotina	Dothideomycetes
392	ASV_410	0	0	0	0	0	0	0	0	0	0	0	0	0	0	0	0	0	0	0	0	0	0	0	0	0	0	0	0	0	0	0	0	0	0	285	0	0	0	0	0	0	0	285	Opisthokonta	Chytridiomycota	Incertae_Sedis	Chytridiomycetes
393	ASV_411	0	0	0	0	0	0	0	0	0	0	0	0	0	0	0	0	0	0	0	0	0	0	0	0	0	0	0	0	0	0	0	0	0	0	280	0	0	0	0	0	0	0	280	Opisthokonta	Ascomycota	Pezizomycotina	Dothideomycetes	Capnodiales
394	ASV_412	12	0	0	210	0	28	29	0	0	0	0	0	0	0	0	0	0	0	0	0	0	0	0	0	0	0	0	0	0	0	0	0	0	0	0	0	0	0	0	0	0	0	279	Opisthokonta	Ascomycota	Pezizomycotina
395	ASV_413	0	0	17	0	0	1	0	5	0	0	0	0	0	0	0	101	0	0	0	0	3	0	3	0	0	0	0	0	0	0	9	5	0	12	122	0	0	0	0	0	0	0	278	Opisthokonta	Ascomycota	Pezizomycotina
396	ASV_414	0	0	0	266	0	0	0	0	0	0	0	0	0	0	0	0	0	0	0	0	0	0	0	0	0	0	0	0	0	0	0	0	0	0	0	0	0	0	11	0	0	0	277	Opisthokonta	Ascomycota	Pezizomycotina
397	ASV_415	0	0	0	0	0	0	0	0	0	0	0	0	0	0	0	0	12	205	59	0	0	0	0	0	0	0	0	0	0	0	0	0	0	0	0	0	0	0	0	0	0	0	276	Opisthokonta	Chytridiomycota	Incertae_Sedis	Chytridiomycetes
398	ASV_416	0	0	0	0	0	0	0	0	0	0	0	0	0	0	0	273	0	0	0	0	0	0	0	0	0	0	0	0	0	0	0	0	0	0	0	0	0	0	0	0	0	0	273	Opisthokonta	Chytridiomycota	Incertae_Sedis	Chytridiomycetes
399	ASV_417	3	0	174	21	0	0	0	0	0	0	0	0	0	0	0	0	0	0	0	0	0	0	0	0	0	0	44	0	0	0	20	10	0	0	0	0	0	0	0	0	0	0	272	Opisthokonta	Ascomycota	Pezizomycotina
400	ASV_418	0	0	0	0	0	0	0	0	0	0	0	0	0	0	0	0	0	0	0	0	0	0	0	271	0	0	0	0	0	0	0	0	0	0	0	0	0	0	0	0	0	0	271	Opisthokonta	Basidiomycota	Agaricomycotina	Agaricomycetes	Agaricales
401	ASV_419	0	0	0	0	0	0	0	0	0	0	0	0	0	0	0	0	0	0	0	0	0	0	0	0	0	0	0	0	0	0	0	0	0	0	271	0	0	0	0	0	0	0	271	Opisthokonta	Basidiomycota	Agaricomycotina	Tremellomycetes	Tremellales
402	ASV_420	0	0	0	0	0	0	0	0	0	0	0	0	0	0	0	0	0	271	0	0	0	0	0	0	0	0	0	0	0	0	0	0	0	0	0	0	0	0	0	0	0	0	271	Opisthokonta	Ascomycota	Pezizomycotina	Dothideomycetes	Pleosporales
403	ASV_421	4	0	0	0	0	0	0	0	89	0	0	0	0	0	0	0	0	62	94	0	4	13	4	0	0	0	0	0	0	0	0	0	0	0	0	0	0	0	0	0	0	0	270	Opisthokonta	Basidiomycota	Agaricomycotina	Tremellomycetes	Tremellales
404	ASV_422	0	0	42	0	0	1	0	0	0	0	0	0	0	0	0	0	0	0	125	6	5	0	8	0	0	0	0	0	0	0	0	0	2	0	0	0	80	0	0	0	0	0	269	Opisthokonta	Ascomycota	Pezizomycotina	Dothideomycetes	Pleosporales
405	ASV_423	0	0	0	0	0	0	0	0	0	0	268	0	0	0	0	0	0	0	0	0	0	0	0	0	0	0	0	0	0	0	0	0	0	0	0	0	0	0	0	0	0	0	268	Opisthokonta	Chytridiomycota	Incertae_Sedis	Chytridiomycetes	Spizellomycetales
406	ASV_424	0	0	0	0	0	0	0	0	0	0	0	0	0	0	0	0	0	0	0	0	0	0	10	0	0	0	61	0	22	0	0	175	0	0	0	0	0	0	0	0	0	0	268	Opisthokonta	Ascomycota	Pezizomycotina	Sordariomycetes
407	ASV_425	20	2	16	16	3	7	9	0	0	0	0	0	0	0	0	0	0	0	194	0	0	0	0	0	0	0	0	0	0	0	0	0	0	0	0	0	0	0	0	0	0	0	267	Opisthokonta	Ascomycota	Pezizomycotina	Eurotiomycetes	Eurotiales
408	ASV_426	41	0	0	103	39	79	5	0	0	0	0	0	0	0	0	0	0	0	0	0	0	0	0	0	0	0	0	0	0	0	0	0	0	0	0	0	0	0	0	0	0	0	267	Opisthokonta	Ascomycota	Pezizomycotina
409	ASV_427	0	0	0	0	0	0	0	0	0	0	0	0	0	0	0	0	0	267	0	0	0	0	0	0	0	0	0	0	0	0	0	0	0	0	0	0	0	0	0	0	0	0	267	Opisthokonta	Basidiomycota	Agaricomycotina	Agaricomycetes	Agaricales
410	ASV_428	1	0	0	0	0	0	0	0	0	0	0	0	0	0	0	0	0	0	0	0	0	59	2	103	70	30	0	0	0	0	0	0	0	0	0	0	0	0	0	0	0	0	265	Opisthokonta	Basidiomycota	Agaricomycotina	Agaricomycetes	Agaricales
411	ASV_429	0	0	0	0	0	0	0	0	0	0	0	0	0	0	0	0	0	0	265	0	0	0	0	0	0	0	0	0	0	0	0	0	0	0	0	0	0	0	0	0	0	0	265	Opisthokonta	Basidiomycota	Agaricomycotina	Agaricomycetes	Polyporales
412	ASV_430	0	0	0	0	0	0	0	0	0	0	0	0	0	0	0	0	0	0	0	0	0	0	0	0	0	0	0	0	0	0	0	0	0	0	0	0	0	0	0	0	264	0	264	Opisthokonta	Ascomycota	Pezizomycotina	Dothideomycetes	Pleosporales
413	ASV_431	3	0	78	16	0	0	0	0	0	0	0	0	0	0	0	0	0	1	0	0	0	0	0	0	0	0	0	163	0	0	0	2	0	0	0	0	0	0	0	0	0	0	263	Opisthokonta	Basidiomycota
414	ASV_432	208	0	27	0	26	0	0	0	0	0	0	0	0	0	0	0	0	0	0	0	0	0	0	0	0	0	0	0	0	0	0	0	0	0	0	0	0	0	0	0	0	0	261	Opisthokonta	Mucoromycota	Incertae_Sedis	Mortierellales
415	ASV_433	0	0	0	0	0	0	0	0	0	0	153	104	0	0	0	0	0	0	0	0	0	0	0	0	0	0	0	0	0	0	0	0	0	0	0	0	0	0	0	0	3	0	260	Opisthokonta	Basidiomycota	Agaricomycotina
416	ASV_434	0	0	0	0	0	0	0	0	0	0	0	0	0	0	0	0	119	0	141	0	0	0	0	0	0	0	0	0	0	0	0	0	0	0	0	0	0	0	0	0	0	0	260	Opisthokonta	Ascomycota	Pezizomycotina	Dothideomycetes
417	ASV_435	0	0	0	0	0	0	0	0	0	0	0	0	0	0	0	0	0	0	0	0	0	0	0	0	0	0	0	110	142	0	5	0	0	0	0	0	0	0	0	0	0	0	257	Opisthokonta	Ascomycota	Pezizomycotina	Sordariomycetes	Hypocreales
418	ASV_437	0	0	0	0	0	0	0	0	0	0	0	0	0	0	0	0	0	0	0	0	0	0	0	0	4	0	0	0	0	0	0	18	0	0	0	0	0	0	0	0	0	232	254	Opisthokonta	Ascomycota	Pezizomycotina	Dothideomycetes	Pleosporales
419	ASV_438	0	0	0	0	0	0	0	0	0	0	0	0	0	0	0	0	0	0	0	253	0	0	0	0	0	0	0	0	0	0	0	0	0	0	0	0	0	0	0	0	0	0	253	Opisthokonta	Ascomycota	Pezizomycotina	Leotiomycetes	Helotiales
420	ASV_439	0	0	0	0	0	0	0	0	0	0	0	0	0	0	0	0	3	32	192	2	0	0	0	0	0	0	0	0	4	0	0	0	0	0	0	0	0	0	0	0	0	19	252	Opisthokonta	Chytridiomycota	Incertae_Sedis	Chytridiomycetes	Rhizophydiales
421	ASV_440	0	0	0	23	0	0	0	0	0	0	0	0	0	0	0	0	0	132	76	0	0	0	0	0	0	0	21	0	0	0	0	0	0	0	0	0	0	0	0	0	0	0	252	Opisthokonta	Basidiomycota	Agaricomycotina	Tremellomycetes
422	ASV_441	0	0	0	0	0	0	0	0	0	0	0	0	0	0	0	0	0	252	0	0	0	0	0	0	0	0	0	0	0	0	0	0	0	0	0	0	0	0	0	0	0	0	252	Opisthokonta	Ascomycota	Pezizomycotina	Sordariomycetes
423	ASV_442	0	0	0	0	0	0	0	0	0	0	0	0	0	0	0	0	0	249	0	0	0	0	0	0	0	0	0	0	0	0	0	0	0	0	0	0	0	0	0	0	0	0	249	Opisthokonta	Basidiomycota	Agaricomycotina	Agaricomycetes	Agaricales
424	ASV_443	0	4	0	0	0	0	0	21	0	0	0	0	0	0	0	0	0	0	0	0	0	0	5	82	0	0	34	34	0	0	0	0	0	5	0	0	0	0	0	0	63	0	248	Opisthokonta	Basidiomycota	Agaricomycotina	Agaricomycetes	Polyporales
425	ASV_444	0	0	17	0	0	0	0	0	0	0	0	0	0	0	0	0	0	201	0	0	0	0	0	0	0	0	29	0	0	0	0	0	0	0	0	0	0	0	0	0	0	0	247	Opisthokonta	Ascomycota	Pezizomycotina	Dothideomycetes	Capnodiales
426	ASV_445	0	0	0	172	0	0	0	15	0	0	0	0	0	0	0	0	0	47	0	0	0	0	0	0	0	0	0	0	0	0	0	11	0	0	0	0	0	0	0	0	0	0	245	Opisthokonta	Basidiomycota	Agaricomycotina	Agaricomycetes	Polyporales
427	ASV_446	0	0	0	0	0	0	0	0	0	0	31	0	149	26	27	0	0	0	0	0	0	0	0	0	0	0	0	0	0	0	0	0	0	0	0	0	0	0	0	0	8	3	244	Opisthokonta	Chytridiomycota	Incertae_Sedis	Chytridiomycetes	Rhizophydiales
428	ASV_447	0	0	0	0	0	0	0	0	0	0	0	0	0	0	0	0	0	198	0	0	0	0	0	0	0	0	46	0	0	0	0	0	0	0	0	0	0	0	0	0	0	0	244	Opisthokonta	Basidiomycota	Agaricomycotina	Agaricomycetes
429	ASV_448	0	0	43	0	0	0	0	0	0	0	0	0	0	0	0	0	0	3	0	0	0	18	0	0	0	0	33	0	0	0	18	23	0	0	0	0	103	0	0	0	0	0	241	Opisthokonta	Ascomycota	Pezizomycotina	Dothideomycetes	Pleosporales
430	ASV_449	0	0	0	0	0	0	0	0	0	0	0	0	0	0	0	0	0	0	240	0	0	0	0	0	0	0	0	0	0	0	0	0	0	0	0	0	0	0	0	0	0	0	240	Opisthokonta	Basidiomycota	Agaricomycotina	Agaricomycetes
431	ASV_450	0	0	0	0	0	0	0	0	0	0	0	0	0	0	0	0	0	0	0	0	0	0	0	0	0	0	0	0	0	0	0	238	0	0	0	0	0	0	0	0	0	0	238	Opisthokonta	Ascomycota	Pezizomycotina
432	ASV_451	0	0	0	0	0	0	0	0	0	0	0	0	0	0	0	0	0	0	232	0	0	0	5	0	0	0	0	0	0	0	0	0	0	0	0	0	0	0	0	0	0	0	237	Opisthokonta	Basidiomycota
433	ASV_452	17	0	175	10	11	0	7	0	0	0	0	0	0	0	0	0	0	0	0	0	0	0	16	0	0	0	0	0	0	0	0	0	0	0	0	0	0	0	0	0	0	0	236	Opisthokonta	Ascomycota	Pezizomycotina
434	ASV_453	0	0	0	0	0	0	0	0	0	0	0	0	0	0	0	0	0	0	0	0	0	0	0	217	18	0	0	0	0	0	0	0	0	0	0	0	0	0	0	0	0	0	235	Opisthokonta	Basidiomycota	Agaricomycotina	Agaricomycetes
435	ASV_454	3	0	0	0	0	0	0	0	0	0	0	0	0	0	0	0	0	0	0	0	13	0	0	213	6	0	0	0	0	0	0	0	0	0	0	0	0	0	0	0	0	0	235	Opisthokonta	Basidiomycota	Agaricomycotina	Agaricomycetes	Agaricales
436	ASV_455	0	0	19	18	4	0	0	0	0	0	0	0	0	0	0	0	0	0	0	0	0	0	0	0	0	0	0	0	0	0	0	68	3	0	0	0	0	0	0	0	0	120	232	Opisthokonta	Ascomycota	Pezizomycotina	Dothideomycetes	Capnodiales
437	ASV_456	0	0	0	0	0	0	0	11	211	0	0	0	0	0	0	0	0	0	0	0	0	0	0	0	0	0	0	0	0	9	0	0	0	1	0	0	0	0	0	0	0	0	232	Opisthokonta	Basidiomycota	Agaricomycotina	Agaricomycetes	Agaricales
438	ASV_457	0	0	30	0	0	0	59	0	0	0	0	0	0	0	0	0	0	0	0	0	0	0	0	0	126	0	0	0	0	4	0	9	0	0	0	0	0	2	0	0	0	0	230	Opisthokonta	Ascomycota	Pezizomycotina	Dothideomycetes
439	ASV_458	0	0	0	0	0	0	0	0	0	0	0	0	0	0	0	0	0	206	23	0	0	0	0	0	0	0	0	0	0	0	0	0	0	0	0	0	0	0	0	0	0	0	229	Opisthokonta	Basidiomycota	Agaricomycotina	Tremellomycetes	Cystofilobasidiales
440	ASV_459	0	0	0	0	0	0	0	0	0	0	0	0	6	132	43	22	21	0	2	0	0	0	0	0	0	0	0	0	0	0	0	0	0	0	0	0	0	0	0	0	0	2	228	Opisthokonta	Chytridiomycota	Incertae_Sedis	Chytridiomycetes
441	ASV_460	0	0	0	0	0	0	0	0	0	0	0	0	0	0	0	0	0	0	0	0	0	0	0	228	0	0	0	0	0	0	0	0	0	0	0	0	0	0	0	0	0	0	228	Opisthokonta	Basidiomycota	Agaricomycotina	Agaricomycetes
442	ASV_461	0	0	0	0	0	0	0	0	0	0	0	0	0	0	0	0	0	0	228	0	0	0	0	0	0	0	0	0	0	0	0	0	0	0	0	0	0	0	0	0	0	0	228	Opisthokonta	Basidiomycota	Agaricomycotina	Tremellomycetes	Tremellales
443	ASV_463	0	0	0	0	0	0	0	0	0	0	0	0	0	0	0	0	0	0	0	0	0	0	0	0	0	0	0	0	0	0	0	0	0	0	0	0	0	0	0	0	223	0	223	Opisthokonta	Ascomycota	Pezizomycotina
444	ASV_464	0	0	0	0	0	0	0	0	0	0	0	0	0	0	0	0	0	0	0	0	0	0	0	0	0	0	0	0	0	0	15	0	0	0	0	0	0	0	0	5	202	0	222	Opisthokonta	Basidiomycota	Agaricomycotina	Agaricomycetes	Agaricales
445	ASV_465	0	0	221	0	0	0	0	0	0	0	0	0	0	0	0	0	0	0	0	0	0	0	0	0	0	0	0	0	0	0	0	0	0	0	0	0	0	0	0	0	0	0	221	Opisthokonta	Ascomycota	Saccharomycotina	Saccharomycetes	Saccharomycetales
446	ASV_466	0	0	0	0	0	0	0	0	0	0	0	0	0	0	0	0	0	221	0	0	0	0	0	0	0	0	0	0	0	0	0	0	0	0	0	0	0	0	0	0	0	0	221	Opisthokonta	Ascomycota	Pezizomycotina	Dothideomycetes	Capnodiales
447	ASV_467	0	0	0	0	0	0	0	0	0	0	0	0	0	0	0	0	0	221	0	0	0	0	0	0	0	0	0	0	0	0	0	0	0	0	0	0	0	0	0	0	0	0	221	Opisthokonta	Ascomycota	Pezizomycotina	Dothideomycetes	Pleosporales
448	ASV_468	0	0	0	0	0	0	0	0	0	0	220	0	0	0	0	0	0	0	0	0	0	0	0	0	0	0	0	0	0	0	0	0	0	0	0	0	0	0	0	0	0	0	220	Opisthokonta	Basidiomycota	Agaricomycotina	Agaricomycetes	Agaricales
449	ASV_469	0	0	0	0	0	0	0	0	0	0	0	0	0	0	0	0	0	0	55	43	6	55	12	42	0	0	0	0	0	0	0	0	7	0	0	0	0	0	0	0	0	0	220	Opisthokonta	Incertae_Sedis
450	ASV_470	0	0	0	0	0	0	0	0	0	0	0	0	0	0	0	0	0	0	0	0	0	0	23	0	10	0	175	0	0	9	0	0	0	0	0	0	0	0	0	0	0	0	217	Opisthokonta	Ascomycota	Pezizomycotina
451	ASV_471	0	0	0	0	0	0	0	0	0	0	0	0	0	0	0	0	0	215	0	0	0	0	0	0	0	0	0	0	0	0	0	0	0	0	0	0	0	0	0	0	0	0	215	Opisthokonta	Ascomycota	Pezizomycotina
452	ASV_472	0	0	0	0	0	0	0	0	0	0	0	0	0	0	0	0	0	0	214	0	0	0	0	0	0	0	0	0	0	0	0	0	0	0	0	0	0	0	0	0	0	0	214	Opisthokonta	Basidiomycota	Agaricomycotina	Agaricomycetes	Agaricales
453	ASV_473	0	0	0	0	0	0	0	0	0	0	0	0	0	0	0	0	0	214	0	0	0	0	0	0	0	0	0	0	0	0	0	0	0	0	0	0	0	0	0	0	0	0	214	Opisthokonta	Basidiomycota	Agaricomycotina	Agaricomycetes
454	ASV_474	0	0	0	0	0	0	0	0	0	0	0	0	0	0	0	0	0	0	0	0	0	0	0	213	0	0	0	0	0	0	0	0	0	0	0	0	0	0	0	0	0	0	213	Opisthokonta	Ascomycota	Pezizomycotina	Sordariomycetes
455	ASV_476	0	0	0	0	0	0	0	0	0	0	0	0	0	0	0	0	0	92	116	5	0	0	0	0	0	0	0	0	0	0	0	0	0	0	0	0	0	0	0	0	0	0	213	Opisthokonta	Chytridiomycota	Incertae_Sedis	Chytridiomycetes
456	ASV_477	0	0	0	0	0	0	0	0	0	0	58	0	0	0	2	0	0	0	0	0	0	0	0	0	7	0	22	0	0	0	0	0	0	0	0	0	0	0	0	0	120	3	212	Opisthokonta	Basidiomycota	Agaricomycotina	Agaricomycetes	Agaricales
457	ASV_478	0	0	0	6	0	0	0	0	0	0	0	0	0	0	0	0	0	0	0	0	0	0	0	0	0	21	0	0	0	0	0	0	0	0	0	0	0	0	0	0	0	185	212	Opisthokonta	Ascomycota	Pezizomycotina	Dothideomycetes	Pleosporales
458	ASV_479	0	0	0	0	0	0	0	0	0	0	0	0	0	0	0	0	0	116	37	3	1	3	0	0	0	0	0	44	0	0	0	0	0	0	0	0	0	0	0	0	0	7	211	Opisthokonta	Chytridiomycota	Incertae_Sedis	Chytridiomycetes
459	ASV_480	0	0	0	0	0	0	0	0	0	0	0	0	0	0	0	0	0	0	130	7	6	66	0	0	0	0	0	0	0	0	0	0	0	0	0	0	0	0	0	0	0	0	209	Opisthokonta	Basidiomycota	Pucciniomycotina	Microbotryomycetes
460	ASV_481	0	0	0	0	0	0	0	0	0	0	0	0	0	0	0	0	0	0	0	1	2	134	71	0	0	0	0	0	0	0	0	0	0	0	0	0	0	0	0	0	0	0	208	Opisthokonta	Mucoromycota
461	ASV_482	0	0	0	0	0	0	0	0	0	0	0	0	0	0	0	0	0	0	183	0	0	0	0	0	0	0	25	0	0	0	0	0	0	0	0	0	0	0	0	0	0	0	208	Opisthokonta	Ascomycota	Pezizomycotina	Sordariomycetes
462	ASV_483	0	0	0	122	0	0	0	0	0	0	0	0	0	0	0	0	0	0	0	0	0	0	0	0	0	0	0	0	27	0	31	2	0	0	0	0	0	0	0	0	26	0	208	Opisthokonta	Ascomycota	Pezizomycotina	Lecanoromycetes	Umbilicariales
463	ASV_484	0	0	0	0	0	0	0	0	0	0	0	0	0	0	0	0	0	0	0	0	0	0	0	0	0	0	0	0	0	0	9	0	0	0	130	0	68	0	0	0	0	0	207	Opisthokonta	Ascomycota	Pezizomycotina	Dothideomycetes	Capnodiales
464	ASV_485	15	0	163	28	0	0	0	0	0	0	0	0	0	0	0	0	0	0	0	0	0	0	0	0	0	0	0	0	0	0	0	0	0	0	0	0	0	0	0	0	0	0	206	Opisthokonta	Basidiomycota	Agaricomycotina	Agaricomycetes
465	ASV_486	0	0	0	0	0	0	206	0	0	0	0	0	0	0	0	0	0	0	0	0	0	0	0	0	0	0	0	0	0	0	0	0	0	0	0	0	0	0	0	0	0	0	206	Opisthokonta	Ascomycota	Pezizomycotina	Sordariomycetes	Hypocreales
466	ASV_487	0	0	0	0	0	0	0	0	0	0	0	0	0	0	0	0	0	0	0	0	0	0	0	0	0	0	0	0	0	0	0	0	0	0	0	0	0	0	0	0	206	0	206	Opisthokonta	Ascomycota	Pezizomycotina	Dothideomycetes
467	ASV_488	0	0	0	0	0	0	0	0	0	0	0	0	0	0	0	0	0	0	206	0	0	0	0	0	0	0	0	0	0	0	0	0	0	0	0	0	0	0	0	0	0	0	206	Opisthokonta	Basidiomycota	Agaricomycotina	Agaricomycetes	Agaricales
468	ASV_489	157	0	22	26	0	0	0	0	0	0	0	0	0	0	0	0	0	0	0	0	0	0	0	0	0	0	0	0	0	0	0	0	0	0	0	0	0	0	0	0	0	0	205	Opisthokonta	Ascomycota	Pezizomycotina
469	ASV_490	0	0	0	0	0	0	0	0	0	0	0	0	0	0	0	0	0	0	0	0	0	0	0	204	0	0	0	0	0	0	0	0	0	0	0	0	0	0	0	0	0	0	204	Opisthokonta	Basidiomycota	Agaricomycotina	Agaricomycetes
470	ASV_491	0	0	0	0	0	0	0	0	0	0	0	0	0	0	0	0	0	204	0	0	0	0	0	0	0	0	0	0	0	0	0	0	0	0	0	0	0	0	0	0	0	0	204	Opisthokonta	Mucoromycota
471	ASV_492	0	0	1	30	0	0	0	0	0	0	0	0	0	0	0	0	0	0	0	9	0	0	0	0	0	0	0	0	0	0	0	3	0	0	0	0	0	0	0	0	158	0	201	Opisthokonta	Ascomycota	Pezizomycotina
472	ASV_493	0	0	20	0	0	12	0	0	0	0	0	0	0	0	0	0	0	0	0	0	0	0	3	0	13	0	114	0	0	0	0	0	0	0	0	0	0	0	0	0	37	0	199	Opisthokonta	Basidiomycota	Agaricomycotina	Agaricomycetes	Agaricales
473	ASV_494	0	0	0	0	0	0	0	0	0	0	0	0	0	0	0	123	23	0	0	0	0	0	0	0	0	0	0	0	0	0	0	0	0	0	0	0	0	0	0	0	0	52	198	Opisthokonta	Chytridiomycota	Incertae_Sedis	Chytridiomycetes
474	ASV_495	0	0	0	0	0	0	0	7	50	0	0	0	0	0	0	0	0	0	0	0	0	0	0	0	0	0	0	0	0	0	0	0	0	0	0	0	0	141	0	0	0	0	198	Opisthokonta	Chytridiomycota	Incertae_Sedis	Chytridiomycetes
475	ASV_496	0	0	0	0	0	0	0	0	0	0	0	0	0	0	0	0	0	0	0	0	0	0	0	0	0	0	0	197	0	0	0	0	0	0	0	0	0	0	0	0	0	0	197	Opisthokonta	Chytridiomycota	Incertae_Sedis	Chytridiomycetes	Rhizophydiales
476	ASV_498	0	0	0	0	0	0	0	0	0	0	0	0	0	0	0	0	0	0	0	0	0	0	0	0	0	12	0	168	8	8	0	0	0	0	0	0	0	0	0	0	0	0	196	Opisthokonta	Chytridiomycota	Incertae_Sedis	Chytridiomycetes
477	ASV_499	0	0	0	0	0	0	0	0	0	0	0	0	0	0	0	0	0	0	0	0	0	0	0	0	0	0	0	0	0	0	0	0	0	0	0	0	0	0	0	0	0	196	196	Opisthokonta	Ascomycota	Pezizomycotina	Dothideomycetes
478	ASV_500	0	0	0	0	0	0	0	0	0	0	0	0	0	0	0	0	0	179	16	0	0	0	0	0	0	0	0	0	0	0	0	0	0	0	0	0	0	0	0	0	0	0	195	Opisthokonta	Mucoromycota	Incertae_Sedis	Mortierellales
479	ASV_502	0	0	0	0	0	0	0	0	0	0	0	0	0	0	0	0	0	57	137	0	0	0	0	0	0	0	0	0	0	0	0	0	0	0	0	0	0	0	0	0	0	0	194	Opisthokonta	Ascomycota	Pezizomycotina	Eurotiomycetes	Eurotiales
480	ASV_503	0	0	34	0	0	0	0	0	0	0	0	0	0	0	0	0	0	95	0	0	0	0	0	0	0	0	64	0	0	0	0	0	0	0	0	0	0	0	0	0	0	0	193	Opisthokonta	Ascomycota	Pezizomycotina
481	ASV_504	0	0	0	0	0	0	0	0	0	0	0	0	0	0	0	0	0	0	193	0	0	0	0	0	0	0	0	0	0	0	0	0	0	0	0	0	0	0	0	0	0	0	193	Opisthokonta	Basidiomycota	Ustilaginomycotina	Exobasidiomycetes
482	ASV_505	0	0	0	0	0	0	0	0	0	0	191	0	0	0	0	0	0	0	0	0	0	0	0	0	0	0	0	0	0	0	0	0	0	0	0	0	0	0	0	0	0	0	191	Opisthokonta	Ascomycota	Pezizomycotina	Dothideomycetes
483	ASV_506	0	0	0	0	0	0	0	0	0	0	0	0	0	0	0	0	0	0	173	8	0	3	6	0	0	0	0	0	0	0	0	0	0	0	0	0	0	0	0	0	0	0	190	Opisthokonta	Basidiomycota	Agaricomycotina	Tremellomycetes	Tremellales
484	ASV_507	0	0	0	0	0	0	0	0	0	0	0	0	0	0	0	0	0	0	0	14	32	0	30	0	20	42	0	52	0	0	0	0	0	0	0	0	0	0	0	0	0	0	190	Opisthokonta	Basidiomycota	Agaricomycotina	Agaricomycetes	Agaricales
485	ASV_508	0	0	0	0	0	0	0	0	0	0	0	0	0	0	0	0	0	122	63	0	0	0	0	1	0	0	4	0	0	0	0	0	0	0	0	0	0	0	0	0	0	0	190	Opisthokonta	Chytridiomycota	Incertae_Sedis	Chytridiomycetes
486	ASV_509	0	0	190	0	0	0	0	0	0	0	0	0	0	0	0	0	0	0	0	0	0	0	0	0	0	0	0	0	0	0	0	0	0	0	0	0	0	0	0	0	0	0	190	Opisthokonta	Basidiomycota	Agaricomycotina	Agaricomycetes
487	ASV_510	0	0	0	0	0	0	0	0	0	0	76	0	0	0	0	0	5	48	51	0	0	0	0	0	7	0	0	0	0	0	0	0	0	0	0	0	0	0	0	0	0	1	188	Opisthokonta	Chytridiomycota	Incertae_Sedis	Chytridiomycetes
488	ASV_511	0	0	0	0	0	0	0	0	0	0	0	0	18	0	0	0	0	0	0	0	0	0	0	0	0	0	0	0	0	0	0	0	0	0	0	0	0	0	0	0	170	0	188	Opisthokonta	Chytridiomycota	Incertae_Sedis	Chytridiomycetes
489	ASV_512	0	0	0	0	0	0	0	0	0	0	0	0	0	0	0	0	0	65	94	0	6	0	22	0	0	0	0	0	0	0	0	0	0	0	0	0	0	0	0	0	0	0	187	Opisthokonta	Basidiomycota	Agaricomycotina	Tremellomycetes	Tremellales
490	ASV_513	2	0	0	0	0	0	0	0	0	0	0	0	0	0	0	0	0	0	173	0	0	0	0	0	11	0	0	0	0	0	0	0	0	0	0	0	0	0	0	0	0	0	186	Opisthokonta	Ascomycota	Pezizomycotina	Eurotiomycetes	Eurotiales
491	ASV_514	186	0	0	0	0	0	0	0	0	0	0	0	0	0	0	0	0	0	0	0	0	0	0	0	0	0	0	0	0	0	0	0	0	0	0	0	0	0	0	0	0	0	186	Opisthokonta	Ascomycota	Pezizomycotina	Sordariomycetes	Hypocreales
492	ASV_515	0	8	0	0	0	0	0	0	0	0	0	0	0	0	0	0	0	0	172	0	0	0	5	0	0	0	0	0	0	0	0	0	0	0	0	0	0	0	0	0	0	0	185	Opisthokonta	Basidiomycota	Pucciniomycotina	Microbotryomycetes
493	ASV_516	185	0	0	0	0	0	0	0	0	0	0	0	0	0	0	0	0	0	0	0	0	0	0	0	0	0	0	0	0	0	0	0	0	0	0	0	0	0	0	0	0	0	185	Opisthokonta	Ascomycota	Pezizomycotina	Sordariomycetes	Hypocreales
494	ASV_517	0	0	0	0	0	0	0	0	95	0	0	0	0	0	0	0	0	0	0	0	0	0	0	0	0	0	0	0	0	0	0	0	0	0	0	0	90	0	0	0	0	0	185	Opisthokonta	Ascomycota	Pezizomycotina	Sordariomycetes	Sordariales
495	ASV_518	0	0	0	0	1	37	142	3	0	0	0	0	0	0	0	0	0	0	0	0	0	0	0	0	0	0	0	0	0	0	0	0	0	0	0	0	0	0	0	0	0	0	183	Opisthokonta	Chytridiomycota	Incertae_Sedis	Chytridiomycetes	Rhizophydiales
496	ASV_519	0	0	0	0	0	0	0	0	0	0	0	0	0	0	0	0	0	0	0	0	0	0	0	0	0	0	61	121	0	0	0	0	0	0	0	0	0	0	0	0	0	0	182	Opisthokonta	Basidiomycota	Agaricomycotina	Tremellomycetes	Tremellales
497	ASV_520	0	0	0	0	0	0	0	0	0	0	0	0	0	0	0	0	0	99	81	2	0	0	0	0	0	0	0	0	0	0	0	0	0	0	0	0	0	0	0	0	0	0	182	Opisthokonta	Chytridiomycota	Incertae_Sedis	Chytridiomycetes
498	ASV_521	0	0	0	0	0	0	0	0	0	0	0	0	0	0	0	0	12	0	0	0	0	0	0	12	0	17	0	0	0	0	0	0	0	0	0	0	0	0	0	0	0	140	181	Opisthokonta	Basidiomycota	Agaricomycotina	Tremellomycetes	Cystofilobasidiales
499	ASV_522	0	0	0	46	0	0	0	0	0	0	0	0	0	0	0	0	0	0	0	0	0	0	0	0	5	0	0	0	33	97	0	0	0	0	0	0	0	0	0	0	0	0	181	Opisthokonta	Ascomycota	Pezizomycotina	Sordariomycetes	Xylariales
500	ASV_523	0	0	15	6	0	0	0	0	0	0	0	0	0	0	15	0	0	123	4	6	8	2	1	0	0	0	0	0	0	0	0	0	0	0	0	0	0	0	0	0	0	0	180	Opisthokonta	Basidiomycota	Pucciniomycotina	Microbotryomycetes
501	ASV_524	0	0	0	0	0	0	0	0	0	0	0	0	0	0	0	0	0	0	0	0	0	0	0	0	0	0	0	0	0	0	0	0	0	0	180	0	0	0	0	0	0	0	180	Opisthokonta	Ascomycota	Pezizomycotina
502	ASV_525	0	0	0	0	0	0	0	0	0	179	0	0	0	0	0	0	0	0	0	0	0	0	0	0	0	0	0	0	0	0	0	0	0	0	0	0	0	0	0	0	0	0	179	Opisthokonta	Chytridiomycota	Incertae_Sedis	Chytridiomycetes
503	ASV_526	0	0	11	4	0	2	0	0	0	0	0	0	0	0	0	0	0	0	0	0	0	0	0	0	0	0	28	76	56	0	0	0	0	0	2	0	0	0	0	0	0	0	179	Opisthokonta	Chytridiomycota	Incertae_Sedis	Chytridiomycetes
504	ASV_527	0	0	0	0	0	0	0	0	0	0	0	0	0	17	125	18	10	0	0	0	0	0	0	0	0	0	0	0	0	0	0	0	0	0	0	0	0	0	0	0	0	8	178	Opisthokonta	Chytridiomycota	Incertae_Sedis	Chytridiomycetes
505	ASV_528	0	11	166	0	0	0	0	0	0	0	0	0	0	0	0	0	0	0	0	0	0	0	0	0	0	0	0	0	0	0	0	0	0	0	0	0	0	0	0	0	0	0	177	Opisthokonta	Ascomycota	Pezizomycotina
506	ASV_529	0	0	0	0	0	0	0	0	177	0	0	0	0	0	0	0	0	0	0	0	0	0	0	0	0	0	0	0	0	0	0	0	0	0	0	0	0	0	0	0	0	0	177	Opisthokonta	Ascomycota	Pezizomycotina	Dothideomycetes	Pleosporales
507	ASV_530	0	0	0	0	0	0	0	0	0	0	0	0	0	0	0	0	0	47	0	4	91	25	0	0	9	0	0	0	0	0	0	0	0	0	0	0	0	0	0	0	0	0	176	Opisthokonta	Chytridiomycota	Incertae_Sedis	Chytridiomycetes
508	ASV_531	0	0	0	5	0	0	0	0	0	0	0	0	0	0	0	0	0	0	0	0	0	0	0	0	0	0	0	171	0	0	0	0	0	0	0	0	0	0	0	0	0	0	176	Opisthokonta	Rozellomycota
509	ASV_532	0	0	0	0	0	0	0	0	0	0	0	0	0	175	0	0	0	0	0	0	0	0	0	0	0	0	0	0	0	0	0	0	0	0	0	0	0	0	0	0	0	0	175	Opisthokonta	Chytridiomycota	Incertae_Sedis	Chytridiomycetes
510	ASV_533	0	0	0	0	0	0	0	0	0	0	0	0	0	175	0	0	0	0	0	0	0	0	0	0	0	0	0	0	0	0	0	0	0	0	0	0	0	0	0	0	0	0	175	Opisthokonta	Chytridiomycota	Incertae_Sedis	Chytridiomycetes	Rhizophydiales
511	ASV_534	0	0	15	116	0	0	0	0	0	0	0	0	0	0	0	0	0	0	0	0	0	0	0	0	0	0	0	0	0	5	21	18	0	0	0	0	0	0	0	0	0	0	175	Opisthokonta	Ascomycota	Pezizomycotina	Dothideomycetes	Pleosporales
512	ASV_535	0	0	0	0	0	0	0	0	0	0	0	0	0	0	0	0	0	0	0	0	0	0	0	0	0	0	0	0	0	0	0	0	0	0	0	0	0	0	0	0	0	175	175	Opisthokonta	Ascomycota	Pezizomycotina	Dothideomycetes	Capnodiales
513	ASV_536	0	0	0	0	0	0	0	0	0	0	0	0	0	0	173	0	0	0	0	0	0	0	0	0	0	0	0	0	0	0	0	0	0	0	0	0	0	0	0	0	0	0	173	Opisthokonta	Ascomycota	Pezizomycotina	Leotiomycetes	Erysiphales
514	ASV_537	0	0	0	0	0	0	0	3	0	0	0	0	0	0	0	0	0	0	0	0	0	0	0	0	0	0	0	0	0	0	0	3	0	0	0	0	0	0	0	0	167	0	173	Opisthokonta	Ascomycota	Pezizomycotina	Sordariomycetes	Xylariales
515	ASV_538	0	0	0	0	0	0	0	0	0	0	0	0	0	0	0	0	0	0	173	0	0	0	0	0	0	0	0	0	0	0	0	0	0	0	0	0	0	0	0	0	0	0	173	Opisthokonta	Ascomycota	Pezizomycotina	Leotiomycetes
516	ASV_539	0	0	0	0	0	0	0	0	0	0	0	0	0	0	0	0	0	173	0	0	0	0	0	0	0	0	0	0	0	0	0	0	0	0	0	0	0	0	0	0	0	0	173	Opisthokonta	Ascomycota	Pezizomycotina	Dothideomycetes	Capnodiales
517	ASV_540	0	0	0	0	0	5	0	0	0	0	0	0	0	0	0	0	0	0	0	0	0	0	0	0	0	0	0	0	0	0	0	0	0	0	0	0	0	0	0	0	167	0	172	Opisthokonta	Ascomycota	Pezizomycotina	Dothideomycetes	Pleosporales
518	ASV_541	0	0	0	0	0	0	0	0	0	0	0	0	0	171	0	0	0	0	0	0	0	0	0	0	0	0	0	0	0	0	0	0	0	0	0	0	0	0	0	0	0	0	171	Opisthokonta	Chytridiomycota	Incertae_Sedis	Chytridiomycetes	Rhizophydiales
519	ASV_542	0	0	171	0	0	0	0	0	0	0	0	0	0	0	0	0	0	0	0	0	0	0	0	0	0	0	0	0	0	0	0	0	0	0	0	0	0	0	0	0	0	0	171	Opisthokonta	Ascomycota	Pezizomycotina	Sordariomycetes
520	ASV_543	0	0	0	0	0	0	0	0	0	0	0	0	0	0	0	0	0	0	171	0	0	0	0	0	0	0	0	0	0	0	0	0	0	0	0	0	0	0	0	0	0	0	171	Opisthokonta	Basidiomycota	Agaricomycotina	Tremellomycetes	Tremellales
521	ASV_544	0	0	0	0	0	0	0	0	0	0	0	0	0	0	0	0	0	171	0	0	0	0	0	0	0	0	0	0	0	0	0	0	0	0	0	0	0	0	0	0	0	0	171	Opisthokonta	Ascomycota	Pezizomycotina	Sordariomycetes	Sordariales
522	ASV_545	0	0	0	0	0	0	0	0	0	0	170	0	0	0	0	0	0	0	0	0	0	0	0	0	0	0	0	0	0	0	0	0	0	0	0	0	0	0	0	0	0	0	170	Opisthokonta	Ascomycota	Pezizomycotina
523	ASV_546	0	0	0	7	0	0	0	0	0	0	0	0	0	0	0	0	0	24	121	0	8	10	0	0	0	0	0	0	0	0	0	0	0	0	0	0	0	0	0	0	0	0	170	Opisthokonta	Basidiomycota	Agaricomycotina	Tremellomycetes	Tremellales
524	ASV_547	0	0	2	0	0	0	0	0	0	0	0	0	0	0	0	0	0	0	0	0	0	0	0	0	0	0	0	0	0	30	0	4	5	0	84	16	24	0	0	0	0	5	170	Opisthokonta	Basidiomycota	Agaricomycotina	Agaricomycetes
525	ASV_548	0	0	0	0	0	0	0	0	0	0	0	0	0	0	0	0	0	0	0	0	0	0	0	0	0	0	0	0	0	0	0	170	0	0	0	0	0	0	0	0	0	0	170	Opisthokonta	Ascomycota	Pezizomycotina
526	ASV_549	0	0	0	0	0	0	0	0	0	0	0	0	0	0	0	0	21	0	0	0	0	0	0	0	0	0	0	118	30	0	0	0	0	0	0	0	0	0	0	0	0	0	169	Opisthokonta	Basidiomycota	Agaricomycotina
527	ASV_550	0	0	7	78	0	0	0	0	0	0	0	0	0	0	0	0	0	0	0	0	0	4	0	0	0	0	0	80	0	0	0	0	0	0	0	0	0	0	0	0	0	0	169	Opisthokonta	Ascomycota	Pezizomycotina	Dothideomycetes	Capnodiales
528	ASV_551	0	0	169	0	0	0	0	0	0	0	0	0	0	0	0	0	0	0	0	0	0	0	0	0	0	0	0	0	0	0	0	0	0	0	0	0	0	0	0	0	0	0	169	Opisthokonta	Basidiomycota	Agaricomycotina	Agaricomycetes	Polyporales
529	ASV_552	0	0	0	0	0	0	0	0	0	0	0	0	0	0	0	0	0	169	0	0	0	0	0	0	0	0	0	0	0	0	0	0	0	0	0	0	0	0	0	0	0	0	169	Opisthokonta	Basidiomycota	Agaricomycotina	Agaricomycetes	Agaricales
530	ASV_553	0	0	0	0	0	0	0	0	0	0	0	0	0	0	0	0	0	0	0	0	0	0	0	0	0	0	0	0	0	0	0	168	0	0	0	0	0	0	0	0	0	0	168	Opisthokonta	Ascomycota	Pezizomycotina	Dothideomycetes	Pleosporales
531	ASV_554	0	0	0	0	0	0	0	0	0	0	0	0	4	97	0	0	0	66	0	0	0	0	0	0	0	0	0	0	0	0	0	0	0	0	0	0	0	0	0	0	0	0	167	Opisthokonta	Basidiomycota	Ustilaginomycotina	Ustilaginomycetes	Ustilaginales
532	ASV_557	0	0	0	0	0	0	0	0	0	0	0	0	0	0	0	0	0	0	165	0	0	0	0	0	0	0	0	0	0	0	0	0	0	0	0	0	0	0	0	0	0	0	165	Opisthokonta	Basidiomycota	Agaricomycotina	Tremellomycetes	Tremellales
533	ASV_558	0	0	0	0	0	0	0	0	0	0	0	0	0	0	0	0	0	0	165	0	0	0	0	0	0	0	0	0	0	0	0	0	0	0	0	0	0	0	0	0	0	0	165	Opisthokonta	Basidiomycota	Agaricomycotina	Agaricomycetes	Polyporales
534	ASV_559	0	0	0	0	0	0	0	0	0	0	0	0	0	0	0	0	0	0	165	0	0	0	0	0	0	0	0	0	0	0	0	0	0	0	0	0	0	0	0	0	0	0	165	Opisthokonta	Chytridiomycota	Incertae_Sedis	Chytridiomycetes
535	ASV_561	0	0	0	0	0	0	0	0	0	0	0	0	0	0	0	0	0	0	0	0	0	0	0	0	0	0	0	0	0	0	0	0	0	0	163	0	0	0	0	0	0	0	163	Opisthokonta	Ascomycota	Pezizomycotina	Dothideomycetes	Pleosporales
536	ASV_562	0	0	0	0	0	0	0	0	0	0	0	0	0	0	0	0	0	0	0	0	0	0	0	0	0	0	94	68	0	0	0	0	0	0	0	0	0	0	0	0	0	0	162	Opisthokonta	Ascomycota	Pezizomycotina	Sordariomycetes	Hypocreales
537	ASV_563	0	0	0	0	0	0	0	0	0	0	0	0	0	0	0	0	0	162	0	0	0	0	0	0	0	0	0	0	0	0	0	0	0	0	0	0	0	0	0	0	0	0	162	Opisthokonta	Ascomycota	Pezizomycotina	Sordariomycetes
538	ASV_564	0	0	0	0	0	0	0	0	161	0	0	0	0	0	0	0	0	0	0	0	0	0	0	0	0	0	0	0	0	0	0	0	0	0	0	0	0	0	0	0	0	0	161	Opisthokonta	Ascomycota	Pezizomycotina	Lecanoromycetes
539	ASV_566	0	0	0	0	0	0	0	0	0	0	0	0	0	0	0	0	0	0	0	0	0	0	0	0	0	0	0	0	0	159	0	0	0	0	0	0	0	0	0	0	0	0	159	Opisthokonta	Ascomycota	Pezizomycotina	Sordariomycetes	Sordariales
540	ASV_567	0	0	0	0	0	0	0	0	0	0	0	0	0	0	0	0	0	0	0	0	0	0	0	0	0	0	0	0	0	0	0	0	0	0	159	0	0	0	0	0	0	0	159	Opisthokonta	Ascomycota	Pezizomycotina
541	ASV_568	0	0	0	0	0	0	0	0	0	0	0	0	0	0	0	0	0	0	159	0	0	0	0	0	0	0	0	0	0	0	0	0	0	0	0	0	0	0	0	0	0	0	159	Opisthokonta	Basidiomycota	Agaricomycotina	Agaricomycetes
542	ASV_569	0	0	0	0	0	0	0	0	0	0	0	0	0	0	0	0	0	0	0	0	0	0	0	0	0	0	0	0	0	0	0	0	0	0	0	0	0	0	0	0	0	157	157	Opisthokonta	Basidiomycota	Agaricomycotina	Agaricomycetes	Agaricales
543	ASV_570	0	0	0	0	0	0	0	0	0	0	0	0	0	10	0	0	0	0	0	0	0	0	0	0	0	0	0	0	0	0	0	0	0	0	0	0	146	0	0	0	0	0	156	Opisthokonta	Incertae_Sedis
544	ASV_571	0	0	0	0	0	0	0	0	0	0	0	0	0	0	0	0	0	0	0	0	0	0	0	0	0	0	0	0	0	0	0	156	0	0	0	0	0	0	0	0	0	0	156	Opisthokonta	Ascomycota	Pezizomycotina
545	ASV_572	0	0	0	0	0	0	0	0	0	0	0	0	0	0	0	0	0	92	61	0	0	0	2	0	0	0	0	0	0	0	0	0	0	0	0	0	0	0	0	0	0	0	155	Opisthokonta	Basidiomycota	Agaricomycotina	Agaricomycetes
546	ASV_573	0	0	0	0	0	0	0	0	0	0	0	0	0	0	0	0	0	0	0	0	0	0	0	0	0	0	0	0	2	15	32	0	3	3	100	0	0	0	0	0	0	0	155	Opisthokonta	Chytridiomycota	Incertae_Sedis	Chytridiomycetes
547	ASV_574	36	5	114	0	0	0	0	0	0	0	0	0	0	0	0	0	0	0	0	0	0	0	0	0	0	0	0	0	0	0	0	0	0	0	0	0	0	0	0	0	0	0	155	Opisthokonta	Ascomycota	Pezizomycotina
548	ASV_575	0	0	0	0	0	0	0	0	0	0	0	0	0	0	0	0	0	141	0	0	14	0	0	0	0	0	0	0	0	0	0	0	0	0	0	0	0	0	0	0	0	0	155	Opisthokonta	Rozellomycota
549	ASV_576	0	0	0	17	0	0	0	0	0	0	0	0	0	0	0	0	0	123	0	0	0	0	14	0	0	0	0	0	0	0	0	0	0	0	0	0	0	0	0	0	0	0	154	Opisthokonta	Ascomycota	Pezizomycotina	Dothideomycetes	Chaetothyriales
550	ASV_577	0	0	0	0	0	0	0	0	0	0	0	0	0	0	0	0	0	0	0	0	0	0	0	0	0	0	0	153	0	0	0	0	0	0	0	0	0	0	0	0	0	0	153	Opisthokonta	Basidiomycota	Agaricomycotina	Agaricomycetes
551	ASV_578	0	0	90	0	0	0	0	0	63	0	0	0	0	0	0	0	0	0	0	0	0	0	0	0	0	0	0	0	0	0	0	0	0	0	0	0	0	0	0	0	0	0	153	Opisthokonta	Ascomycota	Pezizomycotina
552	ASV_580	0	0	0	0	0	0	0	0	0	0	0	0	0	0	24	0	0	113	0	4	0	0	0	0	11	0	0	0	0	0	0	0	0	0	0	0	0	0	0	0	0	0	152	Opisthokonta	Basidiomycota	Agaricomycotina
553	ASV_581	0	0	0	0	0	0	0	0	0	0	0	0	0	0	0	0	0	0	0	0	0	14	0	0	61	0	0	77	0	0	0	0	0	0	0	0	0	0	0	0	0	0	152	Opisthokonta	Ascomycota	Pezizomycotina	Sordariomycetes
554	ASV_582	0	0	0	0	0	0	0	0	0	0	0	0	0	0	0	0	0	0	0	0	0	0	0	0	0	0	0	139	0	13	0	0	0	0	0	0	0	0	0	0	0	0	152	Opisthokonta	Basidiomycota	Agaricomycotina	Agaricomycetes	Agaricales
555	ASV_583	0	0	0	0	0	0	0	0	0	0	0	0	0	0	0	0	0	0	0	0	0	0	0	0	0	0	0	0	0	0	0	0	0	0	0	0	152	0	0	0	0	0	152	Opisthokonta	Ascomycota	Pezizomycotina	Sordariomycetes
556	ASV_585	0	0	0	0	0	0	0	0	0	0	0	0	0	0	0	0	0	0	0	0	0	56	39	52	0	0	0	0	0	0	0	0	0	0	0	0	0	0	0	0	0	0	147	Opisthokonta	Chytridiomycota	Incertae_Sedis	Chytridiomycetes
557	ASV_586	0	0	0	0	0	0	0	0	0	0	0	0	0	0	0	0	0	0	0	0	0	3	10	9	0	0	1	0	0	0	0	0	0	0	0	0	0	0	9	0	0	115	147	Opisthokonta	Mucoromycota	Mucoromycotina
558	ASV_587	0	0	147	0	0	0	0	0	0	0	0	0	0	0	0	0	0	0	0	0	0	0	0	0	0	0	0	0	0	0	0	0	0	0	0	0	0	0	0	0	0	0	147	Opisthokonta	Ascomycota	Pezizomycotina	Eurotiomycetes	Chaetothyriales
559	ASV_588	0	0	0	0	0	0	0	0	0	0	0	0	0	0	0	133	0	0	0	0	0	0	0	0	0	0	0	0	0	0	0	0	0	0	0	0	0	0	0	0	0	13	146	Opisthokonta	Chytridiomycota	Incertae_Sedis	Chytridiomycetes
560	ASV_589	0	0	0	0	0	0	0	0	0	0	0	0	0	0	0	0	0	0	0	0	0	0	0	146	0	0	0	0	0	0	0	0	0	0	0	0	0	0	0	0	0	0	146	Opisthokonta	Basidiomycota	Agaricomycotina	Agaricomycetes	Polyporales
561	ASV_590	0	0	0	0	0	0	0	0	0	0	0	0	0	0	0	0	0	0	0	0	0	0	0	0	0	0	115	0	0	31	0	0	0	0	0	0	0	0	0	0	0	0	146	Opisthokonta	Basidiomycota	Agaricomycotina	Agaricomycetes
562	ASV_591	0	0	0	0	0	0	0	0	0	0	0	0	0	0	0	0	0	121	0	11	2	5	6	0	0	0	0	0	0	0	0	0	0	0	0	0	0	0	0	0	0	0	145	Opisthokonta	Basidiomycota
563	ASV_592	0	0	0	0	0	0	0	0	0	0	0	0	0	0	0	0	0	0	0	0	0	0	0	0	0	0	145	0	0	0	0	0	0	0	0	0	0	0	0	0	0	0	145	Opisthokonta	Ascomycota	Pezizomycotina
564	ASV_593	0	0	133	9	2	0	0	0	0	0	0	0	0	0	0	0	0	0	0	0	0	0	0	0	0	0	0	0	0	0	0	0	0	0	0	0	0	0	0	0	0	0	144	Opisthokonta	Ascomycota	Pezizomycotina
565	ASV_594	0	0	0	0	0	0	0	0	0	0	0	0	0	0	0	0	0	144	0	0	0	0	0	0	0	0	0	0	0	0	0	0	0	0	0	0	0	0	0	0	0	0	144	Opisthokonta	Mucoromycota
566	ASV_595	0	0	0	0	0	0	0	0	0	0	0	0	0	0	0	0	0	0	143	0	0	0	0	0	0	0	0	0	0	0	0	0	0	0	0	0	0	0	0	0	0	0	143	Opisthokonta	Basidiomycota	Agaricomycotina	Tremellomycetes	Tremellales
567	ASV_596	0	0	0	23	0	2	0	0	0	0	0	0	0	0	0	0	0	0	0	0	0	0	0	0	11	0	62	0	18	0	13	7	0	0	0	0	0	6	0	0	0	0	142	Opisthokonta	Ascomycota	Pezizomycotina	Eurotiomycetes	Chaetothyriales
568	ASV_597	0	0	0	0	0	0	0	0	0	0	0	0	0	0	0	0	0	0	0	0	0	0	0	0	0	0	0	142	0	0	0	0	0	0	0	0	0	0	0	0	0	0	142	Opisthokonta	Chytridiomycota	Incertae_Sedis	Chytridiomycetes
569	ASV_598	0	0	0	0	0	0	0	0	0	0	0	0	0	0	0	0	0	0	142	0	0	0	0	0	0	0	0	0	0	0	0	0	0	0	0	0	0	0	0	0	0	0	142	Opisthokonta	Basidiomycota	Agaricomycotina	Agaricomycetes
570	ASV_599	0	0	0	0	0	0	0	0	0	0	0	0	0	0	0	0	0	0	142	0	0	0	0	0	0	0	0	0	0	0	0	0	0	0	0	0	0	0	0	0	0	0	142	Opisthokonta	Basidiomycota	Agaricomycotina	Agaricomycetes	Agaricales
571	ASV_600	0	0	0	0	0	0	0	0	0	0	0	141	0	0	0	0	0	0	0	0	0	0	0	0	0	0	0	0	0	0	0	0	0	0	0	0	0	0	0	0	0	0	141	Opisthokonta	Chytridiomycota	Incertae_Sedis	Chytridiomycetes
572	ASV_601	0	2	44	32	0	0	0	0	0	0	0	0	0	0	0	0	0	0	0	0	0	0	0	63	0	0	0	0	0	0	0	0	0	0	0	0	0	0	0	0	0	0	141	Opisthokonta	Ascomycota	Pezizomycotina	Sordariomycetes	Hypocreales
573	ASV_602	2	0	107	19	0	11	0	0	0	0	0	0	0	0	0	0	0	0	0	0	0	0	0	0	0	0	0	0	0	0	0	2	0	0	0	0	0	0	0	0	0	0	141	Opisthokonta	Basidiomycota	Agaricomycotina	Tremellomycetes	Tremellales
574	ASV_605	0	0	0	0	0	0	0	0	0	0	0	0	0	0	0	0	0	0	105	0	0	0	10	0	0	0	20	0	0	0	4	0	0	0	0	0	0	0	0	0	0	0	139	Opisthokonta	Ascomycota	Pezizomycotina	Eurotiomycetes	Chaetothyriales
575	ASV_607	4	0	0	0	0	0	0	0	0	0	0	0	0	0	0	0	0	0	0	0	0	0	0	0	0	0	120	0	0	0	0	14	0	0	0	0	0	0	0	0	0	0	138	Opisthokonta	Ascomycota	Pezizomycotina	Sordariomycetes
576	ASV_608	0	0	0	0	0	0	0	0	0	0	0	137	0	0	0	0	0	0	0	0	0	0	0	0	0	0	0	0	0	0	0	0	0	0	0	0	0	0	0	0	0	0	137	Opisthokonta	Basidiomycota	Agaricomycotina
577	ASV_610	0	0	0	0	0	0	0	0	0	0	0	0	0	0	0	0	0	0	135	0	0	0	0	0	0	0	0	0	0	0	0	0	0	0	0	0	0	0	0	0	0	0	135	Opisthokonta	Basidiomycota	Agaricomycotina	Agaricomycetes	Agaricales
578	ASV_611	0	0	0	0	0	0	0	0	0	0	0	0	0	0	0	0	0	0	22	12	15	24	61	0	0	0	0	0	0	0	0	0	0	0	0	0	0	0	0	0	0	0	134	Opisthokonta	Basidiomycota	Pucciniomycotina	Microbotryomycetes
579	ASV_613	0	0	0	0	0	0	0	0	0	0	0	0	0	0	0	0	0	0	72	3	0	40	17	0	0	0	0	0	0	0	0	0	0	0	0	0	0	0	0	0	0	0	132	Opisthokonta	Ascomycota	Saccharomycotina	Saccharomycetes	Saccharomycetales
580	ASV_614	0	0	0	0	0	0	0	0	0	0	0	0	0	0	0	0	0	0	0	0	0	0	0	16	67	27	22	0	0	0	0	0	0	0	0	0	0	0	0	0	0	0	132	Opisthokonta	Basidiomycota	Agaricomycotina	Agaricomycetes	Agaricales
581	ASV_615	0	0	0	0	0	0	0	0	0	0	0	0	0	0	0	0	0	0	0	0	0	0	0	0	0	0	0	0	0	0	0	0	0	0	0	0	132	0	0	0	0	0	132	Opisthokonta	Ascomycota	Pezizomycotina
582	ASV_616	0	0	0	0	0	0	0	0	0	0	0	0	0	0	0	0	0	132	0	0	0	0	0	0	0	0	0	0	0	0	0	0	0	0	0	0	0	0	0	0	0	0	132	Opisthokonta	Chytridiomycota	Incertae_Sedis	Chytridiomycetes
583	ASV_617	0	3	71	0	0	2	0	0	0	0	0	0	0	0	0	0	0	0	0	0	0	0	0	0	0	55	0	0	0	0	0	0	0	0	0	0	0	0	0	0	0	0	131	Opisthokonta	Ascomycota	Pezizomycotina
584	ASV_618	0	0	0	0	0	0	0	0	0	0	0	0	0	0	0	0	0	131	0	0	0	0	0	0	0	0	0	0	0	0	0	0	0	0	0	0	0	0	0	0	0	0	131	Opisthokonta	Ascomycota	Pezizomycotina	Sordariomycetes	Sordariales
585	ASV_619	0	0	0	0	0	0	117	0	0	0	0	0	0	0	0	0	0	0	0	0	9	0	0	0	0	0	0	0	0	0	0	4	0	0	0	0	0	0	0	0	0	0	130	Opisthokonta	Ascomycota	Pezizomycotina
586	ASV_621	0	0	0	0	0	0	0	0	0	0	0	0	0	129	0	0	0	0	0	0	0	0	0	0	0	0	0	0	0	0	0	0	0	0	0	0	0	0	0	0	0	0	129	Opisthokonta	Basidiomycota	Agaricomycotina
587	ASV_622	0	0	0	15	0	0	0	0	0	0	0	0	0	51	0	0	0	0	0	0	0	0	0	0	0	0	0	0	0	0	0	0	0	0	0	0	63	0	0	0	0	0	129	Opisthokonta	Ascomycota	Pezizomycotina	Dothideomycetes	Pleosporales
588	ASV_623	0	0	0	0	0	0	0	0	0	0	0	0	0	0	0	0	0	0	120	0	0	0	9	0	0	0	0	0	0	0	0	0	0	0	0	0	0	0	0	0	0	0	129	Opisthokonta	Basidiomycota	Agaricomycotina	Tremellomycetes	Tremellales
589	ASV_624	0	0	0	0	0	0	0	0	0	0	0	0	0	0	0	0	0	0	129	0	0	0	0	0	0	0	0	0	0	0	0	0	0	0	0	0	0	0	0	0	0	0	129	Opisthokonta	Basidiomycota	Agaricomycotina	Agaricomycetes	Agaricales
590	ASV_625	0	0	0	0	0	0	0	0	0	0	0	0	101	0	0	0	0	0	0	0	0	0	0	27	0	0	0	0	0	0	0	0	0	0	0	0	0	0	0	0	0	0	128	Opisthokonta	Ascomycota	Pezizomycotina	Eurotiomycetes
591	ASV_626	0	0	0	0	0	0	0	0	128	0	0	0	0	0	0	0	0	0	0	0	0	0	0	0	0	0	0	0	0	0	0	0	0	0	0	0	0	0	0	0	0	0	128	Opisthokonta	Ascomycota	Pezizomycotina
592	ASV_627	0	0	58	8	0	0	0	0	0	0	0	0	0	0	0	61	0	0	0	0	0	0	0	0	0	0	0	0	0	0	0	0	0	0	0	0	0	0	0	0	0	0	127	Opisthokonta	Ascomycota	Pezizomycotina	Dothideomycetes	Capnodiales
593	ASV_628	0	0	0	0	0	0	0	0	0	0	0	0	0	0	0	0	0	126	0	0	0	0	0	0	0	0	0	0	0	0	0	0	0	0	0	0	0	0	0	0	0	0	126	Opisthokonta	Ascomycota	Pezizomycotina	Leotiomycetes	Helotiales
594	ASV_629	0	0	0	0	0	0	0	0	0	0	0	0	0	0	0	125	0	0	0	0	0	0	0	0	0	0	0	0	0	0	0	0	0	0	0	0	0	0	0	0	0	0	125	Opisthokonta	Chytridiomycota	Incertae_Sedis	Chytridiomycetes
595	ASV_630	0	0	0	0	0	0	0	0	0	0	0	0	0	0	0	123	0	0	0	0	0	0	0	0	0	0	0	0	0	0	0	0	0	0	0	0	0	0	0	0	0	0	123	Opisthokonta	Chytridiomycota	Incertae_Sedis	Chytridiomycetes	Zygophlyctidales
596	ASV_631	0	0	0	0	0	0	0	0	0	0	0	0	0	0	0	0	0	0	0	0	0	0	0	0	0	123	0	0	0	0	0	0	0	0	0	0	0	0	0	0	0	0	123	Opisthokonta	Ascomycota	Pezizomycotina	Eurotiomycetes
597	ASV_633	0	0	0	0	0	0	0	0	0	0	0	0	0	0	0	0	0	0	0	0	0	0	0	122	0	0	0	0	0	0	0	0	0	0	0	0	0	0	0	0	0	0	122	Opisthokonta	Basidiomycota	Agaricomycotina	Agaricomycetes	Agaricales
598	ASV_634	0	0	34	0	0	0	0	0	0	0	0	0	0	0	0	0	0	0	0	0	0	0	0	0	0	44	0	0	0	42	0	2	0	0	0	0	0	0	0	0	0	0	122	Opisthokonta	Ascomycota	Pezizomycotina	Sordariomycetes
599	ASV_635	5	0	91	14	0	0	0	4	0	0	0	0	0	0	0	0	0	0	0	0	0	0	0	0	0	0	0	0	0	0	0	8	0	0	0	0	0	0	0	0	0	0	122	Opisthokonta	Ascomycota	Pezizomycotina
600	ASV_636	0	0	85	0	0	4	0	0	0	0	0	0	0	0	0	0	0	0	0	4	0	0	0	0	0	0	0	0	0	0	0	25	4	0	0	0	0	0	0	0	0	0	122	Opisthokonta	Ascomycota	Pezizomycotina	Dothideomycetes	Pleosporales
601	ASV_637	0	0	0	0	0	0	0	0	0	0	0	0	0	0	0	0	0	122	0	0	0	0	0	0	0	0	0	0	0	0	0	0	0	0	0	0	0	0	0	0	0	0	122	Opisthokonta	Basidiomycota	Agaricomycotina	Agaricomycetes
602	ASV_638	0	0	0	0	0	0	0	0	0	0	0	0	0	0	0	0	121	0	0	0	0	0	0	0	0	0	0	0	0	0	0	0	0	0	0	0	0	0	0	0	0	0	121	Opisthokonta	Chytridiomycota	Incertae_Sedis	Chytridiomycetes
603	ASV_639	0	0	0	0	0	0	0	0	0	0	0	0	0	0	0	0	0	0	121	0	0	0	0	0	0	0	0	0	0	0	0	0	0	0	0	0	0	0	0	0	0	0	121	Opisthokonta	Ascomycota	Pezizomycotina	Dothideomycetes	Pleosporales
604	ASV_640	0	0	0	0	0	0	0	0	0	0	0	0	0	0	0	0	0	0	0	13	27	16	64	0	0	0	0	0	0	0	0	0	0	0	0	0	0	0	0	0	0	0	120	Opisthokonta	Basidiomycota	Agaricomycotina	Tremellomycetes	Tremellales
605	ASV_641	0	0	0	0	0	0	0	0	0	0	0	0	0	0	0	0	0	33	80	0	0	4	0	0	0	0	0	0	0	0	3	0	0	0	0	0	0	0	0	0	0	0	120	Opisthokonta	Ascomycota	Pezizomycotina	Sordariomycetes
606	ASV_642	0	0	0	0	0	0	0	0	0	0	0	0	0	0	0	0	0	0	0	0	0	0	0	120	0	0	0	0	0	0	0	0	0	0	0	0	0	0	0	0	0	0	120	Opisthokonta	Ascomycota	Pezizomycotina	Sordariomycetes
607	ASV_643	0	0	0	0	0	0	0	0	4	31	14	18	0	52	0	0	0	0	0	0	0	0	0	0	0	0	0	0	0	0	0	0	0	0	0	0	0	0	0	0	0	0	119	Opisthokonta	Rozellomycota	Incertae_Sedis
608	ASV_644	0	0	0	0	0	0	0	0	0	0	0	0	0	0	0	0	0	0	0	0	0	0	0	0	18	0	101	0	0	0	0	0	0	0	0	0	0	0	0	0	0	0	119	Opisthokonta	Basidiomycota	Agaricomycotina	Agaricomycetes	Agaricales
609	ASV_645	0	1	25	19	0	0	0	0	0	0	0	0	0	0	0	0	0	0	0	0	0	0	0	0	0	0	0	74	0	0	0	0	0	0	0	0	0	0	0	0	0	0	119	Opisthokonta	Basidiomycota	Agaricomycotina	Agaricomycetes
610	ASV_646	0	0	119	0	0	0	0	0	0	0	0	0	0	0	0	0	0	0	0	0	0	0	0	0	0	0	0	0	0	0	0	0	0	0	0	0	0	0	0	0	0	0	119	Opisthokonta	Ascomycota	Pezizomycotina
611	ASV_647	0	0	0	0	0	0	0	0	0	0	0	0	0	0	0	0	0	119	0	0	0	0	0	0	0	0	0	0	0	0	0	0	0	0	0	0	0	0	0	0	0	0	119	Opisthokonta	Chytridiomycota	Incertae_Sedis	Chytridiomycetes
612	ASV_650	2	0	0	75	0	0	0	0	0	0	0	0	0	0	0	0	0	0	0	0	0	0	0	0	0	0	0	0	0	2	0	5	0	0	33	0	0	0	0	0	0	0	117	Opisthokonta	Ascomycota	Pezizomycotina	Sordariomycetes	Xylariales
613	ASV_652	0	0	0	0	0	0	0	0	0	0	0	0	0	0	74	0	0	0	0	0	4	12	10	0	0	0	0	0	0	0	11	5	0	0	0	0	0	0	0	0	0	0	116	Opisthokonta	Basidiomycota	Agaricomycotina
614	ASV_653	0	0	0	0	0	0	0	0	0	0	0	0	0	0	0	0	0	0	0	0	0	0	0	0	0	0	0	91	0	0	19	6	0	0	0	0	0	0	0	0	0	0	116	Opisthokonta	Basidiomycota	Agaricomycotina	Agaricomycetes	Agaricales
615	ASV_654	0	0	0	0	0	0	0	0	0	0	0	0	0	0	0	0	0	63	43	0	3	6	0	0	0	0	0	0	0	0	0	0	0	0	0	0	0	0	0	0	0	0	115	Opisthokonta	Ascomycota	Pezizomycotina
616	ASV_655	0	0	0	0	0	0	0	0	0	0	0	0	0	0	0	0	0	115	0	0	0	0	0	0	0	0	0	0	0	0	0	0	0	0	0	0	0	0	0	0	0	0	115	Opisthokonta	Ascomycota	Pezizomycotina	Dothideomycetes
617	ASV_656	0	0	0	0	0	0	0	0	0	0	0	0	0	0	0	0	0	0	0	0	0	0	0	0	0	0	6	0	0	0	0	108	0	0	0	0	0	0	0	0	0	0	114	Opisthokonta	Ascomycota	Pezizomycotina	Lecanoromycetes	Umbilicariales
618	ASV_657	0	0	113	0	0	0	0	0	0	0	0	0	0	0	0	0	0	0	0	0	0	0	0	0	0	0	0	0	0	0	0	0	0	0	0	0	0	0	0	0	0	0	113	Opisthokonta	Ascomycota	Pezizomycotina	Lecanoromycetes
619	ASV_658	0	0	0	0	0	0	0	0	0	0	0	0	0	0	0	0	0	0	113	0	0	0	0	0	0	0	0	0	0	0	0	0	0	0	0	0	0	0	0	0	0	0	113	Opisthokonta	Basidiomycota	Agaricomycotina	Agaricomycetes
620	ASV_659	0	0	0	0	0	0	0	0	0	0	0	112	0	0	0	0	0	0	0	0	0	0	0	0	0	0	0	0	0	0	0	0	0	0	0	0	0	0	0	0	0	0	112	Opisthokonta	Basidiomycota	Agaricomycotina	Agaricomycetes
621	ASV_660	0	0	0	0	0	0	0	0	0	0	0	0	0	0	0	0	0	60	0	0	0	0	2	0	0	0	43	0	0	6	0	0	0	0	0	0	0	0	0	0	0	0	111	Opisthokonta	Basidiomycota	Agaricomycotina	Agaricomycetes
622	ASV_661	0	0	0	0	0	0	0	0	0	9	0	0	0	0	0	0	0	0	0	0	0	0	0	0	0	100	0	0	0	0	0	0	0	0	0	0	0	0	0	0	0	0	109	Opisthokonta	Ascomycota	Pezizomycotina
623	ASV_662	0	0	49	1	0	0	0	0	0	0	0	0	0	0	0	0	0	0	47	0	0	0	12	0	0	0	0	0	0	0	0	0	0	0	0	0	0	0	0	0	0	0	109	Opisthokonta	Ascomycota	Pezizomycotina
624	ASV_663	0	0	109	0	0	0	0	0	0	0	0	0	0	0	0	0	0	0	0	0	0	0	0	0	0	0	0	0	0	0	0	0	0	0	0	0	0	0	0	0	0	0	109	Opisthokonta	Ascomycota	Pezizomycotina	Lecanoromycetes	Umbilicariales
625	ASV_664	0	0	0	0	0	0	0	0	0	0	0	0	0	0	0	0	0	109	0	0	0	0	0	0	0	0	0	0	0	0	0	0	0	0	0	0	0	0	0	0	0	0	109	Opisthokonta	Chytridiomycota	Incertae_Sedis	Chytridiomycetes
626	ASV_665	0	0	0	0	0	0	0	0	0	0	0	0	0	0	0	0	0	0	100	0	0	0	8	0	0	0	0	0	0	0	0	0	0	0	0	0	0	0	0	0	0	0	108	Opisthokonta	Basidiomycota	Agaricomycotina	Agaricomycetes
627	ASV_666	0	0	0	27	0	3	0	16	0	0	0	0	0	0	0	0	0	0	0	0	0	0	0	0	0	0	0	32	0	0	0	4	0	0	0	0	0	0	0	0	0	26	108	Opisthokonta	Ascomycota	Pezizomycotina
628	ASV_667	0	0	108	0	0	0	0	0	0	0	0	0	0	0	0	0	0	0	0	0	0	0	0	0	0	0	0	0	0	0	0	0	0	0	0	0	0	0	0	0	0	0	108	Opisthokonta	Basidiomycota	Agaricomycotina	Agaricomycetes	Polyporales
629	ASV_668	0	0	0	0	0	0	0	0	0	0	0	0	0	0	0	107	0	0	0	0	0	0	0	0	0	0	0	0	0	0	0	0	0	0	0	0	0	0	0	0	0	0	107	Opisthokonta	Chytridiomycota	Incertae_Sedis	Chytridiomycetes
630	ASV_669	0	0	107	0	0	0	0	0	0	0	0	0	0	0	0	0	0	0	0	0	0	0	0	0	0	0	0	0	0	0	0	0	0	0	0	0	0	0	0	0	0	0	107	Opisthokonta	Ascomycota	Pezizomycotina	Leotiomycetes	Helotiales
631	ASV_671	0	0	0	0	0	0	0	0	0	0	0	0	0	0	0	0	0	0	107	0	0	0	0	0	0	0	0	0	0	0	0	0	0	0	0	0	0	0	0	0	0	0	107	Opisthokonta	Ascomycota	Pezizomycotina	Sordariomycetes
632	ASV_672	0	0	0	0	0	0	0	0	0	0	0	0	0	0	0	0	0	29	77	0	0	0	0	0	0	0	0	0	0	0	0	0	0	0	0	0	0	0	0	0	0	0	106	Opisthokonta	Rozellomycota	Incertae_Sedis
633	ASV_673	0	0	0	0	0	0	0	0	0	0	0	0	13	0	0	8	3	14	0	0	0	0	0	1	0	7	10	38	0	0	0	0	0	0	0	5	6	0	0	0	0	0	105	Opisthokonta	Basidiomycota	Ustilaginomycotina	Exobasidiomycetes
634	ASV_674	0	0	0	0	0	0	0	0	0	0	0	0	0	0	0	105	0	0	0	0	0	0	0	0	0	0	0	0	0	0	0	0	0	0	0	0	0	0	0	0	0	0	105	Opisthokonta	Ascomycota	Pezizomycotina
635	ASV_675	0	0	0	0	0	0	0	0	0	0	0	0	0	0	0	0	0	0	105	0	0	0	0	0	0	0	0	0	0	0	0	0	0	0	0	0	0	0	0	0	0	0	105	Opisthokonta	Basidiomycota	Agaricomycotina	Agaricomycetes
636	ASV_676	1	0	23	0	0	0	0	0	11	0	0	0	0	0	0	3	0	0	0	0	0	0	0	0	0	0	14	0	0	30	5	11	6	0	0	0	0	0	0	0	0	0	104	Opisthokonta	Mucoromycota
637	ASV_677	0	0	104	0	0	0	0	0	0	0	0	0	0	0	0	0	0	0	0	0	0	0	0	0	0	0	0	0	0	0	0	0	0	0	0	0	0	0	0	0	0	0	104	Opisthokonta	Basidiomycota	Pucciniomycotina
638	ASV_678	0	0	0	104	0	0	0	0	0	0	0	0	0	0	0	0	0	0	0	0	0	0	0	0	0	0	0	0	0	0	0	0	0	0	0	0	0	0	0	0	0	0	104	Opisthokonta	Ascomycota	Pezizomycotina	Dothideomycetes	Capnodiales
639	ASV_679	0	0	0	0	0	0	0	0	0	0	0	0	0	0	0	0	0	0	0	0	0	0	0	0	0	0	0	0	0	0	0	0	0	0	104	0	0	0	0	0	0	0	104	Opisthokonta	Basidiomycota	Agaricomycotina	Agaricomycetes
640	ASV_680	0	0	0	0	0	0	0	0	0	0	0	0	0	103	0	0	0	0	0	0	0	0	0	0	0	0	0	0	0	0	0	0	0	0	0	0	0	0	0	0	0	0	103	Opisthokonta	Chytridiomycota	Chytridiomycetes	Rhizophydiales
641	ASV_681	0	0	0	0	0	0	0	0	0	0	0	0	0	0	0	0	0	0	0	0	0	0	0	0	0	0	0	103	0	0	0	0	0	0	0	0	0	0	0	0	0	0	103	Opisthokonta	Ascomycota	Pezizomycotina	Dothideomycetes	Capnodiales
642	ASV_682	0	0	0	68	0	0	0	0	0	0	0	0	0	0	0	0	0	0	0	0	0	0	0	0	0	0	0	31	0	0	0	4	0	0	0	0	0	0	0	0	0	0	103	Opisthokonta	Ascomycota	Pezizomycotina	Eurotiomycetes	Chaetothyriales
643	ASV_685	0	0	0	0	0	0	0	0	0	0	0	0	0	0	0	0	0	0	0	0	0	0	0	3	0	0	0	88	0	0	0	11	0	0	0	0	0	0	0	0	0	0	102	Opisthokonta	Ascomycota	Pezizomycotina
644	ASV_686	0	0	102	0	0	0	0	0	0	0	0	0	0	0	0	0	0	0	0	0	0	0	0	0	0	0	0	0	0	0	0	0	0	0	0	0	0	0	0	0	0	0	102	Opisthokonta	Ascomycota	Pezizomycotina	Sordariomycetes
645	ASV_687	0	0	64	31	0	0	0	0	7	0	0	0	0	0	0	0	0	0	0	0	0	0	0	0	0	0	0	0	0	0	0	0	0	0	0	0	0	0	0	0	0	0	102	Opisthokonta	Ascomycota	Pezizomycotina
646	ASV_688	0	0	31	3	1	0	0	0	0	0	0	0	0	0	0	0	0	40	0	0	0	0	0	0	0	0	0	0	0	0	23	4	0	0	0	0	0	0	0	0	0	0	102	Opisthokonta	Ascomycota	Pezizomycotina	Dothideomycetes	Pleosporales
647	ASV_689	0	0	0	0	0	0	0	0	0	0	0	0	0	0	0	0	0	0	0	0	0	0	0	0	0	0	0	0	0	0	0	0	0	0	0	0	0	0	0	0	102	0	102	Opisthokonta	Basidiomycota	Agaricomycotina	Agaricomycetes	Polyporales
648	ASV_690	0	0	0	0	0	0	0	0	0	0	0	0	0	0	0	0	0	102	0	0	0	0	0	0	0	0	0	0	0	0	0	0	0	0	0	0	0	0	0	0	0	0	102	Opisthokonta	Basidiomycota	Ustilaginomycotina	Exobasidiomycetes
649	ASV_691	0	0	0	0	0	0	0	0	0	0	0	0	0	0	0	0	0	102	0	0	0	0	0	0	0	0	0	0	0	0	0	0	0	0	0	0	0	0	0	0	0	0	102	Opisthokonta	Basidiomycota	Agaricomycotina	Agaricomycetes	Cantharellales
650	ASV_692	0	0	0	0	0	0	0	0	0	0	0	0	0	0	0	0	0	0	101	0	0	0	0	0	0	0	0	0	0	0	0	0	0	0	0	0	0	0	0	0	0	0	101	Opisthokonta	Basidiomycota	Ustilaginomycotina	Ustilaginomycetes	Ustilaginales
651	ASV_693	0	0	0	0	0	0	0	0	0	0	0	0	0	0	0	0	0	0	100	0	0	0	0	0	0	0	0	0	0	0	0	0	0	0	0	0	0	0	0	0	0	0	100	Opisthokonta	Ascomycota	Pezizomycotina	Eurotiomycetes	Chaetothyriales
652	ASV_694	0	0	0	0	0	0	0	0	0	0	0	0	0	0	0	0	0	0	100	0	0	0	0	0	0	0	0	0	0	0	0	0	0	0	0	0	0	0	0	0	0	0	100	Opisthokonta	Basidiomycota	Agaricomycotina
653	ASV_696	0	0	0	0	0	0	0	0	98	0	0	0	0	0	0	0	0	0	0	0	0	0	0	0	0	0	0	0	0	0	0	0	0	0	0	0	0	0	0	0	0	0	98	Opisthokonta	Ascomycota	Pezizomycotina	Lecanoromycetes
654	ASV_697	0	0	0	0	0	0	0	0	0	0	0	0	0	0	0	0	0	0	98	0	0	0	0	0	0	0	0	0	0	0	0	0	0	0	0	0	0	0	0	0	0	0	98	Opisthokonta	Ascomycota	Saccharomycotina	Saccharomycetes	Saccharomycetales
655	ASV_698	0	0	0	0	0	0	0	0	0	0	0	0	0	0	0	0	0	0	0	0	0	0	0	97	0	0	0	0	0	0	0	0	0	0	0	0	0	0	0	0	0	0	97	Opisthokonta	Ascomycota	Pezizomycotina	Dothideomycetes	Pleosporales
656	ASV_699	0	0	36	0	0	4	0	0	23	0	0	0	0	0	0	0	0	0	0	0	0	0	0	0	0	31	0	0	0	0	0	3	0	0	0	0	0	0	0	0	0	0	97	Opisthokonta	Ascomycota	Pezizomycotina	Dothideomycetes	Capnodiales
657	ASV_700	0	0	97	0	0	0	0	0	0	0	0	0	0	0	0	0	0	0	0	0	0	0	0	0	0	0	0	0	0	0	0	0	0	0	0	0	0	0	0	0	0	0	97	Opisthokonta	Ascomycota	Pezizomycotina	Dothideomycetes	Pleosporales
658	ASV_701	0	0	50	9	0	0	38	0	0	0	0	0	0	0	0	0	0	0	0	0	0	0	0	0	0	0	0	0	0	0	0	0	0	0	0	0	0	0	0	0	0	0	97	Opisthokonta	Ascomycota	Pezizomycotina	Sordariomycetes	Hypocreales
659	ASV_702	0	0	0	0	0	0	0	0	0	0	0	0	0	0	0	0	0	87	0	0	0	0	0	0	0	0	0	0	0	0	0	0	0	10	0	0	0	0	0	0	0	0	97	Opisthokonta	Basidiomycota	Agaricomycotina	Agaricomycetes	Polyporales
660	ASV_703	0	0	0	0	0	0	0	0	0	0	95	0	0	0	0	0	0	0	0	0	0	0	0	0	0	0	0	0	0	0	0	0	0	0	0	0	0	0	0	0	0	0	95	Opisthokonta	Chytridiomycota	Incertae_Sedis	Chytridiomycetes
661	ASV_704	0	0	0	0	0	0	0	0	0	0	0	0	0	0	0	0	0	9	57	1	4	23	0	0	0	0	1	0	0	0	0	0	0	0	0	0	0	0	0	0	0	0	95	Opisthokonta	Basidiomycota	Ustilaginomycotina	Exobasidiomycetes
662	ASV_705	0	0	0	0	0	0	0	0	0	0	0	0	0	0	0	0	0	0	0	0	0	0	0	0	0	0	0	0	0	0	0	0	0	0	0	0	0	0	0	0	0	95	95	Opisthokonta	Ascomycota	Pezizomycotina	Sordariomycetes
663	ASV_706	0	0	0	0	0	0	0	0	0	0	0	0	0	0	0	0	0	0	95	0	0	0	0	0	0	0	0	0	0	0	0	0	0	0	0	0	0	0	0	0	0	0	95	Opisthokonta	Basidiomycota	Ustilaginomycotina	Ustilaginomycetes	Ustilaginales
664	ASV_707	0	0	70	0	1	0	0	0	0	0	0	0	0	0	0	23	0	0	0	0	0	0	0	0	0	0	0	0	0	0	0	0	0	0	0	0	0	0	0	0	0	0	94	Opisthokonta	Basidiomycota	Agaricomycotina	Tremellomycetes	Tremellales
665	ASV_708	1	2	43	0	0	0	0	0	0	0	0	0	0	0	0	0	0	0	44	0	0	0	2	0	0	0	0	0	0	0	0	2	0	0	0	0	0	0	0	0	0	0	94	Opisthokonta	Ascomycota	Pezizomycotina	Eurotiomycetes	Chaetothyriales
666	ASV_709	0	0	0	0	0	0	0	0	0	0	0	0	0	0	0	0	0	0	87	7	0	0	0	0	0	0	0	0	0	0	0	0	0	0	0	0	0	0	0	0	0	0	94	Opisthokonta	Chytridiomycota	Incertae_Sedis	Chytridiomycetes
667	ASV_710	0	0	0	0	0	0	0	0	0	0	0	0	0	0	0	0	0	0	0	0	0	0	0	0	20	0	0	0	0	0	7	0	0	0	0	0	66	0	0	0	0	0	93	Opisthokonta	Ascomycota	Pezizomycotina	Dothideomycetes	Pleosporales
668	ASV_711	0	0	0	0	0	0	0	0	0	0	0	0	0	0	0	0	0	0	93	0	0	0	0	0	0	0	0	0	0	0	0	0	0	0	0	0	0	0	0	0	0	0	93	Opisthokonta	Basidiomycota	Agaricomycotina
669	ASV_712	0	0	0	0	0	0	0	0	0	92	0	0	0	0	0	0	0	0	0	0	0	0	0	0	0	0	0	0	0	0	0	0	0	0	0	0	0	0	0	0	0	0	92	Opisthokonta	Mucoromycota	Mortierellomycotina	Mortierellomycetes
670	ASV_713	0	0	0	0	0	0	0	0	0	0	0	0	0	0	0	0	0	0	0	0	0	0	7	0	0	0	0	0	0	0	0	43	0	0	0	0	0	0	0	0	0	42	92	Opisthokonta	Incertae_Sedis
671	ASV_714	0	0	0	0	0	0	0	0	0	0	0	0	0	0	0	0	0	92	0	0	0	0	0	0	0	0	0	0	0	0	0	0	0	0	0	0	0	0	0	0	0	0	92	Opisthokonta	Basidiomycota	Agaricomycotina	Agaricomycetes
672	ASV_715	0	0	0	0	0	0	0	0	0	0	0	0	0	0	81	10	0	0	0	0	0	0	0	0	0	0	0	0	0	0	0	0	0	0	0	0	0	0	0	0	0	0	91	Opisthokonta	Ascomycota	Pezizomycotina	Leotiomycetes	Erysiphales
673	ASV_716	0	0	91	0	0	0	0	0	0	0	0	0	0	0	0	0	0	0	0	0	0	0	0	0	0	0	0	0	0	0	0	0	0	0	0	0	0	0	0	0	0	0	91	Opisthokonta	Ascomycota	Pezizomycotina	Sordariomycetes	Hypocreales
674	ASV_717	0	0	0	0	0	0	0	0	0	0	0	0	0	0	0	0	0	5	84	2	0	0	0	0	0	0	0	0	0	0	0	0	0	0	0	0	0	0	0	0	0	0	91	Opisthokonta	Chytridiomycota	Incertae_Sedis	Chytridiomycetes
675	ASV_718	0	0	0	0	0	0	0	0	51	0	0	0	0	0	0	0	0	0	0	0	0	30	0	0	0	0	0	0	0	0	0	3	0	6	0	0	0	0	0	0	0	0	90	Opisthokonta	Ascomycota	Pezizomycotina	Sordariomycetes	Sordariales
676	ASV_719	0	0	22	0	0	0	0	0	0	0	0	0	0	0	0	0	0	0	13	0	47	8	0	0	0	0	0	0	0	0	0	0	0	0	0	0	0	0	0	0	0	0	90	Opisthokonta	Chytridiomycota	Incertae_Sedis	Chytridiomycetes
677	ASV_720	0	0	0	0	2	0	0	0	0	0	0	0	0	0	0	0	0	0	0	0	0	0	0	0	15	0	73	0	0	0	0	0	0	0	0	0	0	0	0	0	0	0	90	Opisthokonta	Basidiomycota	Agaricomycotina	Agaricomycetes
678	ASV_721	0	0	0	0	0	0	0	0	0	0	0	0	0	0	0	0	0	0	0	0	0	0	0	0	0	0	0	0	0	0	90	0	0	0	0	0	0	0	0	0	0	0	90	Opisthokonta	Ascomycota	Pezizomycotina
679	ASV_722	0	0	0	0	0	0	0	0	0	53	0	0	0	0	0	0	0	30	6	0	0	0	0	0	0	0	0	0	0	0	0	0	0	0	0	0	0	0	0	0	0	0	89	Opisthokonta	Incertae_Sedis
680	ASV_724	0	0	24	6	0	3	5	0	0	0	0	0	0	0	0	0	0	10	0	0	0	0	0	0	0	0	0	0	0	0	0	2	0	1	38	0	0	0	0	0	0	0	89	Opisthokonta	Chytridiomycota	Incertae_Sedis	Chytridiomycetes	Rhizophydiales
681	ASV_725	0	0	0	0	0	0	0	0	0	0	0	0	0	0	0	0	0	0	89	0	0	0	0	0	0	0	0	0	0	0	0	0	0	0	0	0	0	0	0	0	0	0	89	Opisthokonta	Mucoromycota
682	ASV_726	0	0	0	0	0	0	0	0	0	0	0	0	0	0	0	0	0	89	0	0	0	0	0	0	0	0	0	0	0	0	0	0	0	0	0	0	0	0	0	0	0	0	89	Opisthokonta	Ascomycota	Pezizomycotina	Dothideomycetes	Capnodiales
683	ASV_727	0	0	0	0	0	0	0	0	0	0	0	0	0	0	0	0	0	89	0	0	0	0	0	0	0	0	0	0	0	0	0	0	0	0	0	0	0	0	0	0	0	0	89	Opisthokonta	Chytridiomycota	Incertae_Sedis	Chytridiomycetes
684	ASV_728	0	0	0	0	0	0	0	0	0	0	0	0	0	0	0	0	0	89	0	0	0	0	0	0	0	0	0	0	0	0	0	0	0	0	0	0	0	0	0	0	0	0	89	Opisthokonta	Ascomycota	Pezizomycotina	Sordariomycetes	Hypocreales
685	ASV_730	0	0	0	0	0	0	0	0	0	0	0	0	19	0	0	0	0	8	57	0	0	0	0	0	0	0	0	0	0	0	0	0	0	0	0	0	0	0	0	0	0	4	88	Opisthokonta	Mucoromycota
686	ASV_731	0	0	0	0	0	0	0	0	0	0	0	0	0	88	0	0	0	0	0	0	0	0	0	0	0	0	0	0	0	0	0	0	0	0	0	0	0	0	0	0	0	0	88	Opisthokonta	Chytridiomycota	Incertae_Sedis	Chytridiomycetes	Rhizophydiales
687	ASV_732	0	0	0	0	0	0	0	0	0	0	0	0	0	0	14	0	0	0	72	0	0	0	2	0	0	0	0	0	0	0	0	0	0	0	0	0	0	0	0	0	0	0	88	Opisthokonta	Basidiomycota	Pucciniomycotina	Microbotryomycetes
688	ASV_733	0	0	0	0	0	0	0	0	0	0	0	0	0	0	0	0	0	71	0	0	0	0	17	0	0	0	0	0	0	0	0	0	0	0	0	0	0	0	0	0	0	0	88	Opisthokonta	Basidiomycota	Agaricomycotina	Agaricomycetes
689	ASV_734	0	0	0	0	0	0	0	0	0	0	0	0	0	0	0	0	0	0	0	0	0	0	0	88	0	0	0	0	0	0	0	0	0	0	0	0	0	0	0	0	0	0	88	Opisthokonta	Incertae_Sedis
690	ASV_735	0	0	0	0	0	0	0	0	0	0	0	0	0	0	0	0	0	0	0	0	0	0	0	0	0	0	88	0	0	0	0	0	0	0	0	0	0	0	0	0	0	0	88	Opisthokonta	Ascomycota	Pezizomycotina	Dothideomycetes	Pleosporales
691	ASV_736	0	0	0	0	0	0	0	0	0	0	0	0	0	0	0	0	0	0	0	0	0	0	0	0	0	0	0	87	0	0	0	0	0	0	0	0	0	0	0	0	0	0	87	Opisthokonta	Ascomycota	Pezizomycotina
692	ASV_737	2	0	79	6	0	0	0	0	0	0	0	0	0	0	0	0	0	0	0	0	0	0	0	0	0	0	0	0	0	0	0	0	0	0	0	0	0	0	0	0	0	0	87	Opisthokonta	Basidiomycota	Agaricomycotina	Tremellomycetes	Tremellales
693	ASV_738	0	0	0	0	0	0	0	0	87	0	0	0	0	0	0	0	0	0	0	0	0	0	0	0	0	0	0	0	0	0	0	0	0	0	0	0	0	0	0	0	0	0	87	Opisthokonta	Chytridiomycota	Incertae_Sedis	Chytridiomycetes	Rhizophydiales
694	ASV_739	0	0	0	0	0	0	0	0	0	0	0	0	0	0	0	0	0	0	87	0	0	0	0	0	0	0	0	0	0	0	0	0	0	0	0	0	0	0	0	0	0	0	87	Opisthokonta	Mucoromycota	Incertae_Sedis
695	ASV_740	0	0	0	0	0	0	0	0	0	0	0	0	0	0	0	0	0	87	0	0	0	0	0	0	0	0	0	0	0	0	0	0	0	0	0	0	0	0	0	0	0	0	87	Opisthokonta	Ascomycota	Pezizomycotina	Lecanoromycetes
696	ASV_741	0	0	0	0	0	0	0	0	0	0	0	0	26	0	0	0	0	0	0	0	0	0	0	0	0	60	0	0	0	0	0	0	0	0	0	0	0	0	0	0	0	0	86	Opisthokonta	Ascomycota	Pezizomycotina	Sordariomycetes	Hypocreales
697	ASV_744	0	0	0	0	0	0	0	0	86	0	0	0	0	0	0	0	0	0	0	0	0	0	0	0	0	0	0	0	0	0	0	0	0	0	0	0	0	0	0	0	0	0	86	Opisthokonta	Chytridiomycota	Incertae_Sedis	Chytridiomycetes
698	ASV_745	0	0	0	0	0	0	0	0	0	0	0	0	0	0	0	0	0	0	86	0	0	0	0	0	0	0	0	0	0	0	0	0	0	0	0	0	0	0	0	0	0	0	86	Opisthokonta	Basidiomycota	Agaricomycotina	Agaricomycetes	Polyporales
699	ASV_746	0	0	0	0	0	0	0	0	0	0	0	0	0	0	0	0	0	0	86	0	0	0	0	0	0	0	0	0	0	0	0	0	0	0	0	0	0	0	0	0	0	0	86	Opisthokonta	Chytridiomycota	Incertae_Sedis	Chytridiomycetes
700	ASV_747	0	0	0	0	0	0	0	0	0	0	0	0	0	0	0	0	0	86	0	0	0	0	0	0	0	0	0	0	0	0	0	0	0	0	0	0	0	0	0	0	0	0	86	Opisthokonta	Basidiomycota	Agaricomycotina	Agaricomycetes
701	ASV_748	0	0	0	0	0	0	0	0	0	2	24	0	0	8	0	0	0	0	0	0	0	0	0	0	0	0	0	0	0	0	0	0	0	0	0	0	0	0	0	0	0	51	85	Opisthokonta	Neocallimastigomycota	Neocallimastigomycetes	Neocallimastigales
702	ASV_749	0	0	0	0	0	0	0	0	0	10	75	0	0	0	0	0	0	0	0	0	0	0	0	0	0	0	0	0	0	0	0	0	0	0	0	0	0	0	0	0	0	0	85	Opisthokonta	Chytridiomycota	Incertae_Sedis	Chytridiomycetes
703	ASV_750	0	0	0	0	0	0	0	0	0	0	84	0	0	0	0	0	0	0	0	0	0	0	0	0	0	0	0	0	0	0	0	0	0	0	0	0	0	0	0	0	0	0	84	Opisthokonta	Chytridiomycota	Incertae_Sedis	Chytridiomycetes
704	ASV_751	0	0	0	0	0	0	0	0	0	0	0	0	0	0	0	0	0	84	0	0	0	0	0	0	0	0	0	0	0	0	0	0	0	0	0	0	0	0	0	0	0	0	84	Opisthokonta	Basidiomycota	Agaricomycotina	Agaricomycetes	Polyporales
705	ASV_752	0	0	0	0	0	0	0	0	0	0	0	0	0	0	0	0	0	84	0	0	0	0	0	0	0	0	0	0	0	0	0	0	0	0	0	0	0	0	0	0	0	0	84	Opisthokonta	Chytridiomycota	Incertae_Sedis	Chytridiomycetes
706	ASV_753	0	0	0	0	0	0	0	0	0	0	0	0	0	83	0	0	0	0	0	0	0	0	0	0	0	0	0	0	0	0	0	0	0	0	0	0	0	0	0	0	0	0	83	Opisthokonta	Chytridiomycota	Incertae_Sedis	Chytridiomycetes	Rhizophydiales
707	ASV_754	0	0	0	0	0	0	0	0	0	0	0	0	0	0	23	0	0	60	0	0	0	0	0	0	0	0	0	0	0	0	0	0	0	0	0	0	0	0	0	0	0	0	83	Opisthokonta	Mucoromycota	Mucoromycotina	Endogonomycetes	Endogonales
708	ASV_755	0	0	0	0	0	0	0	0	0	0	83	0	0	0	0	0	0	0	0	0	0	0	0	0	0	0	0	0	0	0	0	0	0	0	0	0	0	0	0	0	0	0	83	Opisthokonta	Incertae_Sedis
709	ASV_756	0	0	15	18	0	0	0	0	0	0	0	0	0	0	0	0	0	0	0	0	0	0	0	26	0	0	4	0	0	0	17	3	0	0	0	0	0	0	0	0	0	0	83	Opisthokonta	Ascomycota	Pezizomycotina	Dothideomycetes	Capnodiales
710	ASV_757	0	0	0	0	0	0	0	0	0	0	0	0	0	0	0	0	0	0	0	0	0	0	0	0	0	0	83	0	0	0	0	0	0	0	0	0	0	0	0	0	0	0	83	Opisthokonta	Basidiomycota	Agaricomycotina	Agaricomycetes
711	ASV_758	0	0	83	0	0	0	0	0	0	0	0	0	0	0	0	0	0	0	0	0	0	0	0	0	0	0	0	0	0	0	0	0	0	0	0	0	0	0	0	0	0	0	83	Opisthokonta	Ascomycota	Pezizomycotina	Dothideomycetes	Pleosporales
712	ASV_759	0	0	0	0	0	0	0	0	0	0	0	0	0	62	0	0	0	0	0	0	0	20	0	0	0	0	0	0	0	0	0	0	0	0	0	0	0	0	0	0	0	0	82	Opisthokonta	Ascomycota	Pezizomycotina	Sordariomycetes
713	ASV_760	0	0	82	0	0	0	0	0	0	0	0	0	0	0	0	0	0	0	0	0	0	0	0	0	0	0	0	0	0	0	0	0	0	0	0	0	0	0	0	0	0	0	82	Opisthokonta	Ascomycota	Pezizomycotina	Sordariomycetes
714	ASV_761	0	0	0	0	0	0	0	0	0	0	0	0	0	0	0	0	0	0	0	0	0	0	0	0	0	0	0	0	0	0	0	0	0	0	82	0	0	0	0	0	0	0	82	Opisthokonta	Incertae_Sedis
715	ASV_762	0	0	0	0	0	0	0	0	0	0	0	0	0	0	0	0	0	0	0	0	0	0	0	0	0	0	0	0	0	0	0	0	0	0	82	0	0	0	0	0	0	0	82	Opisthokonta	Basidiomycota	Agaricomycotina
716	ASV_763	0	0	0	0	0	0	0	0	82	0	0	0	0	0	0	0	0	0	0	0	0	0	0	0	0	0	0	0	0	0	0	0	0	0	0	0	0	0	0	0	0	0	82	Opisthokonta	Ascomycota	Pezizomycotina	Sordariomycetes	Xylariales
717	ASV_764	0	0	0	0	0	0	0	0	0	0	0	0	0	0	0	0	0	0	82	0	0	0	0	0	0	0	0	0	0	0	0	0	0	0	0	0	0	0	0	0	0	0	82	Opisthokonta	Ascomycota	Pezizomycotina	Dothideomycetes	Capnodiales
718	ASV_766	0	0	31	0	0	0	0	0	0	0	0	0	0	0	0	0	0	0	0	0	0	0	0	0	0	0	0	37	0	0	0	0	0	13	0	0	0	0	0	0	0	0	81	Opisthokonta	Ascomycota	Pezizomycotina	Dothideomycetes	Capnodiales
719	ASV_767	0	0	0	0	0	0	0	0	0	0	0	0	0	0	0	0	0	0	0	0	0	0	0	81	0	0	0	0	0	0	0	0	0	0	0	0	0	0	0	0	0	0	81	Opisthokonta	Ascomycota	Pezizomycotina	Sordariomycetes
720	ASV_768	0	0	81	0	0	0	0	0	0	0	0	0	0	0	0	0	0	0	0	0	0	0	0	0	0	0	0	0	0	0	0	0	0	0	0	0	0	0	0	0	0	0	81	Opisthokonta	Ascomycota	Pezizomycotina	Sordariomycetes	Hypocreales
721	ASV_769	60	0	21	0	0	0	0	0	0	0	0	0	0	0	0	0	0	0	0	0	0	0	0	0	0	0	0	0	0	0	0	0	0	0	0	0	0	0	0	0	0	0	81	Opisthokonta	Ascomycota	Pezizomycotina	Eurotiomycetes	Eurotiales
722	ASV_770	0	0	0	0	0	0	0	0	4	0	0	0	0	0	0	0	0	0	0	0	0	0	0	0	0	0	0	0	0	0	0	0	0	0	0	0	0	5	72	0	0	0	81	Opisthokonta	Chytridiomycota	Incertae_Sedis	Chytridiomycetes	Rhizophydiales
723	ASV_771	0	0	0	0	0	0	0	0	0	0	0	0	0	0	0	0	0	81	0	0	0	0	0	0	0	0	0	0	0	0	0	0	0	0	0	0	0	0	0	0	0	0	81	Opisthokonta	Basidiomycota	Agaricomycotina	Agaricomycetes
724	ASV_772	0	0	0	0	0	0	0	0	0	0	0	0	0	0	0	0	0	77	0	0	0	3	0	0	0	0	0	0	0	0	0	0	0	0	0	0	0	0	0	0	0	0	80	Opisthokonta	Ascomycota	Pezizomycotina	Sordariomycetes	Xylariales
725	ASV_773	0	0	80	0	0	0	0	0	0	0	0	0	0	0	0	0	0	0	0	0	0	0	0	0	0	0	0	0	0	0	0	0	0	0	0	0	0	0	0	0	0	0	80	Opisthokonta	Ascomycota	Pezizomycotina	Dothideomycetes	Capnodiales
726	ASV_774	0	0	0	0	0	0	0	0	0	0	0	0	0	0	0	0	0	0	0	0	0	79	0	0	0	0	0	0	0	0	0	0	0	0	0	0	0	0	0	0	0	0	79	Opisthokonta	Ascomycota	Pezizomycotina	Sordariomycetes	Hypocreales
727	ASV_776	0	0	0	0	0	0	0	0	0	0	0	0	0	0	0	0	0	53	0	0	0	4	0	0	21	0	0	0	0	0	0	0	0	0	0	0	0	0	0	0	0	0	78	Opisthokonta	Basidiomycota	Agaricomycotina	Agaricomycetes
728	ASV_777	0	0	0	0	0	0	0	0	0	0	0	0	0	0	0	0	0	0	0	0	0	0	0	0	0	0	78	0	0	0	0	0	0	0	0	0	0	0	0	0	0	0	78	Opisthokonta	Basidiomycota	Agaricomycotina	Agaricomycetes
729	ASV_778	0	0	0	0	0	0	0	0	0	0	0	0	0	0	0	0	0	56	0	0	0	0	0	0	0	22	0	0	0	0	0	0	0	0	0	0	0	0	0	0	0	0	78	Opisthokonta	Basidiomycota	Agaricomycotina	Agaricomycetes	Agaricales
730	ASV_779	0	0	0	0	0	0	0	0	78	0	0	0	0	0	0	0	0	0	0	0	0	0	0	0	0	0	0	0	0	0	0	0	0	0	0	0	0	0	0	0	0	0	78	Opisthokonta	Ascomycota	Pezizomycotina	Eurotiomycetes	Eurotiales
731	ASV_780	0	0	0	0	0	0	0	0	0	0	0	0	0	0	0	0	0	0	0	0	0	0	0	0	0	0	0	0	0	0	0	0	0	0	0	0	78	0	0	0	0	0	78	Opisthokonta	Ascomycota	Pezizomycotina	Dothideomycetes
732	ASV_781	0	0	0	0	0	0	0	0	0	0	0	0	0	0	0	0	0	0	78	0	0	0	0	0	0	0	0	0	0	0	0	0	0	0	0	0	0	0	0	0	0	0	78	Opisthokonta	Ascomycota	Pezizomycotina	Dothideomycetes	Pleosporales
733	ASV_782	0	0	0	0	0	0	0	0	0	0	0	0	0	0	0	0	0	78	0	0	0	0	0	0	0	0	0	0	0	0	0	0	0	0	0	0	0	0	0	0	0	0	78	Opisthokonta	Ascomycota	Pezizomycotina	Sordariomycetes	Hypocreales
734	ASV_783	0	0	0	0	0	0	0	0	0	0	0	0	0	0	0	0	0	78	0	0	0	0	0	0	0	0	0	0	0	0	0	0	0	0	0	0	0	0	0	0	0	0	78	Opisthokonta	Ascomycota	Pezizomycotina	Dothideomycetes	Capnodiales
735	ASV_784	0	0	0	0	0	0	0	0	0	0	0	0	0	77	0	0	0	0	0	0	0	0	0	0	0	0	0	0	0	0	0	0	0	0	0	0	0	0	0	0	0	0	77	Opisthokonta	Chytridiomycota	Incertae_Sedis	Chytridiomycetes	Rhizophydiales
736	ASV_785	2	14	0	0	0	0	0	0	0	0	0	0	0	0	0	0	0	0	0	0	0	0	0	0	0	61	0	0	0	0	0	0	0	0	0	0	0	0	0	0	0	0	77	Opisthokonta	Basidiomycota	Agaricomycotina	Agaricomycetes	Polyporales
737	ASV_786	0	0	77	0	0	0	0	0	0	0	0	0	0	0	0	0	0	0	0	0	0	0	0	0	0	0	0	0	0	0	0	0	0	0	0	0	0	0	0	0	0	0	77	Opisthokonta	Ascomycota	Pezizomycotina	Sordariomycetes	Hypocreales
738	ASV_787	0	0	0	0	0	0	0	0	0	0	0	0	0	0	0	0	0	0	0	0	0	0	0	0	0	0	0	0	0	0	0	0	0	0	0	0	0	0	0	0	77	0	77	Opisthokonta	Ascomycota	Pezizomycotina	Dothideomycetes	Capnodiales
739	ASV_788	0	0	0	0	0	0	0	0	0	0	0	0	0	0	0	0	0	0	0	0	0	0	0	0	14	14	48	0	0	0	0	0	0	0	0	0	0	0	0	0	0	0	76	Opisthokonta	Basidiomycota	Agaricomycotina	Agaricomycetes
740	ASV_789	0	0	0	0	0	0	0	0	0	0	0	0	0	0	0	0	0	0	0	0	0	0	0	0	0	0	0	76	0	0	0	0	0	0	0	0	0	0	0	0	0	0	76	Opisthokonta	Chytridiomycota	Incertae_Sedis	Chytridiomycetes
741	ASV_790	0	0	0	0	0	0	0	0	0	0	0	0	0	0	0	0	0	0	0	0	0	0	0	0	0	0	41	0	0	15	0	0	0	0	6	0	0	0	0	6	0	8	76	Opisthokonta	Basidiomycota
742	ASV_791	0	0	0	0	0	0	0	0	0	0	0	0	0	0	0	0	0	0	0	0	0	0	0	0	0	0	0	0	0	0	0	0	0	0	0	0	0	0	0	0	76	0	76	Opisthokonta	Basidiomycota	Agaricomycotina
743	ASV_792	0	0	0	0	0	0	0	0	0	0	0	0	0	0	0	0	0	0	75	0	0	0	0	0	0	0	0	0	0	0	0	0	0	0	0	0	0	0	0	0	0	0	75	Opisthokonta	Basidiomycota	Agaricomycotina	Agaricomycetes
744	ASV_793	0	0	0	0	0	0	0	0	0	0	0	0	0	0	0	0	0	67	8	0	0	0	0	0	0	0	0	0	0	0	0	0	0	0	0	0	0	0	0	0	0	0	75	Opisthokonta	Chytridiomycota	Incertae_Sedis	Chytridiomycetes	Rhizophydiales
745	ASV_795	0	0	0	0	0	0	0	0	0	0	74	0	0	0	0	0	0	0	0	0	0	0	0	0	0	0	0	0	0	0	0	0	0	0	0	0	0	0	0	0	0	0	74	Opisthokonta	Blastocladiomycota	Incertae_Sedis	Blastocladiomycetes	Blastocladiales
746	ASV_797	0	0	0	0	0	0	0	0	0	0	0	0	0	0	0	0	0	0	0	0	0	0	0	0	0	0	0	74	0	0	0	0	0	0	0	0	0	0	0	0	0	0	74	Opisthokonta	Basidiomycota	Agaricomycotina	Agaricomycetes	Agaricales
747	ASV_798	0	0	0	0	0	0	0	0	0	0	0	0	0	0	0	0	0	0	0	0	0	0	0	0	0	74	0	0	0	0	0	0	0	0	0	0	0	0	0	0	0	0	74	Opisthokonta	Basidiomycota	Agaricomycotina	Agaricomycetes
748	ASV_799	0	0	0	0	0	0	0	0	0	0	0	14	0	0	0	0	0	0	9	0	0	0	0	0	0	0	0	45	0	0	0	0	0	0	0	0	0	0	0	0	0	5	73	Opisthokonta	Chytridiomycota	Incertae_Sedis	Chytridiomycetes	Rhizophydiales
749	ASV_800	0	0	0	4	0	0	4	0	0	0	65	0	0	0	0	0	0	0	0	0	0	0	0	0	0	0	0	0	0	0	0	0	0	0	0	0	0	0	0	0	0	0	73	Opisthokonta	Basidiomycota	Agaricomycotina
750	ASV_801	0	0	0	0	0	0	0	0	0	0	0	0	0	0	0	0	0	57	16	0	0	0	0	0	0	0	0	0	0	0	0	0	0	0	0	0	0	0	0	0	0	0	73	Opisthokonta	Chytridiomycota	Chytridiomycetes
751	ASV_802	0	0	0	0	0	0	0	0	0	0	0	0	0	0	0	0	7	0	0	0	0	65	0	0	0	0	0	0	0	0	0	0	0	0	0	0	0	0	0	0	0	0	72	Opisthokonta	Basidiomycota	Agaricomycotina	Agaricomycetes	Agaricales
752	ASV_804	0	0	0	0	0	0	0	0	0	0	0	0	0	0	0	0	0	44	0	0	0	7	0	21	0	0	0	0	0	0	0	0	0	0	0	0	0	0	0	0	0	0	72	Opisthokonta	Chytridiomycota	Chytridiomycetes
753	ASV_805	0	0	0	0	0	0	0	0	0	0	0	0	0	0	0	0	0	72	0	0	0	0	0	0	0	0	0	0	0	0	0	0	0	0	0	0	0	0	0	0	0	0	72	Opisthokonta	Basidiomycota	Agaricomycotina	Agaricomycetes
754	ASV_806	0	0	0	0	0	0	0	0	0	0	0	71	0	0	0	0	0	0	0	0	0	0	0	0	0	0	0	0	0	0	0	0	0	0	0	0	0	0	0	0	0	0	71	Opisthokonta	Basidiomycota	Pucciniomycotina	Microbotryomycetes	Sporidiobolales
755	ASV_807	0	0	0	0	0	0	0	0	0	0	0	0	0	0	0	0	0	0	0	0	0	0	0	0	0	0	0	0	0	0	0	71	0	0	0	0	0	0	0	0	0	0	71	Opisthokonta	Ascomycota	Pezizomycotina	Eurotiomycetes	Chaetothyriales
756	ASV_808	0	0	0	0	0	0	0	0	71	0	0	0	0	0	0	0	0	0	0	0	0	0	0	0	0	0	0	0	0	0	0	0	0	0	0	0	0	0	0	0	0	0	71	Opisthokonta	Ascomycota	Pezizomycotina	Eurotiomycetes
757	ASV_809	0	0	0	0	0	0	0	0	0	0	0	0	0	0	0	0	0	0	71	0	0	0	0	0	0	0	0	0	0	0	0	0	0	0	0	0	0	0	0	0	0	0	71	Opisthokonta	Basidiomycota	Pucciniomycotina
758	ASV_810	0	0	70	0	0	0	0	0	0	0	0	0	0	0	0	0	0	0	0	0	0	0	0	0	0	0	0	0	0	0	0	0	0	0	0	0	0	0	0	0	0	0	70	Opisthokonta	Ascomycota	Pezizomycotina	Dothideomycetes	Pleosporales
759	ASV_811	0	0	70	0	0	0	0	0	0	0	0	0	0	0	0	0	0	0	0	0	0	0	0	0	0	0	0	0	0	0	0	0	0	0	0	0	0	0	0	0	0	0	70	Opisthokonta	Ascomycota	Pezizomycotina	Sordariomycetes	Hypocreales
760	ASV_812	0	0	69	0	0	0	0	0	0	0	0	0	0	0	0	0	0	0	0	0	0	0	0	0	0	0	0	0	0	0	0	0	0	0	0	0	0	0	0	0	0	0	69	Opisthokonta	Ascomycota	Pezizomycotina	Sordariomycetes	Xylariales
761	ASV_813	0	0	0	0	0	0	0	0	0	0	0	0	0	0	0	0	0	0	54	0	0	0	0	0	0	0	0	0	0	8	0	7	0	0	0	0	0	0	0	0	0	0	69	Opisthokonta	Ascomycota	Pezizomycotina	Dothideomycetes	Pleosporales
762	ASV_814	0	0	0	0	0	0	0	0	0	0	0	0	0	0	0	0	0	69	0	0	0	0	0	0	0	0	0	0	0	0	0	0	0	0	0	0	0	0	0	0	0	0	69	Opisthokonta	Ascomycota	Pezizomycotina	Leotiomycetes	Helotiales
763	ASV_815	0	0	0	0	0	0	0	0	0	0	0	0	0	0	0	0	0	69	0	0	0	0	0	0	0	0	0	0	0	0	0	0	0	0	0	0	0	0	0	0	0	0	69	Opisthokonta	Ascomycota	Pezizomycotina	Sordariomycetes
764	ASV_816	0	0	0	0	0	0	0	0	0	0	68	0	0	0	0	0	0	0	0	0	0	0	0	0	0	0	0	0	0	0	0	0	0	0	0	0	0	0	0	0	0	0	68	Opisthokonta	Ascomycota	Pezizomycotina	Dothideomycetes	Pleosporales
765	ASV_817	0	0	0	0	0	0	0	0	0	0	0	0	0	0	0	0	0	0	0	0	0	27	0	0	38	0	0	0	0	0	3	0	0	0	0	0	0	0	0	0	0	0	68	Opisthokonta	Ascomycota	Pezizomycotina	Dothideomycetes	Pleosporales
766	ASV_819	0	0	0	0	0	0	0	0	0	0	0	0	0	0	0	0	0	0	0	0	0	0	0	0	0	0	58	0	0	0	0	0	0	7	0	0	3	0	0	0	0	0	68	Opisthokonta	Ascomycota	Pezizomycotina	Dothideomycetes
767	ASV_820	0	0	0	0	0	0	0	0	0	0	0	0	0	0	0	0	0	0	0	0	0	0	0	0	0	68	0	0	0	0	0	0	0	0	0	0	0	0	0	0	0	0	68	Opisthokonta	Basidiomycota	Agaricomycotina	Agaricomycetes
768	ASV_821	0	2	4	0	0	0	0	0	0	0	0	0	0	0	0	0	50	0	0	0	0	0	0	0	0	0	0	0	0	0	0	0	0	0	9	0	0	0	0	0	0	2	67	Opisthokonta	Chytridiomycota	Incertae_Sedis	Chytridiomycetes	Rhizophydiales
769	ASV_823	0	0	0	0	0	0	0	0	0	0	0	0	0	0	0	0	0	0	0	0	0	0	0	0	0	0	67	0	0	0	0	0	0	0	0	0	0	0	0	0	0	0	67	Opisthokonta	Ascomycota	Pezizomycotina	Dothideomycetes	Pleosporales
770	ASV_824	0	0	0	0	0	0	0	0	0	0	0	0	0	0	0	0	0	0	0	0	0	0	0	0	0	60	0	0	0	0	7	0	0	0	0	0	0	0	0	0	0	0	67	Opisthokonta	Basidiomycota	Agaricomycotina	Agaricomycetes
771	ASV_825	0	0	30	0	0	0	0	0	0	0	0	0	0	0	0	0	0	0	0	0	0	0	0	0	0	37	0	0	0	0	0	0	0	0	0	0	0	0	0	0	0	0	67	Opisthokonta	Ascomycota	Pezizomycotina	Eurotiomycetes	Eurotiales
772	ASV_826	0	0	67	0	0	0	0	0	0	0	0	0	0	0	0	0	0	0	0	0	0	0	0	0	0	0	0	0	0	0	0	0	0	0	0	0	0	0	0	0	0	0	67	Opisthokonta	Chytridiomycota	Incertae_Sedis	Chytridiomycetes
773	ASV_827	0	0	0	0	0	0	0	0	0	0	0	0	0	0	0	0	0	0	64	0	0	0	0	0	0	0	0	0	0	0	0	3	0	0	0	0	0	0	0	0	0	0	67	Opisthokonta	Mucoromycota	Mortierellomycotina	Mortierellomycetes	Mortierellales
774	ASV_828	0	0	0	0	0	0	0	0	0	0	0	0	0	0	0	0	0	0	0	0	0	0	0	0	0	0	0	0	0	0	0	0	0	0	0	0	0	0	0	0	0	67	67	Opisthokonta	Chytridiomycota	Incertae_Sedis	Chytridiomycetes
775	ASV_829	0	0	0	0	0	0	0	0	0	0	0	0	0	0	0	0	0	0	67	0	0	0	0	0	0	0	0	0	0	0	0	0	0	0	0	0	0	0	0	0	0	0	67	Opisthokonta	Basidiomycota	Agaricomycotina	Agaricomycetes
776	ASV_830	0	0	0	0	0	0	0	0	0	0	0	0	0	0	0	0	0	0	67	0	0	0	0	0	0	0	0	0	0	0	0	0	0	0	0	0	0	0	0	0	0	0	67	Opisthokonta	Basidiomycota	Pucciniomycotina	Microbotryomycetes
777	ASV_831	0	0	0	0	0	0	0	0	0	0	0	0	0	0	0	0	0	67	0	0	0	0	0	0	0	0	0	0	0	0	0	0	0	0	0	0	0	0	0	0	0	0	67	Opisthokonta	Basidiomycota	Agaricomycotina
778	ASV_833	0	0	0	0	0	0	0	0	0	0	0	0	0	66	0	0	0	0	0	0	0	0	0	0	0	0	0	0	0	0	0	0	0	0	0	0	0	0	0	0	0	0	66	Opisthokonta	Chytridiomycota	Incertae_Sedis	Chytridiomycetes	Rhizophydiales
779	ASV_834	0	0	0	0	0	0	0	0	0	0	0	0	0	66	0	0	0	0	0	0	0	0	0	0	0	0	0	0	0	0	0	0	0	0	0	0	0	0	0	0	0	0	66	Opisthokonta	Chytridiomycota	Incertae_Sedis	Chytridiomycetes
780	ASV_835	0	0	0	0	0	0	0	0	0	0	66	0	0	0	0	0	0	0	0	0	0	0	0	0	0	0	0	0	0	0	0	0	0	0	0	0	0	0	0	0	0	0	66	Opisthokonta	Incertae_Sedis
781	ASV_836	0	0	0	0	0	0	0	0	0	0	0	0	0	0	0	0	0	0	0	0	0	3	10	0	8	0	45	0	0	0	0	0	0	0	0	0	0	0	0	0	0	0	66	Opisthokonta	Basidiomycota	Agaricomycotina	Agaricomycetes
782	ASV_837	0	0	66	0	0	0	0	0	0	0	0	0	0	0	0	0	0	0	0	0	0	0	0	0	0	0	0	0	0	0	0	0	0	0	0	0	0	0	0	0	0	0	66	Opisthokonta	Ascomycota	Pezizomycotina	Lecanoromycetes	Umbilicariales
783	ASV_840	0	0	0	0	0	0	0	0	0	0	0	0	0	0	0	0	0	0	0	0	0	0	0	0	0	65	0	0	0	0	0	0	0	0	0	0	0	0	0	0	0	0	65	Opisthokonta	Basidiomycota	Agaricomycotina	Agaricomycetes	Polyporales
784	ASV_841	0	0	65	0	0	0	0	0	0	0	0	0	0	0	0	0	0	0	0	0	0	0	0	0	0	0	0	0	0	0	0	0	0	0	0	0	0	0	0	0	0	0	65	Opisthokonta	Basidiomycota	Agaricomycotina	Agaricomycetes
785	ASV_842	0	0	0	0	0	0	0	0	0	0	0	0	0	0	0	0	0	0	0	0	0	0	0	0	0	0	0	0	0	0	42	8	0	15	0	0	0	0	0	0	0	0	65	Opisthokonta	Ascomycota	Pezizomycotina
786	ASV_843	2	0	0	0	0	0	0	0	0	0	0	0	0	0	0	0	0	63	0	0	0	0	0	0	0	0	0	0	0	0	0	0	0	0	0	0	0	0	0	0	0	0	65	Opisthokonta	Ascomycota	Pezizomycotina	Sordariomycetes
787	ASV_845	0	0	0	0	0	0	0	0	0	0	0	0	0	0	0	0	0	0	0	0	0	0	0	0	0	64	0	0	0	0	0	0	0	0	0	0	0	0	0	0	0	0	64	Opisthokonta	Basidiomycota	Agaricomycotina	Tremellomycetes	Tremellales
788	ASV_846	0	0	64	0	0	0	0	0	0	0	0	0	0	0	0	0	0	0	0	0	0	0	0	0	0	0	0	0	0	0	0	0	0	0	0	0	0	0	0	0	0	0	64	Opisthokonta	Ascomycota	Pezizomycotina
789	ASV_847	0	0	64	0	0	0	0	0	0	0	0	0	0	0	0	0	0	0	0	0	0	0	0	0	0	0	0	0	0	0	0	0	0	0	0	0	0	0	0	0	0	0	64	Opisthokonta	Basidiomycota	Pucciniomycotina	Microbotryomycetes
790	ASV_848	0	0	46	0	0	0	0	0	0	0	0	0	0	0	0	0	0	0	0	0	0	0	0	0	0	0	0	0	0	0	0	0	0	0	0	0	0	18	0	0	0	0	64	Opisthokonta	Ascomycota	Pezizomycotina	Dothideomycetes	Capnodiales
791	ASV_849	0	0	0	0	0	0	0	0	0	0	0	0	0	0	0	0	0	0	64	0	0	0	0	0	0	0	0	0	0	0	0	0	0	0	0	0	0	0	0	0	0	0	64	Opisthokonta	Chytridiomycota	Incertae_Sedis	Chytridiomycetes
792	ASV_850	0	0	0	0	0	0	0	0	0	0	0	0	0	0	0	0	0	64	0	0	0	0	0	0	0	0	0	0	0	0	0	0	0	0	0	0	0	0	0	0	0	0	64	Opisthokonta	Ascomycota	Pezizomycotina	Dothideomycetes
793	ASV_851	0	0	0	0	0	0	0	0	0	0	0	0	0	63	0	0	0	0	0	0	0	0	0	0	0	0	0	0	0	0	0	0	0	0	0	0	0	0	0	0	0	0	63	Opisthokonta	Chytridiomycota	Incertae_Sedis	Chytridiomycetes
794	ASV_852	0	0	10	46	0	0	0	0	0	0	0	0	0	0	0	0	0	0	0	0	0	0	5	0	0	0	0	0	0	0	0	2	0	0	0	0	0	0	0	0	0	0	63	Opisthokonta	Ascomycota	Pezizomycotina
795	ASV_853	0	0	0	0	0	0	0	0	0	0	0	0	0	0	0	0	0	0	0	0	0	0	0	0	0	0	0	63	0	0	0	0	0	0	0	0	0	0	0	0	0	0	63	Opisthokonta	Ascomycota	Pezizomycotina	Dothideomycetes	Pleosporales
796	ASV_854	0	0	0	0	0	0	0	0	0	0	0	0	0	0	0	0	0	0	0	0	0	0	0	0	0	0	0	63	0	0	0	0	0	0	0	0	0	0	0	0	0	0	63	Opisthokonta	Basidiomycota	Agaricomycotina	Agaricomycetes
797	ASV_855	0	0	0	0	0	0	0	0	0	0	0	0	0	0	0	0	0	0	0	0	0	0	0	63	0	0	0	0	0	0	0	0	0	0	0	0	0	0	0	0	0	0	63	Opisthokonta	Basidiomycota	Agaricomycotina	Agaricomycetes	Agaricales
798	ASV_856	0	0	0	0	0	0	0	0	0	0	0	0	0	0	0	0	0	0	0	0	0	0	0	0	0	0	0	0	0	0	0	0	0	0	63	0	0	0	0	0	0	0	63	Opisthokonta	Ascomycota	Pezizomycotina	Lecanoromycetes
799	ASV_857	0	0	0	0	0	0	0	54	0	0	0	0	0	0	0	0	0	0	0	0	0	0	0	0	0	0	0	0	0	0	0	0	0	0	0	0	0	0	0	9	0	0	63	Opisthokonta	Basidiomycota	Pucciniomycotina	Pucciniomycetes	Pucciniales
800	ASV_858	0	0	0	0	0	0	0	0	0	0	0	0	0	0	0	0	0	0	0	0	0	0	0	0	0	0	0	62	0	0	0	0	0	0	0	0	0	0	0	0	0	0	62	Opisthokonta	Basidiomycota	Agaricomycotina
801	ASV_859	0	0	0	0	0	0	0	0	0	0	0	0	0	0	0	0	0	0	0	0	0	0	0	0	0	0	62	0	0	0	0	0	0	0	0	0	0	0	0	0	0	0	62	Opisthokonta	Ascomycota	Pezizomycotina	Eurotiomycetes	Eurotiales
802	ASV_860	0	0	0	0	0	0	0	0	0	0	0	0	0	0	0	0	0	34	28	0	0	0	0	0	0	0	0	0	0	0	0	0	0	0	0	0	0	0	0	0	0	0	62	Opisthokonta	Chytridiomycota	Incertae_Sedis	Chytridiomycetes
803	ASV_861	0	0	0	0	0	0	0	0	0	0	0	0	0	0	0	0	0	62	0	0	0	0	0	0	0	0	0	0	0	0	0	0	0	0	0	0	0	0	0	0	0	0	62	Opisthokonta	Ascomycota	Pezizomycotina	Dothideomycetes	Pleosporales
804	ASV_863	0	0	0	0	0	0	0	18	13	0	0	0	0	0	0	0	0	0	16	5	3	0	6	0	0	0	0	0	0	0	0	0	0	0	0	0	0	0	0	0	0	0	61	Opisthokonta	Ascomycota	Pezizomycotina	Eurotiomycetes	Chaetothyriales
805	ASV_864	0	0	0	40	0	0	0	0	0	0	0	0	0	0	0	0	0	0	0	0	0	0	0	0	0	0	0	0	0	0	0	0	0	0	0	0	0	0	0	0	0	21	61	Opisthokonta	Ascomycota	Pezizomycotina	Dothideomycetes	Capnodiales
806	ASV_865	0	0	0	0	0	0	0	0	0	0	0	0	0	0	0	0	0	0	0	0	0	0	0	0	0	0	0	0	0	0	0	0	0	0	0	0	0	0	0	0	61	0	61	Opisthokonta	Ascomycota	Pezizomycotina
807	ASV_866	0	0	0	0	0	0	0	0	0	0	0	0	0	0	0	0	0	0	61	0	0	0	0	0	0	0	0	0	0	0	0	0	0	0	0	0	0	0	0	0	0	0	61	Opisthokonta	Basidiomycota	Agaricomycotina	Agaricomycetes
808	ASV_867	0	0	0	0	0	0	0	0	0	0	0	0	0	0	0	0	0	61	0	0	0	0	0	0	0	0	0	0	0	0	0	0	0	0	0	0	0	0	0	0	0	0	61	Opisthokonta	Ascomycota	Pezizomycotina	Sordariomycetes
809	ASV_868	0	0	0	0	0	0	0	0	0	0	0	0	0	0	0	0	0	0	0	0	0	0	0	0	0	0	0	0	0	0	0	60	0	0	0	0	0	0	0	0	0	0	60	Opisthokonta	Ascomycota	Pezizomycotina	Sordariomycetes
810	ASV_869	0	0	0	0	0	0	0	0	0	0	0	0	0	0	0	0	0	0	60	0	0	0	0	0	0	0	0	0	0	0	0	0	0	0	0	0	0	0	0	0	0	0	60	Opisthokonta	Incertae_Sedis
811	ASV_870	0	0	0	0	0	0	0	0	0	0	0	0	0	0	0	0	0	0	60	0	0	0	0	0	0	0	0	0	0	0	0	0	0	0	0	0	0	0	0	0	0	0	60	Opisthokonta	Ascomycota	Pezizomycotina	Lecanoromycetes	Umbilicariales
812	ASV_871	0	0	0	0	0	0	0	0	0	0	0	0	0	0	0	0	0	60	0	0	0	0	0	0	0	0	0	0	0	0	0	0	0	0	0	0	0	0	0	0	0	0	60	Opisthokonta	Basidiomycota	Agaricomycotina	Agaricomycetes	Agaricales
813	ASV_872	0	0	0	0	0	0	0	0	0	0	0	0	0	0	0	0	0	60	0	0	0	0	0	0	0	0	0	0	0	0	0	0	0	0	0	0	0	0	0	0	0	0	60	Opisthokonta	Ascomycota	Pezizomycotina	Dothideomycetes	Pleosporales
814	ASV_873	0	0	0	0	0	0	0	0	0	0	0	0	0	0	0	0	0	0	0	0	0	0	0	0	0	0	0	0	0	0	0	0	0	0	0	0	59	0	0	0	0	0	59	Opisthokonta	Ascomycota	Pezizomycotina	Sordariomycetes	Glomerellales
815	ASV_874	0	0	0	0	0	0	0	0	0	0	0	0	0	0	0	0	0	0	0	0	0	0	0	0	0	0	0	0	0	0	0	0	0	0	0	0	0	0	0	0	0	59	59	Opisthokonta	Mucoromycota
816	ASV_875	0	0	0	0	0	0	0	0	0	0	0	0	0	0	0	0	0	0	59	0	0	0	0	0	0	0	0	0	0	0	0	0	0	0	0	0	0	0	0	0	0	0	59	Opisthokonta	Chytridiomycota	Incertae_Sedis	Chytridiomycetes
817	ASV_876	0	0	0	0	0	0	0	0	0	0	0	0	0	0	0	0	0	0	59	0	0	0	0	0	0	0	0	0	0	0	0	0	0	0	0	0	0	0	0	0	0	0	59	Opisthokonta	Chytridiomycota	Incertae_Sedis	Chytridiomycetes
818	ASV_877	0	0	0	0	0	0	0	0	0	0	0	0	0	0	0	0	0	16	43	0	0	0	0	0	0	0	0	0	0	0	0	0	0	0	0	0	0	0	0	0	0	0	59	Opisthokonta	Basidiomycota
819	ASV_879	0	0	0	0	0	0	0	0	0	0	0	0	0	58	0	0	0	0	0	0	0	0	0	0	0	0	0	0	0	0	0	0	0	0	0	0	0	0	0	0	0	0	58	Opisthokonta	Chytridiomycota	Incertae_Sedis	Chytridiomycetes
820	ASV_880	0	0	0	0	0	0	0	0	0	0	0	0	0	0	0	0	0	0	0	0	0	0	5	40	0	0	0	0	0	0	0	13	0	0	0	0	0	0	0	0	0	0	58	Opisthokonta	Ascomycota	Pezizomycotina	Dothideomycetes	Capnodiales
821	ASV_881	0	0	0	0	0	0	0	0	0	0	0	0	0	0	0	0	0	0	0	0	0	0	0	0	0	58	0	0	0	0	0	0	0	0	0	0	0	0	0	0	0	0	58	Opisthokonta	Basidiomycota	Agaricomycotina	Agaricomycetes
822	ASV_882	0	0	58	0	0	0	0	0	0	0	0	0	0	0	0	0	0	0	0	0	0	0	0	0	0	0	0	0	0	0	0	0	0	0	0	0	0	0	0	0	0	0	58	Opisthokonta	Ascomycota	Pezizomycotina
823	ASV_883	0	0	3	0	0	0	0	0	0	0	0	0	0	0	0	0	0	44	0	0	0	0	0	0	0	0	0	0	0	11	0	0	0	0	0	0	0	0	0	0	0	0	58	Opisthokonta	Ascomycota	Pezizomycotina	Dothideomycetes	Pleosporales
824	ASV_884	0	0	0	0	0	0	0	0	0	0	0	0	0	0	0	0	0	0	58	0	0	0	0	0	0	0	0	0	0	0	0	0	0	0	0	0	0	0	0	0	0	0	58	Opisthokonta	Ascomycota	Pezizomycotina	Sordariomycetes	Xylariales
825	ASV_885	0	0	0	0	0	0	0	0	0	0	0	0	0	0	0	0	0	0	49	9	0	0	0	0	0	0	0	0	0	0	0	0	0	0	0	0	0	0	0	0	0	0	58	Opisthokonta	Basidiomycota	Agaricomycotina	Agaricomycetes	Agaricales
826	ASV_886	0	0	0	0	0	0	0	0	0	0	0	0	0	0	0	0	57	0	0	0	0	0	0	0	0	0	0	0	0	0	0	0	0	0	0	0	0	0	0	0	0	0	57	Opisthokonta	Basidiomycota	Agaricomycotina	Agaricomycetes
827	ASV_887	0	0	0	0	0	0	0	0	0	0	0	0	0	0	0	27	0	0	0	0	0	0	0	0	0	0	0	0	0	0	0	0	0	0	0	0	0	0	0	0	0	30	57	Opisthokonta	Chytridiomycota	Incertae_Sedis	Chytridiomycetes
828	ASV_888	0	0	0	0	0	0	0	0	0	0	0	0	0	0	0	0	0	0	0	0	0	0	0	0	0	0	0	57	0	0	0	0	0	0	0	0	0	0	0	0	0	0	57	Opisthokonta	Basidiomycota	Agaricomycotina	Agaricomycetes	Polyporales
829	ASV_889	0	0	0	0	0	0	0	0	0	0	0	0	0	0	0	0	0	0	0	0	0	0	0	0	0	0	57	0	0	0	0	0	0	0	0	0	0	0	0	0	0	0	57	Opisthokonta	Basidiomycota	Agaricomycotina	Agaricomycetes
830	ASV_890	0	0	0	0	0	0	0	0	0	0	0	0	0	0	0	0	0	0	0	0	0	0	0	0	0	0	17	0	0	0	0	2	0	0	0	0	0	0	0	0	38	0	57	Opisthokonta	Ascomycota	Pezizomycotina	Dothideomycetes	Capnodiales
831	ASV_891	0	0	0	0	0	0	0	0	0	0	0	0	0	0	0	0	0	0	0	0	0	0	0	0	0	0	0	0	57	0	0	0	0	0	0	0	0	0	0	0	0	0	57	Opisthokonta	Basidiomycota	Agaricomycotina	Agaricomycetes	Polyporales
832	ASV_892	2	0	38	17	0	0	0	0	0	0	0	0	0	0	0	0	0	0	0	0	0	0	0	0	0	0	0	0	0	0	0	0	0	0	0	0	0	0	0	0	0	0	57	Opisthokonta	Basidiomycota
833	ASV_893	0	0	0	27	0	0	0	0	30	0	0	0	0	0	0	0	0	0	0	0	0	0	0	0	0	0	0	0	0	0	0	0	0	0	0	0	0	0	0	0	0	0	57	Opisthokonta	Basidiomycota
834	ASV_894	0	0	0	0	0	0	0	0	0	0	0	0	0	0	0	0	0	0	0	0	0	0	0	0	0	0	0	0	0	0	0	0	0	0	57	0	0	0	0	0	0	0	57	Opisthokonta	Chytridiomycota	Incertae_Sedis	Chytridiomycetes
835	ASV_895	0	0	0	0	0	0	0	0	0	0	0	0	0	0	0	0	0	0	0	0	0	0	0	0	0	0	0	0	0	0	0	0	0	0	0	0	57	0	0	0	0	0	57	Opisthokonta	Chytridiomycota	Incertae_Sedis	Chytridiomycetes
836	ASV_896	0	0	0	0	0	0	0	0	0	0	0	0	0	0	0	0	0	0	0	0	0	0	0	0	0	0	0	0	0	0	0	0	0	0	0	0	0	0	0	0	57	0	57	Opisthokonta	Ascomycota	Pezizomycotina	Dothideomycetes	Capnodiales
837	ASV_897	0	0	0	0	0	0	0	0	0	0	0	0	0	0	56	0	0	0	0	0	0	0	0	0	0	0	0	0	0	0	0	0	0	0	0	0	0	0	0	0	0	0	56	Opisthokonta	Ascomycota	Pezizomycotina	Dothideomycetes
838	ASV_898	0	0	0	0	0	0	0	0	0	0	0	0	0	0	0	0	0	0	0	0	0	0	0	0	0	0	0	56	0	0	0	0	0	0	0	0	0	0	0	0	0	0	56	Opisthokonta	Basidiomycota	Agaricomycotina	Agaricomycetes
839	ASV_899	0	0	0	56	0	0	0	0	0	0	0	0	0	0	0	0	0	0	0	0	0	0	0	0	0	0	0	0	0	0	0	0	0	0	0	0	0	0	0	0	0	0	56	Opisthokonta	Basidiomycota	Agaricomycotina	Agaricomycetes	Agaricales
840	ASV_900	0	0	0	0	0	0	0	0	0	0	0	0	0	0	0	0	0	22	0	0	0	0	0	0	0	0	0	0	0	0	0	0	0	0	0	0	0	0	0	0	0	34	56	Opisthokonta	Basidiomycota
841	ASV_902	0	0	0	0	0	0	0	0	0	0	0	0	0	0	0	0	55	0	0	0	0	0	0	0	0	0	0	0	0	0	0	0	0	0	0	0	0	0	0	0	0	0	55	Opisthokonta	Ascomycota	Pezizomycotina	Dothideomycetes	Capnodiales
842	ASV_903	0	0	0	0	0	0	0	0	0	0	0	0	0	13	0	0	0	7	29	0	0	0	0	0	0	0	5	0	0	0	0	0	0	0	0	0	0	0	0	0	1	0	55	Opisthokonta	Basidiomycota	Agaricomycotina	Agaricomycetes
843	ASV_906	0	0	0	36	0	0	0	0	0	0	0	0	0	0	0	0	0	0	0	0	0	11	8	0	0	0	0	0	0	0	0	0	0	0	0	0	0	0	0	0	0	0	55	Opisthokonta	Basidiomycota	Agaricomycotina	Agaricomycetes	Agaricales
844	ASV_907	0	0	0	0	0	0	0	0	0	0	0	0	0	0	0	0	0	0	0	0	0	0	0	0	0	0	0	55	0	0	0	0	0	0	0	0	0	0	0	0	0	0	55	Opisthokonta	Basidiomycota	Ustilaginomycotina	Exobasidiomycetes
845	ASV_908	0	0	0	0	0	0	0	0	0	0	0	0	0	0	0	0	0	0	0	0	0	0	0	0	0	0	0	0	55	0	0	0	0	0	0	0	0	0	0	0	0	0	55	Opisthokonta	Ascomycota	Pezizomycotina	Dothideomycetes
846	ASV_909	0	0	0	0	0	0	0	0	0	0	0	0	0	0	0	0	0	0	0	0	0	0	0	0	0	0	0	0	0	55	0	0	0	0	0	0	0	0	0	0	0	0	55	Opisthokonta	Basidiomycota	Agaricomycotina	Agaricomycetes
847	ASV_910	0	0	0	0	0	0	55	0	0	0	0	0	0	0	0	0	0	0	0	0	0	0	0	0	0	0	0	0	0	0	0	0	0	0	0	0	0	0	0	0	0	0	55	Opisthokonta	Ascomycota	Pezizomycotina
848	ASV_911	0	0	0	0	0	0	0	0	0	0	0	0	0	0	0	0	0	0	55	0	0	0	0	0	0	0	0	0	0	0	0	0	0	0	0	0	0	0	0	0	0	0	55	Opisthokonta	Ascomycota	Pezizomycotina	Sordariomycetes
849	ASV_912	0	0	0	9	0	0	0	0	0	0	0	0	0	0	0	0	0	0	0	0	0	0	0	0	0	0	35	0	0	0	0	10	0	0	0	0	0	0	0	0	0	0	54	Opisthokonta	Ascomycota	Pezizomycotina	Dothideomycetes	Capnodiales
850	ASV_914	0	0	0	0	0	0	0	0	0	0	0	0	0	0	0	0	0	54	0	0	0	0	0	0	0	0	0	0	0	0	0	0	0	0	0	0	0	0	0	0	0	0	54	Opisthokonta	Chytridiomycota	Incertae_Sedis	Chytridiomycetes
851	ASV_916	0	0	0	0	0	0	0	0	0	0	0	0	0	0	0	0	0	0	0	0	0	0	0	0	53	0	0	0	0	0	0	0	0	0	0	0	0	0	0	0	0	0	53	Opisthokonta	Basidiomycota	Agaricomycotina	Agaricomycetes
852	ASV_917	0	0	0	0	0	0	0	0	0	0	0	0	0	0	0	0	0	0	0	0	0	0	0	0	53	0	0	0	0	0	0	0	0	0	0	0	0	0	0	0	0	0	53	Opisthokonta	Basidiomycota	Agaricomycotina	Agaricomycetes	Agaricales
853	ASV_918	0	0	0	0	0	0	0	0	0	0	0	0	0	0	0	0	0	0	0	0	0	0	0	0	0	0	53	0	0	0	0	0	0	0	0	0	0	0	0	0	0	0	53	Opisthokonta	Chytridiomycota	Incertae_Sedis	Chytridiomycetes
854	ASV_919	0	0	53	0	0	0	0	0	0	0	0	0	0	0	0	0	0	0	0	0	0	0	0	0	0	0	0	0	0	0	0	0	0	0	0	0	0	0	0	0	0	0	53	Opisthokonta	Basidiomycota	Pucciniomycotina
855	ASV_920	0	0	0	0	0	0	0	0	0	0	0	0	0	0	0	0	0	0	53	0	0	0	0	0	0	0	0	0	0	0	0	0	0	0	0	0	0	0	0	0	0	0	53	Opisthokonta	Chytridiomycota	Incertae_Sedis	Chytridiomycetes
856	ASV_921	0	0	0	0	0	0	0	0	0	0	0	0	0	0	0	0	0	0	53	0	0	0	0	0	0	0	0	0	0	0	0	0	0	0	0	0	0	0	0	0	0	0	53	Opisthokonta	Ascomycota	Pezizomycotina
857	ASV_922	0	0	0	0	0	0	0	0	0	0	0	0	0	0	0	0	0	53	0	0	0	0	0	0	0	0	0	0	0	0	0	0	0	0	0	0	0	0	0	0	0	0	53	Opisthokonta	Chytridiomycota	Incertae_Sedis	Chytridiomycetes	Chytridiales
858	ASV_923	0	0	0	0	0	0	0	0	0	0	0	0	0	0	0	0	0	0	0	0	0	0	0	0	0	0	52	0	0	0	0	0	0	0	0	0	0	0	0	0	0	0	52	Opisthokonta	Ascomycota	Pezizomycotina	Dothideomycetes	Capnodiales
859	ASV_925	0	0	0	0	0	0	0	0	0	0	0	0	0	0	0	0	0	0	52	0	0	0	0	0	0	0	0	0	0	0	0	0	0	0	0	0	0	0	0	0	0	0	52	Opisthokonta	Basidiomycota	Agaricomycotina	Tremellomycetes	Tremellales
860	ASV_926	0	0	0	0	0	0	0	0	0	0	0	0	0	0	0	0	0	52	0	0	0	0	0	0	0	0	0	0	0	0	0	0	0	0	0	0	0	0	0	0	0	0	52	Opisthokonta	Basidiomycota	Agaricomycotina	Tremellomycetes	Tremellales
861	ASV_928	0	0	0	0	0	0	0	0	0	0	0	0	0	51	0	0	0	0	0	0	0	0	0	0	0	0	0	0	0	0	0	0	0	0	0	0	0	0	0	0	0	0	51	Opisthokonta	Chytridiomycota	Incertae_Sedis	Chytridiomycetes	Rhizophydiales
862	ASV_929	0	0	0	0	0	0	0	0	0	0	0	0	0	0	21	0	0	0	30	0	0	0	0	0	0	0	0	0	0	0	0	0	0	0	0	0	0	0	0	0	0	0	51	Opisthokonta	Ascomycota	Pezizomycotina	Dothideomycetes	Pleosporales
863	ASV_931	0	0	0	0	0	0	0	0	0	0	0	0	0	0	0	0	0	0	0	0	0	0	0	51	0	0	0	0	0	0	0	0	0	0	0	0	0	0	0	0	0	0	51	Opisthokonta	Basidiomycota	Agaricomycotina	Agaricomycetes	Agaricales
864	ASV_932	0	0	51	0	0	0	0	0	0	0	0	0	0	0	0	0	0	0	0	0	0	0	0	0	0	0	0	0	0	0	0	0	0	0	0	0	0	0	0	0	0	0	51	Opisthokonta	Basidiomycota	Agaricomycotina	Tremellomycetes	Tremellales
865	ASV_933	0	0	0	0	0	0	0	0	0	0	0	0	0	0	0	0	0	0	0	0	0	0	0	0	0	0	0	0	0	0	0	51	0	0	0	0	0	0	0	0	0	0	51	Opisthokonta	Ascomycota	Pezizomycotina	Dothideomycetes	Capnodiales
866	ASV_935	0	0	0	0	0	0	0	0	0	0	0	0	0	0	0	0	0	0	0	0	0	0	50	0	0	0	0	0	0	0	0	0	0	0	0	0	0	0	0	0	0	0	50	Opisthokonta	Ascomycota	Pezizomycotina
867	ASV_937	0	0	0	0	0	0	0	0	0	0	0	0	0	0	0	0	0	0	0	0	0	0	0	50	0	0	0	0	0	0	0	0	0	0	0	0	0	0	0	0	0	0	50	Opisthokonta	Ascomycota	Pezizomycotina
868	ASV_938	0	0	0	0	0	0	0	0	0	0	0	0	0	0	0	0	0	0	0	13	0	0	0	37	0	0	0	0	0	0	0	0	0	0	0	0	0	0	0	0	0	0	50	Opisthokonta	Basidiomycota	Agaricomycotina	Agaricomycetes	Agaricales
869	ASV_939	0	0	0	0	0	0	0	0	0	0	0	0	0	0	0	0	0	0	0	0	0	0	0	0	0	0	50	0	0	0	0	0	0	0	0	0	0	0	0	0	0	0	50	Opisthokonta	Ascomycota	Pezizomycotina	Sordariomycetes
870	ASV_940	1	0	0	0	0	6	0	0	0	0	0	0	0	0	0	0	0	0	0	0	0	0	0	0	0	0	0	0	43	0	0	0	0	0	0	0	0	0	0	0	0	0	50	Opisthokonta	Ascomycota	Pezizomycotina	Sordariomycetes
871	ASV_941	0	0	50	0	0	0	0	0	0	0	0	0	0	0	0	0	0	0	0	0	0	0	0	0	0	0	0	0	0	0	0	0	0	0	0	0	0	0	0	0	0	0	50	Opisthokonta	Ascomycota	Pezizomycotina	Sordariomycetes	Hypocreales
872	ASV_942	0	0	0	0	0	0	0	0	0	0	0	0	0	0	0	0	0	33	0	0	0	0	0	0	0	0	0	0	0	17	0	0	0	0	0	0	0	0	0	0	0	0	50	Opisthokonta	Basidiomycota	Agaricomycotina	Agaricomycetes
873	ASV_943	0	0	0	0	0	0	0	0	0	0	0	0	0	0	0	0	0	0	0	0	0	0	0	0	0	0	0	0	0	0	0	0	0	0	50	0	0	0	0	0	0	0	50	Opisthokonta	Chytridiomycota	Incertae_Sedis	Chytridiomycetes
874	ASV_944	0	0	0	0	0	0	0	0	0	0	0	0	0	0	0	0	0	13	37	0	0	0	0	0	0	0	0	0	0	0	0	0	0	0	0	0	0	0	0	0	0	0	50	Opisthokonta	Chytridiomycota	Incertae_Sedis	Chytridiomycetes	Rhizophydiales
875	ASV_945	0	0	0	0	0	0	0	0	0	0	0	0	0	0	0	0	0	0	0	0	0	0	0	49	0	0	0	0	0	0	0	0	0	0	0	0	0	0	0	0	0	0	49	Opisthokonta	Basidiomycota	Agaricomycotina	Agaricomycetes
876	ASV_946	0	0	0	0	0	0	0	0	0	0	0	0	0	0	0	0	0	0	0	0	0	0	0	0	0	0	49	0	0	0	0	0	0	0	0	0	0	0	0	0	0	0	49	Opisthokonta	Basidiomycota	Agaricomycotina	Tremellomycetes	Tremellales
877	ASV_947	0	0	0	0	0	0	0	0	0	0	0	0	0	0	0	0	0	0	0	0	0	0	0	0	0	0	49	0	0	0	0	0	0	0	0	0	0	0	0	0	0	0	49	Opisthokonta	Basidiomycota	Agaricomycotina	Agaricomycetes	Agaricales
878	ASV_948	0	0	49	0	0	0	0	0	0	0	0	0	0	0	0	0	0	0	0	0	0	0	0	0	0	0	0	0	0	0	0	0	0	0	0	0	0	0	0	0	0	0	49	Opisthokonta	Ascomycota	Pezizomycotina	Dothideomycetes	Capnodiales
879	ASV_950	0	0	0	0	0	0	0	0	0	0	0	0	0	0	0	0	0	0	0	0	0	0	0	0	0	0	0	0	0	0	0	0	0	0	0	0	0	0	0	0	49	0	49	Opisthokonta	Ascomycota	Pezizomycotina
880	ASV_951	0	0	0	0	0	0	0	0	0	0	0	0	0	0	0	0	0	0	49	0	0	0	0	0	0	0	0	0	0	0	0	0	0	0	0	0	0	0	0	0	0	0	49	Opisthokonta	Basidiomycota	Agaricomycotina	Agaricomycetes	Agaricales
881	ASV_952	0	0	0	0	0	0	0	0	0	0	0	0	0	0	0	0	0	0	0	0	0	24	0	24	0	0	0	0	0	0	0	0	0	0	0	0	0	0	0	0	0	0	48	Opisthokonta	Ascomycota	Pezizomycotina	Dothideomycetes	Capnodiales
882	ASV_953	0	0	0	0	0	0	0	0	0	0	0	0	0	0	0	0	0	0	0	0	0	0	0	48	0	0	0	0	0	0	0	0	0	0	0	0	0	0	0	0	0	0	48	Opisthokonta	Basidiomycota	Agaricomycotina	Agaricomycetes	Agaricales
883	ASV_954	0	0	0	0	0	0	0	0	0	0	0	0	0	0	0	0	0	0	0	0	0	0	0	48	0	0	0	0	0	0	0	0	0	0	0	0	0	0	0	0	0	0	48	Opisthokonta	Ascomycota	Pezizomycotina	Leotiomycetes	Helotiales
884	ASV_955	0	0	14	0	0	0	0	0	0	0	0	0	0	0	0	0	0	0	0	0	0	0	0	0	0	0	0	0	0	0	32	0	0	0	0	0	0	2	0	0	0	0	48	Opisthokonta	Ascomycota	Pezizomycotina
885	ASV_956	0	0	0	0	0	0	0	0	0	0	0	0	0	0	0	0	0	0	0	0	0	0	0	0	0	0	0	0	0	0	0	0	0	48	0	0	0	0	0	0	0	0	48	Opisthokonta	Chytridiomycota	Incertae_Sedis	Chytridiomycetes
886	ASV_957	0	0	0	0	0	0	0	0	0	0	0	0	0	0	0	0	0	0	0	0	0	0	0	0	0	0	0	0	0	0	0	0	0	0	0	0	48	0	0	0	0	0	48	Opisthokonta	Ascomycota	Pezizomycotina	Sordariomycetes
887	ASV_958	0	0	0	0	0	0	0	0	0	0	0	0	0	47	0	0	0	0	0	0	0	0	0	0	0	0	0	0	0	0	0	0	0	0	0	0	0	0	0	0	0	0	47	Opisthokonta	Chytridiomycota	Incertae_Sedis	Chytridiomycetes	Rhizophydiales
888	ASV_960	0	0	0	0	0	0	0	0	0	0	0	0	0	0	0	0	0	0	0	0	0	0	0	0	0	0	0	47	0	0	0	0	0	0	0	0	0	0	0	0	0	0	47	Opisthokonta	Mucoromycota	Mucoromycotina
889	ASV_961	0	0	0	0	0	0	0	0	0	0	0	0	0	0	0	0	0	0	0	0	0	0	0	0	0	0	0	47	0	0	0	0	0	0	0	0	0	0	0	0	0	0	47	Opisthokonta	Ascomycota
890	ASV_962	0	0	0	0	0	0	0	0	0	0	0	0	0	0	0	0	0	0	0	0	0	0	0	0	0	0	0	0	0	0	0	0	0	0	0	0	47	0	0	0	0	0	47	Opisthokonta	Ascomycota	Pezizomycotina	Dothideomycetes	Capnodiales
891	ASV_963	0	0	0	0	0	0	0	0	0	0	0	0	0	0	0	0	0	0	47	0	0	0	0	0	0	0	0	0	0	0	0	0	0	0	0	0	0	0	0	0	0	0	47	Opisthokonta	Basidiomycota	Pucciniomycotina	Microbotryomycetes
892	ASV_965	14	0	0	0	0	5	1	0	0	0	0	0	0	0	0	0	0	0	0	0	0	0	26	0	0	0	0	0	0	0	0	0	0	0	0	0	0	0	0	0	0	0	46	Opisthokonta	Basidiomycota
893	ASV_966	0	0	0	0	0	0	0	0	0	0	0	0	0	0	0	0	0	0	0	0	0	0	0	0	46	0	0	0	0	0	0	0	0	0	0	0	0	0	0	0	0	0	46	Opisthokonta	Basidiomycota	Agaricomycotina	Agaricomycetes
894	ASV_967	0	0	0	0	0	0	0	0	0	0	0	0	0	0	0	0	0	0	0	0	0	0	0	0	46	0	0	0	0	0	0	0	0	0	0	0	0	0	0	0	0	0	46	Opisthokonta	Basidiomycota	Agaricomycotina	Agaricomycetes	Agaricales
895	ASV_968	0	0	0	0	0	0	0	0	0	0	0	0	0	0	0	0	0	0	0	0	0	0	0	0	0	0	0	46	0	0	0	0	0	0	0	0	0	0	0	0	0	0	46	Opisthokonta	Chytridiomycota	Incertae_Sedis	Chytridiomycetes
896	ASV_969	0	0	46	0	0	0	0	0	0	0	0	0	0	0	0	0	0	0	0	0	0	0	0	0	0	0	0	0	0	0	0	0	0	0	0	0	0	0	0	0	0	0	46	Opisthokonta	Ascomycota	Pezizomycotina	Dothideomycetes	Capnodiales
897	ASV_970	0	0	18	25	3	0	0	0	0	0	0	0	0	0	0	0	0	0	0	0	0	0	0	0	0	0	0	0	0	0	0	0	0	0	0	0	0	0	0	0	0	0	46	Opisthokonta	Ascomycota	Pezizomycotina
898	ASV_971	0	0	0	35	0	0	0	0	0	0	0	0	0	0	0	0	0	0	0	0	0	0	0	0	0	0	0	0	0	0	0	0	0	11	0	0	0	0	0	0	0	0	46	Opisthokonta	Ascomycota	Pezizomycotina
899	ASV_972	46	0	0	0	0	0	0	0	0	0	0	0	0	0	0	0	0	0	0	0	0	0	0	0	0	0	0	0	0	0	0	0	0	0	0	0	0	0	0	0	0	0	46	Opisthokonta	Ascomycota	Pezizomycotina	Sordariomycetes	Hypocreales
900	ASV_973	0	0	0	0	0	0	0	0	0	0	0	0	0	0	0	0	0	0	0	0	0	0	0	0	0	0	0	0	0	46	0	0	0	0	0	0	0	0	0	0	0	0	46	Opisthokonta	Basidiomycota	Agaricomycotina
901	ASV_974	0	0	0	0	0	0	0	0	0	0	0	0	0	0	0	0	0	0	0	0	0	0	0	0	0	0	0	0	0	0	0	0	0	0	0	0	46	0	0	0	0	0	46	Opisthokonta	Ascomycota	Pezizomycotina	Leotiomycetes	Helotiales
902	ASV_975	0	0	0	0	0	0	0	0	0	0	0	0	0	0	0	0	0	0	43	0	3	0	0	0	0	0	0	0	0	0	0	0	0	0	0	0	0	0	0	0	0	0	46	Opisthokonta	Basidiomycota	Agaricomycotina
903	ASV_976	0	0	0	0	0	0	0	0	0	0	0	0	0	0	0	0	0	46	0	0	0	0	0	0	0	0	0	0	0	0	0	0	0	0	0	0	0	0	0	0	0	0	46	Opisthokonta	Ascomycota	Pezizomycotina	Dothideomycetes	Pleosporales
904	ASV_977	0	0	0	0	0	0	0	0	0	0	0	0	0	0	0	0	0	46	0	0	0	0	0	0	0	0	0	0	0	0	0	0	0	0	0	0	0	0	0	0	0	0	46	Opisthokonta	Ascomycota	Pezizomycotina	Eurotiomycetes
905	ASV_978	0	0	27	0	0	0	1	0	0	0	0	0	5	0	0	0	0	0	0	0	0	0	0	0	0	0	0	0	0	9	0	0	0	0	0	0	0	3	0	0	0	0	45	Opisthokonta	Chytridiomycota	Incertae_Sedis	Chytridiomycetes
906	ASV_979	0	0	0	0	0	0	0	0	0	0	0	0	0	0	0	0	0	0	0	0	0	13	22	10	0	0	0	0	0	0	0	0	0	0	0	0	0	0	0	0	0	0	45	Opisthokonta	Chytridiomycota	Incertae_Sedis	Chytridiomycetes
907	ASV_980	0	0	0	0	0	0	0	0	0	0	0	0	0	0	0	0	0	0	0	0	0	0	0	0	0	0	0	45	0	0	0	0	0	0	0	0	0	0	0	0	0	0	45	Opisthokonta	Mucoromycota	Mortierellomycotina	Mortierellomycetes	Mortierellales
908	ASV_981	0	0	0	0	0	0	0	0	0	0	0	0	0	0	0	0	0	0	0	0	0	0	0	0	0	0	45	0	0	0	0	0	0	0	0	0	0	0	0	0	0	0	45	Opisthokonta	Ascomycota	Pezizomycotina	Eurotiomycetes	Chaetothyriales
909	ASV_982	0	0	45	0	0	0	0	0	0	0	0	0	0	0	0	0	0	0	0	0	0	0	0	0	0	0	0	0	0	0	0	0	0	0	0	0	0	0	0	0	0	0	45	Opisthokonta	Ascomycota	Pezizomycotina	Dothideomycetes	Capnodiales
910	ASV_983	32	0	13	0	0	0	0	0	0	0	0	0	0	0	0	0	0	0	0	0	0	0	0	0	0	0	0	0	0	0	0	0	0	0	0	0	0	0	0	0	0	0	45	Opisthokonta	Ascomycota	Pezizomycotina	Sordariomycetes	Hypocreales
911	ASV_984	0	0	0	0	0	0	0	0	0	0	0	0	0	0	0	0	0	0	0	0	0	0	0	0	0	0	0	0	0	0	0	0	0	0	0	45	0	0	0	0	0	0	45	Opisthokonta	Ascomycota	Pezizomycotina
912	ASV_985	0	0	0	0	0	0	0	0	45	0	0	0	0	0	0	0	0	0	0	0	0	0	0	0	0	0	0	0	0	0	0	0	0	0	0	0	0	0	0	0	0	0	45	Opisthokonta	Ascomycota	Pezizomycotina	Dothideomycetes	Pleosporales
913	ASV_986	0	0	0	0	0	0	0	0	0	0	0	44	0	0	0	0	0	0	0	0	0	0	0	0	0	0	0	0	0	0	0	0	0	0	0	0	0	0	0	0	0	0	44	Opisthokonta	Incertae_Sedis
914	ASV_987	0	0	0	0	0	0	0	0	0	0	0	44	0	0	0	0	0	0	0	0	0	0	0	0	0	0	0	0	0	0	0	0	0	0	0	0	0	0	0	0	0	0	44	Opisthokonta	Rozellomycota
915	ASV_988	0	0	0	0	0	0	0	0	0	0	0	0	0	0	0	0	0	0	0	0	0	0	0	0	0	0	0	44	0	0	0	0	0	0	0	0	0	0	0	0	0	0	44	Opisthokonta	Chytridiomycota	Incertae_Sedis	Chytridiomycetes	Cladochytriales
916	ASV_989	0	0	0	0	0	0	0	0	0	0	0	0	0	0	0	0	0	0	0	0	0	0	0	8	0	28	0	0	0	0	0	0	0	0	0	0	0	0	8	0	0	0	44	Opisthokonta	Basidiomycota	Agaricomycotina	Agaricomycetes
917	ASV_990	0	0	44	0	0	0	0	0	0	0	0	0	0	0	0	0	0	0	0	0	0	0	0	0	0	0	0	0	0	0	0	0	0	0	0	0	0	0	0	0	0	0	44	Opisthokonta	Ascomycota	Pezizomycotina	Leotiomycetes	Helotiales
918	ASV_991	0	0	0	0	0	0	0	0	0	0	0	0	0	0	0	0	0	0	0	0	0	0	0	0	0	0	0	0	0	0	0	0	0	0	0	0	0	0	0	0	44	0	44	Opisthokonta	Ascomycota	Pezizomycotina	Dothideomycetes	Pleosporales
919	ASV_992	0	0	0	0	0	0	0	0	0	0	0	0	0	0	0	0	0	0	44	0	0	0	0	0	0	0	0	0	0	0	0	0	0	0	0	0	0	0	0	0	0	0	44	Opisthokonta	Basidiomycota	Agaricomycotina	Agaricomycetes
920	ASV_993	0	0	0	0	0	0	0	0	0	0	0	0	0	0	0	0	0	0	44	0	0	0	0	0	0	0	0	0	0	0	0	0	0	0	0	0	0	0	0	0	0	0	44	Opisthokonta	Ascomycota	Pezizomycotina	Eurotiomycetes	Chaetothyriales
921	ASV_994	0	0	0	0	0	0	0	0	0	0	0	0	0	0	0	0	0	0	0	44	0	0	0	0	0	0	0	0	0	0	0	0	0	0	0	0	0	0	0	0	0	0	44	Opisthokonta	Ascomycota	Pezizomycotina	Sordariomycetes
922	ASV_995	0	0	0	0	0	0	0	0	0	0	0	0	0	0	0	0	43	0	0	0	0	0	0	0	0	0	0	0	0	0	0	0	0	0	0	0	0	0	0	0	0	0	43	Opisthokonta	Ascomycota	Pezizomycotina	Dothideomycetes	Pleosporales
923	ASV_996	0	0	0	0	0	0	0	0	0	0	0	0	21	22	0	0	0	0	0	0	0	0	0	0	0	0	0	0	0	0	0	0	0	0	0	0	0	0	0	0	0	0	43	Opisthokonta	Chytridiomycota	Incertae_Sedis	Chytridiomycetes
924	ASV_1000	1	0	0	0	0	0	0	0	0	0	0	0	0	0	0	0	0	0	11	6	0	0	0	0	0	0	25	0	0	0	0	0	0	0	0	0	0	0	0	0	0	0	43	Opisthokonta	Ascomycota	Pezizomycotina
925	ASV_1001	0	0	43	0	0	0	0	0	0	0	0	0	0	0	0	0	0	0	0	0	0	0	0	0	0	0	0	0	0	0	0	0	0	0	0	0	0	0	0	0	0	0	43	Opisthokonta	Ascomycota	Pezizomycotina	Leotiomycetes	Helotiales
926	ASV_1002	0	0	43	0	0	0	0	0	0	0	0	0	0	0	0	0	0	0	0	0	0	0	0	0	0	0	0	0	0	0	0	0	0	0	0	0	0	0	0	0	0	0	43	Opisthokonta	Ascomycota	Pezizomycotina	Dothideomycetes	Pleosporales
927	ASV_1003	0	0	20	10	0	2	0	4	7	0	0	0	0	0	0	0	0	0	0	0	0	0	0	0	0	0	0	0	0	0	0	0	0	0	0	0	0	0	0	0	0	0	43	Opisthokonta	Chytridiomycota	Incertae_Sedis	Chytridiomycetes	Rhizophydiales
928	ASV_1004	0	0	0	0	0	0	0	0	0	0	0	0	0	0	0	0	0	43	0	0	0	0	0	0	0	0	0	0	0	0	0	0	0	0	0	0	0	0	0	0	0	0	43	Opisthokonta	Basidiomycota	Agaricomycotina	Tremellomycetes	Tremellales
929	ASV_1005	0	0	0	0	0	0	0	0	0	0	0	0	0	0	0	42	0	0	0	0	0	0	0	0	0	0	0	0	0	0	0	0	0	0	0	0	0	0	0	0	0	0	42	Opisthokonta	Chytridiomycota	Incertae_Sedis	Chytridiomycetes
930	ASV_1006	0	0	0	0	0	0	0	0	0	0	0	0	0	0	0	0	0	0	0	0	0	0	0	0	0	0	37	0	0	0	5	0	0	0	0	0	0	0	0	0	0	0	42	Opisthokonta	Ascomycota	Pezizomycotina
931	ASV_1007	0	0	0	0	0	0	0	0	0	0	0	0	0	0	0	0	0	35	0	0	0	0	0	0	0	0	7	0	0	0	0	0	0	0	0	0	0	0	0	0	0	0	42	Opisthokonta	Basidiomycota	Pucciniomycotina
932	ASV_1008	0	7	0	0	20	15	0	0	0	0	0	0	0	0	0	0	0	0	0	0	0	0	0	0	0	0	0	0	0	0	0	0	0	0	0	0	0	0	0	0	0	0	42	Opisthokonta	Ascomycota	Pezizomycotina	Sordariomycetes	Hypocreales
933	ASV_1009	0	0	42	0	0	0	0	0	0	0	0	0	0	0	0	0	0	0	0	0	0	0	0	0	0	0	0	0	0	0	0	0	0	0	0	0	0	0	0	0	0	0	42	Opisthokonta	Ascomycota	Pezizomycotina	Eurotiomycetes	Chaetothyriales
934	ASV_1010	0	0	42	0	0	0	0	0	0	0	0	0	0	0	0	0	0	0	0	0	0	0	0	0	0	0	0	0	0	0	0	0	0	0	0	0	0	0	0	0	0	0	42	Opisthokonta	Ascomycota	Pezizomycotina
935	ASV_1011	0	0	18	0	1	0	19	0	0	0	0	0	0	0	0	0	0	0	0	0	4	0	0	0	0	0	0	0	0	0	0	0	0	0	0	0	0	0	0	0	0	0	42	Opisthokonta	Ascomycota	Pezizomycotina	Lecanoromycetes
936	ASV_1012	2	0	15	0	0	0	0	0	0	0	0	0	0	0	0	0	0	0	0	0	0	0	0	0	0	0	0	0	0	0	0	25	0	0	0	0	0	0	0	0	0	0	42	Opisthokonta	Ascomycota	Pezizomycotina	Dothideomycetes	Capnodiales
937	ASV_1013	0	0	0	39	0	0	0	0	0	0	0	0	0	0	0	0	0	0	0	0	0	0	0	0	0	0	0	0	0	0	0	3	0	0	0	0	0	0	0	0	0	0	42	Opisthokonta	Ascomycota	Pezizomycotina	Dothideomycetes	Capnodiales
938	ASV_1014	0	0	0	14	0	2	0	0	0	0	0	0	0	0	0	0	0	0	0	0	0	0	0	0	0	0	0	0	0	21	0	0	0	5	0	0	0	0	0	0	0	0	42	Opisthokonta	Ascomycota	Pezizomycotina	Dothideomycetes	Pleosporales
939	ASV_1015	0	0	0	0	0	0	0	0	0	0	0	0	0	0	0	0	0	0	0	0	0	0	0	0	0	0	0	0	0	0	0	0	0	0	0	0	42	0	0	0	0	0	42	Opisthokonta	Ascomycota	Pezizomycotina	Sordariomycetes
940	ASV_1016	0	0	0	0	0	0	0	0	0	0	0	0	0	0	0	0	0	42	0	0	0	0	0	0	0	0	0	0	0	0	0	0	0	0	0	0	0	0	0	0	0	0	42	Opisthokonta	Chytridiomycota	Incertae_Sedis	Chytridiomycetes	Rhizophydiales
941	ASV_1017	0	0	0	0	0	0	0	0	0	0	0	0	0	41	0	0	0	0	0	0	0	0	0	0	0	0	0	0	0	0	0	0	0	0	0	0	0	0	0	0	0	0	41	Opisthokonta	Chytridiomycota	Incertae_Sedis	Chytridiomycetes	Rhizophydiales
942	ASV_1018	0	0	0	0	0	0	0	0	0	0	0	0	0	0	0	0	0	0	0	0	0	10	0	0	31	0	0	0	0	0	0	0	0	0	0	0	0	0	0	0	0	0	41	Opisthokonta	Basidiomycota	Agaricomycotina	Agaricomycetes
943	ASV_1019	0	0	0	0	0	0	0	0	0	0	0	0	0	0	0	0	0	0	0	0	0	0	0	0	0	0	0	41	0	0	0	0	0	0	0	0	0	0	0	0	0	0	41	Opisthokonta	Chytridiomycota	Chytridiomycetes	Rhizophydiales
944	ASV_1020	0	0	0	0	0	0	0	0	0	0	0	0	0	0	0	0	0	0	0	0	0	0	0	0	0	36	0	5	0	0	0	0	0	0	0	0	0	0	0	0	0	0	41	Opisthokonta	Chytridiomycota	Incertae_Sedis	Chytridiomycetes	Rhizophydiales
945	ASV_1021	0	0	0	0	0	0	0	0	0	0	0	0	0	0	0	0	0	0	0	0	0	0	0	0	0	0	41	0	0	0	0	0	0	0	0	0	0	0	0	0	0	0	41	Opisthokonta	Ascomycota	Pezizomycotina
946	ASV_1022	0	0	0	4	0	0	4	0	0	0	0	0	0	0	0	0	0	0	0	0	0	0	0	0	0	0	33	0	0	0	0	0	0	0	0	0	0	0	0	0	0	0	41	Opisthokonta	Ascomycota	Pezizomycotina
947	ASV_1023	0	0	0	0	0	0	0	0	0	0	0	0	0	0	0	0	0	0	0	0	0	0	0	0	0	0	0	0	0	0	0	41	0	0	0	0	0	0	0	0	0	0	41	Opisthokonta	Ascomycota	Pezizomycotina	Dothideomycetes
948	ASV_1024	0	0	0	0	0	6	0	0	0	0	0	0	0	0	0	0	0	0	35	0	0	0	0	0	0	0	0	0	0	0	0	0	0	0	0	0	0	0	0	0	0	0	41	Opisthokonta	Basidiomycota	Agaricomycotina
949	ASV_1027	0	0	0	0	0	0	0	0	0	0	0	0	0	30	4	0	0	0	0	0	0	0	0	0	0	0	0	0	0	0	0	0	0	0	0	0	6	0	0	0	0	0	40	Opisthokonta	Mucoromycota
950	ASV_1028	0	0	0	0	0	0	0	0	0	0	0	0	0	0	0	0	0	0	0	0	0	0	40	0	0	0	0	0	0	0	0	0	0	0	0	0	0	0	0	0	0	0	40	Opisthokonta	Basidiomycota	Agaricomycotina	Tremellomycetes	Tremellales
951	ASV_1029	0	0	0	0	0	0	0	0	0	0	0	0	0	0	0	0	0	0	0	0	0	0	40	0	0	0	0	0	0	0	0	0	0	0	0	0	0	0	0	0	0	0	40	Opisthokonta	Chytridiomycota	Incertae_Sedis	Chytridiomycetes
952	ASV_1030	0	0	0	0	0	0	0	0	0	0	0	0	0	0	0	0	0	0	0	0	0	0	0	0	40	0	0	0	0	0	0	0	0	0	0	0	0	0	0	0	0	0	40	Opisthokonta	Basidiomycota	Agaricomycotina	Tremellomycetes	Tremellales
953	ASV_1031	0	0	0	0	0	0	0	0	0	0	0	0	0	0	0	0	0	0	0	0	0	0	0	0	0	0	0	0	40	0	0	0	0	0	0	0	0	0	0	0	0	0	40	Opisthokonta	Basidiomycota	Agaricomycotina	Agaricomycetes
954	ASV_1032	0	0	40	0	0	0	0	0	0	0	0	0	0	0	0	0	0	0	0	0	0	0	0	0	0	0	0	0	0	0	0	0	0	0	0	0	0	0	0	0	0	0	40	Opisthokonta	Ascomycota	Pezizomycotina	Leotiomycetes
955	ASV_1034	0	0	0	0	0	0	0	0	0	0	0	0	0	0	0	0	0	40	0	0	0	0	0	0	0	0	0	0	0	0	0	0	0	0	0	0	0	0	0	0	0	0	40	Opisthokonta	Ascomycota	Pezizomycotina	Dothideomycetes	Pleosporales
956	ASV_1035	0	0	0	0	0	0	0	0	0	0	0	0	0	0	0	0	0	0	0	40	0	0	0	0	0	0	0	0	0	0	0	0	0	0	0	0	0	0	0	0	0	0	40	Opisthokonta	Basidiomycota	Agaricomycotina	Agaricomycetes	Agaricales
957	ASV_1036	0	0	0	0	0	0	0	0	0	0	0	0	0	0	0	0	0	0	0	0	0	0	39	0	0	0	0	0	0	0	0	0	0	0	0	0	0	0	0	0	0	0	39	Opisthokonta	Basidiomycota	Pucciniomycotina	Microbotryomycetes
958	ASV_1038	0	0	0	39	0	0	0	0	0	0	0	0	0	0	0	0	0	0	0	0	0	0	0	0	0	0	0	0	0	0	0	0	0	0	0	0	0	0	0	0	0	0	39	Opisthokonta	Ascomycota	Pezizomycotina
959	ASV_1039	0	0	0	0	0	0	0	0	39	0	0	0	0	0	0	0	0	0	0	0	0	0	0	0	0	0	0	0	0	0	0	0	0	0	0	0	0	0	0	0	0	0	39	Opisthokonta	Ascomycota	Pezizomycotina	Dothideomycetes	Pleosporales
960	ASV_1040	0	0	0	0	0	0	0	0	0	0	0	0	0	0	0	0	0	0	0	0	0	0	0	0	0	0	0	0	0	0	0	0	0	0	0	0	0	0	0	0	0	39	39	Opisthokonta	Chytridiomycota
961	ASV_1041	0	0	0	0	0	0	0	0	0	0	0	0	0	0	0	0	0	0	39	0	0	0	0	0	0	0	0	0	0	0	0	0	0	0	0	0	0	0	0	0	0	0	39	Opisthokonta	Basidiomycota	Agaricomycotina	Tremellomycetes	Tremellales
962	ASV_1042	0	0	0	0	0	0	0	0	0	0	0	0	0	25	0	0	0	0	11	0	0	0	0	0	0	0	0	0	0	0	0	0	0	0	0	0	0	0	0	0	0	2	38	Opisthokonta	Mucoromycota	Mucoromycotina	Endogonomycetes	Endogonales
963	ASV_1043	0	0	0	0	0	0	0	0	0	0	0	0	0	0	0	0	0	0	0	0	0	38	0	0	0	0	0	0	0	0	0	0	0	0	0	0	0	0	0	0	0	0	38	Opisthokonta	Basidiomycota	Agaricomycotina	Agaricomycetes	Polyporales
964	ASV_1044	0	0	0	0	0	0	0	0	0	0	0	0	0	0	0	0	0	0	0	0	0	0	0	0	0	38	0	0	0	0	0	0	0	0	0	0	0	0	0	0	0	0	38	Opisthokonta	Basidiomycota	Agaricomycotina	Agaricomycetes	Polyporales
965	ASV_1045	0	0	38	0	0	0	0	0	0	0	0	0	0	0	0	0	0	0	0	0	0	0	0	0	0	0	0	0	0	0	0	0	0	0	0	0	0	0	0	0	0	0	38	Opisthokonta	Ascomycota	Pezizomycotina	Eurotiomycetes	Chaetothyriales
966	ASV_1046	0	0	0	38	0	0	0	0	0	0	0	0	0	0	0	0	0	0	0	0	0	0	0	0	0	0	0	0	0	0	0	0	0	0	0	0	0	0	0	0	0	0	38	Opisthokonta	Ascomycota	Pezizomycotina
967	ASV_1047	0	0	0	0	0	0	0	0	0	0	0	0	0	0	0	0	0	0	0	0	0	0	0	0	0	0	0	0	0	0	0	0	0	4	0	0	34	0	0	0	0	0	38	Opisthokonta	Incertae_Sedis
968	ASV_1048	0	0	0	0	0	0	0	0	0	0	0	0	0	0	0	0	0	0	38	0	0	0	0	0	0	0	0	0	0	0	0	0	0	0	0	0	0	0	0	0	0	0	38	Opisthokonta	Incertae_Sedis
969	ASV_1049	0	0	0	0	0	0	0	0	0	0	0	0	0	0	0	0	0	0	38	0	0	0	0	0	0	0	0	0	0	0	0	0	0	0	0	0	0	0	0	0	0	0	38	Opisthokonta	Rozellomycota
970	ASV_1050	0	0	0	0	0	0	0	0	0	0	0	0	0	0	0	0	0	38	0	0	0	0	0	0	0	0	0	0	0	0	0	0	0	0	0	0	0	0	0	0	0	0	38	Opisthokonta	Basidiomycota	Agaricomycotina	Agaricomycetes
971	ASV_1051	0	0	0	0	0	0	0	0	0	0	0	0	0	0	0	0	0	38	0	0	0	0	0	0	0	0	0	0	0	0	0	0	0	0	0	0	0	0	0	0	0	0	38	Opisthokonta	Chytridiomycota	Incertae_Sedis	Chytridiomycetes
972	ASV_1052	0	0	0	0	0	0	0	0	0	0	0	0	0	0	0	0	37	0	0	0	0	0	0	0	0	0	0	0	0	0	0	0	0	0	0	0	0	0	0	0	0	0	37	Opisthokonta	Mucoromycota	Mortierellomycotina	Mortierellomycetes
973	ASV_1053	0	0	0	0	0	0	0	0	0	0	0	0	0	0	0	0	37	0	0	0	0	0	0	0	0	0	0	0	0	0	0	0	0	0	0	0	0	0	0	0	0	0	37	Opisthokonta	Basidiomycota	Agaricomycotina	Agaricomycetes
974	ASV_1054	0	0	0	0	0	0	0	0	0	0	0	0	0	0	0	0	0	0	0	15	0	22	0	0	0	0	0	0	0	0	0	0	0	0	0	0	0	0	0	0	0	0	37	Opisthokonta	Ascomycota	Pezizomycotina	Eurotiomycetes	Eurotiales
975	ASV_1055	0	0	0	0	0	0	0	0	0	0	0	0	0	0	0	0	0	0	0	0	0	0	0	0	0	0	0	37	0	0	0	0	0	0	0	0	0	0	0	0	0	0	37	Opisthokonta	Basidiomycota	Agaricomycotina	Agaricomycetes	Agaricales
976	ASV_1056	0	0	0	0	0	0	0	0	0	0	0	0	0	0	0	0	0	0	0	0	0	0	0	0	0	0	37	0	0	0	0	0	0	0	0	0	0	0	0	0	0	0	37	Opisthokonta	Ascomycota	Pezizomycotina
977	ASV_1057	0	0	0	0	0	0	0	0	0	0	0	0	0	0	0	0	0	0	0	0	0	0	0	0	0	0	37	0	0	0	0	0	0	0	0	0	0	0	0	0	0	0	37	Opisthokonta	Basidiomycota	Agaricomycotina	Agaricomycetes
978	ASV_1058	0	0	0	37	0	0	0	0	0	0	0	0	0	0	0	0	0	0	0	0	0	0	0	0	0	0	0	0	0	0	0	0	0	0	0	0	0	0	0	0	0	0	37	Opisthokonta	Basidiomycota	Agaricomycotina	Agaricomycetes
979	ASV_1059	0	0	0	0	0	0	37	0	0	0	0	0	0	0	0	0	0	0	0	0	0	0	0	0	0	0	0	0	0	0	0	0	0	0	0	0	0	0	0	0	0	0	37	Opisthokonta	Ascomycota	Pezizomycotina	Orbiliomycetes	Orbiliales
980	ASV_1060	0	0	0	0	0	0	0	0	37	0	0	0	0	0	0	0	0	0	0	0	0	0	0	0	0	0	0	0	0	0	0	0	0	0	0	0	0	0	0	0	0	0	37	Opisthokonta	Chytridiomycota	Incertae_Sedis	Chytridiomycetes
981	ASV_1062	0	0	0	0	0	0	0	0	0	36	0	0	0	0	0	0	0	0	0	0	0	0	0	0	0	0	0	0	0	0	0	0	0	0	0	0	0	0	0	0	0	0	36	Opisthokonta	Chytridiomycota	Incertae_Sedis	Chytridiomycetes
982	ASV_1063	0	0	27	0	0	0	0	0	0	0	0	0	0	0	6	0	0	0	0	0	0	0	0	0	0	0	0	0	0	0	0	0	0	3	0	0	0	0	0	0	0	0	36	Opisthokonta	Ascomycota	Saccharomycotina	Saccharomycetes	Saccharomycetales
983	ASV_1064	0	0	0	0	0	0	0	0	0	0	0	0	0	0	0	0	0	0	0	0	0	36	0	0	0	0	0	0	0	0	0	0	0	0	0	0	0	0	0	0	0	0	36	Opisthokonta	Basidiomycota	Agaricomycotina	Agaricomycetes	Agaricales
984	ASV_1066	0	0	0	0	0	0	0	0	0	0	0	0	0	0	0	0	0	0	0	0	0	0	0	0	0	0	36	0	0	0	0	0	0	0	0	0	0	0	0	0	0	0	36	Opisthokonta	Basidiomycota	Agaricomycotina	Agaricomycetes	Agaricales
985	ASV_1067	0	0	0	0	0	0	0	0	0	0	0	0	0	0	0	0	0	0	0	0	0	0	0	0	0	0	36	0	0	0	0	0	0	0	0	0	0	0	0	0	0	0	36	Opisthokonta	Basidiomycota	Agaricomycotina	Agaricomycetes	Agaricales
986	ASV_1068	11	2	0	0	0	0	23	0	0	0	0	0	0	0	0	0	0	0	0	0	0	0	0	0	0	0	0	0	0	0	0	0	0	0	0	0	0	0	0	0	0	0	36	Opisthokonta	Ascomycota	Pezizomycotina	Sordariomycetes	Hypocreales
987	ASV_1069	0	0	36	0	0	0	0	0	0	0	0	0	0	0	0	0	0	0	0	0	0	0	0	0	0	0	0	0	0	0	0	0	0	0	0	0	0	0	0	0	0	0	36	Opisthokonta	Basidiomycota	Agaricomycotina	Tremellomycetes	Tremellales
988	ASV_1070	0	0	36	0	0	0	0	0	0	0	0	0	0	0	0	0	0	0	0	0	0	0	0	0	0	0	0	0	0	0	0	0	0	0	0	0	0	0	0	0	0	0	36	Opisthokonta	Ascomycota	Pezizomycotina	Lecanoromycetes	Umbilicariales
989	ASV_1071	0	0	36	0	0	0	0	0	0	0	0	0	0	0	0	0	0	0	0	0	0	0	0	0	0	0	0	0	0	0	0	0	0	0	0	0	0	0	0	0	0	0	36	Opisthokonta	Ascomycota	Pezizomycotina	Dothideomycetes	Pleosporales
990	ASV_1072	0	0	27	0	0	0	0	0	0	0	0	0	0	0	0	0	0	0	0	9	0	0	0	0	0	0	0	0	0	0	0	0	0	0	0	0	0	0	0	0	0	0	36	Opisthokonta	Ascomycota	Pezizomycotina	Dothideomycetes	Pleosporales
991	ASV_1073	0	0	0	36	0	0	0	0	0	0	0	0	0	0	0	0	0	0	0	0	0	0	0	0	0	0	0	0	0	0	0	0	0	0	0	0	0	0	0	0	0	0	36	Opisthokonta	Ascomycota	Pezizomycotina	Dothideomycetes	Capnodiales
992	ASV_1074	0	0	0	36	0	0	0	0	0	0	0	0	0	0	0	0	0	0	0	0	0	0	0	0	0	0	0	0	0	0	0	0	0	0	0	0	0	0	0	0	0	0	36	Opisthokonta	Ascomycota	Pezizomycotina	Sordariomycetes	Hypocreales
993	ASV_1075	0	0	0	0	0	0	0	0	0	0	0	0	0	0	0	0	0	0	0	0	0	0	0	0	0	0	0	0	0	0	0	0	0	0	0	0	36	0	0	0	0	0	36	Opisthokonta	Chytridiomycota	Incertae_Sedis	Chytridiomycetes
994	ASV_1076	0	0	0	0	0	0	0	0	0	0	0	0	0	0	0	0	0	0	0	0	0	0	0	0	0	0	0	0	0	0	0	0	0	0	0	0	0	0	0	0	36	0	36	Opisthokonta	Ascomycota	Pezizomycotina	Leotiomycetes
995	ASV_1077	0	0	0	0	0	0	0	0	0	0	0	0	0	0	0	0	0	0	0	0	0	0	0	0	0	0	0	0	0	0	0	0	0	0	0	0	0	0	0	0	36	0	36	Opisthokonta	Ascomycota	Pezizomycotina	Dothideomycetes	Pleosporales
996	ASV_1078	0	0	0	0	0	0	0	0	0	0	0	0	0	0	0	0	0	0	36	0	0	0	0	0	0	0	0	0	0	0	0	0	0	0	0	0	0	0	0	0	0	0	36	Opisthokonta	Chytridiomycota	Incertae_Sedis	Chytridiomycetes
997	ASV_1079	0	0	0	0	0	0	0	0	0	0	0	0	0	0	0	0	0	0	36	0	0	0	0	0	0	0	0	0	0	0	0	0	0	0	0	0	0	0	0	0	0	0	36	Opisthokonta	Basidiomycota	Agaricomycotina
998	ASV_1080	0	0	0	0	0	0	0	0	0	0	0	35	0	0	0	0	0	0	0	0	0	0	0	0	0	0	0	0	0	0	0	0	0	0	0	0	0	0	0	0	0	0	35	Opisthokonta	Basidiomycota	Agaricomycotina
999	ASV_1082	0	0	0	0	0	0	0	0	0	0	0	0	0	0	0	0	0	0	0	0	0	35	0	0	0	0	0	0	0	0	0	0	0	0	0	0	0	0	0	0	0	0	35	Opisthokonta	Ascomycota	Pezizomycotina
1000	ASV_1083	0	0	0	0	0	0	0	0	0	0	0	0	0	0	0	0	0	0	0	0	0	0	0	24	5	0	0	0	0	0	0	6	0	0	0	0	0	0	0	0	0	0	35	Opisthokonta	Ascomycota	Pezizomycotina
1001	ASV_1084	0	0	0	0	0	0	0	0	0	0	0	0	0	0	0	0	0	0	0	0	0	0	0	0	0	0	0	35	0	0	0	0	0	0	0	0	0	0	0	0	0	0	35	Opisthokonta	Ascomycota	Pezizomycotina
1002	ASV_1085	0	0	0	0	0	0	0	0	0	0	0	0	0	0	0	0	0	0	0	0	0	0	0	0	0	0	0	0	0	0	29	0	0	2	0	4	0	0	0	0	0	0	35	Opisthokonta	Chytridiomycota	Incertae_Sedis	Chytridiomycetes	Rhizophydiales
1003	ASV_1086	0	0	0	0	0	0	0	0	0	0	0	0	0	0	0	0	0	0	0	0	0	0	0	0	0	0	0	0	0	35	0	0	0	0	0	0	0	0	0	0	0	0	35	Opisthokonta	Basidiomycota	Agaricomycotina	Agaricomycetes	Polyporales
1004	ASV_1087	0	0	0	0	0	0	0	0	35	0	0	0	0	0	0	0	0	0	0	0	0	0	0	0	0	0	0	0	0	0	0	0	0	0	0	0	0	0	0	0	0	0	35	Opisthokonta	Ascomycota	Pezizomycotina	Lecanoromycetes	Umbilicariales
1005	ASV_1088	0	0	0	0	0	0	0	0	35	0	0	0	0	0	0	0	0	0	0	0	0	0	0	0	0	0	0	0	0	0	0	0	0	0	0	0	0	0	0	0	0	0	35	Opisthokonta	Ascomycota	Pezizomycotina	Lecanoromycetes	Umbilicariales
1006	ASV_1089	0	0	0	0	0	0	0	0	0	0	0	0	0	0	0	0	0	0	35	0	0	0	0	0	0	0	0	0	0	0	0	0	0	0	0	0	0	0	0	0	0	0	35	Opisthokonta	Ascomycota	Pezizomycotina	Sordariomycetes	Ophiostomatales
1007	ASV_1090	0	0	0	0	0	0	0	0	0	0	0	0	0	0	0	0	0	35	0	0	0	0	0	0	0	0	0	0	0	0	0	0	0	0	0	0	0	0	0	0	0	0	35	Opisthokonta	Chytridiomycota	Incertae_Sedis	Chytridiomycetes
1008	ASV_1093	0	0	0	0	0	0	0	0	0	0	0	0	0	0	0	0	0	0	0	0	0	0	0	0	34	0	0	0	0	0	0	0	0	0	0	0	0	0	0	0	0	0	34	Opisthokonta	Basidiomycota	Agaricomycotina	Agaricomycetes	Polyporales
1009	ASV_1094	0	0	0	0	0	0	0	0	0	0	0	0	0	0	0	0	0	0	0	0	0	0	0	0	34	0	0	0	0	0	0	0	0	0	0	0	0	0	0	0	0	0	34	Opisthokonta	Basidiomycota	Agaricomycotina	Agaricomycetes	Polyporales
1010	ASV_1095	0	0	0	0	0	0	0	0	0	0	0	0	0	0	0	0	0	0	0	0	0	0	0	34	0	0	0	0	0	0	0	0	0	0	0	0	0	0	0	0	0	0	34	Opisthokonta	Basidiomycota	Agaricomycotina	Agaricomycetes
1011	ASV_1096	0	0	0	0	0	0	0	0	0	0	0	0	0	0	0	0	0	0	0	0	0	0	0	34	0	0	0	0	0	0	0	0	0	0	0	0	0	0	0	0	0	0	34	Opisthokonta	Ascomycota	Pezizomycotina	Dothideomycetes
1012	ASV_1097	0	0	0	0	0	0	0	0	0	0	0	0	0	0	0	0	0	0	0	0	0	0	0	0	0	0	0	0	0	0	0	0	0	0	0	34	0	0	0	0	0	0	34	Opisthokonta	Basidiomycota	Pucciniomycotina	Pucciniomycetes	Pucciniales
1013	ASV_1098	0	0	0	0	0	0	0	0	0	0	0	0	0	0	0	0	0	0	31	0	0	0	0	0	0	0	0	0	0	0	0	0	0	0	0	0	0	0	3	0	0	0	34	Opisthokonta	Basidiomycota	Agaricomycotina	Agaricomycetes
1014	ASV_1102	0	0	22	0	0	0	0	0	0	0	0	0	0	0	0	0	0	0	0	0	0	0	0	0	11	0	0	0	0	0	0	0	0	0	0	0	0	0	0	0	0	0	33	Opisthokonta	Basidiomycota	Agaricomycotina	Agaricomycetes	Polyporales
1015	ASV_1103	0	0	0	0	0	0	0	0	0	0	0	0	0	0	0	0	0	0	0	0	0	0	0	0	0	0	33	0	0	0	0	0	0	0	0	0	0	0	0	0	0	0	33	Opisthokonta	Basidiomycota	Agaricomycotina	Tremellomycetes	Cystofilobasidiales
1016	ASV_1105	0	0	0	0	0	0	0	0	0	0	0	0	0	0	0	0	0	0	0	0	0	0	0	0	0	33	0	0	0	0	0	0	0	0	0	0	0	0	0	0	0	0	33	Opisthokonta	Basidiomycota	Agaricomycotina	Agaricomycetes
1017	ASV_1106	0	4	0	14	0	0	4	0	0	0	0	0	0	0	0	0	0	0	0	0	0	0	0	0	0	0	0	0	0	0	0	0	0	11	0	0	0	0	0	0	0	0	33	Opisthokonta	Ascomycota	Pezizomycotina	Dothideomycetes	Capnodiales
1018	ASV_1107	0	2	0	0	0	0	0	0	11	0	0	0	0	0	0	0	0	0	0	0	0	0	0	0	0	0	0	0	0	0	20	0	0	0	0	0	0	0	0	0	0	0	33	Opisthokonta	Ascomycota	Pezizomycotina	Sordariomycetes
1019	ASV_1108	0	0	33	0	0	0	0	0	0	0	0	0	0	0	0	0	0	0	0	0	0	0	0	0	0	0	0	0	0	0	0	0	0	0	0	0	0	0	0	0	0	0	33	Opisthokonta	Ascomycota	Pezizomycotina	Dothideomycetes	Capnodiales
1020	ASV_1109	0	0	22	0	4	2	0	0	0	0	0	0	0	0	0	0	0	0	0	0	0	0	0	0	0	0	0	0	0	0	0	0	5	0	0	0	0	0	0	0	0	0	33	Opisthokonta	Ascomycota	Pezizomycotina	Dothideomycetes
1021	ASV_1110	0	0	0	0	0	0	0	0	0	0	0	0	0	0	0	0	0	0	0	0	0	0	0	0	0	0	0	0	0	0	33	0	0	0	0	0	0	0	0	0	0	0	33	Opisthokonta	Ascomycota	Pezizomycotina	Sordariomycetes	Hypocreales
1022	ASV_1111	0	0	0	33	0	0	0	0	0	0	0	0	0	0	0	0	0	0	0	0	0	0	0	0	0	0	0	0	0	0	0	0	0	0	0	0	0	0	0	0	0	0	33	Opisthokonta	Ascomycota	Pezizomycotina	Eurotiomycetes	Chaetothyriales
1023	ASV_1112	0	0	0	0	0	0	0	0	0	0	0	0	0	0	0	0	0	0	0	0	0	0	0	0	0	0	0	32	0	0	0	0	0	0	0	0	0	0	0	0	0	0	32	Opisthokonta	Basidiomycota	Agaricomycotina	Agaricomycetes	Agaricales
1024	ASV_1113	0	0	32	0	0	0	0	0	0	0	0	0	0	0	0	0	0	0	0	0	0	0	0	0	0	0	0	0	0	0	0	0	0	0	0	0	0	0	0	0	0	0	32	Opisthokonta	Ascomycota	Pezizomycotina	Dothideomycetes	Capnodiales
1025	ASV_1114	0	0	0	0	0	0	32	0	0	0	0	0	0	0	0	0	0	0	0	0	0	0	0	0	0	0	0	0	0	0	0	0	0	0	0	0	0	0	0	0	0	0	32	Opisthokonta	Ascomycota	Pezizomycotina	Dothideomycetes	Capnodiales
1026	ASV_1115	0	0	0	0	0	0	0	0	0	0	0	0	0	0	0	0	0	0	0	0	0	0	0	0	0	0	0	0	0	0	0	0	0	0	0	0	0	0	0	0	32	0	32	Opisthokonta	Ascomycota	Pezizomycotina
1027	ASV_1116	0	0	0	0	0	0	0	0	0	0	0	0	0	0	0	0	0	0	32	0	0	0	0	0	0	0	0	0	0	0	0	0	0	0	0	0	0	0	0	0	0	0	32	Opisthokonta	Chytridiomycota	Incertae_Sedis	Chytridiomycetes
1028	ASV_1117	0	0	0	0	0	0	0	0	0	0	0	0	0	0	0	0	0	0	0	0	32	0	0	0	0	0	0	0	0	0	0	0	0	0	0	0	0	0	0	0	0	0	32	Opisthokonta	Ascomycota	Pezizomycotina	Sordariomycetes
1029	ASV_1118	0	0	0	0	0	0	0	0	0	0	0	0	31	0	0	0	0	0	0	0	0	0	0	0	0	0	0	0	0	0	0	0	0	0	0	0	0	0	0	0	0	0	31	Opisthokonta	Mucoromycota
1030	ASV_1119	0	0	0	0	0	0	0	0	0	0	0	0	0	0	0	0	0	0	0	0	17	0	14	0	0	0	0	0	0	0	0	0	0	0	0	0	0	0	0	0	0	0	31	Opisthokonta	Basidiomycota	Agaricomycotina	Tremellomycetes	Tremellales
1031	ASV_1120	0	0	0	0	0	0	0	0	0	0	0	0	0	0	0	0	0	0	0	0	0	0	10	0	0	0	21	0	0	0	0	0	0	0	0	0	0	0	0	0	0	0	31	Opisthokonta	Basidiomycota	Agaricomycotina	Agaricomycetes
1032	ASV_1121	0	0	0	0	0	0	0	0	0	0	0	0	0	0	0	0	0	0	0	0	0	0	0	0	31	0	0	0	0	0	0	0	0	0	0	0	0	0	0	0	0	0	31	Opisthokonta	Ascomycota	Pezizomycotina
1033	ASV_1122	0	0	0	0	0	0	0	0	0	0	0	0	0	0	0	0	0	0	0	0	0	0	0	0	0	0	0	0	31	0	0	0	0	0	0	0	0	0	0	0	0	0	31	Opisthokonta	Basidiomycota	Agaricomycotina	Agaricomycetes
1034	ASV_1123	0	0	31	0	0	0	0	0	0	0	0	0	0	0	0	0	0	0	0	0	0	0	0	0	0	0	0	0	0	0	0	0	0	0	0	0	0	0	0	0	0	0	31	Opisthokonta	Ascomycota	Pezizomycotina	Dothideomycetes	Pleosporales
1035	ASV_1124	0	0	0	0	0	0	0	0	0	0	0	0	0	0	0	0	0	0	0	0	0	0	0	0	0	0	0	0	0	0	0	0	0	31	0	0	0	0	0	0	0	0	31	Opisthokonta	Ascomycota	Pezizomycotina
1036	ASV_1125	0	0	0	0	0	0	0	0	0	0	0	0	0	0	0	0	0	0	0	0	0	0	0	0	0	0	0	0	0	0	0	0	0	0	0	31	0	0	0	0	0	0	31	Opisthokonta	Ascomycota	Pezizomycotina	Dothideomycetes	Pleosporales
1037	ASV_1127	0	0	0	0	0	0	0	0	0	0	0	0	0	0	0	0	0	0	0	0	0	30	0	0	0	0	0	0	0	0	0	0	0	0	0	0	0	0	0	0	0	0	30	Opisthokonta	Basidiomycota	Agaricomycotina	Agaricomycetes	Agaricales
1038	ASV_1128	0	0	0	0	0	0	0	0	0	0	0	0	0	0	0	0	0	0	0	0	0	14	0	0	16	0	0	0	0	0	0	0	0	0	0	0	0	0	0	0	0	0	30	Opisthokonta	Basidiomycota	Agaricomycotina	Agaricomycetes
1039	ASV_1129	0	0	0	0	0	0	0	0	0	0	0	0	0	0	0	0	0	0	0	0	0	0	0	30	0	0	0	0	0	0	0	0	0	0	0	0	0	0	0	0	0	0	30	Opisthokonta	Basidiomycota	Agaricomycotina	Agaricomycetes	Agaricales
1040	ASV_1130	0	0	0	0	0	0	0	0	0	0	0	0	0	0	0	0	0	0	0	0	0	0	0	0	0	0	30	0	0	0	0	0	0	0	0	0	0	0	0	0	0	0	30	Opisthokonta	Ascomycota	Pezizomycotina	Dothideomycetes	Pleosporales
1041	ASV_1131	0	0	0	0	0	0	0	0	0	0	0	0	0	0	0	0	0	0	0	0	0	0	0	0	0	30	0	0	0	0	0	0	0	0	0	0	0	0	0	0	0	0	30	Opisthokonta	Ascomycota	Pezizomycotina	Leotiomycetes
1042	ASV_1132	0	0	30	0	0	0	0	0	0	0	0	0	0	0	0	0	0	0	0	0	0	0	0	0	0	0	0	0	0	0	0	0	0	0	0	0	0	0	0	0	0	0	30	Opisthokonta	Ascomycota	Pezizomycotina	Dothideomycetes	Capnodiales
1043	ASV_1133	0	0	30	0	0	0	0	0	0	0	0	0	0	0	0	0	0	0	0	0	0	0	0	0	0	0	0	0	0	0	0	0	0	0	0	0	0	0	0	0	0	0	30	Opisthokonta	Basidiomycota	Agaricomycotina	Agaricomycetes	Polyporales
1044	ASV_1134	0	0	0	0	0	0	0	0	0	0	0	0	0	0	0	0	0	0	0	0	0	0	0	0	0	0	0	0	0	0	30	0	0	0	0	0	0	0	0	0	0	0	30	Opisthokonta	Ascomycota	Pezizomycotina	Lecanoromycetes	Umbilicariales
1045	ASV_1135	0	0	0	0	0	0	0	0	0	0	0	0	0	0	0	0	0	0	0	0	0	0	0	0	0	0	0	0	0	0	30	0	0	0	0	0	0	0	0	0	0	0	30	Opisthokonta	Chytridiomycota	Incertae_Sedis	Chytridiomycetes	Spizellomycetales
1046	ASV_1136	0	0	0	30	0	0	0	0	0	0	0	0	0	0	0	0	0	0	0	0	0	0	0	0	0	0	0	0	0	0	0	0	0	0	0	0	0	0	0	0	0	0	30	Opisthokonta	Ascomycota	Pezizomycotina	Dothideomycetes	Pleosporales
1047	ASV_1137	0	0	0	0	0	0	0	0	0	0	0	0	0	0	0	0	0	0	0	0	0	0	0	0	0	0	0	0	0	0	0	30	0	0	0	0	0	0	0	0	0	0	30	Opisthokonta	Ascomycota	Pezizomycotina	Eurotiomycetes
1048	ASV_1138	0	0	0	0	0	20	10	0	0	0	0	0	0	0	0	0	0	0	0	0	0	0	0	0	0	0	0	0	0	0	0	0	0	0	0	0	0	0	0	0	0	0	30	Opisthokonta	Ascomycota	Pezizomycotina
1049	ASV_1139	0	0	0	0	0	1	5	0	16	0	0	0	0	0	0	0	0	0	0	0	0	0	0	0	0	0	0	0	0	0	0	0	0	0	0	0	0	0	0	0	8	0	30	Opisthokonta	Basidiomycota	Agaricomycotina	Agaricomycetes
1050	ASV_1141	0	0	0	0	0	0	0	0	0	0	0	0	0	0	0	0	0	0	0	0	0	0	0	0	0	0	0	0	0	0	0	0	0	0	0	0	0	30	0	0	0	0	30	Opisthokonta	Ascomycota	Pezizomycotina
1051	ASV_1142	0	0	0	0	0	0	0	0	0	0	0	0	0	0	0	0	0	0	30	0	0	0	0	0	0	0	0	0	0	0	0	0	0	0	0	0	0	0	0	0	0	0	30	Opisthokonta	Chytridiomycota	Incertae_Sedis	Chytridiomycetes
1052	ASV_1143	0	0	0	0	0	0	0	0	0	0	0	0	0	0	0	0	0	0	0	30	0	0	0	0	0	0	0	0	0	0	0	0	0	0	0	0	0	0	0	0	0	0	30	Opisthokonta	Ascomycota	Pezizomycotina	Sordariomycetes
1053	ASV_1144	0	0	0	0	0	0	0	0	0	0	0	18	0	0	0	0	0	0	0	0	0	0	0	0	0	0	0	0	0	0	0	0	0	0	0	11	0	0	0	0	0	0	29	Opisthokonta	Ascomycota	Saccharomycotina	Saccharomycetes	Saccharomycetales
1054	ASV_1145	0	0	0	0	0	0	0	0	0	0	0	0	0	29	0	0	0	0	0	0	0	0	0	0	0	0	0	0	0	0	0	0	0	0	0	0	0	0	0	0	0	0	29	Opisthokonta	Chytridiomycota	Incertae_Sedis	Chytridiomycetes
1055	ASV_1147	0	0	0	0	0	0	0	0	0	0	0	0	0	0	0	0	0	0	0	0	0	0	29	0	0	0	0	0	0	0	0	0	0	0	0	0	0	0	0	0	0	0	29	Opisthokonta	Ascomycota	Pezizomycotina
1056	ASV_1148	0	0	0	0	0	0	0	0	0	0	0	0	0	0	0	0	0	0	0	0	0	0	0	29	0	0	0	0	0	0	0	0	0	0	0	0	0	0	0	0	0	0	29	Opisthokonta	Incertae_Sedis
1057	ASV_1149	0	0	0	0	0	0	0	0	0	0	0	0	0	0	0	0	0	0	0	0	0	0	0	0	0	0	29	0	0	0	0	0	0	0	0	0	0	0	0	0	0	0	29	Opisthokonta	Basidiomycota	Agaricomycotina
1058	ASV_1150	0	0	0	0	0	0	0	0	0	0	0	0	0	0	0	0	0	0	0	0	0	0	0	0	0	0	29	0	0	0	0	0	0	0	0	0	0	0	0	0	0	0	29	Opisthokonta	Ascomycota	Pezizomycotina
1059	ASV_1151	0	0	0	0	0	0	0	0	0	0	0	0	0	0	0	0	0	0	0	0	0	0	0	0	0	0	29	0	0	0	0	0	0	0	0	0	0	0	0	0	0	0	29	Opisthokonta	Ascomycota	Pezizomycotina	Dothideomycetes	Capnodiales
1060	ASV_1153	0	0	29	0	0	0	0	0	0	0	0	0	0	0	0	0	0	0	0	0	0	0	0	0	0	0	0	0	0	0	0	0	0	0	0	0	0	0	0	0	0	0	29	Opisthokonta	Basidiomycota	Agaricomycotina	Agaricomycetes	Agaricales
1061	ASV_1154	0	0	29	0	0	0	0	0	0	0	0	0	0	0	0	0	0	0	0	0	0	0	0	0	0	0	0	0	0	0	0	0	0	0	0	0	0	0	0	0	0	0	29	Opisthokonta	Ascomycota	Pezizomycotina
1062	ASV_1155	0	0	29	0	0	0	0	0	0	0	0	0	0	0	0	0	0	0	0	0	0	0	0	0	0	0	0	0	0	0	0	0	0	0	0	0	0	0	0	0	0	0	29	Opisthokonta	Ascomycota	Pezizomycotina
1063	ASV_1156	0	0	0	0	0	0	0	29	0	0	0	0	0	0	0	0	0	0	0	0	0	0	0	0	0	0	0	0	0	0	0	0	0	0	0	0	0	0	0	0	0	0	29	Opisthokonta	Ascomycota	Pezizomycotina	Leotiomycetes	Helotiales
1064	ASV_1157	0	0	0	0	0	0	0	0	0	0	0	0	0	0	0	0	0	0	0	0	0	0	0	0	0	0	0	0	0	0	0	0	0	0	0	0	0	0	0	0	29	0	29	Opisthokonta	Ascomycota	Pezizomycotina	Dothideomycetes	Capnodiales
1065	ASV_1158	0	0	0	0	0	0	0	0	0	0	0	0	0	0	0	0	0	0	29	0	0	0	0	0	0	0	0	0	0	0	0	0	0	0	0	0	0	0	0	0	0	0	29	Opisthokonta	Basidiomycota	Pucciniomycotina	Microbotryomycetes
1066	ASV_1160	0	0	0	0	0	0	0	0	0	0	0	0	0	0	0	0	0	13	16	0	0	0	0	0	0	0	0	0	0	0	0	0	0	0	0	0	0	0	0	0	0	0	29	Opisthokonta	Chytridiomycota	Incertae_Sedis	Chytridiomycetes	Rhizophydiales
1067	ASV_1161	0	0	0	0	0	0	0	0	0	0	0	0	28	0	0	0	0	0	0	0	0	0	0	0	0	0	0	0	0	0	0	0	0	0	0	0	0	0	0	0	0	0	28	Opisthokonta	Ascomycota	Pezizomycotina	Sordariomycetes	Sordariales
1068	ASV_1162	0	0	0	0	0	0	0	0	0	0	0	0	0	0	0	0	0	0	0	0	0	28	0	0	0	0	0	0	0	0	0	0	0	0	0	0	0	0	0	0	0	0	28	Opisthokonta	Basidiomycota	Agaricomycotina	Agaricomycetes
1069	ASV_1163	0	0	0	0	0	0	0	0	0	0	0	0	0	0	0	0	0	0	0	0	0	0	0	0	28	0	0	0	0	0	0	0	0	0	0	0	0	0	0	0	0	0	28	Opisthokonta	Basidiomycota	Agaricomycotina	Agaricomycetes	Agaricales
1070	ASV_1164	0	0	0	0	0	0	0	0	0	0	0	0	0	0	0	0	0	0	0	0	0	0	0	0	28	0	0	0	0	0	0	0	0	0	0	0	0	0	0	0	0	0	28	Opisthokonta	Basidiomycota	Agaricomycotina	Agaricomycetes	Polyporales
1071	ASV_1165	0	0	0	0	0	0	0	0	0	0	0	0	0	0	0	0	0	0	0	0	0	0	0	0	0	0	0	28	0	0	0	0	0	0	0	0	0	0	0	0	0	0	28	Opisthokonta	Ascomycota	Pezizomycotina	Leotiomycetes
1072	ASV_1166	0	0	28	0	0	0	0	0	0	0	0	0	0	0	0	0	0	0	0	0	0	0	0	0	0	0	0	0	0	0	0	0	0	0	0	0	0	0	0	0	0	0	28	Opisthokonta	Ascomycota	Pezizomycotina	Dothideomycetes	Capnodiales
1073	ASV_1167	0	0	28	0	0	0	0	0	0	0	0	0	0	0	0	0	0	0	0	0	0	0	0	0	0	0	0	0	0	0	0	0	0	0	0	0	0	0	0	0	0	0	28	Opisthokonta	Basidiomycota	Agaricomycotina	Agaricomycetes
1074	ASV_1168	0	0	28	0	0	0	0	0	0	0	0	0	0	0	0	0	0	0	0	0	0	0	0	0	0	0	0	0	0	0	0	0	0	0	0	0	0	0	0	0	0	0	28	Opisthokonta	Mucoromycota	Mortierellomycotina	Mortierellomycetes	Mortierellales
1075	ASV_1169	0	0	28	0	0	0	0	0	0	0	0	0	0	0	0	0	0	0	0	0	0	0	0	0	0	0	0	0	0	0	0	0	0	0	0	0	0	0	0	0	0	0	28	Opisthokonta	Ascomycota	Pezizomycotina	Dothideomycetes	Pleosporales
1076	ASV_1170	0	0	0	0	0	0	0	0	0	0	0	0	0	0	0	0	0	0	0	0	0	0	0	0	0	0	0	0	0	0	0	0	0	0	0	0	28	0	0	0	0	0	28	Opisthokonta	Incertae_Sedis
1077	ASV_1172	0	0	0	0	0	0	0	0	0	0	0	0	0	0	0	0	0	0	0	0	0	0	0	0	0	0	27	0	0	0	0	0	0	0	0	0	0	0	0	0	0	0	27	Opisthokonta	Basidiomycota	Agaricomycotina	Agaricomycetes
1078	ASV_1173	0	0	27	0	0	0	0	0	0	0	0	0	0	0	0	0	0	0	0	0	0	0	0	0	0	0	0	0	0	0	0	0	0	0	0	0	0	0	0	0	0	0	27	Opisthokonta	Basidiomycota	Agaricomycotina	Agaricomycetes	Agaricales
1079	ASV_1175	0	0	0	0	0	0	0	0	0	0	0	0	0	0	0	0	0	0	0	0	0	0	0	0	0	0	0	0	0	0	0	0	0	0	0	0	27	0	0	0	0	0	27	Opisthokonta	Chytridiomycota	Incertae_Sedis	Chytridiomycetes
1080	ASV_1177	0	0	0	0	0	0	0	0	0	0	0	0	0	0	0	0	0	0	27	0	0	0	0	0	0	0	0	0	0	0	0	0	0	0	0	0	0	0	0	0	0	0	27	Opisthokonta	Ascomycota	Pezizomycotina
1081	ASV_1178	0	0	0	0	0	0	0	0	0	0	0	0	0	0	0	0	0	27	0	0	0	0	0	0	0	0	0	0	0	0	0	0	0	0	0	0	0	0	0	0	0	0	27	Opisthokonta	Ascomycota	Pezizomycotina	Sordariomycetes	Hypocreales
1082	ASV_1179	0	0	0	0	0	0	0	0	0	0	0	15	0	0	11	0	0	0	0	0	0	0	0	0	0	0	0	0	0	0	0	0	0	0	0	0	0	0	0	0	0	0	26	Opisthokonta	Rozellomycota
1083	ASV_1180	0	0	0	0	0	0	0	0	0	0	0	0	0	0	0	0	0	0	0	0	0	26	0	0	0	0	0	0	0	0	0	0	0	0	0	0	0	0	0	0	0	0	26	Opisthokonta	Basidiomycota	Agaricomycotina	Agaricomycetes	Agaricales
1084	ASV_1181	0	0	26	0	0	0	0	0	0	0	0	0	0	0	0	0	0	0	0	0	0	0	0	0	0	0	0	0	0	0	0	0	0	0	0	0	0	0	0	0	0	0	26	Opisthokonta	Basidiomycota	Agaricomycotina	Tremellomycetes	Tremellales
1085	ASV_1182	0	0	0	0	0	0	0	0	0	0	0	0	0	0	0	0	0	0	0	0	0	0	0	0	0	0	0	0	0	0	0	0	0	0	0	0	0	0	26	0	0	0	26	Opisthokonta	Ascomycota	Pezizomycotina	Leotiomycetes	Helotiales
1086	ASV_1183	0	0	0	0	0	0	0	0	0	0	0	0	0	0	0	0	0	0	0	0	0	0	0	0	0	0	0	0	0	0	0	0	0	0	0	0	6	0	20	0	0	0	26	Opisthokonta	Chytridiomycota	Incertae_Sedis	Chytridiomycetes
1087	ASV_1184	0	0	0	0	0	0	0	0	0	0	0	0	0	0	0	0	0	0	0	0	0	0	0	0	0	0	0	0	0	0	0	0	0	0	0	0	26	0	0	0	0	0	26	Opisthokonta	Basidiomycota	Agaricomycotina
1088	ASV_1185	0	0	0	0	0	0	0	0	0	0	0	0	0	0	0	0	0	26	0	0	0	0	0	0	0	0	0	0	0	0	0	0	0	0	0	0	0	0	0	0	0	0	26	Opisthokonta	Basidiomycota	Agaricomycotina
1089	ASV_1186	0	0	0	0	0	0	0	0	0	0	0	0	0	0	14	0	0	0	2	0	0	0	0	4	0	0	4	0	0	0	0	1	0	0	0	0	0	0	0	0	0	0	25	Opisthokonta	Mucoromycota	Mortierellomycotina	Mortierellomycetes	Mortierellales
1090	ASV_1187	0	0	0	0	0	0	0	0	0	0	0	0	0	0	0	0	0	0	0	0	0	0	0	0	25	0	0	0	0	0	0	0	0	0	0	0	0	0	0	0	0	0	25	Opisthokonta	Basidiomycota	Agaricomycotina	Agaricomycetes	Agaricales
1091	ASV_1188	0	0	0	0	0	0	0	0	0	0	0	0	0	0	0	0	0	0	0	0	0	0	0	0	25	0	0	0	0	0	0	0	0	0	0	0	0	0	0	0	0	0	25	Opisthokonta	Basidiomycota	Agaricomycotina	Agaricomycetes
1092	ASV_1189	0	0	0	0	0	0	0	0	0	0	0	0	0	0	0	0	0	0	0	0	0	0	0	0	0	0	0	25	0	0	0	0	0	0	0	0	0	0	0	0	0	0	25	Opisthokonta	Ascomycota	Pezizomycotina	Dothideomycetes	Pleosporales
1093	ASV_1190	0	0	0	0	0	0	0	0	0	0	0	0	0	0	0	0	0	0	0	0	0	0	0	0	0	0	0	25	0	0	0	0	0	0	0	0	0	0	0	0	0	0	25	Opisthokonta	Chytridiomycota	Incertae_Sedis	Chytridiomycetes	Rhizophydiales
1094	ASV_1191	0	0	0	0	0	0	0	0	0	0	0	0	0	0	0	0	0	0	0	0	0	0	0	0	0	0	0	25	0	0	0	0	0	0	0	0	0	0	0	0	0	0	25	Opisthokonta	Mucoromycota	Mucoromycotina	Umbelopsidomycetes
1095	ASV_1192	0	0	0	0	0	0	0	0	0	0	0	0	0	0	0	0	0	0	0	0	0	0	0	0	0	0	0	25	0	0	0	0	0	0	0	0	0	0	0	0	0	0	25	Opisthokonta	Ascomycota	Pezizomycotina	Dothideomycetes	Pleosporales
1096	ASV_1193	0	0	0	0	0	0	0	0	0	0	0	0	0	0	0	0	0	0	0	0	0	0	0	0	0	0	25	0	0	0	0	0	0	0	0	0	0	0	0	0	0	0	25	Opisthokonta	Basidiomycota	Agaricomycotina	Agaricomycetes	Agaricales
1097	ASV_1194	0	0	0	0	0	0	0	0	0	0	0	0	0	0	0	0	0	0	0	0	0	0	0	0	0	0	25	0	0	0	0	0	0	0	0	0	0	0	0	0	0	0	25	Opisthokonta	Basidiomycota	Agaricomycotina
1098	ASV_1195	0	0	0	0	0	0	0	0	0	0	0	0	0	0	0	0	0	0	0	0	0	0	0	0	0	0	25	0	0	0	0	0	0	0	0	0	0	0	0	0	0	0	25	Opisthokonta	Basidiomycota	Agaricomycotina	Agaricomycetes
1099	ASV_1196	0	0	0	25	0	0	0	0	0	0	0	0	0	0	0	0	0	0	0	0	0	0	0	0	0	0	0	0	0	0	0	0	0	0	0	0	0	0	0	0	0	0	25	Opisthokonta	Basidiomycota	Agaricomycotina	Agaricomycetes	Polyporales
1100	ASV_1197	0	0	0	0	0	0	0	0	0	0	0	0	0	0	0	0	0	0	0	0	0	0	0	0	0	0	0	0	0	0	0	0	0	0	25	0	0	0	0	0	0	0	25	Opisthokonta	Chytridiomycota	Incertae_Sedis	Chytridiomycetes	Rhizophydiales
1101	ASV_1198	0	0	0	0	0	0	0	0	25	0	0	0	0	0	0	0	0	0	0	0	0	0	0	0	0	0	0	0	0	0	0	0	0	0	0	0	0	0	0	0	0	0	25	Opisthokonta	Ascomycota	Pezizomycotina
1102	ASV_1199	0	0	0	0	0	0	0	0	0	0	0	0	0	0	0	0	0	0	0	0	0	0	0	0	0	0	0	0	0	0	0	0	0	0	0	0	25	0	0	0	0	0	25	Opisthokonta	Mucoromycota	Mortierellomycotina	Mortierellomycetes	Mortierellales
1103	ASV_1200	0	0	0	0	0	0	0	25	0	0	0	0	0	0	0	0	0	0	0	0	0	0	0	0	0	0	0	0	0	0	0	0	0	0	0	0	0	0	0	0	0	0	25	Opisthokonta	Basidiomycota	Pucciniomycotina	Pucciniomycetes	Pucciniales
1104	ASV_1203	0	0	0	0	0	0	0	0	0	0	0	0	0	0	0	0	0	25	0	0	0	0	0	0	0	0	0	0	0	0	0	0	0	0	0	0	0	0	0	0	0	0	25	Opisthokonta	Ascomycota	Pezizomycotina	Sordariomycetes
1105	ASV_1204	0	0	0	0	0	0	0	0	0	0	0	0	0	0	0	0	24	0	0	0	0	0	0	0	0	0	0	0	0	0	0	0	0	0	0	0	0	0	0	0	0	0	24	Opisthokonta	Ascomycota	Pezizomycotina	Dothideomycetes	Capnodiales
1106	ASV_1205	0	0	0	0	0	0	0	0	0	0	0	0	0	24	0	0	0	0	0	0	0	0	0	0	0	0	0	0	0	0	0	0	0	0	0	0	0	0	0	0	0	0	24	Opisthokonta	Chytridiomycota	Incertae_Sedis	Chytridiomycetes	Rhizophydiales
1107	ASV_1206	0	0	0	0	0	0	0	0	0	0	0	0	0	0	0	0	0	0	0	0	0	0	0	0	24	0	0	0	0	0	0	0	0	0	0	0	0	0	0	0	0	0	24	Opisthokonta	Basidiomycota	Agaricomycotina	Agaricomycetes
1108	ASV_1207	0	0	0	0	0	0	0	0	0	0	0	0	0	0	0	0	0	0	0	0	0	0	0	24	0	0	0	0	0	0	0	0	0	0	0	0	0	0	0	0	0	0	24	Opisthokonta	Basidiomycota	Agaricomycotina	Agaricomycetes
1109	ASV_1208	0	0	24	0	0	0	0	0	0	0	0	0	0	0	0	0	0	0	0	0	0	0	0	0	0	0	0	0	0	0	0	0	0	0	0	0	0	0	0	0	0	0	24	Opisthokonta	Ascomycota	Pezizomycotina	Dothideomycetes	Capnodiales
1110	ASV_1209	0	0	24	0	0	0	0	0	0	0	0	0	0	0	0	0	0	0	0	0	0	0	0	0	0	0	0	0	0	0	0	0	0	0	0	0	0	0	0	0	0	0	24	Opisthokonta	Ascomycota	Pezizomycotina	Dothideomycetes	Pleosporales
1111	ASV_1210	0	0	9	7	2	0	0	0	0	0	0	0	0	0	0	0	0	0	0	0	0	0	0	0	0	0	0	0	0	0	1	0	0	2	3	0	0	0	0	0	0	0	24	Opisthokonta	Chytridiomycota	Incertae_Sedis	Chytridiomycetes
1112	ASV_1211	0	0	0	0	0	0	0	0	0	0	0	0	0	0	0	0	0	0	0	0	0	0	0	0	0	0	0	0	0	2	0	0	0	0	0	0	0	0	8	0	14	0	24	Opisthokonta	Basidiomycota	Agaricomycotina	Agaricomycetes
1113	ASV_1213	0	0	0	0	0	0	0	0	0	0	0	0	0	0	0	0	0	0	24	0	0	0	0	0	0	0	0	0	0	0	0	0	0	0	0	0	0	0	0	0	0	0	24	Opisthokonta	Chytridiomycota	Incertae_Sedis	Chytridiomycetes
1114	ASV_1214	0	0	0	0	0	0	0	0	0	0	0	0	0	0	0	0	0	24	0	0	0	0	0	0	0	0	0	0	0	0	0	0	0	0	0	0	0	0	0	0	0	0	24	Opisthokonta	Rozellomycota
1115	ASV_1215	0	0	0	0	0	0	0	0	0	0	0	0	0	0	0	0	0	24	0	0	0	0	0	0	0	0	0	0	0	0	0	0	0	0	0	0	0	0	0	0	0	0	24	Opisthokonta	Mucoromycota
1116	ASV_1216	0	0	0	0	0	0	0	0	0	0	0	23	0	0	0	0	0	0	0	0	0	0	0	0	0	0	0	0	0	0	0	0	0	0	0	0	0	0	0	0	0	0	23	Opisthokonta	Chytridiomycota	Incertae_Sedis	Chytridiomycetes	Chytridiales
1117	ASV_1217	0	0	0	0	0	0	0	0	0	0	0	0	0	0	23	0	0	0	0	0	0	0	0	0	0	0	0	0	0	0	0	0	0	0	0	0	0	0	0	0	0	0	23	Opisthokonta	Basidiomycota	Pucciniomycotina	Pucciniomycetes	Pucciniales
1118	ASV_1218	0	0	0	0	0	0	0	0	0	0	0	0	0	0	0	0	0	0	0	0	0	23	0	0	0	0	0	0	0	0	0	0	0	0	0	0	0	0	0	0	0	0	23	Opisthokonta	Basidiomycota	Agaricomycotina	Agaricomycetes	Agaricales
1119	ASV_1219	0	0	0	0	0	0	0	0	0	0	0	0	0	0	0	0	0	0	0	0	0	0	0	0	23	0	0	0	0	0	0	0	0	0	0	0	0	0	0	0	0	0	23	Opisthokonta	Ascomycota	Pezizomycotina
1120	ASV_1220	0	0	0	0	0	0	0	0	0	0	0	0	0	0	0	0	0	0	0	0	0	0	0	0	23	0	0	0	0	0	0	0	0	0	0	0	0	0	0	0	0	0	23	Opisthokonta	Basidiomycota	Agaricomycotina	Agaricomycetes	Agaricales
1121	ASV_1221	0	0	0	0	0	0	0	0	0	0	0	0	0	0	0	0	0	0	0	0	0	0	0	0	7	0	0	0	0	0	11	0	0	0	0	0	0	5	0	0	0	0	23	Opisthokonta	Incertae_Sedis
1122	ASV_1222	0	0	0	0	0	0	0	0	0	0	0	0	0	0	0	0	0	0	0	0	0	0	0	0	0	0	23	0	0	0	0	0	0	0	0	0	0	0	0	0	0	0	23	Opisthokonta	Ascomycota	Pezizomycotina	Leotiomycetes	Helotiales
1123	ASV_1223	0	0	23	0	0	0	0	0	0	0	0	0	0	0	0	0	0	0	0	0	0	0	0	0	0	0	0	0	0	0	0	0	0	0	0	0	0	0	0	0	0	0	23	Opisthokonta	Ascomycota	Pezizomycotina	Eurotiomycetes	Chaetothyriales
1124	ASV_1224	0	0	14	0	0	0	0	0	0	0	0	0	0	0	0	0	0	0	0	0	0	0	0	0	0	0	0	0	0	0	9	0	0	0	0	0	0	0	0	0	0	0	23	Opisthokonta	Basidiomycota	Agaricomycotina	Agaricomycetes
1125	ASV_1225	0	0	7	0	0	0	0	0	0	0	0	0	0	0	0	0	0	0	0	0	0	0	0	0	0	0	0	0	0	0	13	3	0	0	0	0	0	0	0	0	0	0	23	Opisthokonta	Chytridiomycota	Incertae_Sedis	Chytridiomycetes	Spizellomycetales
1126	ASV_1226	17	0	2	0	0	0	4	0	0	0	0	0	0	0	0	0	0	0	0	0	0	0	0	0	0	0	0	0	0	0	0	0	0	0	0	0	0	0	0	0	0	0	23	Opisthokonta	Ascomycota	Saccharomycotina	Saccharomycetes	Saccharomycetales
1127	ASV_1227	0	0	0	8	0	0	0	0	0	0	0	0	0	0	0	0	0	0	0	0	0	0	0	0	0	0	0	0	0	0	0	4	0	0	0	0	0	0	0	0	7	4	23	Opisthokonta	Basidiomycota	Agaricomycotina	Agaricomycetes
1128	ASV_1228	0	0	0	0	0	0	0	0	0	0	0	0	0	0	0	0	0	0	0	0	0	0	0	0	0	0	0	0	0	0	0	23	0	0	0	0	0	0	0	0	0	0	23	Opisthokonta	Ascomycota	Pezizomycotina	Sordariomycetes
1129	ASV_1229	0	0	0	0	0	23	0	0	0	0	0	0	0	0	0	0	0	0	0	0	0	0	0	0	0	0	0	0	0	0	0	0	0	0	0	0	0	0	0	0	0	0	23	Opisthokonta	Ascomycota	Pezizomycotina	Sordariomycetes	Sordariales
1130	ASV_1230	0	0	0	0	0	0	0	0	0	0	0	0	0	0	0	0	0	0	0	0	0	0	0	0	0	0	0	0	0	0	0	0	0	0	0	0	23	0	0	0	0	0	23	Opisthokonta	Basidiomycota	Agaricomycotina
1131	ASV_1232	0	0	0	0	0	0	0	0	0	0	0	0	0	0	0	0	0	23	0	0	0	0	0	0	0	0	0	0	0	0	0	0	0	0	0	0	0	0	0	0	0	0	23	Opisthokonta	Incertae_Sedis
1132	ASV_1233	0	0	0	0	0	0	0	0	0	0	0	0	0	0	0	0	0	0	0	23	0	0	0	0	0	0	0	0	0	0	0	0	0	0	0	0	0	0	0	0	0	0	23	Opisthokonta	Basidiomycota	Agaricomycotina	Agaricomycetes	Polyporales
1133	ASV_1234	0	0	0	0	0	0	0	0	0	0	0	0	0	0	0	0	0	0	0	0	0	0	0	0	22	0	0	0	0	0	0	0	0	0	0	0	0	0	0	0	0	0	22	Opisthokonta	Basidiomycota	Agaricomycotina	Agaricomycetes	Polyporales
1134	ASV_1235	0	0	0	0	0	0	0	0	0	0	0	0	0	0	0	0	0	0	0	0	0	0	0	0	0	22	0	0	0	0	0	0	0	0	0	0	0	0	0	0	0	0	22	Opisthokonta	Ascomycota	Saccharomycotina	Saccharomycetes	Saccharomycetales
1135	ASV_1236	0	0	0	0	0	0	0	0	0	0	0	0	0	0	0	0	0	0	0	0	0	0	0	0	0	0	0	0	22	0	0	0	0	0	0	0	0	0	0	0	0	0	22	Opisthokonta	Ascomycota	Pezizomycotina	Eurotiomycetes
1136	ASV_1237	0	0	0	22	0	0	0	0	0	0	0	0	0	0	0	0	0	0	0	0	0	0	0	0	0	0	0	0	0	0	0	0	0	0	0	0	0	0	0	0	0	0	22	Opisthokonta	Basidiomycota	Agaricomycotina	Tremellomycetes	Tremellales
1137	ASV_1238	0	0	0	0	7	0	0	0	0	0	0	0	0	0	0	0	0	0	0	0	0	0	0	0	0	0	0	0	0	0	0	15	0	0	0	0	0	0	0	0	0	0	22	Opisthokonta	Ascomycota	Pezizomycotina	Dothideomycetes	Pleosporales
1138	ASV_1239	0	0	0	0	0	0	0	0	0	0	0	0	0	0	0	0	0	0	0	0	0	0	0	0	0	0	0	0	0	22	0	0	0	0	0	0	0	0	0	0	0	0	22	Opisthokonta	Basidiomycota	Agaricomycotina	Agaricomycetes
1139	ASV_1240	0	0	0	0	0	0	0	0	0	0	0	0	0	0	0	0	0	0	0	0	0	0	0	0	0	0	0	0	0	0	0	0	0	22	0	0	0	0	0	0	0	0	22	Opisthokonta	Ascomycota	Pezizomycotina	Dothideomycetes
1140	ASV_1241	0	0	0	0	0	22	0	0	0	0	0	0	0	0	0	0	0	0	0	0	0	0	0	0	0	0	0	0	0	0	0	0	0	0	0	0	0	0	0	0	0	0	22	Opisthokonta	Ascomycota	Pezizomycotina	Dothideomycetes
1141	ASV_1242	0	0	0	0	0	0	0	0	0	0	0	0	0	0	0	0	0	0	0	0	0	0	0	0	0	0	0	0	0	0	0	0	0	0	0	22	0	0	0	0	0	0	22	Opisthokonta	Ascomycota	Pezizomycotina	Sordariomycetes	Hypocreales
1142	ASV_1243	0	0	0	0	0	0	0	0	0	0	0	0	0	0	0	0	0	0	0	0	0	0	0	0	0	0	0	0	0	0	0	0	0	0	0	0	0	0	22	0	0	0	22	Opisthokonta	Ascomycota	Pezizomycotina	Dothideomycetes	Capnodiales
1143	ASV_1244	0	0	0	0	0	0	0	0	0	0	0	0	0	0	0	0	0	0	0	0	0	0	0	0	0	0	0	0	0	0	0	0	0	0	0	0	0	0	0	0	0	22	22	Opisthokonta	Basidiomycota	Agaricomycotina	Agaricomycetes
1144	ASV_1245	0	0	0	0	0	0	0	0	0	0	0	0	0	0	0	0	0	22	0	0	0	0	0	0	0	0	0	0	0	0	0	0	0	0	0	0	0	0	0	0	0	0	22	Opisthokonta	Basidiomycota	Agaricomycotina	Agaricomycetes	Agaricales
1145	ASV_1246	0	0	0	0	0	0	0	0	0	0	0	0	0	0	0	0	0	22	0	0	0	0	0	0	0	0	0	0	0	0	0	0	0	0	0	0	0	0	0	0	0	0	22	Opisthokonta	Chytridiomycota	Incertae_Sedis	Chytridiomycetes
1146	ASV_1247	0	0	0	0	0	0	0	0	0	0	0	0	0	0	0	0	0	0	0	22	0	0	0	0	0	0	0	0	0	0	0	0	0	0	0	0	0	0	0	0	0	0	22	Opisthokonta	Basidiomycota	Agaricomycotina	Tremellomycetes	Tremellales
1147	ASV_1248	0	0	0	0	0	0	0	0	0	0	0	0	0	0	0	0	0	0	0	0	0	21	0	0	0	0	0	0	0	0	0	0	0	0	0	0	0	0	0	0	0	0	21	Opisthokonta	Basidiomycota	Agaricomycotina	Agaricomycetes
1148	ASV_1249	0	0	0	0	0	0	0	0	0	0	0	0	0	0	0	0	0	0	0	0	0	0	21	0	0	0	0	0	0	0	0	0	0	0	0	0	0	0	0	0	0	0	21	Opisthokonta	Basidiomycota	Pucciniomycotina	Microbotryomycetes
1149	ASV_1250	0	0	0	0	0	0	0	0	0	0	0	0	0	0	0	0	0	0	0	0	0	0	0	0	21	0	0	0	0	0	0	0	0	0	0	0	0	0	0	0	0	0	21	Opisthokonta	Basidiomycota	Agaricomycotina	Agaricomycetes	Polyporales
1150	ASV_1251	0	0	0	0	0	0	0	0	0	0	0	0	0	0	0	0	0	0	0	0	0	0	0	0	0	0	0	0	0	21	0	0	0	0	0	0	0	0	0	0	0	0	21	Opisthokonta	Ascomycota	Pezizomycotina
1151	ASV_1252	0	0	0	0	0	0	0	0	0	0	0	0	0	0	0	0	0	0	0	0	0	0	0	0	0	0	0	0	0	21	0	0	0	0	0	0	0	0	0	0	0	0	21	Opisthokonta	Basidiomycota	Agaricomycotina	Agaricomycetes	Agaricales
1152	ASV_1254	0	0	0	0	0	0	0	0	0	0	0	0	0	0	0	0	0	0	21	0	0	0	0	0	0	0	0	0	0	0	0	0	0	0	0	0	0	0	0	0	0	0	21	Opisthokonta	Basidiomycota	Agaricomycotina	Tremellomycetes	Cystofilobasidiales
1153	ASV_1256	0	0	0	0	0	0	0	0	0	0	0	0	0	0	0	0	0	21	0	0	0	0	0	0	0	0	0	0	0	0	0	0	0	0	0	0	0	0	0	0	0	0	21	Opisthokonta	Chytridiomycota	Incertae_Sedis	Chytridiomycetes	Rhizophydiales
1154	ASV_1257	0	0	0	0	0	0	0	0	0	0	0	0	0	0	0	0	13	0	7	0	0	0	0	0	0	0	0	0	0	0	0	0	0	0	0	0	0	0	0	0	0	0	20	Opisthokonta	Chytridiomycota	Incertae_Sedis	Chytridiomycetes
1155	ASV_1258	0	0	0	0	0	0	0	0	0	0	0	0	0	0	20	0	0	0	0	0	0	0	0	0	0	0	0	0	0	0	0	0	0	0	0	0	0	0	0	0	0	0	20	Opisthokonta	Basidiomycota	Agaricomycotina	Agaricomycetes	Agaricales
1156	ASV_1259	0	0	0	0	0	0	0	0	0	0	20	0	0	0	0	0	0	0	0	0	0	0	0	0	0	0	0	0	0	0	0	0	0	0	0	0	0	0	0	0	0	0	20	Opisthokonta	Incertae_Sedis
1157	ASV_1260	0	0	0	0	0	0	0	0	0	0	0	0	0	0	0	0	0	0	0	6	0	5	9	0	0	0	0	0	0	0	0	0	0	0	0	0	0	0	0	0	0	0	20	Opisthokonta	Basidiomycota	Agaricomycotina	Tremellomycetes	Tremellales
1158	ASV_1261	0	0	0	0	0	0	0	0	0	0	0	0	0	0	0	0	0	0	0	0	0	0	0	0	20	0	0	0	0	0	0	0	0	0	0	0	0	0	0	0	0	0	20	Opisthokonta	Ascomycota	Pezizomycotina	Leotiomycetes	Helotiales
1159	ASV_1264	0	0	20	0	0	0	0	0	0	0	0	0	0	0	0	0	0	0	0	0	0	0	0	0	0	0	0	0	0	0	0	0	0	0	0	0	0	0	0	0	0	0	20	Opisthokonta	Ascomycota	Pezizomycotina	Sordariomycetes	Hypocreales
1160	ASV_1265	0	0	20	0	0	0	0	0	0	0	0	0	0	0	0	0	0	0	0	0	0	0	0	0	0	0	0	0	0	0	0	0	0	0	0	0	0	0	0	0	0	0	20	Opisthokonta	Chytridiomycota	Incertae_Sedis	Chytridiomycetes
1161	ASV_1266	0	0	0	0	0	0	0	0	0	0	0	0	0	0	0	0	0	0	0	0	0	0	0	0	0	0	0	0	0	13	0	5	0	0	0	0	0	0	0	2	0	0	20	Opisthokonta	Basidiomycota	Agaricomycotina	Agaricomycetes	Agaricales
1162	ASV_1267	0	0	0	0	0	0	0	0	0	0	0	0	0	0	0	0	0	0	0	0	0	0	0	0	0	0	0	0	0	20	0	0	0	0	0	0	0	0	0	0	0	0	20	Opisthokonta	Basidiomycota
1163	ASV_1268	0	0	0	0	0	0	0	0	0	0	0	0	0	0	0	0	0	0	0	0	0	0	0	0	0	0	0	0	0	20	0	0	0	0	0	0	0	0	0	0	0	0	20	Opisthokonta	Basidiomycota	Agaricomycotina	Agaricomycetes
1164	ASV_1269	0	0	0	0	0	0	0	0	0	0	0	0	0	0	0	0	0	0	0	0	0	0	0	0	0	0	0	0	0	0	0	0	0	0	20	0	0	0	0	0	0	0	20	Opisthokonta	Chytridiomycota	Incertae_Sedis	Chytridiomycetes	Rhizophydiales
1165	ASV_1270	0	0	0	0	0	0	0	0	0	0	0	0	0	0	0	0	0	0	0	0	0	0	0	0	0	0	0	0	0	0	0	0	0	0	0	0	20	0	0	0	0	0	20	Opisthokonta	Chytridiomycota	Incertae_Sedis	Chytridiomycetes
1166	ASV_1271	0	0	0	0	0	0	0	0	0	0	0	0	0	0	0	0	0	0	0	0	0	0	0	0	0	0	0	0	0	0	0	0	0	0	0	0	0	0	0	0	0	20	20	Opisthokonta	Ascomycota	Pezizomycotina	Sordariomycetes
1167	ASV_1273	0	0	0	0	0	0	0	0	0	0	0	0	0	0	0	0	0	0	20	0	0	0	0	0	0	0	0	0	0	0	0	0	0	0	0	0	0	0	0	0	0	0	20	Opisthokonta	Basidiomycota
1168	ASV_1274	0	0	0	0	0	0	0	0	0	0	0	0	0	0	0	0	0	0	20	0	0	0	0	0	0	0	0	0	0	0	0	0	0	0	0	0	0	0	0	0	0	0	20	Opisthokonta	Chytridiomycota	Incertae_Sedis	Chytridiomycetes
1169	ASV_1275	0	0	0	0	0	0	0	0	0	0	0	0	0	0	0	0	0	20	0	0	0	0	0	0	0	0	0	0	0	0	0	0	0	0	0	0	0	0	0	0	0	0	20	Opisthokonta	Rozellomycota
1170	ASV_1277	0	0	0	0	0	0	0	0	0	19	0	0	0	0	0	0	0	0	0	0	0	0	0	0	0	0	0	0	0	0	0	0	0	0	0	0	0	0	0	0	0	0	19	Opisthokonta	Chytridiomycota	Incertae_Sedis	Chytridiomycetes	Rhizophydiales
1171	ASV_1278	0	0	0	0	0	0	0	0	0	0	0	0	0	0	16	0	0	0	0	0	0	0	0	0	0	0	0	0	0	0	3	0	0	0	0	0	0	0	0	0	0	0	19	Opisthokonta	Basidiomycota	Agaricomycotina	Agaricomycetes
1172	ASV_1279	0	0	0	0	0	0	0	0	0	0	0	0	0	0	0	19	0	0	0	0	0	0	0	0	0	0	0	0	0	0	0	0	0	0	0	0	0	0	0	0	0	0	19	Opisthokonta	Incertae_Sedis
1173	ASV_1280	0	0	0	0	0	0	0	0	0	0	0	0	0	0	0	0	0	0	0	0	0	19	0	0	0	0	0	0	0	0	0	0	0	0	0	0	0	0	0	0	0	0	19	Opisthokonta	Ascomycota	Pezizomycotina	Dothideomycetes	Pleosporales
1174	ASV_1281	0	0	0	0	0	0	0	0	0	0	0	0	0	0	0	0	0	0	0	0	0	0	0	0	19	0	0	0	0	0	0	0	0	0	0	0	0	0	0	0	0	0	19	Opisthokonta	Basidiomycota	Agaricomycotina	Agaricomycetes	Polyporales
1175	ASV_1282	0	0	0	0	0	0	0	0	0	0	0	0	0	0	0	0	0	0	0	0	0	0	0	0	19	0	0	0	0	0	0	0	0	0	0	0	0	0	0	0	0	0	19	Opisthokonta	Ascomycota	Pezizomycotina	Sordariomycetes
1176	ASV_1283	0	0	0	0	0	0	0	0	0	0	0	0	0	0	0	0	0	0	0	0	0	0	0	0	0	0	0	19	0	0	0	0	0	0	0	0	0	0	0	0	0	0	19	Opisthokonta	Basidiomycota	Ustilaginomycotina	Exobasidiomycetes
1177	ASV_1284	0	0	0	0	0	0	0	0	0	0	0	0	0	0	0	0	0	0	0	0	0	0	0	19	0	0	0	0	0	0	0	0	0	0	0	0	0	0	0	0	0	0	19	Opisthokonta	Basidiomycota	Agaricomycotina	Agaricomycetes
1178	ASV_1286	0	0	0	0	0	0	0	0	0	0	0	0	0	0	0	0	0	0	0	0	0	0	0	0	0	0	19	0	0	0	0	0	0	0	0	0	0	0	0	0	0	0	19	Opisthokonta	Basidiomycota	Agaricomycotina	Agaricomycetes
1179	ASV_1288	0	0	0	0	0	0	0	0	0	0	0	0	0	0	0	0	0	0	0	0	0	0	0	0	0	14	0	0	0	0	5	0	0	0	0	0	0	0	0	0	0	0	19	Opisthokonta	Chytridiomycota	Incertae_Sedis	Chytridiomycetes	Rhizophydiales
1180	ASV_1289	0	0	0	0	0	5	0	0	0	0	0	0	0	0	0	0	0	0	0	0	0	0	0	0	0	14	0	0	0	0	0	0	0	0	0	0	0	0	0	0	0	0	19	Opisthokonta	Ascomycota	Pezizomycotina
1181	ASV_1291	0	0	0	12	0	0	0	0	0	0	0	0	0	0	0	0	0	0	0	0	0	0	0	0	0	0	0	0	0	0	7	0	0	0	0	0	0	0	0	0	0	0	19	Opisthokonta	Ascomycota	Pezizomycotina	Sordariomycetes
1182	ASV_1292	0	0	0	19	0	0	0	0	0	0	0	0	0	0	0	0	0	0	0	0	0	0	0	0	0	0	0	0	0	0	0	0	0	0	0	0	0	0	0	0	0	0	19	Opisthokonta	Ascomycota	Pezizomycotina	Dothideomycetes	Capnodiales
1183	ASV_1293	0	0	0	0	0	0	0	0	0	0	0	0	0	0	0	0	0	0	0	0	0	0	0	0	0	0	0	0	0	0	0	19	0	0	0	0	0	0	0	0	0	0	19	Opisthokonta	Ascomycota	Pezizomycotina	Eurotiomycetes	Chaetothyriales
1184	ASV_1294	0	0	0	0	0	0	0	0	0	0	0	0	0	0	0	0	0	0	0	0	0	0	0	0	0	0	0	0	0	13	0	6	0	0	0	0	0	0	0	0	0	0	19	Opisthokonta	Basidiomycota	Agaricomycotina	Agaricomycetes	Cantharellales
1185	ASV_1295	0	0	0	0	0	0	0	0	0	0	0	0	0	0	0	0	0	0	0	0	0	0	0	0	0	0	0	0	0	0	0	6	0	0	0	0	0	13	0	0	0	0	19	Opisthokonta	Ascomycota	Pezizomycotina	Sordariomycetes
1186	ASV_1296	0	0	0	0	0	5	14	0	0	0	0	0	0	0	0	0	0	0	0	0	0	0	0	0	0	0	0	0	0	0	0	0	0	0	0	0	0	0	0	0	0	0	19	Opisthokonta	Chytridiomycota	Incertae_Sedis	Chytridiomycetes
1187	ASV_1297	0	0	0	0	0	0	0	0	19	0	0	0	0	0	0	0	0	0	0	0	0	0	0	0	0	0	0	0	0	0	0	0	0	0	0	0	0	0	0	0	0	0	19	Opisthokonta	Ascomycota	Pezizomycotina
1188	ASV_1298	0	0	0	0	0	0	0	0	0	0	0	0	0	0	0	0	0	0	0	0	0	0	0	0	0	0	0	0	0	0	0	0	0	0	0	0	0	0	0	0	0	19	19	Opisthokonta	Mucoromycota
1189	ASV_1299	0	0	0	0	0	0	0	0	0	0	0	0	0	0	0	0	0	15	4	0	0	0	0	0	0	0	0	0	0	0	0	0	0	0	0	0	0	0	0	0	0	0	19	Opisthokonta	Incertae_Sedis
1190	ASV_1300	0	0	0	0	0	0	0	0	0	0	0	0	0	0	0	0	0	19	0	0	0	0	0	0	0	0	0	0	0	0	0	0	0	0	0	0	0	0	0	0	0	0	19	Opisthokonta	Mucoromycota	Mucoromycetes
1191	ASV_1301	0	0	0	0	0	0	0	0	0	0	0	0	0	0	0	0	0	19	0	0	0	0	0	0	0	0	0	0	0	0	0	0	0	0	0	0	0	0	0	0	0	0	19	Opisthokonta	Ascomycota	Pezizomycotina	Dothideomycetes	Dothideales
1192	ASV_1302	0	0	0	0	0	0	0	0	0	18	0	0	0	0	0	0	0	0	0	0	0	0	0	0	0	0	0	0	0	0	0	0	0	0	0	0	0	0	0	0	0	0	18	Opisthokonta	Chytridiomycota	Incertae_Sedis	Chytridiomycetes	Rhizophydiales
1193	ASV_1303	0	0	0	0	0	0	0	0	0	0	18	0	0	0	0	0	0	0	0	0	0	0	0	0	0	0	0	0	0	0	0	0	0	0	0	0	0	0	0	0	0	0	18	Opisthokonta	Chytridiomycota	Incertae_Sedis	Chytridiomycetes
1194	ASV_1305	0	0	0	0	0	0	0	0	0	0	0	0	0	0	0	0	0	0	0	0	0	0	18	0	0	0	0	0	0	0	0	0	0	0	0	0	0	0	0	0	0	0	18	Opisthokonta	Ascomycota	Pezizomycotina
1195	ASV_1306	0	0	0	0	0	0	0	0	0	0	0	0	0	0	0	0	0	0	0	0	0	0	0	0	18	0	0	0	0	0	0	0	0	0	0	0	0	0	0	0	0	0	18	Opisthokonta	Basidiomycota	Agaricomycotina	Agaricomycetes
1196	ASV_1307	0	0	0	0	0	0	0	0	0	0	0	0	0	0	0	0	0	0	0	0	0	0	0	0	18	0	0	0	0	0	0	0	0	0	0	0	0	0	0	0	0	0	18	Opisthokonta	Basidiomycota	Agaricomycotina	Agaricomycetes
1197	ASV_1311	0	0	0	0	0	0	0	0	0	0	0	0	0	0	0	0	0	0	0	0	0	0	0	0	0	0	18	0	0	0	0	0	0	0	0	0	0	0	0	0	0	0	18	Opisthokonta	Incertae_Sedis
1198	ASV_1312	0	0	0	0	0	0	0	0	0	0	0	0	0	0	0	0	0	0	0	0	0	0	0	0	0	0	18	0	0	0	0	0	0	0	0	0	0	0	0	0	0	0	18	Opisthokonta	Chytridiomycota	Incertae_Sedis	Chytridiomycetes
1199	ASV_1313	0	0	0	0	0	0	0	0	0	0	0	0	0	0	0	0	0	0	0	0	0	0	0	0	0	0	18	0	0	0	0	0	0	0	0	0	0	0	0	0	0	0	18	Opisthokonta	Basidiomycota	Agaricomycotina
1200	ASV_1315	0	0	18	0	0	0	0	0	0	0	0	0	0	0	0	0	0	0	0	0	0	0	0	0	0	0	0	0	0	0	0	0	0	0	0	0	0	0	0	0	0	0	18	Opisthokonta	Ascomycota	Pezizomycotina	Dothideomycetes	Capnodiales
1201	ASV_1316	0	0	0	0	0	6	0	0	0	0	0	0	0	0	0	0	0	0	0	0	0	0	0	0	0	0	0	0	0	0	12	0	0	0	0	0	0	0	0	0	0	0	18	Opisthokonta	Basidiomycota	Agaricomycotina	Agaricomycetes
1202	ASV_1317	0	0	0	18	0	0	0	0	0	0	0	0	0	0	0	0	0	0	0	0	0	0	0	0	0	0	0	0	0	0	0	0	0	0	0	0	0	0	0	0	0	0	18	Opisthokonta	Ascomycota	Pezizomycotina	Dothideomycetes	Pleosporales
1203	ASV_1318	0	0	0	18	0	0	0	0	0	0	0	0	0	0	0	0	0	0	0	0	0	0	0	0	0	0	0	0	0	0	0	0	0	0	0	0	0	0	0	0	0	0	18	Opisthokonta	Basidiomycota	Agaricomycotina	Agaricomycetes	Agaricales
1204	ASV_1319	0	0	0	2	0	0	0	0	2	0	0	0	0	0	0	0	0	0	0	0	0	0	0	0	0	0	0	0	0	0	0	0	0	0	5	0	4	0	0	0	0	5	18	Opisthokonta	Chytridiomycota	Incertae_Sedis	Chytridiomycetes
1205	ASV_1320	0	0	0	0	0	0	0	0	0	0	0	0	0	0	0	0	0	0	0	0	0	0	0	0	0	0	0	0	0	0	0	0	0	0	0	0	18	0	0	0	0	0	18	Opisthokonta	Chytridiomycota	Incertae_Sedis	Chytridiomycetes
1206	ASV_1322	0	0	0	0	0	0	0	0	0	0	0	0	0	0	0	0	0	18	0	0	0	0	0	0	0	0	0	0	0	0	0	0	0	0	0	0	0	0	0	0	0	0	18	Opisthokonta	Chytridiomycota	Incertae_Sedis	Chytridiomycetes
1207	ASV_1323	0	0	0	0	0	0	0	0	0	0	0	0	0	0	0	0	0	18	0	0	0	0	0	0	0	0	0	0	0	0	0	0	0	0	0	0	0	0	0	0	0	0	18	Opisthokonta	Basidiomycota	Ustilaginomycotina	Exobasidiomycetes
1208	ASV_1324	0	0	0	0	0	0	0	0	0	0	0	0	0	0	0	0	17	0	0	0	0	0	0	0	0	0	0	0	0	0	0	0	0	0	0	0	0	0	0	0	0	0	17	Opisthokonta	Incertae_Sedis
1209	ASV_1326	0	0	0	0	0	0	0	0	0	0	0	0	0	17	0	0	0	0	0	0	0	0	0	0	0	0	0	0	0	0	0	0	0	0	0	0	0	0	0	0	0	0	17	Opisthokonta	Chytridiomycota	Incertae_Sedis	Chytridiomycetes
1210	ASV_1332	0	0	0	0	0	0	0	0	0	0	0	0	0	0	0	0	0	0	0	0	0	0	0	0	0	0	17	0	0	0	0	0	0	0	0	0	0	0	0	0	0	0	17	Opisthokonta	Basidiomycota	Agaricomycotina	Agaricomycetes
1211	ASV_1333	0	0	17	0	0	0	0	0	0	0	0	0	0	0	0	0	0	0	0	0	0	0	0	0	0	0	0	0	0	0	0	0	0	0	0	0	0	0	0	0	0	0	17	Opisthokonta	Ascomycota	Pezizomycotina	Eurotiomycetes	Chaetothyriales
1212	ASV_1334	0	0	17	0	0	0	0	0	0	0	0	0	0	0	0	0	0	0	0	0	0	0	0	0	0	0	0	0	0	0	0	0	0	0	0	0	0	0	0	0	0	0	17	Opisthokonta	Basidiomycota	Agaricomycotina	Agaricomycetes
1213	ASV_1335	17	0	0	0	0	0	0	0	0	0	0	0	0	0	0	0	0	0	0	0	0	0	0	0	0	0	0	0	0	0	0	0	0	0	0	0	0	0	0	0	0	0	17	Opisthokonta	Ascomycota	Pezizomycotina	Leotiomycetes
1214	ASV_1336	0	0	0	0	0	17	0	0	0	0	0	0	0	0	0	0	0	0	0	0	0	0	0	0	0	0	0	0	0	0	0	0	0	0	0	0	0	0	0	0	0	0	17	Opisthokonta	Ascomycota	Pezizomycotina	Sordariomycetes
1215	ASV_1337	0	0	0	0	0	0	0	0	0	0	0	0	0	0	0	0	0	0	0	0	0	0	0	0	0	0	0	0	0	0	0	0	17	0	0	0	0	0	0	0	0	0	17	Opisthokonta	Ascomycota	Pezizomycotina
1216	ASV_1338	0	0	0	0	0	0	0	0	0	0	0	0	0	0	0	0	0	0	0	0	0	0	0	0	0	0	0	0	0	0	0	0	0	0	0	0	12	0	5	0	0	0	17	Opisthokonta	Chytridiomycota	Incertae_Sedis	Chytridiomycetes
1217	ASV_1339	0	0	0	0	0	0	0	0	17	0	0	0	0	0	0	0	0	0	0	0	0	0	0	0	0	0	0	0	0	0	0	0	0	0	0	0	0	0	0	0	0	0	17	Opisthokonta	Ascomycota	Pezizomycotina	Dothideomycetes	Capnodiales
1218	ASV_1340	0	0	0	0	0	0	0	0	0	0	0	0	0	0	0	0	0	0	0	0	0	0	0	0	0	0	0	0	0	0	0	0	0	0	0	0	0	0	0	0	11	6	17	Opisthokonta	Chytridiomycota	Incertae_Sedis	Chytridiomycetes
1219	ASV_1342	0	0	0	0	0	0	0	0	0	0	0	0	0	0	0	0	0	0	17	0	0	0	0	0	0	0	0	0	0	0	0	0	0	0	0	0	0	0	0	0	0	0	17	Opisthokonta	Neocallimastigomycota
1220	ASV_1343	0	0	0	0	0	0	0	0	0	0	0	0	0	0	0	0	0	17	0	0	0	0	0	0	0	0	0	0	0	0	0	0	0	0	0	0	0	0	0	0	0	0	17	Opisthokonta	Ascomycota	Pezizomycotina	Dothideomycetes	Capnodiales
1221	ASV_1344	0	0	0	0	0	0	0	0	0	0	0	0	0	0	0	0	16	0	0	0	0	0	0	0	0	0	0	0	0	0	0	0	0	0	0	0	0	0	0	0	0	0	16	Opisthokonta	Ascomycota	Pezizomycotina	Dothideomycetes	Pleosporales
1222	ASV_1345	0	0	0	0	0	0	0	0	0	0	0	0	0	0	0	0	16	0	0	0	0	0	0	0	0	0	0	0	0	0	0	0	0	0	0	0	0	0	0	0	0	0	16	Opisthokonta	Basidiomycota	Agaricomycotina	Agaricomycetes
1223	ASV_1346	0	0	0	0	0	0	0	0	0	0	0	0	16	0	0	0	0	0	0	0	0	0	0	0	0	0	0	0	0	0	0	0	0	0	0	0	0	0	0	0	0	0	16	Opisthokonta	Basidiomycota	Agaricomycotina	Agaricomycetes	Agaricales
1224	ASV_1348	0	0	0	0	0	0	0	0	0	0	0	0	0	5	0	0	0	0	0	0	0	0	0	0	0	0	0	3	0	0	0	0	0	0	0	0	8	0	0	0	0	0	16	Opisthokonta	Mucoromycota
1225	ASV_1349	0	0	0	0	0	0	0	0	0	0	0	0	0	0	0	0	0	0	0	0	0	11	5	0	0	0	0	0	0	0	0	0	0	0	0	0	0	0	0	0	0	0	16	Opisthokonta	Ascomycota	Pezizomycotina
1226	ASV_1350	0	0	0	0	0	0	0	0	0	0	0	0	0	0	0	0	0	0	0	0	0	0	0	0	16	0	0	0	0	0	0	0	0	0	0	0	0	0	0	0	0	0	16	Opisthokonta	Ascomycota	Pezizomycotina	Sordariomycetes
1227	ASV_1351	0	0	0	0	0	0	0	0	0	0	0	0	0	0	0	0	0	0	0	0	0	0	0	0	16	0	0	0	0	0	0	0	0	0	0	0	0	0	0	0	0	0	16	Opisthokonta	Basidiomycota	Agaricomycotina	Agaricomycetes	Agaricales
1228	ASV_1352	0	0	0	0	0	0	0	0	0	0	0	0	0	0	0	0	0	0	0	0	0	0	0	0	16	0	0	0	0	0	0	0	0	0	0	0	0	0	0	0	0	0	16	Opisthokonta	Basidiomycota	Agaricomycotina	Agaricomycetes
1229	ASV_1354	0	0	16	0	0	0	0	0	0	0	0	0	0	0	0	0	0	0	0	0	0	0	0	0	0	0	0	0	0	0	0	0	0	0	0	0	0	0	0	0	0	0	16	Opisthokonta	Ascomycota	Pezizomycotina
1230	ASV_1355	0	0	0	0	0	0	0	0	0	0	0	0	0	0	0	0	0	0	0	0	0	0	0	0	0	0	0	0	0	0	0	16	0	0	0	0	0	0	0	0	0	0	16	Opisthokonta	Ascomycota	Pezizomycotina	Sordariomycetes
1231	ASV_1356	0	0	0	0	0	0	0	0	0	0	0	0	0	0	0	0	0	0	0	0	0	0	0	0	0	0	0	0	0	0	0	16	0	0	0	0	0	0	0	0	0	0	16	Opisthokonta	Ascomycota	Pezizomycotina
1232	ASV_1357	0	0	0	0	0	0	0	0	0	0	0	0	0	0	0	0	0	0	0	0	0	0	0	0	0	0	0	0	0	16	0	0	0	0	0	0	0	0	0	0	0	0	16	Opisthokonta	Ascomycota	Pezizomycotina	Sordariomycetes
1233	ASV_1358	0	0	0	0	0	0	0	0	0	0	0	0	0	0	0	0	0	0	0	0	0	0	0	0	0	0	0	0	0	0	0	0	0	16	0	0	0	0	0	0	0	0	16	Opisthokonta	Ascomycota	Pezizomycotina	Dothideomycetes	Pleosporales
1234	ASV_1359	0	0	0	0	0	0	0	0	0	0	0	0	0	0	0	0	0	0	0	0	0	0	0	0	0	0	0	0	0	0	0	0	0	2	0	0	0	0	0	0	14	0	16	Opisthokonta	Ascomycota	Pezizomycotina	Sordariomycetes	Ophiostomatales
1235	ASV_1361	0	0	0	0	0	0	0	0	0	0	0	0	0	0	0	0	0	0	0	0	0	0	0	0	0	0	0	0	0	0	0	0	0	0	16	0	0	0	0	0	0	0	16	Opisthokonta	Basidiomycota	Agaricomycotina	Agaricomycetes
1236	ASV_1363	0	0	0	0	0	0	0	0	0	0	0	0	0	0	0	0	0	0	0	16	0	0	0	0	0	0	0	0	0	0	0	0	0	0	0	0	0	0	0	0	0	0	16	Opisthokonta	Ascomycota	Pezizomycotina	Leotiomycetes	Helotiales
1237	ASV_1366	0	0	0	0	0	0	0	0	0	0	0	0	0	0	0	0	0	0	0	0	0	15	0	0	0	0	0	0	0	0	0	0	0	0	0	0	0	0	0	0	0	0	15	Opisthokonta	Basidiomycota	Agaricomycotina	Agaricomycetes
1238	ASV_1367	0	0	0	0	0	0	0	0	0	0	0	0	0	0	0	0	0	0	0	0	0	15	0	0	0	0	0	0	0	0	0	0	0	0	0	0	0	0	0	0	0	0	15	Opisthokonta	Ascomycota	Pezizomycotina	Sordariomycetes
1239	ASV_1368	0	0	0	0	0	0	0	0	0	0	0	0	0	0	0	0	0	0	0	0	0	0	15	0	0	0	0	0	0	0	0	0	0	0	0	0	0	0	0	0	0	0	15	Opisthokonta	Basidiomycota	Agaricomycotina	Tremellomycetes	Tremellales
1240	ASV_1369	0	0	0	0	0	0	0	0	0	0	0	0	0	0	0	0	0	0	0	0	0	0	0	0	15	0	0	0	0	0	0	0	0	0	0	0	0	0	0	0	0	0	15	Opisthokonta	Ascomycota	Pezizomycotina
1241	ASV_1372	0	0	15	0	0	0	0	0	0	0	0	0	0	0	0	0	0	0	0	0	0	0	0	0	0	0	0	0	0	0	0	0	0	0	0	0	0	0	0	0	0	0	15	Opisthokonta	Ascomycota	Pezizomycotina
1242	ASV_1373	0	0	15	0	0	0	0	0	0	0	0	0	0	0	0	0	0	0	0	0	0	0	0	0	0	0	0	0	0	0	0	0	0	0	0	0	0	0	0	0	0	0	15	Opisthokonta	Ascomycota	Pezizomycotina	Eurotiomycetes	Eurotiales
1243	ASV_1374	0	0	15	0	0	0	0	0	0	0	0	0	0	0	0	0	0	0	0	0	0	0	0	0	0	0	0	0	0	0	0	0	0	0	0	0	0	0	0	0	0	0	15	Opisthokonta	Ascomycota	Pezizomycotina	Sordariomycetes	Hypocreales
1244	ASV_1375	0	0	0	0	0	0	0	0	0	0	0	0	0	0	0	0	0	0	0	0	0	0	0	0	0	0	0	0	0	0	9	6	0	0	0	0	0	0	0	0	0	0	15	Opisthokonta	Ascomycota	Pezizomycotina	Sordariomycetes
1245	ASV_1376	15	0	0	0	0	0	0	0	0	0	0	0	0	0	0	0	0	0	0	0	0	0	0	0	0	0	0	0	0	0	0	0	0	0	0	0	0	0	0	0	0	0	15	Opisthokonta	Mucoromycota	Mucoromycotina	Incertae_Sedis	Mucorales
1246	ASV_1377	15	0	0	0	0	0	0	0	0	0	0	0	0	0	0	0	0	0	0	0	0	0	0	0	0	0	0	0	0	0	0	0	0	0	0	0	0	0	0	0	0	0	15	Opisthokonta	Ascomycota	Pezizomycotina	Sordariomycetes
1247	ASV_1378	0	0	0	0	0	0	0	0	0	0	0	0	0	0	0	0	0	0	0	0	0	0	0	0	0	0	0	0	0	15	0	0	0	0	0	0	0	0	0	0	0	0	15	Opisthokonta	Ascomycota	Pezizomycotina
1248	ASV_1379	0	0	0	0	0	0	0	0	0	0	0	0	0	0	0	0	0	0	0	0	0	0	0	0	0	0	0	0	0	0	0	0	0	0	0	15	0	0	0	0	0	0	15	Opisthokonta	Ascomycota	Pezizomycotina	Eurotiomycetes
1249	ASV_1381	0	0	0	0	0	0	0	0	0	0	0	0	0	0	0	0	0	0	15	0	0	0	0	0	0	0	0	0	0	0	0	0	0	0	0	0	0	0	0	0	0	0	15	Opisthokonta	Neocallimastigomycota	Neocallimastigomycetes	Neocallimastigales
1250	ASV_1383	0	0	0	0	0	0	0	0	0	0	0	0	0	0	0	0	0	15	0	0	0	0	0	0	0	0	0	0	0	0	0	0	0	0	0	0	0	0	0	0	0	0	15	Opisthokonta	Chytridiomycota	Incertae_Sedis	Chytridiomycetes
1251	ASV_1385	0	0	0	0	0	0	0	0	0	0	14	0	0	0	0	0	0	0	0	0	0	0	0	0	0	0	0	0	0	0	0	0	0	0	0	0	0	0	0	0	0	0	14	Opisthokonta	Chytridiomycota	Incertae_Sedis	Chytridiomycetes
1252	ASV_1386	0	0	0	0	0	0	0	0	0	0	0	0	0	0	0	0	0	0	0	0	0	0	0	0	14	0	0	0	0	0	0	0	0	0	0	0	0	0	0	0	0	0	14	Opisthokonta	Ascomycota	Pezizomycotina	Dothideomycetes	Pleosporales
1253	ASV_1387	0	0	0	0	0	0	0	0	0	0	0	0	0	0	0	0	0	0	0	0	0	0	0	0	14	0	0	0	0	0	0	0	0	0	0	0	0	0	0	0	0	0	14	Opisthokonta	Basidiomycota	Agaricomycotina	Agaricomycetes
1254	ASV_1389	0	0	14	0	0	0	0	0	0	0	0	0	0	0	0	0	0	0	0	0	0	0	0	0	0	0	0	0	0	0	0	0	0	0	0	0	0	0	0	0	0	0	14	Opisthokonta	Ascomycota	Saccharomycotina	Saccharomycetes	Saccharomycetales
1255	ASV_1390	0	0	14	0	0	0	0	0	0	0	0	0	0	0	0	0	0	0	0	0	0	0	0	0	0	0	0	0	0	0	0	0	0	0	0	0	0	0	0	0	0	0	14	Opisthokonta	Ascomycota	Pezizomycotina	Sordariomycetes
1256	ASV_1391	0	0	14	0	0	0	0	0	0	0	0	0	0	0	0	0	0	0	0	0	0	0	0	0	0	0	0	0	0	0	0	0	0	0	0	0	0	0	0	0	0	0	14	Opisthokonta	Ascomycota	Pezizomycotina
1257	ASV_1392	0	0	14	0	0	0	0	0	0	0	0	0	0	0	0	0	0	0	0	0	0	0	0	0	0	0	0	0	0	0	0	0	0	0	0	0	0	0	0	0	0	0	14	Opisthokonta	Ascomycota	Pezizomycotina	Sordariomycetes
1258	ASV_1393	0	0	0	0	0	0	0	0	0	0	0	0	0	0	0	0	0	0	0	0	0	0	0	0	0	0	0	0	0	0	14	0	0	0	0	0	0	0	0	0	0	0	14	Opisthokonta	Ascomycota	Pezizomycotina	Dothideomycetes	Pleosporales
1259	ASV_1394	0	0	0	0	0	0	0	0	0	0	0	0	0	0	0	0	0	0	0	0	0	0	0	0	0	0	0	0	0	0	14	0	0	0	0	0	0	0	0	0	0	0	14	Opisthokonta	Ascomycota	Pezizomycotina
1260	ASV_1395	0	0	0	14	0	0	0	0	0	0	0	0	0	0	0	0	0	0	0	0	0	0	0	0	0	0	0	0	0	0	0	0	0	0	0	0	0	0	0	0	0	0	14	Opisthokonta	Ascomycota	Pezizomycotina	Dothideomycetes	Pleosporales
1261	ASV_1396	0	0	0	0	0	0	0	0	0	0	0	0	0	0	0	0	0	0	0	0	0	0	0	0	0	0	0	0	0	14	0	0	0	0	0	0	0	0	0	0	0	0	14	Opisthokonta	Ascomycota	Pezizomycotina
1262	ASV_1397	0	0	0	0	0	0	0	0	0	0	0	0	0	0	0	0	0	0	0	0	0	0	0	0	0	0	0	0	0	0	0	0	0	14	0	0	0	0	0	0	0	0	14	Opisthokonta	Ascomycota	Pezizomycotina	Dothideomycetes	Pleosporales
1263	ASV_1398	0	0	0	0	3	1	2	0	0	0	0	0	0	0	0	0	0	0	0	0	0	0	0	0	0	0	0	0	0	0	0	0	8	0	0	0	0	0	0	0	0	0	14	Opisthokonta	Mucoromycota	Mucoromycotina	Endogonomycetes	Endogonales
1264	ASV_1400	0	0	0	0	0	0	0	0	0	0	0	0	0	0	0	0	0	0	14	0	0	0	0	0	0	0	0	0	0	0	0	0	0	0	0	0	0	0	0	0	0	0	14	Opisthokonta	Ascomycota	Pezizomycotina	Eurotiomycetes	Chaetothyriales
1265	ASV_1403	0	0	0	0	0	0	0	0	4	0	0	0	9	0	0	0	0	0	0	0	0	0	0	0	0	0	0	0	0	0	0	0	0	0	0	0	0	0	0	0	0	0	13	Opisthokonta	Basidiomycota	Ustilaginomycotina	Ustilaginomycetes	Ustilaginales
1266	ASV_1405	0	0	0	0	3	0	0	0	0	0	0	0	0	0	10	0	0	0	0	0	0	0	0	0	0	0	0	0	0	0	0	0	0	0	0	0	0	0	0	0	0	0	13	Opisthokonta	Ascomycota	Pezizomycotina
1267	ASV_1406	0	0	0	0	0	0	0	0	0	0	13	0	0	0	0	0	0	0	0	0	0	0	0	0	0	0	0	0	0	0	0	0	0	0	0	0	0	0	0	0	0	0	13	Opisthokonta	Chytridiomycota	Incertae_Sedis	Chytridiomycetes
1268	ASV_1407	0	0	0	0	0	0	0	0	0	0	0	0	0	0	0	0	0	0	0	0	0	13	0	0	0	0	0	0	0	0	0	0	0	0	0	0	0	0	0	0	0	0	13	Opisthokonta	Basidiomycota	Agaricomycotina
1269	ASV_1408	0	0	0	0	0	0	0	0	0	0	0	0	0	0	0	0	0	0	0	0	0	0	0	0	13	0	0	0	0	0	0	0	0	0	0	0	0	0	0	0	0	0	13	Opisthokonta	Basidiomycota	Agaricomycotina	Agaricomycetes
1270	ASV_1409	0	0	0	0	0	0	0	0	0	0	0	0	0	0	0	0	0	0	0	0	0	0	0	0	13	0	0	0	0	0	0	0	0	0	0	0	0	0	0	0	0	0	13	Opisthokonta	Ascomycota	Pezizomycotina	Dothideomycetes	Pleosporales
1271	ASV_1410	0	0	0	0	0	0	0	0	0	0	0	0	0	0	0	0	0	0	0	0	0	0	0	0	13	0	0	0	0	0	0	0	0	0	0	0	0	0	0	0	0	0	13	Opisthokonta	Basidiomycota	Ustilaginomycotina	Exobasidiomycetes
1272	ASV_1411	0	0	0	0	0	0	0	0	0	0	0	0	0	0	0	0	0	0	0	0	0	0	0	0	0	0	0	13	0	0	0	0	0	0	0	0	0	0	0	0	0	0	13	Opisthokonta	Chytridiomycota	Incertae_Sedis	Chytridiomycetes
1273	ASV_1413	0	0	0	0	0	0	0	0	0	0	0	0	0	0	0	0	0	0	0	0	0	0	0	0	0	0	13	0	0	0	0	0	0	0	0	0	0	0	0	0	0	0	13	Opisthokonta	Ascomycota	Pezizomycotina	Lecanoromycetes
1274	ASV_1414	0	0	0	0	0	0	0	0	0	0	0	0	0	0	0	0	0	0	0	0	0	0	0	0	0	13	0	0	0	0	0	0	0	0	0	0	0	0	0	0	0	0	13	Opisthokonta	Ascomycota	Pezizomycotina	Leotiomycetes
1275	ASV_1415	0	0	0	0	0	0	0	0	0	0	0	0	0	0	0	0	0	0	0	0	0	0	0	0	0	13	0	0	0	0	0	0	0	0	0	0	0	0	0	0	0	0	13	Opisthokonta	Basidiomycota	Ustilaginomycotina	Exobasidiomycetes
1276	ASV_1416	0	0	0	0	0	0	0	0	0	0	0	0	0	0	0	0	0	0	0	0	0	0	0	0	0	0	0	0	13	0	0	0	0	0	0	0	0	0	0	0	0	0	13	Opisthokonta	Chytridiomycota	Incertae_Sedis	Chytridiomycetes
1277	ASV_1417	0	0	13	0	0	0	0	0	0	0	0	0	0	0	0	0	0	0	0	0	0	0	0	0	0	0	0	0	0	0	0	0	0	0	0	0	0	0	0	0	0	0	13	Opisthokonta	Ascomycota	Pezizomycotina
1278	ASV_1418	0	0	7	0	0	0	0	0	0	0	0	0	0	0	0	0	0	0	0	0	0	0	0	0	0	0	0	0	0	6	0	0	0	0	0	0	0	0	0	0	0	0	13	Opisthokonta	Neocallimastigomycota	Incertae_Sedis	Neocallimastigomycetes
1279	ASV_1419	0	0	0	13	0	0	0	0	0	0	0	0	0	0	0	0	0	0	0	0	0	0	0	0	0	0	0	0	0	0	0	0	0	0	0	0	0	0	0	0	0	0	13	Opisthokonta	Ascomycota	Pezizomycotina	Sordariomycetes	Hypocreales
1280	ASV_1420	0	0	0	13	0	0	0	0	0	0	0	0	0	0	0	0	0	0	0	0	0	0	0	0	0	0	0	0	0	0	0	0	0	0	0	0	0	0	0	0	0	0	13	Opisthokonta	Ascomycota	Pezizomycotina	Sordariomycetes	Xylariales
1281	ASV_1421	0	0	0	0	0	0	0	0	0	0	0	0	0	0	0	0	0	0	0	0	0	0	0	0	0	0	0	0	0	0	0	13	0	0	0	0	0	0	0	0	0	0	13	Opisthokonta	Basidiomycota	Agaricomycotina
1282	ASV_1422	0	0	0	0	0	0	0	0	0	0	0	0	0	0	0	0	0	0	0	0	0	0	0	0	0	0	0	0	0	0	0	13	0	0	0	0	0	0	0	0	0	0	13	Opisthokonta	Ascomycota	Pezizomycotina	Dothideomycetes	Pleosporales
1283	ASV_1423	0	0	0	0	0	0	0	0	0	0	0	0	0	0	0	0	0	0	0	0	0	0	0	0	0	0	0	0	0	13	0	0	0	0	0	0	0	0	0	0	0	0	13	Opisthokonta	Mucoromycota
1284	ASV_1424	0	0	0	0	0	0	0	0	13	0	0	0	0	0	0	0	0	0	0	0	0	0	0	0	0	0	0	0	0	0	0	0	0	0	0	0	0	0	0	0	0	0	13	Opisthokonta	Ascomycota	Pezizomycotina	Eurotiomycetes
1285	ASV_1425	0	0	0	0	0	0	0	0	0	0	0	0	0	0	0	0	0	0	0	0	0	0	0	0	0	0	0	0	0	0	0	0	0	0	0	0	0	0	0	0	13	0	13	Opisthokonta	Ascomycota	Pezizomycotina	Lecanoromycetes
1286	ASV_1426	0	0	0	0	0	0	0	0	0	0	0	0	0	0	0	0	0	0	0	0	0	0	0	0	0	0	0	0	0	0	0	0	0	0	0	0	0	0	0	0	0	13	13	Opisthokonta	Mucoromycota	Mucoromycotina	Endogonomycetes
1287	ASV_1427	0	0	0	0	0	0	0	0	0	0	0	0	0	0	0	0	0	0	0	0	0	0	0	0	0	0	0	0	0	0	0	0	0	0	0	0	0	0	0	0	0	13	13	Opisthokonta	Chytridiomycota	Incertae_Sedis	Chytridiomycetes
1288	ASV_1428	0	0	0	0	0	0	0	0	0	0	0	0	0	0	0	0	0	0	13	0	0	0	0	0	0	0	0	0	0	0	0	0	0	0	0	0	0	0	0	0	0	0	13	Opisthokonta	Mucoromycota	Mortierellomycotina	Mortierellomycetes	Mortierellales
1289	ASV_1429	0	0	0	0	0	0	0	0	0	0	0	0	0	0	0	0	0	0	0	13	0	0	0	0	0	0	0	0	0	0	0	0	0	0	0	0	0	0	0	0	0	0	13	Opisthokonta	Basidiomycota	Pucciniomycotina	Pucciniomycetes	Pucciniales
1290	ASV_1430	0	0	0	0	0	0	0	0	0	0	0	0	0	0	0	0	0	0	0	13	0	0	0	0	0	0	0	0	0	0	0	0	0	0	0	0	0	0	0	0	0	0	13	Opisthokonta	Basidiomycota	Agaricomycotina	Agaricomycetes	Agaricales
1291	ASV_1432	0	0	0	0	0	0	0	0	0	0	0	0	0	12	0	0	0	0	0	0	0	0	0	0	0	0	0	0	0	0	0	0	0	0	0	0	0	0	0	0	0	0	12	Opisthokonta	Chytridiomycota
1292	ASV_1433	0	0	0	0	0	0	0	0	0	0	0	0	0	0	12	0	0	0	0	0	0	0	0	0	0	0	0	0	0	0	0	0	0	0	0	0	0	0	0	0	0	0	12	Opisthokonta	Chytridiomycota	Incertae_Sedis	Chytridiomycetes
1293	ASV_1435	0	0	0	0	0	0	0	0	0	0	0	0	0	0	0	0	0	0	0	0	0	12	0	0	0	0	0	0	0	0	0	0	0	0	0	0	0	0	0	0	0	0	12	Opisthokonta	Chytridiomycota	Incertae_Sedis	Chytridiomycetes
1294	ASV_1437	0	0	0	0	0	0	0	0	0	0	0	0	0	0	0	0	0	0	0	0	0	0	0	0	0	0	0	12	0	0	0	0	0	0	0	0	0	0	0	0	0	0	12	Opisthokonta	Chytridiomycota	Incertae_Sedis	Chytridiomycetes
1295	ASV_1438	0	0	0	0	0	0	0	0	0	0	0	0	0	0	0	0	0	0	0	0	0	0	0	0	0	0	0	0	12	0	0	0	0	0	0	0	0	0	0	0	0	0	12	Opisthokonta	Chytridiomycota	Incertae_Sedis	Chytridiomycetes
1296	ASV_1439	0	0	12	0	0	0	0	0	0	0	0	0	0	0	0	0	0	0	0	0	0	0	0	0	0	0	0	0	0	0	0	0	0	0	0	0	0	0	0	0	0	0	12	Opisthokonta	Ascomycota	Pezizomycotina
1297	ASV_1440	0	0	0	0	0	0	0	0	0	0	0	0	0	0	0	0	0	0	0	0	0	0	0	0	0	0	0	0	0	0	0	12	0	0	0	0	0	0	0	0	0	0	12	Opisthokonta	Chytridiomycota	Incertae_Sedis	Chytridiomycetes
1298	ASV_1441	12	0	0	0	0	0	0	0	0	0	0	0	0	0	0	0	0	0	0	0	0	0	0	0	0	0	0	0	0	0	0	0	0	0	0	0	0	0	0	0	0	0	12	Opisthokonta	Ascomycota	Pezizomycotina
1299	ASV_1442	0	0	0	0	0	0	0	0	0	0	0	0	0	0	0	0	0	0	0	0	0	0	0	0	0	0	0	0	0	0	0	0	0	0	12	0	0	0	0	0	0	0	12	Opisthokonta	Zoopagomycota	Entomophthoromycotina	Basidiobolomycetes	Basidiobolales
1300	ASV_1443	0	0	0	0	0	0	12	0	0	0	0	0	0	0	0	0	0	0	0	0	0	0	0	0	0	0	0	0	0	0	0	0	0	0	0	0	0	0	0	0	0	0	12	Opisthokonta	Basidiomycota
1301	ASV_1444	0	0	0	0	0	0	12	0	0	0	0	0	0	0	0	0	0	0	0	0	0	0	0	0	0	0	0	0	0	0	0	0	0	0	0	0	0	0	0	0	0	0	12	Opisthokonta	Chytridiomycota	Incertae_Sedis	Chytridiomycetes
1302	ASV_1445	0	0	0	0	0	0	0	0	0	0	0	0	0	0	0	0	0	0	0	0	0	0	0	0	0	0	0	0	0	0	0	0	12	0	0	0	0	0	0	0	0	0	12	Opisthokonta	Basidiomycota	Agaricomycotina	Tremellomycetes	Tremellales
1303	ASV_1446	0	0	0	0	0	0	0	0	0	0	0	0	0	0	0	0	0	0	0	0	0	0	0	0	0	0	0	0	0	0	0	0	0	0	0	0	0	0	12	0	0	0	12	Opisthokonta	Ascomycota	Pezizomycotina	Dothideomycetes
1304	ASV_1447	0	0	0	0	0	0	0	0	12	0	0	0	0	0	0	0	0	0	0	0	0	0	0	0	0	0	0	0	0	0	0	0	0	0	0	0	0	0	0	0	0	0	12	Opisthokonta	Ascomycota	Pezizomycotina	Sordariomycetes	Hypocreales
1305	ASV_1449	0	0	0	0	0	0	0	0	0	0	0	0	0	0	0	0	0	0	0	0	0	0	0	0	0	0	0	0	0	0	0	0	0	0	0	0	0	0	0	0	0	12	12	Opisthokonta	Zoopagomycota	Entomophthoromycotina	Basidiobolomycetes	Basidiobolales
1306	ASV_1451	0	0	0	0	0	0	0	0	0	0	0	0	0	0	0	0	0	12	0	0	0	0	0	0	0	0	0	0	0	0	0	0	0	0	0	0	0	0	0	0	0	0	12	Opisthokonta	Chytridiomycota	Incertae_Sedis	Chytridiomycetes
1307	ASV_1452	0	0	0	0	0	0	0	0	0	0	0	0	0	0	0	0	0	12	0	0	0	0	0	0	0	0	0	0	0	0	0	0	0	0	0	0	0	0	0	0	0	0	12	Opisthokonta	Chytridiomycota	Incertae_Sedis	Chytridiomycetes	Rhizophydiales
1308	ASV_1453	0	0	0	0	0	0	0	0	0	0	0	0	0	0	0	0	0	0	0	12	0	0	0	0	0	0	0	0	0	0	0	0	0	0	0	0	0	0	0	0	0	0	12	Opisthokonta	Basidiomycota	Agaricomycotina	Agaricomycetes
1309	ASV_1456	0	0	0	0	0	0	0	0	0	0	11	0	0	0	0	0	0	0	0	0	0	0	0	0	0	0	0	0	0	0	0	0	0	0	0	0	0	0	0	0	0	0	11	Opisthokonta	Basidiomycota	Ustilaginomycotina	Exobasidiomycetes
1310	ASV_1457	0	0	0	0	0	0	0	0	0	0	0	0	0	0	0	0	0	0	0	0	0	11	0	0	0	0	0	0	0	0	0	0	0	0	0	0	0	0	0	0	0	0	11	Opisthokonta	Ascomycota	Saccharomycotina	Saccharomycetes	Saccharomycetales
1311	ASV_1458	0	0	0	0	0	0	0	0	0	0	0	0	0	0	0	0	0	0	0	0	0	0	11	0	0	0	0	0	0	0	0	0	0	0	0	0	0	0	0	0	0	0	11	Opisthokonta	Basidiomycota	Agaricomycotina	Tremellomycetes	Tremellales
1312	ASV_1461	0	0	0	0	0	0	0	0	0	0	0	0	0	0	0	0	0	0	0	0	0	0	0	0	0	0	11	0	0	0	0	0	0	0	0	0	0	0	0	0	0	0	11	Opisthokonta	Neocallimastigomycota	Incertae_Sedis	Neocallimastigomycetes	Neocallimastigales
1313	ASV_1462	0	0	0	0	0	0	0	0	0	0	0	0	0	0	0	0	0	0	0	0	0	0	0	0	0	0	11	0	0	0	0	0	0	0	0	0	0	0	0	0	0	0	11	Opisthokonta	Ascomycota	Pezizomycotina	Dothideomycetes
1314	ASV_1463	0	0	0	0	0	0	0	0	0	0	0	0	0	0	0	0	0	0	0	0	0	0	0	0	0	11	0	0	0	0	0	0	0	0	0	0	0	0	0	0	0	0	11	Opisthokonta	Chytridiomycota	Incertae_Sedis	Chytridiomycetes	Rhizophydiales
1315	ASV_1464	0	0	11	0	0	0	0	0	0	0	0	0	0	0	0	0	0	0	0	0	0	0	0	0	0	0	0	0	0	0	0	0	0	0	0	0	0	0	0	0	0	0	11	Opisthokonta	Ascomycota	Pezizomycotina	Eurotiomycetes
1316	ASV_1465	0	0	11	0	0	0	0	0	0	0	0	0	0	0	0	0	0	0	0	0	0	0	0	0	0	0	0	0	0	0	0	0	0	0	0	0	0	0	0	0	0	0	11	Opisthokonta	Basidiomycota	Agaricomycotina
1317	ASV_1466	0	0	11	0	0	0	0	0	0	0	0	0	0	0	0	0	0	0	0	0	0	0	0	0	0	0	0	0	0	0	0	0	0	0	0	0	0	0	0	0	0	0	11	Opisthokonta	Basidiomycota	Pucciniomycotina	Microbotryomycetes
1318	ASV_1467	0	0	11	0	0	0	0	0	0	0	0	0	0	0	0	0	0	0	0	0	0	0	0	0	0	0	0	0	0	0	0	0	0	0	0	0	0	0	0	0	0	0	11	Opisthokonta	Ascomycota	Pezizomycotina	Dothideomycetes	Capnodiales
1319	ASV_1468	0	0	11	0	0	0	0	0	0	0	0	0	0	0	0	0	0	0	0	0	0	0	0	0	0	0	0	0	0	0	0	0	0	0	0	0	0	0	0	0	0	0	11	Opisthokonta	Ascomycota
1320	ASV_1469	0	0	11	0	0	0	0	0	0	0	0	0	0	0	0	0	0	0	0	0	0	0	0	0	0	0	0	0	0	0	0	0	0	0	0	0	0	0	0	0	0	0	11	Opisthokonta	Ascomycota	Pezizomycotina
1321	ASV_1470	0	0	11	0	0	0	0	0	0	0	0	0	0	0	0	0	0	0	0	0	0	0	0	0	0	0	0	0	0	0	0	0	0	0	0	0	0	0	0	0	0	0	11	Opisthokonta	Ascomycota	Pezizomycotina
1322	ASV_1471	0	0	11	0	0	0	0	0	0	0	0	0	0	0	0	0	0	0	0	0	0	0	0	0	0	0	0	0	0	0	0	0	0	0	0	0	0	0	0	0	0	0	11	Opisthokonta	Ascomycota	Pezizomycotina	Lecanoromycetes	Umbilicariales
1323	ASV_1472	0	0	0	11	0	0	0	0	0	0	0	0	0	0	0	0	0	0	0	0	0	0	0	0	0	0	0	0	0	0	0	0	0	0	0	0	0	0	0	0	0	0	11	Opisthokonta	Ascomycota	Pezizomycotina	Dothideomycetes	Capnodiales
1324	ASV_1473	0	0	0	11	0	0	0	0	0	0	0	0	0	0	0	0	0	0	0	0	0	0	0	0	0	0	0	0	0	0	0	0	0	0	0	0	0	0	0	0	0	0	11	Opisthokonta	Basidiomycota	Agaricomycotina	Tremellomycetes	Tremellales
1325	ASV_1474	0	0	0	0	0	0	0	0	0	0	0	0	0	0	0	0	0	0	0	0	0	0	0	0	0	0	0	0	0	11	0	0	0	0	0	0	0	0	0	0	0	0	11	Opisthokonta	Ascomycota	Pezizomycotina	Sordariomycetes	Hypocreales
1326	ASV_1475	0	0	0	0	0	0	0	0	0	0	0	0	0	0	0	0	0	0	0	0	0	0	0	0	0	0	0	0	0	11	0	0	0	0	0	0	0	0	0	0	0	0	11	Opisthokonta	Ascomycota	Pezizomycotina	Dothideomycetes	Capnodiales
1327	ASV_1476	0	0	0	0	0	0	0	0	0	0	0	0	0	0	0	0	0	0	0	0	0	0	0	0	0	0	0	0	0	11	0	0	0	0	0	0	0	0	0	0	0	0	11	Opisthokonta	Basidiomycota	Pucciniomycotina	Microbotryomycetes
1328	ASV_1478	0	0	0	0	0	0	11	0	0	0	0	0	0	0	0	0	0	0	0	0	0	0	0	0	0	0	0	0	0	0	0	0	0	0	0	0	0	0	0	0	0	0	11	Opisthokonta	Ascomycota	Pezizomycotina	Dothideomycetes	Capnodiales
1329	ASV_1479	0	0	0	0	0	0	0	0	0	0	0	0	0	0	0	0	0	0	0	0	0	0	0	0	0	0	0	0	0	0	0	0	0	0	0	0	0	0	11	0	0	0	11	Opisthokonta	Ascomycota	Pezizomycotina	Dothideomycetes	Pleosporales
1330	ASV_1480	0	0	0	0	0	0	0	0	0	0	0	0	0	0	0	0	0	0	0	0	0	0	0	0	0	0	0	0	0	0	0	0	0	0	0	0	0	0	11	0	0	0	11	Opisthokonta	Chytridiomycota	Incertae_Sedis	Chytridiomycetes
1331	ASV_1481	0	0	0	0	0	0	0	0	0	0	0	0	0	0	0	0	0	0	11	0	0	0	0	0	0	0	0	0	0	0	0	0	0	0	0	0	0	0	0	0	0	0	11	Opisthokonta	Basidiomycota	Agaricomycotina	Agaricomycetes
1332	ASV_1484	0	0	0	0	0	0	0	0	0	0	0	0	0	0	0	0	0	0	0	11	0	0	0	0	0	0	0	0	0	0	0	0	0	0	0	0	0	0	0	0	0	0	11	Opisthokonta	Basidiomycota	Agaricomycotina
1333	ASV_1485	0	0	0	0	0	0	0	0	0	0	0	0	0	0	0	0	0	0	0	0	11	0	0	0	0	0	0	0	0	0	0	0	0	0	0	0	0	0	0	0	0	0	11	Opisthokonta	Ascomycota	Pezizomycotina
1334	ASV_1486	0	0	0	0	0	0	0	0	0	0	0	0	0	0	0	0	0	0	0	0	11	0	0	0	0	0	0	0	0	0	0	0	0	0	0	0	0	0	0	0	0	0	11	Opisthokonta	Basidiomycota	Agaricomycotina
1335	ASV_1490	0	0	0	0	0	0	0	0	0	0	0	0	0	0	0	0	10	0	0	0	0	0	0	0	0	0	0	0	0	0	0	0	0	0	0	0	0	0	0	0	0	0	10	Opisthokonta	Incertae_Sedis
1336	ASV_1491	0	0	0	0	0	0	0	0	0	0	0	0	0	0	0	0	10	0	0	0	0	0	0	0	0	0	0	0	0	0	0	0	0	0	0	0	0	0	0	0	0	0	10	Opisthokonta	Chytridiomycota	Incertae_Sedis	Chytridiomycetes	Rhizophydiales
1337	ASV_1492	0	0	0	0	0	0	0	0	0	0	0	0	10	0	0	0	0	0	0	0	0	0	0	0	0	0	0	0	0	0	0	0	0	0	0	0	0	0	0	0	0	0	10	Opisthokonta	Basidiomycota	Agaricomycotina	Tremellomycetes	Tremellales
1338	ASV_1494	0	0	0	0	0	0	0	0	0	0	0	0	0	0	0	0	0	0	0	0	0	10	0	0	0	0	0	0	0	0	0	0	0	0	0	0	0	0	0	0	0	0	10	Opisthokonta	Ascomycota	Pezizomycotina
1339	ASV_1495	0	0	0	0	0	0	0	0	0	0	0	0	0	0	0	0	0	0	0	0	0	0	10	0	0	0	0	0	0	0	0	0	0	0	0	0	0	0	0	0	0	0	10	Opisthokonta	Basidiomycota	Agaricomycotina	Agaricomycetes	Polyporales
1340	ASV_1496	0	0	0	0	0	0	0	0	0	0	0	0	0	0	0	0	0	0	0	0	0	0	0	0	10	0	0	0	0	0	0	0	0	0	0	0	0	0	0	0	0	0	10	Opisthokonta	Basidiomycota	Agaricomycotina	Agaricomycetes	Agaricales
1341	ASV_1497	0	0	0	0	0	0	0	0	0	0	0	0	0	0	0	0	0	0	0	0	0	0	0	0	10	0	0	0	0	0	0	0	0	0	0	0	0	0	0	0	0	0	10	Opisthokonta	Basidiomycota	Agaricomycotina	Agaricomycetes	Polyporales
1342	ASV_1498	0	0	0	0	0	0	0	0	0	0	0	0	0	0	0	0	0	0	0	0	0	0	0	0	0	0	0	10	0	0	0	0	0	0	0	0	0	0	0	0	0	0	10	Opisthokonta	Chytridiomycota	Incertae_Sedis	Chytridiomycetes	Rhizophydiales
1343	ASV_1501	0	0	0	0	0	0	0	0	0	0	0	0	0	0	0	0	0	0	0	0	0	0	0	0	0	0	10	0	0	0	0	0	0	0	0	0	0	0	0	0	0	0	10	Opisthokonta	Ascomycota	Pezizomycotina	Eurotiomycetes	Chaetothyriales
1344	ASV_1504	0	0	10	0	0	0	0	0	0	0	0	0	0	0	0	0	0	0	0	0	0	0	0	0	0	0	0	0	0	0	0	0	0	0	0	0	0	0	0	0	0	0	10	Opisthokonta	Ascomycota	Pezizomycotina	Dothideomycetes	Pleosporales
1345	ASV_1505	0	0	10	0	0	0	0	0	0	0	0	0	0	0	0	0	0	0	0	0	0	0	0	0	0	0	0	0	0	0	0	0	0	0	0	0	0	0	0	0	0	0	10	Opisthokonta	Ascomycota	Pezizomycotina
1346	ASV_1506	0	0	10	0	0	0	0	0	0	0	0	0	0	0	0	0	0	0	0	0	0	0	0	0	0	0	0	0	0	0	0	0	0	0	0	0	0	0	0	0	0	0	10	Opisthokonta	Ascomycota	Pezizomycotina	Dothideomycetes	Capnodiales
1347	ASV_1507	0	0	0	10	0	0	0	0	0	0	0	0	0	0	0	0	0	0	0	0	0	0	0	0	0	0	0	0	0	0	0	0	0	0	0	0	0	0	0	0	0	0	10	Opisthokonta	Ascomycota	Pezizomycotina	Sordariomycetes
1348	ASV_1508	0	0	0	10	0	0	0	0	0	0	0	0	0	0	0	0	0	0	0	0	0	0	0	0	0	0	0	0	0	0	0	0	0	0	0	0	0	0	0	0	0	0	10	Opisthokonta	Basidiomycota	Agaricomycotina	Tremellomycetes	Tremellales
1349	ASV_1509	0	0	0	10	0	0	0	0	0	0	0	0	0	0	0	0	0	0	0	0	0	0	0	0	0	0	0	0	0	0	0	0	0	0	0	0	0	0	0	0	0	0	10	Opisthokonta	Ascomycota	Pezizomycotina	Dothideomycetes	Pleosporales
1350	ASV_1510	0	0	0	0	0	0	0	0	0	0	0	0	0	0	0	0	0	0	0	0	0	0	0	0	0	0	0	0	0	0	0	10	0	0	0	0	0	0	0	0	0	0	10	Opisthokonta	Ascomycota	Pezizomycotina	Dothideomycetes	Capnodiales
1351	ASV_1511	0	0	0	0	0	0	0	0	0	0	0	0	0	0	0	0	0	0	0	0	0	0	0	0	0	0	0	0	0	0	0	10	0	0	0	0	0	0	0	0	0	0	10	Opisthokonta	Ascomycota	Pezizomycotina
1352	ASV_1512	0	0	0	0	0	0	0	0	0	0	0	0	0	0	0	0	0	0	0	0	0	0	0	0	0	0	0	0	0	0	0	0	0	10	0	0	0	0	0	0	0	0	10	Opisthokonta	Basidiomycota	Agaricomycotina
1353	ASV_1513	0	0	0	0	0	10	0	0	0	0	0	0	0	0	0	0	0	0	0	0	0	0	0	0	0	0	0	0	0	0	0	0	0	0	0	0	0	0	0	0	0	0	10	Opisthokonta	Ascomycota	Pezizomycotina
1354	ASV_1514	0	0	0	0	0	0	10	0	0	0	0	0	0	0	0	0	0	0	0	0	0	0	0	0	0	0	0	0	0	0	0	0	0	0	0	0	0	0	0	0	0	0	10	Opisthokonta	Ascomycota	Pezizomycotina
1355	ASV_1515	0	0	0	0	0	0	0	0	0	0	0	0	0	0	0	0	0	0	0	0	0	0	0	0	0	0	0	0	0	0	0	0	0	0	0	10	0	0	0	0	0	0	10	Opisthokonta	Chytridiomycota	Incertae_Sedis	Chytridiomycetes
1356	ASV_1516	0	0	0	0	0	0	0	0	0	0	0	0	0	0	0	0	0	0	0	0	0	0	0	0	0	0	0	0	0	0	0	0	0	0	0	10	0	0	0	0	0	0	10	Opisthokonta	Basidiomycota	Agaricomycotina	Agaricomycetes
1357	ASV_1517	0	0	0	0	0	0	0	0	0	0	0	0	0	0	0	0	0	0	0	0	0	0	0	0	0	0	0	0	0	0	0	0	0	0	0	0	0	0	10	0	0	0	10	Opisthokonta	Ascomycota	Pezizomycotina
1358	ASV_1518	0	0	0	0	0	0	0	0	0	0	0	0	0	0	0	0	0	0	10	0	0	0	0	0	0	0	0	0	0	0	0	0	0	0	0	0	0	0	0	0	0	0	10	Opisthokonta	Incertae_Sedis
1359	ASV_1519	0	0	0	0	0	0	0	0	0	0	0	0	0	0	0	0	0	10	0	0	0	0	0	0	0	0	0	0	0	0	0	0	0	0	0	0	0	0	0	0	0	0	10	Opisthokonta	Chytridiomycota	Incertae_Sedis	Chytridiomycetes
1360	ASV_1520	0	0	0	0	0	0	0	0	0	0	0	0	0	0	0	0	0	10	0	0	0	0	0	0	0	0	0	0	0	0	0	0	0	0	0	0	0	0	0	0	0	0	10	Opisthokonta	Chytridiomycota	Incertae_Sedis	Chytridiomycetes
1361	ASV_1521	0	0	0	0	0	0	0	0	0	0	0	0	0	0	0	0	0	10	0	0	0	0	0	0	0	0	0	0	0	0	0	0	0	0	0	0	0	0	0	0	0	0	10	Opisthokonta	Chytridiomycota	Incertae_Sedis	Chytridiomycetes
1362	ASV_1522	0	0	0	0	0	0	0	0	0	0	0	0	0	0	0	0	0	0	0	10	0	0	0	0	0	0	0	0	0	0	0	0	0	0	0	0	0	0	0	0	0	0	10	Opisthokonta	Ascomycota	Pezizomycotina	Leotiomycetes
1363	ASV_1523	0	0	0	0	0	0	0	0	0	0	0	0	0	0	0	0	9	0	0	0	0	0	0	0	0	0	0	0	0	0	0	0	0	0	0	0	0	0	0	0	0	0	9	Opisthokonta	Basidiomycota	Ustilaginomycotina	Exobasidiomycetes
1364	ASV_1527	0	0	0	0	0	0	0	0	0	0	0	0	0	0	0	9	0	0	0	0	0	0	0	0	0	0	0	0	0	0	0	0	0	0	0	0	0	0	0	0	0	0	9	Opisthokonta	Basidiomycota	Pucciniomycotina	Pucciniomycetes	Pucciniales
1365	ASV_1528	0	0	0	0	0	0	0	0	0	0	0	0	0	0	0	0	0	0	0	0	0	9	0	0	0	0	0	0	0	0	0	0	0	0	0	0	0	0	0	0	0	0	9	Opisthokonta	Ascomycota	Pezizomycotina	Sordariomycetes
1366	ASV_1529	0	0	0	0	0	0	0	0	0	0	0	0	0	0	0	0	0	0	0	0	0	9	0	0	0	0	0	0	0	0	0	0	0	0	0	0	0	0	0	0	0	0	9	Opisthokonta	Basidiomycota	Agaricomycotina	Agaricomycetes
1367	ASV_1530	0	0	0	0	0	0	0	0	0	0	0	0	0	0	0	0	0	0	0	0	0	9	0	0	0	0	0	0	0	0	0	0	0	0	0	0	0	0	0	0	0	0	9	Opisthokonta	Basidiomycota	Agaricomycotina	Agaricomycetes
1368	ASV_1531	0	0	0	0	0	0	0	0	0	0	0	0	0	0	0	0	0	0	0	0	0	9	0	0	0	0	0	0	0	0	0	0	0	0	0	0	0	0	0	0	0	0	9	Opisthokonta	Ascomycota	Pezizomycotina	Sordariomycetes
1369	ASV_1532	0	0	0	0	0	0	0	0	0	0	0	0	0	0	0	0	0	0	0	0	0	0	9	0	0	0	0	0	0	0	0	0	0	0	0	0	0	0	0	0	0	0	9	Opisthokonta	Chytridiomycota	Incertae_Sedis	Chytridiomycetes
1370	ASV_1533	0	0	0	0	0	0	0	0	0	0	0	0	0	0	0	0	0	0	0	0	0	0	9	0	0	0	0	0	0	0	0	0	0	0	0	0	0	0	0	0	0	0	9	Opisthokonta	Basidiomycota	Agaricomycotina	Agaricomycetes	Agaricales
1371	ASV_1534	0	0	0	0	0	0	0	0	0	0	0	0	0	0	0	0	0	0	0	0	0	0	0	0	9	0	0	0	0	0	0	0	0	0	0	0	0	0	0	0	0	0	9	Opisthokonta	Chytridiomycota	Incertae_Sedis	Chytridiomycetes
1372	ASV_1536	0	0	0	0	0	0	0	0	0	0	0	0	0	0	0	0	0	0	0	0	0	0	0	0	0	0	9	0	0	0	0	0	0	0	0	0	0	0	0	0	0	0	9	Opisthokonta	Basidiomycota	Agaricomycotina	Agaricomycetes	Polyporales
1373	ASV_1538	0	0	0	0	0	0	0	0	0	0	0	0	0	0	0	0	0	0	0	0	0	0	0	0	0	9	0	0	0	0	0	0	0	0	0	0	0	0	0	0	0	0	9	Opisthokonta	Incertae_Sedis
1374	ASV_1539	0	0	0	0	0	0	0	0	0	0	0	0	0	0	0	0	0	0	0	0	0	0	0	0	0	0	0	0	9	0	0	0	0	0	0	0	0	0	0	0	0	0	9	Opisthokonta	Basidiomycota	Agaricomycotina	Agaricomycetes	Polyporales
1375	ASV_1540	0	0	0	0	0	0	0	0	0	0	0	0	0	0	0	0	0	0	0	0	0	0	0	0	0	0	0	0	9	0	0	0	0	0	0	0	0	0	0	0	0	0	9	Opisthokonta	Ascomycota	Pezizomycotina	Dothideomycetes	Capnodiales
1376	ASV_1541	0	0	9	0	0	0	0	0	0	0	0	0	0	0	0	0	0	0	0	0	0	0	0	0	0	0	0	0	0	0	0	0	0	0	0	0	0	0	0	0	0	0	9	Opisthokonta	Ascomycota	Pezizomycotina
1377	ASV_1542	0	0	9	0	0	0	0	0	0	0	0	0	0	0	0	0	0	0	0	0	0	0	0	0	0	0	0	0	0	0	0	0	0	0	0	0	0	0	0	0	0	0	9	Opisthokonta	Incertae_Sedis
1378	ASV_1543	0	0	0	9	0	0	0	0	0	0	0	0	0	0	0	0	0	0	0	0	0	0	0	0	0	0	0	0	0	0	0	0	0	0	0	0	0	0	0	0	0	0	9	Opisthokonta	Ascomycota	Pezizomycotina	Dothideomycetes	Pleosporales
1379	ASV_1544	0	0	0	0	0	0	0	0	0	0	0	0	0	0	0	0	0	0	0	0	0	0	0	0	0	0	0	0	0	0	0	9	0	0	0	0	0	0	0	0	0	0	9	Opisthokonta	Ascomycota	Pezizomycotina
1380	ASV_1545	0	0	0	0	0	0	0	0	0	0	0	0	0	0	0	0	0	0	0	0	0	0	0	0	0	0	0	0	0	0	0	9	0	0	0	0	0	0	0	0	0	0	9	Opisthokonta	Chytridiomycota	Incertae_Sedis	Chytridiomycetes
1381	ASV_1546	9	0	0	0	0	0	0	0	0	0	0	0	0	0	0	0	0	0	0	0	0	0	0	0	0	0	0	0	0	0	0	0	0	0	0	0	0	0	0	0	0	0	9	Opisthokonta	Ascomycota	Pezizomycotina	Sordariomycetes
1382	ASV_1547	0	0	0	0	0	0	0	0	0	0	0	0	0	0	0	0	0	0	0	0	0	0	0	0	0	0	0	0	0	0	0	0	0	9	0	0	0	0	0	0	0	0	9	Opisthokonta	Incertae_Sedis
1383	ASV_1548	0	0	0	0	0	0	0	0	0	0	0	0	0	0	0	0	0	0	0	0	0	0	0	0	0	0	0	0	0	0	0	0	0	9	0	0	0	0	0	0	0	0	9	Opisthokonta	Ascomycota	Pezizomycotina	Dothideomycetes	Pleosporales
1384	ASV_1549	0	0	0	0	0	0	0	0	0	0	0	0	0	0	0	0	0	0	0	0	0	0	0	0	0	0	0	0	0	0	0	0	9	0	0	0	0	0	0	0	0	0	9	Opisthokonta	Ascomycota	Pezizomycotina
1385	ASV_1552	0	0	0	0	0	0	0	0	0	0	0	0	0	0	0	0	0	0	0	0	0	0	0	0	0	0	0	0	0	0	0	0	0	0	0	0	0	0	0	0	0	9	9	Opisthokonta	Basidiomycota	Agaricomycotina	Agaricomycetes
1386	ASV_1554	0	0	0	0	0	0	0	0	0	0	0	0	0	0	0	0	0	0	0	0	9	0	0	0	0	0	0	0	0	0	0	0	0	0	0	0	0	0	0	0	0	0	9	Opisthokonta	Basidiomycota	Agaricomycotina	Agaricomycetes	Agaricales
1387	ASV_1555	0	0	0	0	0	0	0	0	0	0	0	0	0	0	0	0	0	0	0	0	9	0	0	0	0	0	0	0	0	0	0	0	0	0	0	0	0	0	0	0	0	0	9	Opisthokonta	Basidiomycota	Agaricomycotina	Agaricomycetes	Agaricales
1388	ASV_1559	0	0	0	0	0	0	0	0	0	0	0	0	8	0	0	0	0	0	0	0	0	0	0	0	0	0	0	0	0	0	0	0	0	0	0	0	0	0	0	0	0	0	8	Opisthokonta	Chytridiomycota	Incertae_Sedis	Chytridiomycetes
1389	ASV_1560	0	0	0	0	0	0	0	0	0	0	0	0	0	0	0	0	0	0	0	0	0	8	0	0	0	0	0	0	0	0	0	0	0	0	0	0	0	0	0	0	0	0	8	Opisthokonta	Ascomycota	Pezizomycotina	Sordariomycetes
1390	ASV_1561	0	0	0	0	0	0	0	0	0	0	0	0	0	0	0	0	0	0	0	0	0	8	0	0	0	0	0	0	0	0	0	0	0	0	0	0	0	0	0	0	0	0	8	Opisthokonta	Basidiomycota	Agaricomycotina	Tremellomycetes	Tremellales
1391	ASV_1562	0	0	0	0	0	0	0	0	0	0	0	0	0	0	0	0	0	0	0	0	0	0	8	0	0	0	0	0	0	0	0	0	0	0	0	0	0	0	0	0	0	0	8	Opisthokonta	Ascomycota	Pezizomycotina	Dothideomycetes	Capnodiales
1392	ASV_1563	0	0	0	0	0	0	0	0	0	0	0	0	0	0	0	0	0	0	0	0	0	0	0	0	0	0	8	0	0	0	0	0	0	0	0	0	0	0	0	0	0	0	8	Opisthokonta	Neocallimastigomycota	Incertae_Sedis	Neocallimastigomycetes	Neocallimastigales
1393	ASV_1564	0	0	0	0	0	0	0	0	0	0	0	0	0	0	0	0	0	0	0	0	0	0	0	0	0	0	8	0	0	0	0	0	0	0	0	0	0	0	0	0	0	0	8	Opisthokonta	Chytridiomycota	Incertae_Sedis	Chytridiomycetes
1394	ASV_1565	0	0	0	0	0	0	0	0	0	0	0	0	0	0	0	0	0	0	0	0	0	0	0	0	0	8	0	0	0	0	0	0	0	0	0	0	0	0	0	0	0	0	8	Opisthokonta	Ascomycota	Pezizomycotina
1395	ASV_1566	0	0	0	0	0	0	0	0	0	0	0	0	0	0	0	0	0	0	0	0	0	0	0	0	0	8	0	0	0	0	0	0	0	0	0	0	0	0	0	0	0	0	8	Opisthokonta	Ascomycota	Pezizomycotina	Dothideomycetes	Pleosporales
1396	ASV_1568	0	0	8	0	0	0	0	0	0	0	0	0	0	0	0	0	0	0	0	0	0	0	0	0	0	0	0	0	0	0	0	0	0	0	0	0	0	0	0	0	0	0	8	Opisthokonta	Ascomycota	Pezizomycotina	Dothideomycetes	Pleosporales
1397	ASV_1569	0	0	8	0	0	0	0	0	0	0	0	0	0	0	0	0	0	0	0	0	0	0	0	0	0	0	0	0	0	0	0	0	0	0	0	0	0	0	0	0	0	0	8	Opisthokonta	Ascomycota	Pezizomycotina
1398	ASV_1570	0	0	0	0	0	0	0	0	0	0	0	0	0	0	0	0	0	0	0	0	0	0	0	0	0	0	0	0	0	0	8	0	0	0	0	0	0	0	0	0	0	0	8	Opisthokonta	Ascomycota	Pezizomycotina
1399	ASV_1571	0	0	0	8	0	0	0	0	0	0	0	0	0	0	0	0	0	0	0	0	0	0	0	0	0	0	0	0	0	0	0	0	0	0	0	0	0	0	0	0	0	0	8	Opisthokonta	Ascomycota	Pezizomycotina	Sordariomycetes	Sordariales
1400	ASV_1572	0	0	0	8	0	0	0	0	0	0	0	0	0	0	0	0	0	0	0	0	0	0	0	0	0	0	0	0	0	0	0	0	0	0	0	0	0	0	0	0	0	0	8	Opisthokonta	Mucoromycota
1401	ASV_1573	0	0	0	0	0	0	0	0	0	0	0	0	0	0	0	0	0	0	0	0	0	0	0	0	0	0	0	0	0	0	0	8	0	0	0	0	0	0	0	0	0	0	8	Opisthokonta	Ascomycota	Pezizomycotina
1402	ASV_1574	0	0	0	0	0	0	0	0	0	0	0	0	0	0	0	0	0	0	0	0	0	0	0	0	0	0	0	0	0	8	0	0	0	0	0	0	0	0	0	0	0	0	8	Opisthokonta	Chytridiomycota	Incertae_Sedis	Chytridiomycetes
1403	ASV_1575	0	0	0	0	0	0	8	0	0	0	0	0	0	0	0	0	0	0	0	0	0	0	0	0	0	0	0	0	0	0	0	0	0	0	0	0	0	0	0	0	0	0	8	Opisthokonta	Chytridiomycota	Incertae_Sedis	Chytridiomycetes
1404	ASV_1576	0	0	0	0	0	0	0	0	0	0	0	0	0	0	0	0	0	0	0	0	0	0	0	0	0	0	0	0	0	0	0	0	0	0	0	8	0	0	0	0	0	0	8	Opisthokonta	Chytridiomycota	Incertae_Sedis	Chytridiomycetes
1405	ASV_1577	0	0	0	0	0	0	0	0	0	0	0	0	0	0	0	0	0	0	0	0	0	0	0	0	0	0	0	0	0	0	0	0	8	0	0	0	0	0	0	0	0	0	8	Opisthokonta	Ascomycota	Pezizomycotina
1406	ASV_1578	0	0	0	0	0	0	0	0	0	0	0	0	0	0	0	0	0	0	0	0	0	0	0	0	0	0	0	0	0	0	0	0	0	0	0	0	0	8	0	0	0	0	8	Opisthokonta	Ascomycota	Pezizomycotina	Dothideomycetes	Capnodiales
1407	ASV_1579	0	0	0	0	0	0	0	0	0	0	0	0	0	0	0	0	0	0	0	0	0	0	0	0	0	0	0	0	0	0	0	0	0	0	0	0	0	0	8	0	0	0	8	Opisthokonta	Chytridiomycota	Incertae_Sedis	Chytridiomycetes	Rhizophydiales
1408	ASV_1580	0	0	0	0	0	0	0	0	0	0	0	0	0	0	0	0	0	0	8	0	0	0	0	0	0	0	0	0	0	0	0	0	0	0	0	0	0	0	0	0	0	0	8	Opisthokonta	Basidiomycota	Pucciniomycotina	Microbotryomycetes
1409	ASV_1581	0	0	0	0	0	0	0	0	0	0	0	0	0	0	0	0	0	0	8	0	0	0	0	0	0	0	0	0	0	0	0	0	0	0	0	0	0	0	0	0	0	0	8	Opisthokonta	Mucoromycota
1410	ASV_1583	0	0	0	0	0	0	0	0	0	0	0	0	0	0	0	0	0	8	0	0	0	0	0	0	0	0	0	0	0	0	0	0	0	0	0	0	0	0	0	0	0	0	8	Opisthokonta	Chytridiomycota
1411	ASV_1585	0	0	0	0	0	0	0	0	0	0	0	0	0	0	0	0	0	8	0	0	0	0	0	0	0	0	0	0	0	0	0	0	0	0	0	0	0	0	0	0	0	0	8	Opisthokonta	Chytridiomycota	Incertae_Sedis	Chytridiomycetes
1412	ASV_1586	0	0	0	0	0	0	0	0	0	0	0	0	0	0	0	0	0	0	0	0	8	0	0	0	0	0	0	0	0	0	0	0	0	0	0	0	0	0	0	0	0	0	8	Opisthokonta	Basidiomycota	Agaricomycotina	Agaricomycetes	Agaricales
1413	ASV_1587	0	0	0	0	0	0	0	0	0	0	0	0	0	0	0	0	7	0	0	0	0	0	0	0	0	0	0	0	0	0	0	0	0	0	0	0	0	0	0	0	0	0	7	Opisthokonta	Chytridiomycota	Incertae_Sedis	Chytridiomycetes
1414	ASV_1591	0	0	0	0	0	0	0	0	0	0	0	0	0	0	7	0	0	0	0	0	0	0	0	0	0	0	0	0	0	0	0	0	0	0	0	0	0	0	0	0	0	0	7	Opisthokonta	Mucoromycota	Mucoromycotina
1415	ASV_1592	0	0	0	0	0	0	0	0	0	0	0	0	0	0	7	0	0	0	0	0	0	0	0	0	0	0	0	0	0	0	0	0	0	0	0	0	0	0	0	0	0	0	7	Opisthokonta	Zoopagomycota	Entomophthoromycotina	Basidiobolomycetes
1416	ASV_1595	0	0	0	0	0	0	0	0	0	0	0	0	0	0	0	0	0	0	0	0	0	7	0	0	0	0	0	0	0	0	0	0	0	0	0	0	0	0	0	0	0	0	7	Opisthokonta	Chytridiomycota	Incertae_Sedis	Chytridiomycetes
1417	ASV_1596	0	0	0	0	0	0	0	0	0	0	0	0	0	0	0	0	0	0	0	0	0	0	7	0	0	0	0	0	0	0	0	0	0	0	0	0	0	0	0	0	0	0	7	Opisthokonta	Basidiomycota	Agaricomycotina	Tremellomycetes	Tremellales
1418	ASV_1597	0	0	0	0	0	0	0	0	0	0	0	0	0	0	0	0	0	0	0	0	0	0	0	0	7	0	0	0	0	0	0	0	0	0	0	0	0	0	0	0	0	0	7	Opisthokonta	Ascomycota	Pezizomycotina
1419	ASV_1598	0	0	0	0	0	0	0	0	0	0	0	0	0	0	0	0	0	0	0	0	0	0	0	0	7	0	0	0	0	0	0	0	0	0	0	0	0	0	0	0	0	0	7	Opisthokonta	Ascomycota	Pezizomycotina	Sordariomycetes
1420	ASV_1601	0	0	0	0	0	0	0	0	0	0	0	0	0	0	0	0	0	0	0	0	0	0	0	0	0	0	7	0	0	0	0	0	0	0	0	0	0	0	0	0	0	0	7	Opisthokonta	Basidiomycota	Agaricomycotina	Tremellomycetes	Tremellales
1421	ASV_1602	0	0	0	0	0	0	0	0	0	0	0	0	0	0	0	0	0	0	0	0	0	0	0	0	0	7	0	0	0	0	0	0	0	0	0	0	0	0	0	0	0	0	7	Opisthokonta	Basidiomycota	Agaricomycotina	Agaricomycetes
1422	ASV_1603	0	0	0	0	0	0	0	0	0	0	0	0	0	0	0	0	0	0	0	0	0	0	0	0	0	7	0	0	0	0	0	0	0	0	0	0	0	0	0	0	0	0	7	Opisthokonta	Chytridiomycota	Incertae_Sedis	Chytridiomycetes	Lobulomycetales
1423	ASV_1606	0	0	7	0	0	0	0	0	0	0	0	0	0	0	0	0	0	0	0	0	0	0	0	0	0	0	0	0	0	0	0	0	0	0	0	0	0	0	0	0	0	0	7	Opisthokonta	Chytridiomycota	Incertae_Sedis	Chytridiomycetes
1424	ASV_1607	0	0	0	0	0	0	0	0	0	0	0	0	0	0	0	0	0	0	0	0	0	0	0	0	0	0	0	0	0	0	7	0	0	0	0	0	0	0	0	0	0	0	7	Opisthokonta	Ascomycota	Pezizomycotina	Sordariomycetes
1425	ASV_1608	0	0	0	0	0	0	0	0	0	0	0	0	0	0	0	0	0	0	0	0	0	0	0	0	0	0	0	0	0	0	3	4	0	0	0	0	0	0	0	0	0	0	7	Opisthokonta	Mucoromycota	Mucoromycotina	Endogonomycetes	Endogonales
1426	ASV_1609	0	0	0	7	0	0	0	0	0	0	0	0	0	0	0	0	0	0	0	0	0	0	0	0	0	0	0	0	0	0	0	0	0	0	0	0	0	0	0	0	0	0	7	Opisthokonta	Basidiomycota	Pucciniomycotina	Microbotryomycetes	Sporidiobolales
1427	ASV_1610	0	0	0	0	0	0	0	0	0	0	0	0	0	0	0	0	0	0	0	0	0	0	0	0	0	0	0	0	0	0	0	7	0	0	0	0	0	0	0	0	0	0	7	Opisthokonta	Chytridiomycota	Incertae_Sedis	Chytridiomycetes
1428	ASV_1611	0	0	0	0	0	0	0	0	0	0	0	0	0	0	0	0	0	0	0	0	0	0	0	0	0	0	0	0	0	0	0	0	0	7	0	0	0	0	0	0	0	0	7	Opisthokonta	Basidiomycota	Agaricomycotina	Agaricomycetes
1429	ASV_1613	0	0	0	0	0	0	7	0	0	0	0	0	0	0	0	0	0	0	0	0	0	0	0	0	0	0	0	0	0	0	0	0	0	0	0	0	0	0	0	0	0	0	7	Opisthokonta	Ascomycota	Pezizomycotina	Pezizomycetes
1430	ASV_1614	0	0	0	0	0	0	7	0	0	0	0	0	0	0	0	0	0	0	0	0	0	0	0	0	0	0	0	0	0	0	0	0	0	0	0	0	0	0	0	0	0	0	7	Opisthokonta	Ascomycota	Pezizomycotina	Eurotiomycetes
1431	ASV_1615	0	0	0	0	0	0	4	0	3	0	0	0	0	0	0	0	0	0	0	0	0	0	0	0	0	0	0	0	0	0	0	0	0	0	0	0	0	0	0	0	0	0	7	Opisthokonta	Neocallimastigomycota	Incertae_Sedis	Neocallimastigomycetes	Neocallimastigales
1432	ASV_1616	0	0	0	0	0	0	0	0	0	0	0	0	0	0	0	0	0	0	0	0	0	0	0	0	0	0	0	0	0	0	0	0	7	0	0	0	0	0	0	0	0	0	7	Opisthokonta	Ascomycota	Pezizomycotina	Sordariomycetes	Hypocreales
1433	ASV_1617	0	0	0	0	0	0	0	0	0	0	0	0	0	0	0	0	0	0	0	0	0	0	0	0	0	0	0	0	0	0	0	0	7	0	0	0	0	0	0	0	0	0	7	Opisthokonta	Basidiomycota	Agaricomycotina	Tremellomycetes	Tremellales
1434	ASV_1618	0	0	0	0	7	0	0	0	0	0	0	0	0	0	0	0	0	0	0	0	0	0	0	0	0	0	0	0	0	0	0	0	0	0	0	0	0	0	0	0	0	0	7	Opisthokonta	Ascomycota	Pezizomycotina	Dothideomycetes	Capnodiales
1435	ASV_1619	0	0	0	0	0	0	0	0	0	0	0	0	0	0	0	0	0	0	0	0	0	0	0	0	0	0	0	0	0	0	0	0	0	0	0	0	0	0	0	7	0	0	7	Opisthokonta	Ascomycota	Pezizomycotina	Sordariomycetes	Hypocreales
1436	ASV_1620	0	0	0	0	0	0	0	0	0	0	0	0	0	0	0	0	0	0	0	0	0	0	0	0	0	0	0	0	0	0	0	0	0	0	0	0	0	0	0	0	0	7	7	Opisthokonta	Chytridiomycota	Incertae_Sedis	Chytridiomycetes
1437	ASV_1621	0	0	0	0	0	0	0	0	0	0	0	0	0	0	0	0	0	0	7	0	0	0	0	0	0	0	0	0	0	0	0	0	0	0	0	0	0	0	0	0	0	0	7	Opisthokonta	Chytridiomycota	Incertae_Sedis	Chytridiomycetes
1438	ASV_1622	0	0	0	0	0	0	0	0	0	0	0	0	0	0	0	0	0	7	0	0	0	0	0	0	0	0	0	0	0	0	0	0	0	0	0	0	0	0	0	0	0	0	7	Opisthokonta	Mucoromycota	Mucoromycotina	Endogonomycetes	Endogonales
1439	ASV_1623	0	0	0	0	0	0	0	0	0	0	0	0	0	0	0	0	0	0	0	7	0	0	0	0	0	0	0	0	0	0	0	0	0	0	0	0	0	0	0	0	0	0	7	Opisthokonta	Ascomycota	Pezizomycotina	Dothideomycetes	Pleosporales
1440	ASV_1624	0	0	0	0	0	0	0	0	0	0	0	0	0	0	0	0	0	0	0	7	0	0	0	0	0	0	0	0	0	0	0	0	0	0	0	0	0	0	0	0	0	0	7	Opisthokonta	Ascomycota	Pezizomycotina	Dothideomycetes	Capnodiales
1441	ASV_1625	0	0	0	0	0	0	0	0	0	0	0	0	0	0	0	0	0	0	0	7	0	0	0	0	0	0	0	0	0	0	0	0	0	0	0	0	0	0	0	0	0	0	7	Opisthokonta	Basidiomycota	Agaricomycotina	Agaricomycetes	Polyporales
1442	ASV_1626	0	0	0	0	0	0	0	0	0	0	0	0	0	0	0	0	0	0	0	7	0	0	0	0	0	0	0	0	0	0	0	0	0	0	0	0	0	0	0	0	0	0	7	Opisthokonta	Basidiomycota	Agaricomycotina	Agaricomycetes
1443	ASV_1629	0	0	0	0	0	0	0	0	0	0	0	6	0	0	0	0	0	0	0	0	0	0	0	0	0	0	0	0	0	0	0	0	0	0	0	0	0	0	0	0	0	0	6	Opisthokonta	Chytridiomycota	Incertae_Sedis	Chytridiomycetes	Rhizophydiales
1444	ASV_1632	0	0	0	0	0	0	0	0	0	0	0	0	0	0	0	0	6	0	0	0	0	0	0	0	0	0	0	0	0	0	0	0	0	0	0	0	0	0	0	0	0	0	6	Opisthokonta	Chytridiomycota	Incertae_Sedis	Chytridiomycetes
1445	ASV_1636	0	0	0	0	0	0	0	0	0	6	0	0	0	0	0	0	0	0	0	0	0	0	0	0	0	0	0	0	0	0	0	0	0	0	0	0	0	0	0	0	0	0	6	Opisthokonta	Chytridiomycota	Incertae_Sedis	Chytridiomycetes	Rhizophydiales
1446	ASV_1637	0	0	0	0	0	0	0	0	0	0	0	0	0	0	6	0	0	0	0	0	0	0	0	0	0	0	0	0	0	0	0	0	0	0	0	0	0	0	0	0	0	0	6	Opisthokonta	Chytridiomycota	Incertae_Sedis	Chytridiomycetes
1447	ASV_1638	0	0	0	0	0	0	0	0	0	0	6	0	0	0	0	0	0	0	0	0	0	0	0	0	0	0	0	0	0	0	0	0	0	0	0	0	0	0	0	0	0	0	6	Opisthokonta	Incertae_Sedis
1448	ASV_1640	0	0	0	0	0	0	0	0	0	0	0	0	0	0	0	6	0	0	0	0	0	0	0	0	0	0	0	0	0	0	0	0	0	0	0	0	0	0	0	0	0	0	6	Opisthokonta	Zoopagomycota	Entomophthoromycotina	Basidiobolomycetes	Basidiobolales
1449	ASV_1641	0	0	0	0	0	0	0	0	0	0	0	0	0	0	0	0	0	0	0	0	0	6	0	0	0	0	0	0	0	0	0	0	0	0	0	0	0	0	0	0	0	0	6	Opisthokonta	Basidiomycota
1450	ASV_1642	0	0	0	0	0	0	0	0	0	0	0	0	0	0	0	0	0	0	0	0	0	6	0	0	0	0	0	0	0	0	0	0	0	0	0	0	0	0	0	0	0	0	6	Opisthokonta	Basidiomycota	Agaricomycotina	Agaricomycetes
1451	ASV_1643	0	0	0	0	0	0	0	0	0	0	0	0	0	0	0	0	0	0	0	0	0	6	0	0	0	0	0	0	0	0	0	0	0	0	0	0	0	0	0	0	0	0	6	Opisthokonta	Ascomycota	Pezizomycotina
1452	ASV_1644	0	0	0	0	0	0	0	0	0	0	0	0	0	0	0	0	0	0	0	0	0	6	0	0	0	0	0	0	0	0	0	0	0	0	0	0	0	0	0	0	0	0	6	Opisthokonta	Basidiomycota	Agaricomycotina	Tremellomycetes	Tremellales
1453	ASV_1645	0	0	0	0	0	0	0	0	0	0	0	0	0	0	0	0	0	0	0	0	0	0	0	0	6	0	0	0	0	0	0	0	0	0	0	0	0	0	0	0	0	0	6	Opisthokonta	Basidiomycota	Agaricomycotina	Agaricomycetes
1454	ASV_1646	0	0	0	0	0	0	0	0	0	0	0	0	0	0	0	0	0	0	0	0	0	0	0	0	6	0	0	0	0	0	0	0	0	0	0	0	0	0	0	0	0	0	6	Opisthokonta	Ascomycota	Pezizomycotina	Lecanoromycetes
1455	ASV_1647	0	0	0	0	0	0	0	0	0	0	0	0	0	0	0	0	0	0	0	0	0	0	0	6	0	0	0	0	0	0	0	0	0	0	0	0	0	0	0	0	0	0	6	Opisthokonta	Chytridiomycota	Incertae_Sedis	Chytridiomycetes
1456	ASV_1648	0	0	0	0	0	0	0	0	0	0	0	0	0	0	0	0	0	0	0	0	0	0	0	6	0	0	0	0	0	0	0	0	0	0	0	0	0	0	0	0	0	0	6	Opisthokonta	Chytridiomycota	Incertae_Sedis	Chytridiomycetes
1457	ASV_1649	0	0	0	0	0	0	0	0	0	0	0	0	0	0	0	0	0	0	0	0	0	0	0	0	0	0	6	0	0	0	0	0	0	0	0	0	0	0	0	0	0	0	6	Opisthokonta	Incertae_Sedis
1458	ASV_1650	0	0	0	0	0	0	0	0	0	0	0	0	0	0	0	0	0	0	0	0	0	0	0	0	0	0	6	0	0	0	0	0	0	0	0	0	0	0	0	0	0	0	6	Opisthokonta	Basidiomycota	Agaricomycotina	Agaricomycetes
1459	ASV_1651	0	0	0	0	0	0	0	0	0	0	0	0	0	0	0	0	0	0	0	0	0	0	0	0	0	0	6	0	0	0	0	0	0	0	0	0	0	0	0	0	0	0	6	Opisthokonta	Basidiomycota	Agaricomycotina	Tremellomycetes	Tremellales
1460	ASV_1655	0	0	0	0	0	0	0	0	0	0	0	0	0	0	0	0	0	0	0	0	0	0	0	0	0	0	0	0	0	0	6	0	0	0	0	0	0	0	0	0	0	0	6	Opisthokonta	Basidiomycota	Agaricomycotina	Agaricomycetes
1461	ASV_1656	0	0	0	0	0	0	0	0	0	0	0	0	0	0	0	0	0	0	0	0	0	0	0	0	0	0	0	0	0	0	6	0	0	0	0	0	0	0	0	0	0	0	6	Opisthokonta	Ascomycota	Pezizomycotina	Sordariomycetes	Hypocreales
1462	ASV_1657	0	0	0	0	0	0	0	0	0	0	0	0	0	0	0	0	0	0	0	0	0	0	0	0	0	0	0	0	0	0	6	0	0	0	0	0	0	0	0	0	0	0	6	Opisthokonta	Ascomycota	Pezizomycotina	Sordariomycetes
1463	ASV_1658	0	0	0	0	0	0	0	0	0	0	0	0	0	0	0	0	0	0	0	0	0	0	0	0	0	0	0	0	0	0	6	0	0	0	0	0	0	0	0	0	0	0	6	Opisthokonta	Basidiomycota	Agaricomycotina	Agaricomycetes
1464	ASV_1660	0	0	0	0	0	0	0	0	0	0	0	0	0	0	0	0	0	0	0	0	0	0	0	0	0	0	0	0	0	0	0	6	0	0	0	0	0	0	0	0	0	0	6	Opisthokonta	Ascomycota	Pezizomycotina	Eurotiomycetes
1465	ASV_1661	0	0	0	0	0	0	0	0	0	0	0	0	0	0	0	0	0	0	0	0	0	0	0	0	0	0	0	0	0	0	0	6	0	0	0	0	0	0	0	0	0	0	6	Opisthokonta	Ascomycota	Pezizomycotina	Dothideomycetes	Capnodiales
1466	ASV_1662	0	0	0	0	0	0	0	0	0	0	0	0	0	0	0	0	0	0	0	0	0	0	0	0	0	0	0	0	0	6	0	0	0	0	0	0	0	0	0	0	0	0	6	Opisthokonta	Ascomycota	Pezizomycotina	Dothideomycetes	Capnodiales
1467	ASV_1663	0	0	0	0	0	0	0	0	0	0	0	0	0	0	0	0	0	0	0	0	0	0	0	0	0	0	0	0	0	0	0	0	0	6	0	0	0	0	0	0	0	0	6	Opisthokonta	Ascomycota	Pezizomycotina	Dothideomycetes
1468	ASV_1666	0	0	0	0	0	0	0	0	0	0	0	0	0	0	0	0	0	0	0	0	0	0	0	0	0	0	0	0	0	0	0	0	0	0	0	0	0	6	0	0	0	0	6	Opisthokonta	Ascomycota	Pezizomycotina	Sordariomycetes	Xylariales
1469	ASV_1667	0	0	0	0	0	0	0	0	6	0	0	0	0	0	0	0	0	0	0	0	0	0	0	0	0	0	0	0	0	0	0	0	0	0	0	0	0	0	0	0	0	0	6	Opisthokonta	Basidiomycota	Pucciniomycotina	Pucciniomycetes	Pucciniales
1470	ASV_1668	0	0	0	0	0	0	0	0	0	0	0	0	0	0	0	0	0	0	0	0	0	0	0	0	0	0	0	0	0	0	0	0	0	0	0	0	0	0	0	0	0	6	6	Opisthokonta	Ascomycota	Pezizomycotina	Sordariomycetes
1471	ASV_1670	0	0	0	0	0	0	0	0	0	0	0	0	0	0	0	0	0	0	6	0	0	0	0	0	0	0	0	0	0	0	0	0	0	0	0	0	0	0	0	0	0	0	6	Opisthokonta	Mucoromycota	Mortierellomycotina	Mortierellomycetes	Mortierellales
1472	ASV_1671	0	0	0	0	0	0	0	0	0	0	0	0	0	0	0	0	0	0	6	0	0	0	0	0	0	0	0	0	0	0	0	0	0	0	0	0	0	0	0	0	0	0	6	Opisthokonta	Basidiomycota	Agaricomycotina	Tremellomycetes
1473	ASV_1672	0	0	0	0	0	0	0	0	0	0	0	0	0	0	0	0	0	0	0	0	6	0	0	0	0	0	0	0	0	0	0	0	0	0	0	0	0	0	0	0	0	0	6	Opisthokonta	Chytridiomycota	Incertae_Sedis	Chytridiomycetes
1474	ASV_1673	0	0	0	0	0	0	0	0	0	0	0	0	0	0	0	0	0	0	0	0	6	0	0	0	0	0	0	0	0	0	0	0	0	0	0	0	0	0	0	0	0	0	6	Opisthokonta	Ascomycota	Pezizomycotina	Sordariomycetes	Glomerellales
1475	ASV_1678	0	0	0	0	0	0	0	0	0	5	0	0	0	0	0	0	0	0	0	0	0	0	0	0	0	0	0	0	0	0	0	0	0	0	0	0	0	0	0	0	0	0	5	Opisthokonta	Zoopagomycota	Entomophthoromycotina	Basidiobolomycetes	Basidiobolales
1476	ASV_1679	0	0	0	0	0	0	0	0	0	0	5	0	0	0	0	0	0	0	0	0	0	0	0	0	0	0	0	0	0	0	0	0	0	0	0	0	0	0	0	0	0	0	5	Opisthokonta	Mucoromycota	Mortierellomycotina	Mortierellomycetes
1477	ASV_1680	0	0	0	0	0	0	0	0	0	0	0	0	0	0	0	0	0	0	0	0	0	5	0	0	0	0	0	0	0	0	0	0	0	0	0	0	0	0	0	0	0	0	5	Opisthokonta	Ascomycota	Pezizomycotina
1478	ASV_1681	0	0	0	0	0	0	0	0	0	0	0	0	0	0	0	0	0	0	0	0	0	0	5	0	0	0	0	0	0	0	0	0	0	0	0	0	0	0	0	0	0	0	5	Opisthokonta	Basidiomycota	Agaricomycotina	Tremellomycetes
1479	ASV_1682	0	0	0	0	0	0	0	0	0	0	0	0	0	0	0	0	0	0	0	0	0	0	5	0	0	0	0	0	0	0	0	0	0	0	0	0	0	0	0	0	0	0	5	Opisthokonta	Basidiomycota	Ustilaginomycotina	Ustilaginomycetes	Ustilaginales
1480	ASV_1683	0	0	0	0	0	0	0	0	0	0	0	0	0	0	0	0	0	0	0	0	0	0	5	0	0	0	0	0	0	0	0	0	0	0	0	0	0	0	0	0	0	0	5	Opisthokonta	Basidiomycota	Agaricomycotina	Agaricomycetes
1481	ASV_1684	0	0	0	0	0	0	0	0	0	0	0	0	0	0	0	0	0	0	0	0	0	0	0	0	5	0	0	0	0	0	0	0	0	0	0	0	0	0	0	0	0	0	5	Opisthokonta	Basidiomycota	Agaricomycotina	Agaricomycetes
1482	ASV_1685	0	0	0	0	0	0	0	0	0	0	0	0	0	0	0	0	0	0	0	0	0	0	0	0	5	0	0	0	0	0	0	0	0	0	0	0	0	0	0	0	0	0	5	Opisthokonta	Ascomycota	Pezizomycotina
1483	ASV_1686	0	0	0	0	0	0	0	0	0	0	0	0	0	0	0	0	0	0	0	0	0	0	0	0	5	0	0	0	0	0	0	0	0	0	0	0	0	0	0	0	0	0	5	Opisthokonta	Chytridiomycota	Incertae_Sedis	Chytridiomycetes	Rhizophydiales
1484	ASV_1687	0	0	0	0	0	0	0	0	0	0	0	0	0	0	0	0	0	0	0	0	0	0	0	0	5	0	0	0	0	0	0	0	0	0	0	0	0	0	0	0	0	0	5	Opisthokonta	Basidiomycota	Agaricomycotina	Agaricomycetes
1485	ASV_1693	0	0	0	0	0	0	0	0	0	0	0	0	0	0	0	0	0	0	0	0	0	0	0	0	0	0	5	0	0	0	0	0	0	0	0	0	0	0	0	0	0	0	5	Opisthokonta	Ascomycota	Pezizomycotina
1486	ASV_1699	0	0	0	0	0	0	0	0	0	0	0	0	0	0	0	0	0	0	0	0	0	0	0	0	0	0	0	0	5	0	0	0	0	0	0	0	0	0	0	0	0	0	5	Opisthokonta	Chytridiomycota	Incertae_Sedis	Chytridiomycetes
1487	ASV_1701	0	0	0	0	0	0	0	0	0	0	0	0	0	0	0	0	0	0	0	0	0	0	0	0	0	0	0	0	5	0	0	0	0	0	0	0	0	0	0	0	0	0	5	Opisthokonta	Ascomycota	Pezizomycotina	Eurotiomycetes	Eurotiales
1488	ASV_1702	0	5	0	0	0	0	0	0	0	0	0	0	0	0	0	0	0	0	0	0	0	0	0	0	0	0	0	0	0	0	0	0	0	0	0	0	0	0	0	0	0	0	5	Opisthokonta	Ascomycota	Pezizomycotina
1489	ASV_1703	0	0	5	0	0	0	0	0	0	0	0	0	0	0	0	0	0	0	0	0	0	0	0	0	0	0	0	0	0	0	0	0	0	0	0	0	0	0	0	0	0	0	5	Opisthokonta	Ascomycota	Pezizomycotina	Dothideomycetes	Capnodiales
1490	ASV_1704	0	0	5	0	0	0	0	0	0	0	0	0	0	0	0	0	0	0	0	0	0	0	0	0	0	0	0	0	0	0	0	0	0	0	0	0	0	0	0	0	0	0	5	Opisthokonta	Ascomycota	Pezizomycotina
1491	ASV_1705	0	0	0	0	0	0	0	0	0	0	0	0	0	0	0	0	0	0	0	0	0	0	0	0	0	0	0	0	0	0	5	0	0	0	0	0	0	0	0	0	0	0	5	Opisthokonta	Ascomycota	Pezizomycotina	Leotiomycetes	Helotiales
1492	ASV_1706	0	0	0	0	0	0	0	0	0	0	0	0	0	0	0	0	0	0	0	0	0	0	0	0	0	0	0	0	0	0	5	0	0	0	0	0	0	0	0	0	0	0	5	Opisthokonta	Chytridiomycota	Incertae_Sedis	Chytridiomycetes
1493	ASV_1707	0	0	0	5	0	0	0	0	0	0	0	0	0	0	0	0	0	0	0	0	0	0	0	0	0	0	0	0	0	0	0	0	0	0	0	0	0	0	0	0	0	0	5	Opisthokonta	Ascomycota	Pezizomycotina	Eurotiomycetes
1494	ASV_1708	0	0	0	0	0	0	0	0	0	0	0	0	0	0	0	0	0	0	0	0	0	0	0	0	0	0	0	0	0	0	0	5	0	0	0	0	0	0	0	0	0	0	5	Opisthokonta	Ascomycota	Pezizomycotina
1495	ASV_1709	5	0	0	0	0	0	0	0	0	0	0	0	0	0	0	0	0	0	0	0	0	0	0	0	0	0	0	0	0	0	0	0	0	0	0	0	0	0	0	0	0	0	5	Opisthokonta	Basidiomycota	Agaricomycotina	Agaricomycetes	Polyporales
1496	ASV_1710	5	0	0	0	0	0	0	0	0	0	0	0	0	0	0	0	0	0	0	0	0	0	0	0	0	0	0	0	0	0	0	0	0	0	0	0	0	0	0	0	0	0	5	Opisthokonta	Mucoromycota	Mucoromycotina	Mucoromycetes	Mucorales
1497	ASV_1711	0	0	0	0	0	0	0	0	0	0	0	0	0	0	0	0	0	0	0	0	0	0	0	0	0	0	0	0	0	5	0	0	0	0	0	0	0	0	0	0	0	0	5	Opisthokonta	Ascomycota	Pezizomycotina
1498	ASV_1712	0	0	0	0	0	0	5	0	0	0	0	0	0	0	0	0	0	0	0	0	0	0	0	0	0	0	0	0	0	0	0	0	0	0	0	0	0	0	0	0	0	0	5	Opisthokonta	Ascomycota	Pezizomycotina	Lecanoromycetes	Umbilicariales
1499	ASV_1713	0	0	0	0	0	0	5	0	0	0	0	0	0	0	0	0	0	0	0	0	0	0	0	0	0	0	0	0	0	0	0	0	0	0	0	0	0	0	0	0	0	0	5	Opisthokonta	Ascomycota	Pezizomycotina	Sordariomycetes
1500	ASV_1714	0	0	0	0	5	0	0	0	0	0	0	0	0	0	0	0	0	0	0	0	0	0	0	0	0	0	0	0	0	0	0	0	0	0	0	0	0	0	0	0	0	0	5	Opisthokonta	Ascomycota	Pezizomycotina	Dothideomycetes	Pleosporales
1501	ASV_1715	0	0	0	0	5	0	0	0	0	0	0	0	0	0	0	0	0	0	0	0	0	0	0	0	0	0	0	0	0	0	0	0	0	0	0	0	0	0	0	0	0	0	5	Opisthokonta	Ascomycota	Pezizomycotina
1502	ASV_1718	0	0	0	0	0	0	0	0	0	0	0	0	0	0	0	0	0	0	0	0	0	0	0	0	0	0	0	0	0	0	0	0	0	0	0	0	0	0	0	0	5	0	5	Opisthokonta	Mucoromycota	Mortierellomycotina	Mortierellomycetes
1503	ASV_1720	0	0	0	0	0	0	0	0	0	0	0	0	0	0	0	0	0	0	0	0	0	0	0	0	0	0	0	0	0	0	0	0	0	0	0	0	0	0	0	0	0	5	5	Opisthokonta	Chytridiomycota	Incertae_Sedis	Chytridiomycetes
1504	ASV_1725	0	0	0	0	0	0	0	0	0	0	0	0	0	0	0	0	0	5	0	0	0	0	0	0	0	0	0	0	0	0	0	0	0	0	0	0	0	0	0	0	0	0	5	Opisthokonta	Basidiomycota	Agaricomycotina	Agaricomycetes	Agaricales
1505	ASV_1726	0	0	0	0	0	0	0	0	0	0	0	0	0	0	0	0	0	5	0	0	0	0	0	0	0	0	0	0	0	0	0	0	0	0	0	0	0	0	0	0	0	0	5	Opisthokonta	Incertae_Sedis
1506	ASV_1728	0	0	0	0	0	0	0	0	0	0	0	0	0	0	0	0	0	5	0	0	0	0	0	0	0	0	0	0	0	0	0	0	0	0	0	0	0	0	0	0	0	0	5	Opisthokonta	Mucoromycota	Mortierellomycotina	Mortierellomycetes	Mortierellales
1507	ASV_1729	0	0	0	0	0	0	0	0	0	0	0	0	0	0	0	0	0	0	0	5	0	0	0	0	0	0	0	0	0	0	0	0	0	0	0	0	0	0	0	0	0	0	5	Opisthokonta	Basidiomycota	Agaricomycotina	Agaricomycetes	Cantharellales
1508	ASV_1737	0	0	0	0	0	0	0	0	0	0	0	0	0	0	0	0	0	0	0	0	0	0	4	0	0	0	0	0	0	0	0	0	0	0	0	0	0	0	0	0	0	0	4	Opisthokonta	Chytridiomycota	Incertae_Sedis	Chytridiomycetes	Spizellomycetales
1509	ASV_1738	0	0	0	0	0	0	0	0	0	0	0	0	0	0	0	0	0	0	0	0	0	0	0	0	4	0	0	0	0	0	0	0	0	0	0	0	0	0	0	0	0	0	4	Opisthokonta	Chytridiomycota	Incertae_Sedis	Chytridiomycetes	Rhizophydiales
1510	ASV_1740	0	0	0	0	0	0	0	0	0	0	0	0	0	0	0	0	0	0	0	0	0	0	0	0	0	0	0	4	0	0	0	0	0	0	0	0	0	0	0	0	0	0	4	Opisthokonta	Chytridiomycota	Incertae_Sedis	Chytridiomycetes
1511	ASV_1742	0	0	0	0	0	0	0	0	0	0	0	0	0	0	0	0	0	0	0	0	0	0	0	0	0	0	4	0	0	0	0	0	0	0	0	0	0	0	0	0	0	0	4	Opisthokonta	Chytridiomycota	Incertae_Sedis	Chytridiomycetes
1512	ASV_1743	0	0	0	0	0	0	0	0	0	0	0	0	0	0	0	0	0	0	0	0	0	0	0	0	0	0	4	0	0	0	0	0	0	0	0	0	0	0	0	0	0	0	4	Opisthokonta	Rozellomycota
1513	ASV_1747	0	0	4	0	0	0	0	0	0	0	0	0	0	0	0	0	0	0	0	0	0	0	0	0	0	0	0	0	0	0	0	0	0	0	0	0	0	0	0	0	0	0	4	Opisthokonta	Mucoromycota	Mortierellomycotina	Mortierellomycetes	Mortierellales
1514	ASV_1748	0	0	4	0	0	0	0	0	0	0	0	0	0	0	0	0	0	0	0	0	0	0	0	0	0	0	0	0	0	0	0	0	0	0	0	0	0	0	0	0	0	0	4	Opisthokonta	Chytridiomycota	Incertae_Sedis	Chytridiomycetes
1515	ASV_1749	0	0	4	0	0	0	0	0	0	0	0	0	0	0	0	0	0	0	0	0	0	0	0	0	0	0	0	0	0	0	0	0	0	0	0	0	0	0	0	0	0	0	4	Opisthokonta	Incertae_Sedis
1516	ASV_1751	0	0	0	4	0	0	0	0	0	0	0	0	0	0	0	0	0	0	0	0	0	0	0	0	0	0	0	0	0	0	0	0	0	0	0	0	0	0	0	0	0	0	4	Opisthokonta	Basidiomycota	Pucciniomycotina	Microbotryomycetes
1517	ASV_1752	0	0	0	0	0	0	0	0	0	0	0	0	0	0	0	0	0	0	0	0	0	0	0	0	0	0	0	0	0	0	0	4	0	0	0	0	0	0	0	0	0	0	4	Opisthokonta	Ascomycota	Pezizomycotina
1518	ASV_1753	0	0	0	0	0	0	0	0	0	0	0	0	0	0	0	0	0	0	0	0	0	0	0	0	0	0	0	0	0	0	0	4	0	0	0	0	0	0	0	0	0	0	4	Opisthokonta	Basidiomycota	Agaricomycotina
1519	ASV_1754	0	0	0	0	0	0	0	0	0	0	0	0	0	0	0	0	0	0	0	0	0	0	0	0	0	0	0	0	0	0	0	4	0	0	0	0	0	0	0	0	0	0	4	Opisthokonta	Ascomycota	Pezizomycotina	Dothideomycetes
1520	ASV_1755	0	0	0	0	0	4	0	0	0	0	0	0	0	0	0	0	0	0	0	0	0	0	0	0	0	0	0	0	0	0	0	0	0	0	0	0	0	0	0	0	0	0	4	Opisthokonta	Ascomycota	Pezizomycotina	Eurotiomycetes	Chaetothyriales
1521	ASV_1756	0	0	0	0	0	0	0	0	0	0	0	0	0	0	0	0	0	0	0	0	0	0	0	0	0	0	0	0	0	0	0	0	0	0	0	4	0	0	0	0	0	0	4	Opisthokonta	Chytridiomycota	Incertae_Sedis	Chytridiomycetes
1522	ASV_1757	0	0	0	0	0	0	0	0	0	0	0	0	0	0	0	0	0	0	0	0	0	0	0	0	0	0	0	0	0	0	0	0	4	0	0	0	0	0	0	0	0	0	4	Opisthokonta	Ascomycota	Pezizomycotina	Sordariomycetes
1523	ASV_1758	0	0	0	0	0	0	0	4	0	0	0	0	0	0	0	0	0	0	0	0	0	0	0	0	0	0	0	0	0	0	0	0	0	0	0	0	0	0	0	0	0	0	4	Opisthokonta	Ascomycota	Pezizomycotina	Dothideomycetes	Pleosporales
1524	ASV_1759	0	0	0	0	0	0	0	4	0	0	0	0	0	0	0	0	0	0	0	0	0	0	0	0	0	0	0	0	0	0	0	0	0	0	0	0	0	0	0	0	0	0	4	Opisthokonta	Ascomycota	Pezizomycotina	Eurotiomycetes	Eurotiales
1525	ASV_1760	0	0	0	0	0	0	0	4	0	0	0	0	0	0	0	0	0	0	0	0	0	0	0	0	0	0	0	0	0	0	0	0	0	0	0	0	0	0	0	0	0	0	4	Opisthokonta	Ascomycota	Pezizomycotina
1526	ASV_1763	0	0	0	0	0	0	0	0	0	0	0	0	0	0	0	0	0	0	0	4	0	0	0	0	0	0	0	0	0	0	0	0	0	0	0	0	0	0	0	0	0	0	4	Opisthokonta	Ascomycota	Pezizomycotina	Eurotiomycetes
1527	ASV_1767	0	0	0	0	0	0	0	0	0	0	0	0	0	3	0	0	0	0	0	0	0	0	0	0	0	0	0	0	0	0	0	0	0	0	0	0	0	0	0	0	0	0	3	Opisthokonta	Incertae_Sedis
1528	ASV_1772	0	0	0	0	0	0	0	0	0	0	0	0	0	0	0	0	0	0	0	0	0	3	0	0	0	0	0	0	0	0	0	0	0	0	0	0	0	0	0	0	0	0	3	Opisthokonta	Chytridiomycota
1529	ASV_1774	0	0	0	0	0	0	0	0	0	0	0	0	0	0	0	0	0	0	0	0	0	3	0	0	0	0	0	0	0	0	0	0	0	0	0	0	0	0	0	0	0	0	3	Opisthokonta	Basidiomycota	Agaricomycotina
1530	ASV_1783	0	0	0	0	0	0	0	0	0	0	0	0	0	0	0	0	0	0	0	0	0	0	0	0	0	0	0	0	0	0	3	0	0	0	0	0	0	0	0	0	0	0	3	Opisthokonta	Chytridiomycota	Incertae_Sedis	Chytridiomycetes
1531	ASV_1784	0	0	0	0	0	0	0	0	0	0	0	0	0	0	0	0	0	0	0	0	0	0	0	0	0	0	0	0	0	0	0	3	0	0	0	0	0	0	0	0	0	0	3	Opisthokonta	Ascomycota	Pezizomycotina	Dothideomycetes	Pleosporales
1532	ASV_1785	0	0	0	0	0	0	0	0	0	0	0	0	0	0	0	0	0	0	0	0	0	0	0	0	0	0	0	0	0	0	0	3	0	0	0	0	0	0	0	0	0	0	3	Opisthokonta	Ascomycota	Saccharomycotina	Saccharomycetes	Saccharomycetales
1533	ASV_1786	0	0	0	0	0	0	0	0	0	0	0	0	0	0	0	0	0	0	0	0	0	0	0	0	0	0	0	0	0	3	0	0	0	0	0	0	0	0	0	0	0	0	3	Opisthokonta	Mucoromycota	Mortierellomycotina
1534	ASV_1787	0	0	0	0	0	0	0	0	0	0	0	0	0	0	0	0	0	0	0	0	0	0	0	0	0	0	0	0	0	0	0	0	0	3	0	0	0	0	0	0	0	0	3	Opisthokonta	Incertae_Sedis
1535	ASV_1788	0	0	0	0	0	3	0	0	0	0	0	0	0	0	0	0	0	0	0	0	0	0	0	0	0	0	0	0	0	0	0	0	0	0	0	0	0	0	0	0	0	0	3	Opisthokonta	Ascomycota	Taphrinomycotina	Taphrinomycetes	Taphrinales
1536	ASV_1791	0	0	0	0	0	0	0	0	0	0	0	0	0	0	0	0	0	0	0	0	0	0	0	0	0	0	0	0	0	0	0	0	0	0	0	0	0	0	3	0	0	0	3	Opisthokonta	Chytridiomycota	Incertae_Sedis	Chytridiomycetes	Rhizophydiales
1537	ASV_1792	0	0	0	0	0	0	0	0	0	0	0	0	0	0	0	0	0	0	3	0	0	0	0	0	0	0	0	0	0	0	0	0	0	0	0	0	0	0	0	0	0	0	3	Opisthokonta	Basidiomycota
1538	ASV_1798	0	0	0	0	0	0	0	0	0	0	0	0	0	0	0	0	0	0	0	0	0	2	0	0	0	0	0	0	0	0	0	0	0	0	0	0	0	0	0	0	0	0	2	Opisthokonta	Ascomycota	Pezizomycotina
1539	ASV_1799	0	0	0	0	0	0	0	0	0	0	0	0	0	0	0	0	0	0	0	0	0	2	0	0	0	0	0	0	0	0	0	0	0	0	0	0	0	0	0	0	0	0	2	Opisthokonta	Chytridiomycota	Incertae_Sedis	Chytridiomycetes
1540	ASV_1800	0	0	0	0	0	0	0	0	0	0	0	0	0	0	0	0	0	0	0	0	0	0	2	0	0	0	0	0	0	0	0	0	0	0	0	0	0	0	0	0	0	0	2	Opisthokonta	Chytridiomycota	Incertae_Sedis	Chytridiomycetes	Lobulomycetales
1541	ASV_1805	0	0	2	0	0	0	0	0	0	0	0	0	0	0	0	0	0	0	0	0	0	0	0	0	0	0	0	0	0	0	0	0	0	0	0	0	0	0	0	0	0	0	2	Opisthokonta	Chytridiomycota	Incertae_Sedis	Chytridiomycetes
1542	ASV_1807	0	0	2	0	0	0	0	0	0	0	0	0	0	0	0	0	0	0	0	0	0	0	0	0	0	0	0	0	0	0	0	0	0	0	0	0	0	0	0	0	0	0	2	Opisthokonta	Chytridiomycota	Incertae_Sedis	Chytridiomycetes	Rhizophydiales
1543	ASV_1808	2	0	0	0	0	0	0	0	0	0	0	0	0	0	0	0	0	0	0	0	0	0	0	0	0	0	0	0	0	0	0	0	0	0	0	0	0	0	0	0	0	0	2	Opisthokonta	Mucoromycota
1544	ASV_1810	0	0	0	0	0	0	0	0	0	0	0	0	0	0	0	0	0	0	0	0	0	0	0	0	0	0	0	0	0	0	0	0	2	0	0	0	0	0	0	0	0	0	2	Opisthokonta	Ascomycota	Pezizomycotina
1545	ASV_1811	0	0	0	0	0	0	0	0	0	0	0	0	0	0	0	0	0	0	0	0	0	0	0	0	0	0	0	0	0	0	0	0	0	0	0	0	0	0	0	2	0	0	2	Opisthokonta	Ascomycota	Pezizomycotina	Dothideomycetes	Capnodiales
[truncated: 1 more columns]
