# Supplementary material for: Seasonality of parasitic and saprotrophic zoosporic fungi: linking sequence data to ecological traits
Source: ISME J. 2022 Jun 28;16(9):2242–54. doi: 10.1038/s41396-022-01267-y (PMC9381765; doi:10.1038/s41396-022-01267-y)
Supplement: Supplementary file 8 — Supplementary table S6 [file 41396_2022_1267_MOESM8_ESM.xlsx]

## Sheet: Sheet1
Supplementary Table S6: Fully annotated zoosporic fungal ASV table with read abundance values over the different sampling time-points.
Reference sequences for individual ASVs can be found in Supplementary file "ZoosporicFungi_ASVs.fasta"
						Sampling time points																																											Taxonomy based on Silva LSU database v128 and phylogenetic analysis representing taxa of chytrids and other fungal lineages
ID	ASV	Sequence match (>99% sequence similarity)	targeted approach	Substrate association class	inferred life style	2015-03-05	2015-03-11	2015-03-18	2015-03-24	2015-04-08	2015-04-15	2015-04-21	2015-05-07	2015-05-20	2015-06-02	2015-06-05	2015-06-12	2015-06-16	2015-06-23	2015-06-30	2015-07-07	2015-07-14	2015-09-02	2015-09-15	2015-09-22	2015-09-29	2015-10-16	2015-10-27	2015-11-05	2015-11-16	2015-12-02	2015-12-17	2016-01-01	2016-01-26	2016-03-08	2016-03-23	2016-03-30	2016-04-06	2016-04-16	2016-04-20	2016-04-27	2016-05-04	2016-05-11	2016-05-18	2016-05-26	2016-06-02	2016-06-22	Total reads	Phylum
1	ASV_3	Pol-ASV_2	pollen-baiting	pollen	saprophyte	0	0	12	9	0	0	3	129	20102	6105	9065	612	1273	214	153	21	80	222	8	0	0	0	0	37	13	0	0	0	0	0	0	0	0	0	0	0	0	219	8488	2294	16762	4615	70436	Chytridiomycota
2	ASV_4	Asterionella-MDA57/Zygophlyctis asterionellae	single cell/public database	diatom	parasite	0	0	2	1	0	0	0	0	0	0	0	0	1	0	7	13998	182	6	0	0	0	0	0	0	0	0	0	0	0	0	0	0	4	0	9	0	0	0	0	0	0	40954	55164	Chytridiomycota
3	ASV_6	Cyclotella-MDA01	single cell	diatom	parasite	0	0	68	11	0	14	7	2	4	0	0	0	0	0	0	0	0	0	5	0	0	0	0	0	0	0	0	163	161	2225	1795	1262	13109	14821	9809	133	9	0	2	0	0	33	43633	Chytridiomycota
4	ASV_8					0	0	0	0	0	0	0	0	2	0	0	0	0	0	0	0	0	0	0	0	0	0	0	0	0	0	0	0	0	0	0	0	7	83	25815	8331	7349	6	6	0	0	0	41599	Chytridiomycota
5	ASV_10	Pol-ASV_3 / Pol-ASV_5 / Pol-ASV_9 / Pol-ASV_10	pollen-baiting	pollen	saprophyte	0	0	38	2	7	0	0	269	12162	6075	4349	108	9	97	19	14	0	0	0	0	0	0	2	0	0	0	0	0	0	0	18	0	0	12	0	0	195	18	968	118	1213	176	25869	Chytridiomycota
6	ASV_11	Pollen-MDA36 / Pol-ASV_1 / Pol-ASV_4 / Pol-ASV_14 / Pol-ASV_31 / Pol-ASV_46	single cell/pollen-baiting	pollen	saprophyte	0	4	0	0	0	0	0	18	7991	5100	9881	352	38	3	0	7	0	1	0	0	0	0	0	0	9	0	0	0	0	0	0	14	0	0	0	0	0	58	445	529	1301	2	25753	Chytridiomycota
7	ASV_23	Synedra-MDA20/Fragillaria-MDA54/AST-CHY1/Diatoma-MDA19/Rhizophydiales sp. E1	single cell/public database	diatom	parasite	0	0	0	0	0	0	0	0	0	0	0	0	0	0	0	0	108	0	0	0	0	0	0	0	0	0	0	0	0	0	0	0	0	0	17	36	148	0	3	3	9	10650	10974	Chytridiomycota
8	ASV_25					0	0	0	0	0	0	0	0	0	0	0	0	0	0	14	6575	730	1881	849	12	1	0	0	0	0	0	0	7	0	0	0	0	0	0	0	0	0	0	0	0	0	259	10328	Aphelidiomycota
9	ASV_26	Pollen-MDA36 / Pol-ASV_1 / Pol-ASV_4 / Pol-ASV_14 / Pol-ASV_31 / Pol-ASV_46	single cell/pollen-baiting	pollen	saprophyte	0	0	92	11	0	0	0	31	1735	2559	3047	0	14	0	0	0	0	0	0	0	0	0	0	0	0	0	0	0	0	0	0	0	0	0	0	0	0	137	2168	262	269	0	10325	Chytridiomycota
10	ASV_29	Staurastrum-MDAExp11/Uncultured Chytridiales 704k6Ag	single cell/public database	green algae/diatom	parasite	0	0	0	0	0	0	0	0	0	104	3664	496	7	0	0	0	0	3934	14	16	2	469	69	122	12	40	38	55	0	0	0	0	0	0	0	0	0	0	0	0	82	552	9676	Chytridiomycota
11	ASV_30					0	0	0	0	0	0	0	0	0	0	0	0	0	0	0	0	0	7987	86	0	0	0	0	0	4	0	0	0	0	0	0	0	0	0	0	0	0	0	0	0	0	0	8077	Chytridiomycota
12	ASV_33	Pol-ASV_3 / Pol-ASV_5 / Pol-ASV_9 /Pol-ASV_10	pollen-baiting	pollen	saprophyte	0	0	4	0	0	0	0	87	4089	1519	1154	113	30	0	23	6	33	0	0	0	0	0	0	0	0	0	0	77	0	0	0	0	0	12	0	0	63	0	324	55	236	20	7845	Chytridiomycota
13	ASV_34	AST-CHY1/Diatoma-MDA19/Fragillaria-MDA54/Synedra-MDA20	cultivation	diatom	parasite	0	0	0	0	0	0	0	0	13	33	238	736	133	688	219	68	564	1566	1683	17	13	13	3	558	741	63	76	105	0	0	0	0	0	0	7	23	95	0	0	0	14	82	7751	Chytridiomycota
14	ASV_43					0	0	0	0	0	0	0	0	0	0	0	0	0	0	0	0	0	5882	82	5	0	0	0	0	5	0	0	0	0	0	0	0	0	0	0	0	0	0	0	0	0	0	5974	Chytridiomycota
15	ASV_44	Fragillaria-MDA54/Synedra-MDA20/AST-CHY1/Diatoma-MDA19	single cell	diatom	parasite	35	123	1121	126	2	46	42	4	5	53	121	0	0	0	0	0	0	0	0	0	0	0	0	0	0	0	0	259	807	253	133	191	1467	735	326	0	0	0	0	0	0	0	5849	Chytridiomycota
16	ASV_45					0	0	0	1	0	0	0	0	0	0	0	0	0	0	0	0	0	2385	3084	57	13	46	22	178	6	0	0	0	0	0	0	0	0	0	0	0	0	0	0	0	0	0	5792	Chytridiomycota
17	ASV_47	Fragilaria-CHY1/Zygorhizidium afluens	cultivation/public database	diatom	parasite	5	67	1952	917	123	106	19	0	0	0	0	0	0	0	0	0	0	0	1	0	0	0	0	0	138	1331	75	110	0	5	1	2	0	0	127	50	180	13	12	2	0	0	5236	Chytridiomycota
18	ASV_56					0	0	0	0	0	0	0	0	0	0	0	0	0	0	0	0	0	4046	13	0	0	0	0	0	15	0	0	0	0	0	0	0	0	0	1	0	0	0	0	0	0	0	4075	Chytridiomycota
19	ASV_57					0	0	0	0	0	0	0	0	0	0	0	0	0	0	0	0	0	2895	146	17	34	144	4	25	44	46	0	0	0	0	0	0	0	0	0	0	0	0	0	0	0	678	4033	Chytridiomycota
20	ASV_60					0	0	0	0	0	0	0	0	0	0	0	0	0	0	0	0	3939	0	0	0	0	0	0	0	0	0	0	0	0	0	0	0	0	0	0	0	0	0	0	0	0	0	3939	Chytridiomycota
21	ASV_63					0	0	0	0	0	0	0	0	0	0	0	0	0	0	2588	492	397	0	0	0	0	0	0	0	0	0	0	0	0	0	0	0	0	0	0	0	0	0	0	0	0	139	3616	Aphelidiomycota
22	ASV_66	Pol-ASV_3 / Pol-ASV_5 / Pol-ASV_9 / POL-ASV_10	pollen-baiting	pollen	saprophyte	0	0	0	0	0	0	0	47	1618	669	830	0	0	0	49	0	0	0	0	0	0	0	0	0	0	0	0	0	0	0	0	0	0	0	0	0	0	0	0	0	0	0	3213	Chytridiomycota
23	ASV_69					0	0	0	0	0	0	0	0	0	0	0	0	0	0	0	0	0	2398	631	11	0	16	0	0	7	0	0	0	0	0	0	0	0	0	0	0	0	0	0	0	0	0	3063	Chytridiomycota
24	ASV_71					0	0	0	0	0	0	0	0	0	0	0	0	0	0	0	0	0	1394	1592	0	0	0	0	0	0	0	0	0	0	0	0	0	0	0	0	0	0	0	0	0	0	0	2986	Chytridiomycota
25	ASV_73					0	0	0	0	0	0	0	0	0	0	0	0	0	0	0	0	0	851	1729	45	90	15	16	37	0	0	0	0	0	0	0	0	0	0	0	0	0	0	0	0	0	0	2783	Chytridiomycota
26	ASV_75	Pol-ASV_7 / Pol-ASV_15	pollen-baiting	pollen	saprophyte	0	0	0	0	0	0	0	0	122	919	1340	0	0	0	0	0	0	0	0	0	0	0	0	0	0	0	0	0	0	0	0	0	0	0	0	0	0	21	79	32	207	0	2720	Chytridiomycota
27	ASV_79	Pol-ASV_11 /Pol-ASV_12 / Pol-ASV_20/Betamyces sp. isolate UM1568	pollen-baiting/public database	pollen	saprophyte	0	0	0	0	0	0	0	0	0	0	0	199	109	670	29	10	25	66	134	3	0	4	0	0	0	0	0	0	0	0	0	0	0	0	0	0	0	0	0	0	9	1234	2492	Chytridiomycota
28	ASV_81					0	8	985	121	0	0	0	0	0	0	0	0	0	0	0	0	0	0	0	0	0	0	0	0	0	0	3	0	0	118	995	44	18	3	0	0	0	0	0	0	0	0	2295	Chytridiomycota
29	ASV_88					0	0	0	0	0	0	0	0	99	15	0	869	95	363	60	543	12	0	0	0	0	0	0	0	0	0	0	0	0	0	0	0	0	0	0	0	0	0	0	0	0	0	2056	Chytridiomycota
30	ASV_90					0	4	35	30	0	0	0	1	0	0	0	0	0	0	1	18	1574	0	0	0	0	0	0	31	99	129	2	47	0	0	0	0	0	0	0	0	0	0	0	0	0	0	1971	Chytridiomycota
31	ASV_92	Endocoenobium eudorinae (Volvorax ingoldii isolate SVdW-EUD1)	cultivation	green algae	parasite	0	0	0	0	0	0	0	4	0	248	262	1153	10	9	0	0	0	4	52	0	0	0	0	0	0	0	0	4	0	0	0	0	0	0	0	0	0	0	0	0	0	191	1937	Chytridiomycota
32	ASV_94	Dangeardia mamillata SVdW-EUD2	cultivation	green algae	parasite	0	0	0	0	0	0	0	0	0	493	1266	130	0	0	1	0	0	0	2	0	0	0	0	0	0	0	0	0	0	0	0	0	0	0	0	0	0	0	0	0	0	0	1892	Chytridiomycota
33	ASV_96	Asterionella-MDA57/Zygophlyctis asterionellae	single cell/public database	diatom	parasite	0	0	1	0	0	0	0	0	0	0	0	0	0	0	0	590	0	0	0	0	0	0	0	0	0	0	0	0	0	0	0	0	0	0	0	0	0	0	0	0	0	1206	1797	Chytridiomycota
34	ASV_97	Pol-ASV_6/Uncultured Rhizophydiales clone Ao0Yyyy5	pollen-baiting/public database	pollen	saprophyte	0	0	0	0	0	0	0	0	0	662	752	0	0	0	0	0	0	0	0	0	0	0	0	0	0	0	0	0	0	0	0	0	0	0	0	0	8	15	110	60	179	0	1786	Chytridiomycota
35	ASV_98	Asterionella-MDA57/Zygophlyctis asterionellae	single cell/public database	diatom	parasite	0	0	0	0	0	0	0	0	0	0	0	0	0	0	0	471	0	0	0	0	0	0	0	0	0	0	0	0	0	0	0	0	0	0	0	0	0	0	0	0	0	1258	1729	Chytridiomycota
36	ASV_102	Asterionella-MDA57/Zygophlyctis asterionellae	single cell/public database	diatom	parasite	0	0	0	0	0	0	0	0	0	0	0	0	0	0	0	468	0	0	0	0	0	0	0	0	0	0	0	0	0	0	0	0	0	0	0	0	0	0	0	0	0	1240	1708	Chytridiomycota
37	ASV_105	SVdW-SYN-CHY1/Zygophlyctis planktonica	cultivation	diatom	parasite	0	0	0	0	0	0	0	0	0	0	0	0	0	0	31	1590	10	0	0	0	0	0	0	0	0	0	0	0	0	0	0	0	0	0	0	0	0	0	0	0	0	3	1634	Chytridiomycota
38	ASV_106					0	0	0	0	0	0	0	0	0	0	0	0	0	0	0	0	0	1573	0	0	0	7	0	7	0	14	0	0	0	0	0	0	0	0	0	0	0	0	0	0	0	0	1601	Aphelidiomycota
39	ASV_111					0	0	0	0	0	0	0	0	0	0	0	0	0	0	0	0	0	1112	68	30	91	179	0	0	6	0	0	0	0	0	0	0	0	0	0	0	0	0	0	0	0	0	1486	Chytridiomycota
40	ASV_114					0	0	0	0	0	0	0	0	0	0	0	0	5	3	2	0	16	0	0	0	0	0	28	1360	24	0	0	0	0	0	0	0	0	0	0	0	0	0	0	0	0	0	1438	Chytridiomycota
41	ASV_116					0	0	0	0	0	0	0	0	0	0	0	0	0	0	0	0	0	0	0	0	0	0	0	0	0	0	0	0	0	0	0	0	0	0	0	0	0	0	0	0	0	1409	1409	Chytridiomycota
42	ASV_117					0	0	2	0	0	0	0	0	0	0	0	0	0	0	0	0	0	0	0	0	0	0	0	0	0	0	0	0	0	0	0	0	0	0	1055	143	194	3	7	0	0	0	1404	Chytridiomycota
43	ASV_118	Cosmarium-Exp14	single cell	green algae	parasite	0	0	0	0	0	0	0	0	0	0	0	0	0	0	0	0	0	0	1021	0	9	0	0	0	5	0	0	0	0	1	0	0	31	0	0	0	0	0	33	0	0	283	1383	Chytridiomycota
44	ASV_125	Asterionella-MDA57/Zygophlyctis asterionellae	single cell/public database	diatom	parasite	0	0	0	0	0	0	0	0	0	0	0	0	0	0	0	320	0	0	0	0	0	0	0	0	0	27	0	0	0	0	0	0	0	0	0	0	0	0	0	0	0	983	1330	Chytridiomycota
45	ASV_126	Diatoma-MDA24	single cell	diatom	parasite	0	0	0	0	0	0	0	0	0	0	0	75	0	0	0	0	0	0	0	0	0	0	0	0	0	0	0	0	0	0	0	0	0	9	117	297	772	0	0	0	0	0	1270	Chytridiomycota
46	ASV_127	Asterionella-MDA57/Zygophlyctis asterionellae	single cell/public database	diatom	parasite	0	0	0	0	0	0	0	0	0	0	0	0	0	0	0	403	10	0	0	0	0	0	0	0	0	0	0	0	0	0	0	0	0	0	0	0	0	0	0	0	0	838	1251	Chytridiomycota
47	ASV_139					0	0	0	0	0	0	0	0	0	0	71	91	10	35	23	14	154	373	292	5	8	12	10	68	0	0	12	0	0	0	0	0	0	0	0	0	0	0	0	0	0	0	1178	Chytridiomycota
48	ASV_140	Cyclotella-MDA01	single cell	diatom	parasite	0	0	5	0	0	0	0	0	0	0	3	0	0	0	0	0	0	0	0	0	0	0	0	0	0	0	0	0	12	74	24	32	221	254	542	0	0	0	0	0	0	0	1167	Chytridiomycota
49	ASV_141					9	31	536	227	7	13	8	0	0	0	57	0	0	0	0	0	0	0	0	0	0	0	0	5	1	239	30	0	0	0	0	0	0	0	0	0	0	0	0	0	0	0	1163	Rozellomycota
50	ASV_149	Asterionella-MDA57/Zygophlyctis asterionellae	single cell/public database	diatom	parasite	0	0	0	0	0	0	0	0	0	0	0	0	0	0	0	400	0	0	0	0	0	0	0	0	0	0	0	0	0	0	0	0	0	0	0	0	0	0	0	0	0	717	1117	Chytridiomycota
51	ASV_151					0	0	0	1	0	0	0	0	461	70	227	6	0	0	0	0	0	287	0	0	0	0	0	0	0	23	9	5	0	7	0	1	1	0	0	0	0	0	0	0	0	0	1098	Chytridiomycota
52	ASV_154					0	0	0	0	0	0	0	0	0	0	0	725	28	8	0	283	16	0	0	0	0	0	0	0	0	0	0	0	0	0	0	0	0	0	0	0	0	0	0	0	0	4	1064	Chytridiomycota
53	ASV_156					0	0	0	0	0	0	0	0	1	0	0	0	0	0	0	0	0	0	0	0	0	0	0	0	0	0	0	0	0	0	0	0	0	0	0	0	0	0	548	191	304	10	1054	Chytridiomycota
54	ASV_158					0	0	0	0	0	0	0	0	0	0	0	0	0	334	132	507	10	19	0	0	0	0	0	17	0	19	0	0	0	0	0	0	0	0	0	0	0	0	0	0	0	0	1038	Chytridiomycota
55	ASV_161	Pol-ASV_2	pollen-baiting	pollen	saprophyte	0	0	0	0	0	0	0	0	0	431	34	0	0	0	0	0	0	0	0	0	0	0	0	0	0	0	0	0	0	0	0	0	0	0	0	0	0	0	0	0	511	0	976	Chytridiomycota
56	ASV_162					0	0	0	0	0	0	0	0	0	0	0	2	35	0	26	762	18	99	0	0	0	0	0	0	0	0	0	0	0	0	0	0	0	0	0	0	0	0	0	0	7	23	972	Chytridiomycota
57	ASV_165					0	0	0	0	0	0	0	0	0	0	0	31	0	335	203	81	86	46	0	0	4	81	12	46	2	0	0	0	18	0	0	0	0	0	0	0	0	0	0	0	0	0	945	Chytridiomycota
58	ASV_167	Pol-ASV_13	pollen-baiting	pollen	saprophyte	0	0	0	0	0	0	0	0	3	641	223	0	0	0	0	0	0	0	0	0	0	0	0	0	0	0	0	0	0	0	0	0	0	0	0	0	0	0	0	7	63	0	937	Rozellomycota
59	ASV_170	Pol-ASV_8	pollen-baiting	pollen	saprophyte	0	0	0	0	0	0	0	0	9	263	538	55	8	0	0	0	0	0	0	0	0	0	0	0	0	0	0	0	0	0	0	0	0	0	0	0	0	0	7	1	26	0	907	Rozellomycota
60	ASV_171					0	0	0	0	0	0	0	0	14	0	23	116	3	0	0	0	0	11	0	0	11	5	60	651	0	0	0	0	0	0	0	0	0	0	0	0	0	0	0	0	6	4	904	Chytridiomycota
61	ASV_172					0	0	0	0	0	0	0	0	0	0	0	0	24	466	189	158	56	9	0	0	0	0	0	0	0	0	0	0	0	0	0	0	0	0	0	0	0	0	0	0	0	0	902	Chytridiomycota
62	ASV_175					0	0	0	0	0	0	0	0	0	0	0	0	0	0	10	881	6	0	0	0	0	0	0	0	0	0	0	0	0	0	0	0	0	0	0	0	0	0	0	0	0	0	897	Chytridiomycota
63	ASV_181					0	0	0	0	0	0	0	0	0	0	0	0	0	0	91	218	0	486	76	0	0	0	0	0	0	0	0	0	0	0	0	0	0	0	0	0	0	0	0	0	0	0	871	Chytridiomycota
64	ASV_188	Pol-ASV_11 /Pol-ASV_12 / Pol-ASV_20/Betamyces sp. isolate UM1568	pollen-baiting/public database	pollen	saprophyte	0	0	0	0	0	0	0	0	0	0	0	532	147	48	0	0	0	1	0	0	0	0	0	0	0	0	0	0	0	0	0	0	0	0	0	0	0	0	0	0	8	89	825	Chytridiomycota
65	ASV_192	Cyclotella-MDA01	single cell	diatom	parasite	0	0	0	0	0	0	0	0	2	0	0	0	0	0	0	0	0	0	0	0	0	0	0	0	0	0	0	0	0	41	20	16	255	284	169	0	0	0	0	0	0	0	787	Chytridiomycota
66	ASV_199					0	0	0	0	0	0	0	0	0	0	0	0	0	0	0	0	0	603	158	0	0	0	0	0	0	0	0	0	0	0	0	0	0	0	0	0	0	0	0	0	0	0	761	Chytridiomycota
67	ASV_204					0	0	0	0	0	0	0	0	0	0	0	0	0	0	0	0	0	244	62	0	0	48	25	359	12	0	0	0	0	0	0	0	0	0	0	0	0	0	0	0	0	0	750	Chytridiomycota
68	ASV_206					0	0	0	0	0	15	31	0	7	0	0	0	0	0	0	0	0	0	0	0	0	0	0	0	0	0	0	0	0	0	0	0	0	0	3	73	609	4	0	0	0	0	742	Chytridiomycota
69	ASV_210					0	0	0	0	0	0	0	0	0	0	0	0	0	500	220	0	0	0	0	0	0	0	0	0	0	0	0	0	0	0	0	0	0	0	0	0	0	0	0	0	0	2	722	Chytridiomycota
70	ASV_212					0	14	191	44	0	9	0	0	0	0	0	0	4	0	0	0	0	0	0	0	0	0	0	0	0	0	0	395	17	14	4	0	9	9	0	0	0	0	0	0	0	0	710	Chytridiomycota
71	ASV_215					0	5	678	5	5	6	0	0	0	0	0	0	0	0	0	0	0	0	0	0	0	0	0	0	0	0	0	0	0	0	0	0	0	0	0	0	0	0	0	0	2	0	701	Chytridiomycota
72	ASV_216	Uncultured Rhizophydiales 812k6Ag	public database	diatom	parasite	0	1	71	105	63	326	76	0	0	0	0	0	0	0	0	0	0	0	0	0	0	0	0	0	0	0	3	53	0	0	0	0	0	0	0	0	0	0	0	0	0	0	698	Chytridiomycota
73	ASV_220	Asterionella-MDA57/Zygophlyctis asterionellae	single cell/public database	diatom	parasite	0	0	0	0	0	0	0	0	0	0	0	0	0	0	0	208	0	0	0	0	0	0	0	0	0	0	0	0	0	0	0	0	0	0	0	0	0	0	0	0	0	483	691	Chytridiomycota
74	ASV_223					0	0	0	0	0	0	0	0	617	10	0	0	0	0	0	0	0	0	0	0	0	0	0	0	0	0	10	0	0	0	0	0	0	0	1	0	0	0	16	14	5	0	673	Chytridiomycota
75	ASV_224					0	0	0	0	0	0	0	0	0	531	136	5	0	0	0	0	0	0	0	0	0	0	0	0	0	0	0	0	0	0	0	0	0	0	0	0	0	0	0	0	0	0	672	Chytridiomycota
76	ASV_226					0	0	5	0	0	0	0	0	0	0	0	0	0	0	0	0	0	0	0	0	0	9	6	117	103	60	159	207	0	0	0	0	0	0	0	0	0	0	0	0	0	0	666	Aphelidiomycota
77	ASV_227					0	0	58	27	0	0	0	0	0	0	0	0	0	0	0	0	0	94	0	0	0	0	0	0	5	0	0	0	0	0	0	0	21	31	358	36	0	19	15	0	0	0	664	Chytridiomycota
78	ASV_228					0	0	0	0	0	0	0	0	0	0	0	0	0	0	0	0	0	34	169	14	0	81	19	339	5	0	0	0	0	0	0	0	0	0	0	0	0	0	0	0	0	0	661	Chytridiomycota
79	ASV_230					0	0	0	0	0	0	0	0	0	0	0	0	0	569	17	0	34	35	0	0	0	0	0	0	0	0	0	0	0	0	0	0	0	0	0	0	0	0	0	0	0	0	655	Chytridiomycota
80	ASV_235					0	0	0	0	0	0	0	0	0	0	0	0	0	0	0	495	34	26	54	0	0	0	0	0	0	0	0	0	0	0	0	0	0	0	0	0	0	0	0	0	0	22	631	Aphelidiomycota
81	ASV_239	Pol-ASV_11 /Pol-ASV_12 / Pol-ASV_20/Betamyces sp. isolate UM1568	pollen-baiting/public database	pollen	saprophyte	0	0	0	0	0	0	0	0	1	0	0	0	0	3	0	0	0	0	323	100	36	147	7	2	0	0	0	0	0	0	0	0	0	0	0	0	0	0	0	0	0	0	619	Chytridiomycota
82	ASV_243					0	0	0	0	0	0	0	0	0	0	0	0	0	418	17	0	34	122	7	0	0	0	0	0	0	0	0	0	0	0	0	0	0	0	0	0	0	0	0	0	0	0	598	Chytridiomycota
83	ASV_245	Pol-ASV_7 / Pol-ASV_15	pollen-baiting	pollen	saprophyte	0	0	0	0	0	0	0	0	0	391	31	0	0	0	0	0	0	0	0	0	0	0	0	0	0	0	0	0	0	0	0	0	0	0	0	0	0	0	66	2	107	0	597	Chytridiomycota
84	ASV_252					0	0	0	0	0	0	0	0	0	0	0	0	0	0	3	0	564	0	5	0	0	0	0	0	0	0	0	0	0	0	0	0	0	0	0	0	0	0	0	0	0	0	572	Chytridiomycota
85	ASV_254	Pollen-CHY1/Pol-ASV_26/Globomyces pollinis-pini	cultivation/public database/pollen-baiting	pollen	saprophyte	0	0	0	0	0	0	0	0	0	22	0	0	28	32	0	0	0	13	464	0	0	0	0	0	3	0	0	0	0	0	0	0	0	0	0	0	0	0	0	0	6	0	568	Chytridiomycota
86	ASV_255	SVdW-SYN-CHY1/Zygophlyctis planktonica	cultivation	diatom	parasite	0	0	0	0	0	0	0	0	0	0	0	0	0	0	0	567	0	0	0	0	0	0	0	0	0	0	0	0	0	0	0	0	0	0	0	0	0	0	0	0	0	0	567	Chytridiomycota
87	ASV_261	617k1S (Nitzschia or Synedra)	unpublished single cell	diatom	parasite	0	0	0	0	0	0	0	0	0	0	0	0	0	0	0	0	385	96	53	2	0	0	0	0	0	0	0	10	0	0	0	0	0	0	0	0	0	0	0	0	0	5	551	Chytridiomycota
88	ASV_287					0	0	0	0	0	0	0	0	0	0	0	0	0	0	0	0	0	0	0	0	25	468	0	0	0	0	0	0	0	0	0	0	0	0	0	0	0	0	0	0	0	0	493	Chytridiomycota
89	ASV_289					0	0	0	0	0	0	0	0	0	0	0	0	0	0	0	0	0	488	0	0	0	0	0	0	0	0	0	0	0	0	0	0	0	0	0	0	0	0	0	0	0	0	488	Chytridiomycota
90	ASV_309	Pollen-CHY1/Pol-ASV_26/Globomyces pollinis-pini	cultivation/public database/pollen-baiting	pollen	saprophyte	0	0	0	0	0	0	0	0	0	0	0	0	0	0	0	0	0	51	387	0	0	0	0	0	0	0	0	0	0	0	0	0	0	0	0	0	0	0	0	0	0	0	438	Chytridiomycota
91	ASV_315					0	0	0	0	0	0	0	0	0	0	0	0	0	0	0	0	0	0	0	0	0	0	0	0	0	0	0	0	0	0	0	0	0	0	0	0	0	0	0	0	0	429	429	Chytridiomycota
92	ASV_324	Pol-ASV_23	pollen-baiting	pollen	saprophyte	0	0	0	0	0	0	0	0	0	26	346	0	35	0	0	0	0	0	0	0	0	0	0	0	0	0	0	0	0	0	0	0	0	0	0	0	0	0	0	0	0	0	407	Chytridiomycota
93	ASV_331					0	0	0	0	0	0	0	0	0	0	0	0	0	0	0	0	0	0	0	0	0	0	0	0	0	0	0	0	0	0	0	0	0	0	165	115	115	0	0	0	0	0	395	Chytridiomycota
94	ASV_335					0	0	0	0	0	0	0	0	0	0	0	0	0	0	0	0	0	0	0	0	0	0	0	0	0	0	0	0	0	0	0	0	0	0	388	0	0	0	0	0	0	0	388	Chytridiomycota
95	ASV_337	Dolichospermum-akinet	single cell	cyanobacteria	parasite	0	0	0	0	0	0	0	0	0	0	0	0	0	0	0	0	0	148	239	0	0	0	0	0	0	0	0	0	0	0	0	0	0	0	0	0	0	0	0	0	0	0	387	incertae sedis
96	ASV_344					0	0	0	0	0	0	0	0	0	0	0	0	0	3	121	124	53	76	0	0	0	0	0	0	0	0	0	0	0	0	0	0	0	0	0	0	0	0	0	0	0	0	377	Chytridiomycota
97	ASV_348					0	0	0	0	0	0	0	0	0	0	0	0	0	0	0	0	0	0	0	0	0	0	0	0	0	0	0	0	0	0	0	0	0	0	0	0	373	0	0	0	0	0	373	Chytridiomycota
98	ASV_349					0	0	0	0	0	0	0	0	0	0	0	0	0	0	0	0	0	347	26	0	0	0	0	0	0	0	0	0	0	0	0	0	0	0	0	0	0	0	0	0	0	0	373	Chytridiomycota
99	ASV_352	Pol-ASV_17	pollen-baiting	pollen	saprophyte	0	0	40	0	0	0	0	4	0	0	0	0	0	0	0	0	0	0	0	0	0	0	0	0	0	0	0	0	0	0	0	0	0	0	0	0	30	252	0	0	45	0	371	Chytridiomycota
100	ASV_360					0	0	0	0	0	0	0	0	0	0	0	0	0	265	7	0	30	48	5	0	0	0	0	0	0	0	0	0	0	0	0	0	0	0	0	0	0	0	0	0	0	0	355	Chytridiomycota
101	ASV_385					0	0	0	0	0	0	0	0	0	0	0	0	0	0	0	17	46	0	249	3	3	0	0	0	0	0	0	0	0	0	0	0	0	0	0	0	0	0	0	0	0	0	318	Chytridiomycota
102	ASV_389					0	0	21	11	0	0	0	2	0	0	0	0	0	0	0	0	0	0	0	0	0	0	0	0	0	0	50	43	0	0	0	0	9	0	122	0	59	0	0	0	0	0	317	Chytridiomycota
103	ASV_394	Pollen-MDA28 / Pol-ASV_19	single cell/pollen-baiting	pollen	saprophyte	0	0	0	0	0	0	0	42	0	0	0	0	0	0	0	0	0	0	0	0	0	0	0	0	0	0	0	0	0	0	0	0	0	0	0	0	35	143	84	8	0	0	312	Chytridiomycota
104	ASV_395					0	0	0	0	0	0	0	0	0	0	0	199	7	0	5	98	0	0	0	0	0	0	0	0	0	0	0	0	0	0	0	0	0	0	0	0	0	0	0	0	0	0	309	Chytridiomycota
105	ASV_403					0	0	72	14	0	0	0	0	10	0	0	0	0	0	0	0	0	0	0	0	0	7	8	29	0	20	113	12	0	12	0	0	0	0	0	0	0	0	0	0	0	0	297	Chytridiomycota
106	ASV_410					0	0	0	0	0	0	0	0	0	0	0	0	0	0	0	0	0	0	0	0	0	0	0	0	0	0	0	0	0	0	0	0	0	0	285	0	0	0	0	0	0	0	285	Chytridiomycota
107	ASV_415	617k1S (Nitzschia or Synedra)	unpublished single cell	diatom	parasite	0	0	0	0	0	0	0	0	0	0	0	0	0	0	0	0	12	205	59	0	0	0	0	0	0	0	0	0	0	0	0	0	0	0	0	0	0	0	0	0	0	0	276	Chytridiomycota
108	ASV_416	SVdW-SYN-CHY1/Zygophlyctis planktonica	cultivation	diatom	parasite	0	0	0	0	0	0	0	0	0	0	0	0	0	0	0	273	0	0	0	0	0	0	0	0	0	0	0	0	0	0	0	0	0	0	0	0	0	0	0	0	0	0	273	Chytridiomycota
109	ASV_423	Pol-ASV_43	pollen-baiting	pollen	saprophyte	0	0	0	0	0	0	0	0	0	0	268	0	0	0	0	0	0	0	0	0	0	0	0	0	0	0	0	0	0	0	0	0	0	0	0	0	0	0	0	0	0	0	268	Chytridiomycota
110	ASV_439					0	0	0	0	0	0	0	0	0	0	0	0	0	0	0	0	3	32	192	2	0	0	0	0	0	0	0	0	4	0	0	0	0	0	0	0	0	0	0	0	0	19	252	Chytridiomycota
111	ASV_446					0	0	0	0	0	0	0	0	0	0	31	0	149	26	27	0	0	0	0	0	0	0	0	0	0	0	0	0	0	0	0	0	0	0	0	0	0	0	0	0	8	3	244	Chytridiomycota
112	ASV_459					0	0	0	0	0	0	0	0	0	0	0	0	6	132	43	22	21	0	2	0	0	0	0	0	0	0	0	0	0	0	0	0	0	0	0	0	0	0	0	0	0	2	228	Chytridiomycota
113	ASV_476					0	0	0	0	0	0	0	0	0	0	0	0	0	0	0	0	0	92	116	5	0	0	0	0	0	0	0	0	0	0	0	0	0	0	0	0	0	0	0	0	0	0	213	Chytridiomycota
114	ASV_479					0	0	0	0	0	0	0	0	0	0	0	0	0	0	0	0	0	116	37	3	1	3	0	0	0	0	0	44	0	0	0	0	0	0	0	0	0	0	0	0	0	7	211	Chytridiomycota
115	ASV_494					0	0	0	0	0	0	0	0	0	0	0	0	0	0	0	123	23	0	0	0	0	0	0	0	0	0	0	0	0	0	0	0	0	0	0	0	0	0	0	0	0	52	198	Chytridiomycota
116	ASV_495					0	0	0	0	0	0	0	7	50	0	0	0	0	0	0	0	0	0	0	0	0	0	0	0	0	0	0	0	0	0	0	0	0	0	0	0	0	141	0	0	0	0	198	Chytridiomycota
117	ASV_496					0	0	0	0	0	0	0	0	0	0	0	0	0	0	0	0	0	0	0	0	0	0	0	0	0	0	0	197	0	0	0	0	0	0	0	0	0	0	0	0	0	0	197	Chytridiomycota
118	ASV_498					0	0	0	0	0	0	0	0	0	0	0	0	0	0	0	0	0	0	0	0	0	0	0	0	0	12	0	168	8	8	0	0	0	0	0	0	0	0	0	0	0	0	196	Chytridiomycota
119	ASV_508					0	0	0	0	0	0	0	0	0	0	0	0	0	0	0	0	0	122	63	0	0	0	0	1	0	0	4	0	0	0	0	0	0	0	0	0	0	0	0	0	0	0	190	Chytridiomycota
120	ASV_510					0	0	0	0	0	0	0	0	0	0	76	0	0	0	0	0	5	48	51	0	0	0	0	0	7	0	0	0	0	0	0	0	0	0	0	0	0	0	0	0	0	1	188	Chytridiomycota
121	ASV_511	Pol-ASV_6/Uncultured Rhizophydiales clone Ao0Yyyy5	pollen-baiting/public database	pollen	saprophyte	0	0	0	0	0	0	0	0	0	0	0	0	18	0	0	0	0	0	0	0	0	0	0	0	0	0	0	0	0	0	0	0	0	0	0	0	0	0	0	0	170	0	188	Chytridiomycota
122	ASV_518					0	0	0	0	1	37	142	3	0	0	0	0	0	0	0	0	0	0	0	0	0	0	0	0	0	0	0	0	0	0	0	0	0	0	0	0	0	0	0	0	0	0	183	Chytridiomycota
123	ASV_520					0	0	0	0	0	0	0	0	0	0	0	0	0	0	0	0	0	99	81	2	0	0	0	0	0	0	0	0	0	0	0	0	0	0	0	0	0	0	0	0	0	0	182	Chytridiomycota
124	ASV_525	Pol-ASV_3 / Pol-ASV_5 / Pol-ASV_9 / POL-ASV_10	pollen-baiting	pollen	saprophyte	0	0	0	0	0	0	0	0	0	179	0	0	0	0	0	0	0	0	0	0	0	0	0	0	0	0	0	0	0	0	0	0	0	0	0	0	0	0	0	0	0	0	179	Chytridiomycota
125	ASV_526					0	0	11	4	0	2	0	0	0	0	0	0	0	0	0	0	0	0	0	0	0	0	0	0	0	0	28	76	56	0	0	0	0	0	2	0	0	0	0	0	0	0	179	Chytridiomycota
126	ASV_527					0	0	0	0	0	0	0	0	0	0	0	0	0	17	125	18	10	0	0	0	0	0	0	0	0	0	0	0	0	0	0	0	0	0	0	0	0	0	0	0	0	8	178	Chytridiomycota
127	ASV_530					0	0	0	0	0	0	0	0	0	0	0	0	0	0	0	0	0	47	0	4	91	25	0	0	9	0	0	0	0	0	0	0	0	0	0	0	0	0	0	0	0	0	176	Chytridiomycota
128	ASV_531					0	0	0	5	0	0	0	0	0	0	0	0	0	0	0	0	0	0	0	0	0	0	0	0	0	0	0	171	0	0	0	0	0	0	0	0	0	0	0	0	0	0	176	Rozellomycota
129	ASV_532					0	0	0	0	0	0	0	0	0	0	0	0	0	175	0	0	0	0	0	0	0	0	0	0	0	0	0	0	0	0	0	0	0	0	0	0	0	0	0	0	0	0	175	Chytridiomycota
130	ASV_533					0	0	0	0	0	0	0	0	0	0	0	0	0	175	0	0	0	0	0	0	0	0	0	0	0	0	0	0	0	0	0	0	0	0	0	0	0	0	0	0	0	0	175	Chytridiomycota
131	ASV_541					0	0	0	0	0	0	0	0	0	0	0	0	0	171	0	0	0	0	0	0	0	0	0	0	0	0	0	0	0	0	0	0	0	0	0	0	0	0	0	0	0	0	171	Chytridiomycota
132	ASV_559					0	0	0	0	0	0	0	0	0	0	0	0	0	0	0	0	0	0	165	0	0	0	0	0	0	0	0	0	0	0	0	0	0	0	0	0	0	0	0	0	0	0	165	Chytridiomycota
133	ASV_573					0	0	0	0	0	0	0	0	0	0	0	0	0	0	0	0	0	0	0	0	0	0	0	0	0	0	0	0	2	15	32	0	3	3	100	0	0	0	0	0	0	0	155	Chytridiomycota
134	ASV_575					0	0	0	0	0	0	0	0	0	0	0	0	0	0	0	0	0	141	0	0	14	0	0	0	0	0	0	0	0	0	0	0	0	0	0	0	0	0	0	0	0	0	155	Rozellomycota
135	ASV_585	SVdW-EUD3/Algomyces stechlinensis	cultivation	green algae	parasite	0	0	0	0	0	0	0	0	0	0	0	0	0	0	0	0	0	0	0	0	0	56	39	52	0	0	0	0	0	0	0	0	0	0	0	0	0	0	0	0	0	0	147	Chytridiomycota
136	ASV_588					0	0	0	0	0	0	0	0	0	0	0	0	0	0	0	133	0	0	0	0	0	0	0	0	0	0	0	0	0	0	0	0	0	0	0	0	0	0	0	0	0	13	146	Chytridiomycota
137	ASV_597					0	0	0	0	0	0	0	0	0	0	0	0	0	0	0	0	0	0	0	0	0	0	0	0	0	0	0	142	0	0	0	0	0	0	0	0	0	0	0	0	0	0	142	Aphelidiomycota
138	ASV_600					0	0	0	0	0	0	0	0	0	0	0	141	0	0	0	0	0	0	0	0	0	0	0	0	0	0	0	0	0	0	0	0	0	0	0	0	0	0	0	0	0	0	141	Chytridiomycota
139	ASV_616					0	0	0	0	0	0	0	0	0	0	0	0	0	0	0	0	0	132	0	0	0	0	0	0	0	0	0	0	0	0	0	0	0	0	0	0	0	0	0	0	0	0	132	Aphelidiomycota
140	ASV_629					0	0	0	0	0	0	0	0	0	0	0	0	0	0	0	125	0	0	0	0	0	0	0	0	0	0	0	0	0	0	0	0	0	0	0	0	0	0	0	0	0	0	125	Chytridiomycota
141	ASV_630	SVdW-SYN-CHY1/Zygophlyctis planktonica	cultivation	diatom	parasite	0	0	0	0	0	0	0	0	0	0	0	0	0	0	0	123	0	0	0	0	0	0	0	0	0	0	0	0	0	0	0	0	0	0	0	0	0	0	0	0	0	0	123	Chytridiomycota
142	ASV_638					0	0	0	0	0	0	0	0	0	0	0	0	0	0	0	0	121	0	0	0	0	0	0	0	0	0	0	0	0	0	0	0	0	0	0	0	0	0	0	0	0	0	121	Chytridiomycota
143	ASV_643					0	0	0	0	0	0	0	0	4	31	14	18	0	52	0	0	0	0	0	0	0	0	0	0	0	0	0	0	0	0	0	0	0	0	0	0	0	0	0	0	0	0	119	Rozellomycota
144	ASV_647					0	0	0	0	0	0	0	0	0	0	0	0	0	0	0	0	0	119	0	0	0	0	0	0	0	0	0	0	0	0	0	0	0	0	0	0	0	0	0	0	0	0	119	Aphelidiomycota
145	ASV_664					0	0	0	0	0	0	0	0	0	0	0	0	0	0	0	0	0	109	0	0	0	0	0	0	0	0	0	0	0	0	0	0	0	0	0	0	0	0	0	0	0	0	109	Chytridiomycota
146	ASV_668	SVdW-SYN-CHY1/Zygophlyctis planktonica	cultivation	diatom	parasite	0	0	0	0	0	0	0	0	0	0	0	0	0	0	0	107	0	0	0	0	0	0	0	0	0	0	0	0	0	0	0	0	0	0	0	0	0	0	0	0	0	0	107	Chytridiomycota
147	ASV_672					0	0	0	0	0	0	0	0	0	0	0	0	0	0	0	0	0	29	77	0	0	0	0	0	0	0	0	0	0	0	0	0	0	0	0	0	0	0	0	0	0	0	106	Rozellomycota
148	ASV_680					0	0	0	0	0	0	0	0	0	0	0	0	0	103	0	0	0	0	0	0	0	0	0	0	0	0	0	0	0	0	0	0	0	0	0	0	0	0	0	0	0	0	103	Chytridiomycota
149	ASV_703					0	0	0	0	0	0	0	0	0	0	95	0	0	0	0	0	0	0	0	0	0	0	0	0	0	0	0	0	0	0	0	0	0	0	0	0	0	0	0	0	0	0	95	Chytridiomycota
150	ASV_709	Delfinachytrium mesopotamicum	public database	pollen		0	0	0	0	0	0	0	0	0	0	0	0	0	0	0	0	0	0	87	7	0	0	0	0	0	0	0	0	0	0	0	0	0	0	0	0	0	0	0	0	0	0	94	Chytridiomycota
151	ASV_713					0	0	0	0	0	0	0	0	0	0	0	0	0	0	0	0	0	0	0	0	0	0	7	0	0	0	0	0	0	0	0	43	0	0	0	0	0	0	0	0	0	42	92	incertae sedis
152	ASV_717					0	0	0	0	0	0	0	0	0	0	0	0	0	0	0	0	0	5	84	2	0	0	0	0	0	0	0	0	0	0	0	0	0	0	0	0	0	0	0	0	0	0	91	Chytridiomycota
153	ASV_719					0	0	22	0	0	0	0	0	0	0	0	0	0	0	0	0	0	0	13	0	47	8	0	0	0	0	0	0	0	0	0	0	0	0	0	0	0	0	0	0	0	0	90	Chytridiomycota
154	ASV_724	Uncultured Rhizophydiales isolate SkChyt5	public database	diatom	parasite	0	0	24	6	0	3	5	0	0	0	0	0	0	0	0	0	0	10	0	0	0	0	0	0	0	0	0	0	0	0	0	2	0	1	38	0	0	0	0	0	0	0	89	Chytridiomycota
155	ASV_727					0	0	0	0	0	0	0	0	0	0	0	0	0	0	0	0	0	89	0	0	0	0	0	0	0	0	0	0	0	0	0	0	0	0	0	0	0	0	0	0	0	0	89	Chytridiomycota
156	ASV_731					0	0	0	0	0	0	0	0	0	0	0	0	0	88	0	0	0	0	0	0	0	0	0	0	0	0	0	0	0	0	0	0	0	0	0	0	0	0	0	0	0	0	88	Chytridiomycota
157	ASV_738	Pol-ASV_33	pollen-baiting	pollen	saprophyte	0	0	0	0	0	0	0	0	87	0	0	0	0	0	0	0	0	0	0	0	0	0	0	0	0	0	0	0	0	0	0	0	0	0	0	0	0	0	0	0	0	0	87	Chytridiomycota
158	ASV_744					0	0	0	0	0	0	0	0	86	0	0	0	0	0	0	0	0	0	0	0	0	0	0	0	0	0	0	0	0	0	0	0	0	0	0	0	0	0	0	0	0	0	86	Chytridiomycota
159	ASV_746					0	0	0	0	0	0	0	0	0	0	0	0	0	0	0	0	0	0	86	0	0	0	0	0	0	0	0	0	0	0	0	0	0	0	0	0	0	0	0	0	0	0	86	Chytridiomycota
160	ASV_749	Chytriomyces hyalinus/Pol-ASV_18	pollen-baiting/public database	pollen	saprophyte	0	0	0	0	0	0	0	0	0	10	75	0	0	0	0	0	0	0	0	0	0	0	0	0	0	0	0	0	0	0	0	0	0	0	0	0	0	0	0	0	0	0	85	Chytridiomycota
161	ASV_750	Pollen-MDA36 / Pol-ASV_1 / Pol-ASV_4 / Pol-ASV_14 / Pol-ASV_31 / Pol-ASV_46	single cell/pollen-baiting	pollen	saprophyte	0	0	0	0	0	0	0	0	0	0	84	0	0	0	0	0	0	0	0	0	0	0	0	0	0	0	0	0	0	0	0	0	0	0	0	0	0	0	0	0	0	0	84	Chytridiomycota
162	ASV_752					0	0	0	0	0	0	0	0	0	0	0	0	0	0	0	0	0	84	0	0	0	0	0	0	0	0	0	0	0	0	0	0	0	0	0	0	0	0	0	0	0	0	84	Aphelidiomycota
163	ASV_753					0	0	0	0	0	0	0	0	0	0	0	0	0	83	0	0	0	0	0	0	0	0	0	0	0	0	0	0	0	0	0	0	0	0	0	0	0	0	0	0	0	0	83	Chytridiomycota
164	ASV_770	Pol-ASV_24	pollen-baiting	pollen	saprophyte	0	0	0	0	0	0	0	0	4	0	0	0	0	0	0	0	0	0	0	0	0	0	0	0	0	0	0	0	0	0	0	0	0	0	0	0	0	5	72	0	0	0	81	Chytridiomycota
165	ASV_784					0	0	0	0	0	0	0	0	0	0	0	0	0	77	0	0	0	0	0	0	0	0	0	0	0	0	0	0	0	0	0	0	0	0	0	0	0	0	0	0	0	0	77	Chytridiomycota
166	ASV_789					0	0	0	0	0	0	0	0	0	0	0	0	0	0	0	0	0	0	0	0	0	0	0	0	0	0	0	76	0	0	0	0	0	0	0	0	0	0	0	0	0	0	76	Chytridiomycota
167	ASV_793					0	0	0	0	0	0	0	0	0	0	0	0	0	0	0	0	0	67	8	0	0	0	0	0	0	0	0	0	0	0	0	0	0	0	0	0	0	0	0	0	0	0	75	Chytridiomycota
168	ASV_795	Pol-ASV_45 / Pol-ASV_46	pollen-baiting	pollen	saprophyte	0	0	0	0	0	0	0	0	0	0	74	0	0	0	0	0	0	0	0	0	0	0	0	0	0	0	0	0	0	0	0	0	0	0	0	0	0	0	0	0	0	0	74	Blastocladiomycota
169	ASV_799	Staurastrum-CHY4 /Pol-ASV_21/Protrudomyces lateralis	cultivation/public database/pollen-baiting	green algae/pollen	facultative parasite	0	0	0	0	0	0	0	0	0	0	0	14	0	0	0	0	0	0	9	0	0	0	0	0	0	0	0	45	0	0	0	0	0	0	0	0	0	0	0	0	0	5	73	Chytridiomycota
170	ASV_801					0	0	0	0	0	0	0	0	0	0	0	0	0	0	0	0	0	57	16	0	0	0	0	0	0	0	0	0	0	0	0	0	0	0	0	0	0	0	0	0	0	0	73	Chytridiomycota
171	ASV_804					0	0	0	0	0	0	0	0	0	0	0	0	0	0	0	0	0	44	0	0	0	7	0	21	0	0	0	0	0	0	0	0	0	0	0	0	0	0	0	0	0	0	72	Chytridiomycota
172	ASV_821	Pol-ASV_41 / Pol-ASV_42	pollen-baiting	pollen	saprophyte	0	2	4	0	0	0	0	0	0	0	0	0	0	0	0	0	50	0	0	0	0	0	0	0	0	0	0	0	0	0	0	0	0	0	9	0	0	0	0	0	0	2	67	Chytridiomycota
173	ASV_826					0	0	67	0	0	0	0	0	0	0	0	0	0	0	0	0	0	0	0	0	0	0	0	0	0	0	0	0	0	0	0	0	0	0	0	0	0	0	0	0	0	0	67	Chytridiomycota
174	ASV_828	Nitszschia-819o10N-Inba	unpublished single cell	diatom	parasite	0	0	0	0	0	0	0	0	0	0	0	0	0	0	0	0	0	0	0	0	0	0	0	0	0	0	0	0	0	0	0	0	0	0	0	0	0	0	0	0	0	67	67	Chytridiomycota
175	ASV_833					0	0	0	0	0	0	0	0	0	0	0	0	0	66	0	0	0	0	0	0	0	0	0	0	0	0	0	0	0	0	0	0	0	0	0	0	0	0	0	0	0	0	66	Chytridiomycota
176	ASV_834					0	0	0	0	0	0	0	0	0	0	0	0	0	66	0	0	0	0	0	0	0	0	0	0	0	0	0	0	0	0	0	0	0	0	0	0	0	0	0	0	0	0	66	Chytridiomycota
177	ASV_849					0	0	0	0	0	0	0	0	0	0	0	0	0	0	0	0	0	0	64	0	0	0	0	0	0	0	0	0	0	0	0	0	0	0	0	0	0	0	0	0	0	0	64	Chytridiomycota
178	ASV_851					0	0	0	0	0	0	0	0	0	0	0	0	0	63	0	0	0	0	0	0	0	0	0	0	0	0	0	0	0	0	0	0	0	0	0	0	0	0	0	0	0	0	63	Chytridiomycota
179	ASV_860					0	0	0	0	0	0	0	0	0	0	0	0	0	0	0	0	0	34	28	0	0	0	0	0	0	0	0	0	0	0	0	0	0	0	0	0	0	0	0	0	0	0	62	Chytridiomycota
180	ASV_875					0	0	0	0	0	0	0	0	0	0	0	0	0	0	0	0	0	0	59	0	0	0	0	0	0	0	0	0	0	0	0	0	0	0	0	0	0	0	0	0	0	0	59	Chytridiomycota
181	ASV_876					0	0	0	0	0	0	0	0	0	0	0	0	0	0	0	0	0	0	59	0	0	0	0	0	0	0	0	0	0	0	0	0	0	0	0	0	0	0	0	0	0	0	59	Chytridiomycota
182	ASV_879					0	0	0	0	0	0	0	0	0	0	0	0	0	58	0	0	0	0	0	0	0	0	0	0	0	0	0	0	0	0	0	0	0	0	0	0	0	0	0	0	0	0	58	Chytridiomycota
183	ASV_887					0	0	0	0	0	0	0	0	0	0	0	0	0	0	0	27	0	0	0	0	0	0	0	0	0	0	0	0	0	0	0	0	0	0	0	0	0	0	0	0	0	30	57	Chytridiomycota
184	ASV_894	617k1S (Nitzschia or Synedra)	unpublished single cell	diatom	parasite	0	0	0	0	0	0	0	0	0	0	0	0	0	0	0	0	0	0	0	0	0	0	0	0	0	0	0	0	0	0	0	0	0	0	57	0	0	0	0	0	0	0	57	Chytridiomycota
185	ASV_895					0	0	0	0	0	0	0	0	0	0	0	0	0	0	0	0	0	0	0	0	0	0	0	0	0	0	0	0	0	0	0	0	0	0	0	0	57	0	0	0	0	0	57	Chytridiomycota
186	ASV_914					0	0	0	0	0	0	0	0	0	0	0	0	0	0	0	0	0	54	0	0	0	0	0	0	0	0	0	0	0	0	0	0	0	0	0	0	0	0	0	0	0	0	54	Chytridiomycota
187	ASV_918					0	0	0	0	0	0	0	0	0	0	0	0	0	0	0	0	0	0	0	0	0	0	0	0	0	0	53	0	0	0	0	0	0	0	0	0	0	0	0	0	0	0	53	Aphelidiomycota
188	ASV_920					0	0	0	0	0	0	0	0	0	0	0	0	0	0	0	0	0	0	53	0	0	0	0	0	0	0	0	0	0	0	0	0	0	0	0	0	0	0	0	0	0	0	53	Chytridiomycota
189	ASV_922					0	0	0	0	0	0	0	0	0	0	0	0	0	0	0	0	0	53	0	0	0	0	0	0	0	0	0	0	0	0	0	0	0	0	0	0	0	0	0	0	0	0	53	Chytridiomycota
190	ASV_928					0	0	0	0	0	0	0	0	0	0	0	0	0	51	0	0	0	0	0	0	0	0	0	0	0	0	0	0	0	0	0	0	0	0	0	0	0	0	0	0	0	0	51	Chytridiomycota
191	ASV_943	Diatoma-MDA24	single cell	diatom	parasite	0	0	0	0	0	0	0	0	0	0	0	0	0	0	0	0	0	0	0	0	0	0	0	0	0	0	0	0	0	0	0	0	0	0	50	0	0	0	0	0	0	0	50	Chytridiomycota
192	ASV_944					0	0	0	0	0	0	0	0	0	0	0	0	0	0	0	0	0	13	37	0	0	0	0	0	0	0	0	0	0	0	0	0	0	0	0	0	0	0	0	0	0	0	50	Chytridiomycota
193	ASV_956					0	0	0	0	0	0	0	0	0	0	0	0	0	0	0	0	0	0	0	0	0	0	0	0	0	0	0	0	0	0	0	0	0	48	0	0	0	0	0	0	0	0	48	Chytridiomycota
194	ASV_958					0	0	0	0	0	0	0	0	0	0	0	0	0	47	0	0	0	0	0	0	0	0	0	0	0	0	0	0	0	0	0	0	0	0	0	0	0	0	0	0	0	0	47	Chytridiomycota
195	ASV_968					0	0	0	0	0	0	0	0	0	0	0	0	0	0	0	0	0	0	0	0	0	0	0	0	0	0	0	46	0	0	0	0	0	0	0	0	0	0	0	0	0	0	46	Aphelidiomycota
196	ASV_978	Pol-ASV_16	pollen-baiting	pollen	saprophyte	0	0	27	0	0	0	1	0	0	0	0	0	5	0	0	0	0	0	0	0	0	0	0	0	0	0	0	0	0	9	0	0	0	0	0	0	0	3	0	0	0	0	45	Chytridiomycota
197	ASV_979					0	0	0	0	0	0	0	0	0	0	0	0	0	0	0	0	0	0	0	0	0	13	22	10	0	0	0	0	0	0	0	0	0	0	0	0	0	0	0	0	0	0	45	Chytridiomycota
198	ASV_987					0	0	0	0	0	0	0	0	0	0	0	44	0	0	0	0	0	0	0	0	0	0	0	0	0	0	0	0	0	0	0	0	0	0	0	0	0	0	0	0	0	0	44	Rozellomycota
199	ASV_988					0	0	0	0	0	0	0	0	0	0	0	0	0	0	0	0	0	0	0	0	0	0	0	0	0	0	0	44	0	0	0	0	0	0	0	0	0	0	0	0	0	0	44	Chytridiomycota
200	ASV_996					0	0	0	0	0	0	0	0	0	0	0	0	21	22	0	0	0	0	0	0	0	0	0	0	0	0	0	0	0	0	0	0	0	0	0	0	0	0	0	0	0	0	43	Chytridiomycota
201	ASV_1003	Staurastrum-MDAExp11/Uncultured Chytridiales 704k6Ag	single cell/public database	green algae/diatom	parasite	0	0	20	10	0	2	0	4	7	0	0	0	0	0	0	0	0	0	0	0	0	0	0	0	0	0	0	0	0	0	0	0	0	0	0	0	0	0	0	0	0	0	43	Chytridiomycota
202	ASV_1005					0	0	0	0	0	0	0	0	0	0	0	0	0	0	0	42	0	0	0	0	0	0	0	0	0	0	0	0	0	0	0	0	0	0	0	0	0	0	0	0	0	0	42	Chytridiomycota
203	ASV_1016					0	0	0	0	0	0	0	0	0	0	0	0	0	0	0	0	0	42	0	0	0	0	0	0	0	0	0	0	0	0	0	0	0	0	0	0	0	0	0	0	0	0	42	Chytridiomycota
204	ASV_1017					0	0	0	0	0	0	0	0	0	0	0	0	0	41	0	0	0	0	0	0	0	0	0	0	0	0	0	0	0	0	0	0	0	0	0	0	0	0	0	0	0	0	41	Chytridiomycota
205	ASV_1019					0	0	0	0	0	0	0	0	0	0	0	0	0	0	0	0	0	0	0	0	0	0	0	0	0	0	0	41	0	0	0	0	0	0	0	0	0	0	0	0	0	0	41	Chytridiomycota
206	ASV_1020					0	0	0	0	0	0	0	0	0	0	0	0	0	0	0	0	0	0	0	0	0	0	0	0	0	36	0	5	0	0	0	0	0	0	0	0	0	0	0	0	0	0	41	Chytridiomycota
207	ASV_1029					0	0	0	0	0	0	0	0	0	0	0	0	0	0	0	0	0	0	0	0	0	0	40	0	0	0	0	0	0	0	0	0	0	0	0	0	0	0	0	0	0	0	40	Chytridiomycota
208	ASV_1040					0	0	0	0	0	0	0	0	0	0	0	0	0	0	0	0	0	0	0	0	0	0	0	0	0	0	0	0	0	0	0	0	0	0	0	0	0	0	0	0	0	39	39	Chytridiomycota
209	ASV_1049					0	0	0	0	0	0	0	0	0	0	0	0	0	0	0	0	0	0	38	0	0	0	0	0	0	0	0	0	0	0	0	0	0	0	0	0	0	0	0	0	0	0	38	Rozellomycota
210	ASV_1051					0	0	0	0	0	0	0	0	0	0	0	0	0	0	0	0	0	38	0	0	0	0	0	0	0	0	0	0	0	0	0	0	0	0	0	0	0	0	0	0	0	0	38	Chytridiomycota
211	ASV_1060	Pol-ASV_16	pollen-baiting	pollen	saprophyte	0	0	0	0	0	0	0	0	37	0	0	0	0	0	0	0	0	0	0	0	0	0	0	0	0	0	0	0	0	0	0	0	0	0	0	0	0	0	0	0	0	0	37	Chytridiomycota
212	ASV_1062					0	0	0	0	0	0	0	0	0	36	0	0	0	0	0	0	0	0	0	0	0	0	0	0	0	0	0	0	0	0	0	0	0	0	0	0	0	0	0	0	0	0	36	Aphelidiomycota
213	ASV_1065	Dolichospermum-vegetative cell	single cell	cyanobacteria	parasite	0	0	0	0	0	0	0	0	0	0	0	0	0	0	0	0	0	0	0	0	0	0	0	36	0	0	0	0	0	0	0	0	0	0	0	0	0	0	0	0	0	0	36	incertae sedis
214	ASV_1075	Diatoma-MDA24	single cell	diatom	parasite	0	0	0	0	0	0	0	0	0	0	0	0	0	0	0	0	0	0	0	0	0	0	0	0	0	0	0	0	0	0	0	0	0	0	0	0	36	0	0	0	0	0	36	Chytridiomycota
215	ASV_1078					0	0	0	0	0	0	0	0	0	0	0	0	0	0	0	0	0	0	36	0	0	0	0	0	0	0	0	0	0	0	0	0	0	0	0	0	0	0	0	0	0	0	36	Chytridiomycota
216	ASV_1085					0	0	0	0	0	0	0	0	0	0	0	0	0	0	0	0	0	0	0	0	0	0	0	0	0	0	0	0	0	0	29	0	0	2	0	4	0	0	0	0	0	0	35	Chytridiomycota
217	ASV_1090					0	0	0	0	0	0	0	0	0	0	0	0	0	0	0	0	0	35	0	0	0	0	0	0	0	0	0	0	0	0	0	0	0	0	0	0	0	0	0	0	0	0	35	Chytridiomycota
218	ASV_1116					0	0	0	0	0	0	0	0	0	0	0	0	0	0	0	0	0	0	32	0	0	0	0	0	0	0	0	0	0	0	0	0	0	0	0	0	0	0	0	0	0	0	32	Chytridiomycota
219	ASV_1135					0	0	0	0	0	0	0	0	0	0	0	0	0	0	0	0	0	0	0	0	0	0	0	0	0	0	0	0	0	0	30	0	0	0	0	0	0	0	0	0	0	0	30	Chytridiomycota
220	ASV_1142					0	0	0	0	0	0	0	0	0	0	0	0	0	0	0	0	0	0	30	0	0	0	0	0	0	0	0	0	0	0	0	0	0	0	0	0	0	0	0	0	0	0	30	Aphelidiomycota
221	ASV_1145					0	0	0	0	0	0	0	0	0	0	0	0	0	29	0	0	0	0	0	0	0	0	0	0	0	0	0	0	0	0	0	0	0	0	0	0	0	0	0	0	0	0	29	Chytridiomycota
222	ASV_1160					0	0	0	0	0	0	0	0	0	0	0	0	0	0	0	0	0	13	16	0	0	0	0	0	0	0	0	0	0	0	0	0	0	0	0	0	0	0	0	0	0	0	29	Chytridiomycota
223	ASV_1175					0	0	0	0	0	0	0	0	0	0	0	0	0	0	0	0	0	0	0	0	0	0	0	0	0	0	0	0	0	0	0	0	0	0	0	0	27	0	0	0	0	0	27	Chytridiomycota
224	ASV_1179					0	0	0	0	0	0	0	0	0	0	0	15	0	0	11	0	0	0	0	0	0	0	0	0	0	0	0	0	0	0	0	0	0	0	0	0	0	0	0	0	0	0	26	Rozellomycota
225	ASV_1183					0	0	0	0	0	0	0	0	0	0	0	0	0	0	0	0	0	0	0	0	0	0	0	0	0	0	0	0	0	0	0	0	0	0	0	0	6	0	20	0	0	0	26	Chytridiomycota
226	ASV_1190					0	0	0	0	0	0	0	0	0	0	0	0	0	0	0	0	0	0	0	0	0	0	0	0	0	0	0	25	0	0	0	0	0	0	0	0	0	0	0	0	0	0	25	Chytridiomycota
227	ASV_1197					0	0	0	0	0	0	0	0	0	0	0	0	0	0	0	0	0	0	0	0	0	0	0	0	0	0	0	0	0	0	0	0	0	0	25	0	0	0	0	0	0	0	25	Chytridiomycota
228	ASV_1199					0	0	0	0	0	0	0	0	0	0	0	0	0	0	0	0	0	0	0	0	0	0	0	0	0	0	0	0	0	0	0	0	0	0	0	0	25	0	0	0	0	0	25	Aphelidiomycota
229	ASV_1205					0	0	0	0	0	0	0	0	0	0	0	0	0	24	0	0	0	0	0	0	0	0	0	0	0	0	0	0	0	0	0	0	0	0	0	0	0	0	0	0	0	0	24	Chytridiomycota
230	ASV_1210					0	0	9	7	2	0	0	0	0	0	0	0	0	0	0	0	0	0	0	0	0	0	0	0	0	0	0	0	0	0	1	0	0	2	3	0	0	0	0	0	0	0	24	Chytridiomycota
231	ASV_1213					0	0	0	0	0	0	0	0	0	0	0	0	0	0	0	0	0	0	24	0	0	0	0	0	0	0	0	0	0	0	0	0	0	0	0	0	0	0	0	0	0	0	24	Chytridiomycota
232	ASV_1214					0	0	0	0	0	0	0	0	0	0	0	0	0	0	0	0	0	24	0	0	0	0	0	0	0	0	0	0	0	0	0	0	0	0	0	0	0	0	0	0	0	0	24	Rozellomycota
233	ASV_1216					0	0	0	0	0	0	0	0	0	0	0	23	0	0	0	0	0	0	0	0	0	0	0	0	0	0	0	0	0	0	0	0	0	0	0	0	0	0	0	0	0	0	23	Chytridiomycota
234	ASV_1225					0	0	7	0	0	0	0	0	0	0	0	0	0	0	0	0	0	0	0	0	0	0	0	0	0	0	0	0	0	0	13	3	0	0	0	0	0	0	0	0	0	0	23	Chytridiomycota
235	ASV_1246					0	0	0	0	0	0	0	0	0	0	0	0	0	0	0	0	0	22	0	0	0	0	0	0	0	0	0	0	0	0	0	0	0	0	0	0	0	0	0	0	0	0	22	Chytridiomycota
236	ASV_1256	Aquamyces chlorogonii	public database	green algae/pollen	facultative parasite	0	0	0	0	0	0	0	0	0	0	0	0	0	0	0	0	0	21	0	0	0	0	0	0	0	0	0	0	0	0	0	0	0	0	0	0	0	0	0	0	0	0	21	Chytridiomycota
237	ASV_1257					0	0	0	0	0	0	0	0	0	0	0	0	0	0	0	0	13	0	7	0	0	0	0	0	0	0	0	0	0	0	0	0	0	0	0	0	0	0	0	0	0	0	20	Chytridiomycota
238	ASV_1265					0	0	20	0	0	0	0	0	0	0	0	0	0	0	0	0	0	0	0	0	0	0	0	0	0	0	0	0	0	0	0	0	0	0	0	0	0	0	0	0	0	0	20	Chytridiomycota
239	ASV_1269	Pol-ASV_20	pollen-baiting	pollen	saprophyte	0	0	0	0	0	0	0	0	0	0	0	0	0	0	0	0	0	0	0	0	0	0	0	0	0	0	0	0	0	0	0	0	0	0	20	0	0	0	0	0	0	0	20	Chytridiomycota
240	ASV_1270					0	0	0	0	0	0	0	0	0	0	0	0	0	0	0	0	0	0	0	0	0	0	0	0	0	0	0	0	0	0	0	0	0	0	0	0	20	0	0	0	0	0	20	Chytridiomycota
241	ASV_1274					0	0	0	0	0	0	0	0	0	0	0	0	0	0	0	0	0	0	20	0	0	0	0	0	0	0	0	0	0	0	0	0	0	0	0	0	0	0	0	0	0	0	20	Chytridiomycota
242	ASV_1275					0	0	0	0	0	0	0	0	0	0	0	0	0	0	0	0	0	20	0	0	0	0	0	0	0	0	0	0	0	0	0	0	0	0	0	0	0	0	0	0	0	0	20	Rozellomycota
243	ASV_1277					0	0	0	0	0	0	0	0	0	19	0	0	0	0	0	0	0	0	0	0	0	0	0	0	0	0	0	0	0	0	0	0	0	0	0	0	0	0	0	0	0	0	19	Chytridiomycota
244	ASV_1288					0	0	0	0	0	0	0	0	0	0	0	0	0	0	0	0	0	0	0	0	0	0	0	0	0	14	0	0	0	0	5	0	0	0	0	0	0	0	0	0	0	0	19	Chytridiomycota
245	ASV_1296					0	0	0	0	0	5	14	0	0	0	0	0	0	0	0	0	0	0	0	0	0	0	0	0	0	0	0	0	0	0	0	0	0	0	0	0	0	0	0	0	0	0	19	Chytridiomycota
246	ASV_1302	AST-CHY1/Diatoma-MDA19/Fragillaria-MDA54/Synedra-MDA20	cultivation	diatom	parasite	0	0	0	0	0	0	0	0	0	18	0	0	0	0	0	0	0	0	0	0	0	0	0	0	0	0	0	0	0	0	0	0	0	0	0	0	0	0	0	0	0	0	18	Chytridiomycota
247	ASV_1303					0	0	0	0	0	0	0	0	0	0	18	0	0	0	0	0	0	0	0	0	0	0	0	0	0	0	0	0	0	0	0	0	0	0	0	0	0	0	0	0	0	0	18	Chytridiomycota
248	ASV_1312					0	0	0	0	0	0	0	0	0	0	0	0	0	0	0	0	0	0	0	0	0	0	0	0	0	0	18	0	0	0	0	0	0	0	0	0	0	0	0	0	0	0	18	Chytridiomycota
249	ASV_1319					0	0	0	2	0	0	0	0	2	0	0	0	0	0	0	0	0	0	0	0	0	0	0	0	0	0	0	0	0	0	0	0	0	0	5	0	4	0	0	0	0	5	18	Chytridiomycota
250	ASV_1320					0	0	0	0	0	0	0	0	0	0	0	0	0	0	0	0	0	0	0	0	0	0	0	0	0	0	0	0	0	0	0	0	0	0	0	0	18	0	0	0	0	0	18	Chytridiomycota
251	ASV_1322	STAU-CHY3 - Staurastromyces oculus	cultivation	green algae	parasite	0	0	0	0	0	0	0	0	0	0	0	0	0	0	0	0	0	18	0	0	0	0	0	0	0	0	0	0	0	0	0	0	0	0	0	0	0	0	0	0	0	0	18	Chytridiomycota
252	ASV_1326					0	0	0	0	0	0	0	0	0	0	0	0	0	17	0	0	0	0	0	0	0	0	0	0	0	0	0	0	0	0	0	0	0	0	0	0	0	0	0	0	0	0	17	Chytridiomycota
253	ASV_1338					0	0	0	0	0	0	0	0	0	0	0	0	0	0	0	0	0	0	0	0	0	0	0	0	0	0	0	0	0	0	0	0	0	0	0	0	12	0	5	0	0	0	17	Chytridiomycota
254	ASV_1340					0	0	0	0	0	0	0	0	0	0	0	0	0	0	0	0	0	0	0	0	0	0	0	0	0	0	0	0	0	0	0	0	0	0	0	0	0	0	0	0	11	6	17	Chytridiomycota
255	ASV_1383					0	0	0	0	0	0	0	0	0	0	0	0	0	0	0	0	0	15	0	0	0	0	0	0	0	0	0	0	0	0	0	0	0	0	0	0	0	0	0	0	0	0	15	Chytridiomycota
256	ASV_1385	Pol-ASV_40	pollen-baiting	pollen	saprophyte	0	0	0	0	0	0	0	0	0	0	14	0	0	0	0	0	0	0	0	0	0	0	0	0	0	0	0	0	0	0	0	0	0	0	0	0	0	0	0	0	0	0	14	Chytridiomycota
257	ASV_1406					0	0	0	0	0	0	0	0	0	0	13	0	0	0	0	0	0	0	0	0	0	0	0	0	0	0	0	0	0	0	0	0	0	0	0	0	0	0	0	0	0	0	13	Chytridiomycota
258	ASV_1411					0	0	0	0	0	0	0	0	0	0	0	0	0	0	0	0	0	0	0	0	0	0	0	0	0	0	0	13	0	0	0	0	0	0	0	0	0	0	0	0	0	0	13	Aphelidiomycota
259	ASV_1416					0	0	0	0	0	0	0	0	0	0	0	0	0	0	0	0	0	0	0	0	0	0	0	0	0	0	0	0	13	0	0	0	0	0	0	0	0	0	0	0	0	0	13	Chytridiomycota
260	ASV_1427					0	0	0	0	0	0	0	0	0	0	0	0	0	0	0	0	0	0	0	0	0	0	0	0	0	0	0	0	0	0	0	0	0	0	0	0	0	0	0	0	0	13	13	Chytridiomycota
261	ASV_1432					0	0	0	0	0	0	0	0	0	0	0	0	0	12	0	0	0	0	0	0	0	0	0	0	0	0	0	0	0	0	0	0	0	0	0	0	0	0	0	0	0	0	12	Chytridiomycota
262	ASV_1433					0	0	0	0	0	0	0	0	0	0	0	0	0	0	12	0	0	0	0	0	0	0	0	0	0	0	0	0	0	0	0	0	0	0	0	0	0	0	0	0	0	0	12	Chytridiomycota
263	ASV_1435	Nitszschia-819o10N-Inba	unpublished single cell	diatom	parasite	0	0	0	0	0	0	0	0	0	0	0	0	0	0	0	0	0	0	0	0	0	12	0	0	0	0	0	0	0	0	0	0	0	0	0	0	0	0	0	0	0	0	12	Chytridiomycota
264	ASV_1437					0	0	0	0	0	0	0	0	0	0	0	0	0	0	0	0	0	0	0	0	0	0	0	0	0	0	0	12	0	0	0	0	0	0	0	0	0	0	0	0	0	0	12	Chytridiomycota
265	ASV_1438					0	0	0	0	0	0	0	0	0	0	0	0	0	0	0	0	0	0	0	0	0	0	0	0	0	0	0	0	12	0	0	0	0	0	0	0	0	0	0	0	0	0	12	Chytridiomycota
266	ASV_1440					0	0	0	0	0	0	0	0	0	0	0	0	0	0	0	0	0	0	0	0	0	0	0	0	0	0	0	0	0	0	0	12	0	0	0	0	0	0	0	0	0	0	12	Chytridiomycota
267	ASV_1444					0	0	0	0	0	0	12	0	0	0	0	0	0	0	0	0	0	0	0	0	0	0	0	0	0	0	0	0	0	0	0	0	0	0	0	0	0	0	0	0	0	0	12	Chytridiomycota
268	ASV_1451					0	0	0	0	0	0	0	0	0	0	0	0	0	0	0	0	0	12	0	0	0	0	0	0	0	0	0	0	0	0	0	0	0	0	0	0	0	0	0	0	0	0	12	Chytridiomycota
269	ASV_1452					0	0	0	0	0	0	0	0	0	0	0	0	0	0	0	0	0	12	0	0	0	0	0	0	0	0	0	0	0	0	0	0	0	0	0	0	0	0	0	0	0	0	12	Chytridiomycota
270	ASV_1459	Dolichospermum-vegetative cell	single cell	cyanobacteria	parasite	0	0	0	0	0	0	0	0	0	0	0	0	0	0	0	0	0	0	0	0	0	0	8	0	3	0	0	0	0	0	0	0	0	0	0	0	0	0	0	0	0	0	11	incertae sedis
271	ASV_1463					0	0	0	0	0	0	0	0	0	0	0	0	0	0	0	0	0	0	0	0	0	0	0	0	0	11	0	0	0	0	0	0	0	0	0	0	0	0	0	0	0	0	11	Chytridiomycota
272	ASV_1480					0	0	0	0	0	0	0	0	0	0	0	0	0	0	0	0	0	0	0	0	0	0	0	0	0	0	0	0	0	0	0	0	0	0	0	0	0	0	11	0	0	0	11	Chytridiomycota
273	ASV_1491					0	0	0	0	0	0	0	0	0	0	0	0	0	0	0	0	10	0	0	0	0	0	0	0	0	0	0	0	0	0	0	0	0	0	0	0	0	0	0	0	0	0	10	Chytridiomycota
274	ASV_1498					0	0	0	0	0	0	0	0	0	0	0	0	0	0	0	0	0	0	0	0	0	0	0	0	0	0	0	10	0	0	0	0	0	0	0	0	0	0	0	0	0	0	10	Chytridiomycota
275	ASV_1515					0	0	0	0	0	0	0	0	0	0	0	0	0	0	0	0	0	0	0	0	0	0	0	0	0	0	0	0	0	0	0	0	0	0	0	10	0	0	0	0	0	0	10	Chytridiomycota
276	ASV_1519					0	0	0	0	0	0	0	0	0	0	0	0	0	0	0	0	0	10	0	0	0	0	0	0	0	0	0	0	0	0	0	0	0	0	0	0	0	0	0	0	0	0	10	Chytridiomycota
277	ASV_1521					0	0	0	0	0	0	0	0	0	0	0	0	0	0	0	0	0	10	0	0	0	0	0	0	0	0	0	0	0	0	0	0	0	0	0	0	0	0	0	0	0	0	10	Chytridiomycota
278	ASV_1532					0	0	0	0	0	0	0	0	0	0	0	0	0	0	0	0	0	0	0	0	0	0	9	0	0	0	0	0	0	0	0	0	0	0	0	0	0	0	0	0	0	0	9	Chytridiomycota
279	ASV_1534	Diatoma-MDA24	single cell	diatom	parasite	0	0	0	0	0	0	0	0	0	0	0	0	0	0	0	0	0	0	0	0	0	0	0	0	9	0	0	0	0	0	0	0	0	0	0	0	0	0	0	0	0	0	9	Chytridiomycota
280	ASV_1545					0	0	0	0	0	0	0	0	0	0	0	0	0	0	0	0	0	0	0	0	0	0	0	0	0	0	0	0	0	0	0	9	0	0	0	0	0	0	0	0	0	0	9	Chytridiomycota
281	ASV_1559					0	0	0	0	0	0	0	0	0	0	0	0	8	0	0	0	0	0	0	0	0	0	0	0	0	0	0	0	0	0	0	0	0	0	0	0	0	0	0	0	0	0	8	Chytridiomycota
282	ASV_1564					0	0	0	0	0	0	0	0	0	0	0	0	0	0	0	0	0	0	0	0	0	0	0	0	0	0	8	0	0	0	0	0	0	0	0	0	0	0	0	0	0	0	8	Chytridiomycota
283	ASV_1574					0	0	0	0	0	0	0	0	0	0	0	0	0	0	0	0	0	0	0	0	0	0	0	0	0	0	0	0	0	8	0	0	0	0	0	0	0	0	0	0	0	0	8	Chytridiomycota
284	ASV_1575					0	0	0	0	0	0	8	0	0	0	0	0	0	0	0	0	0	0	0	0	0	0	0	0	0	0	0	0	0	0	0	0	0	0	0	0	0	0	0	0	0	0	8	Chytridiomycota
285	ASV_1576					0	0	0	0	0	0	0	0	0	0	0	0	0	0	0	0	0	0	0	0	0	0	0	0	0	0	0	0	0	0	0	0	0	0	0	8	0	0	0	0	0	0	8	Chytridiomycota
286	ASV_1579	Staurastrum-CHY4 /Pol-ASV_21/Protrudomyces lateralis	cultivation/public database/pollen-baiting	green algae/pollen	facultative parasite	0	0	0	0	0	0	0	0	0	0	0	0	0	0	0	0	0	0	0	0	0	0	0	0	0	0	0	0	0	0	0	0	0	0	0	0	0	0	8	0	0	0	8	Chytridiomycota
287	ASV_1587					0	0	0	0	0	0	0	0	0	0	0	0	0	0	0	0	7	0	0	0	0	0	0	0	0	0	0	0	0	0	0	0	0	0	0	0	0	0	0	0	0	0	7	Chytridiomycota
288	ASV_1591					0	0	0	0	0	0	0	0	0	0	0	0	0	0	7	0	0	0	0	0	0	0	0	0	0	0	0	0	0	0	0	0	0	0	0	0	0	0	0	0	0	0	7	Rozellomycota
289	ASV_1595					0	0	0	0	0	0	0	0	0	0	0	0	0	0	0	0	0	0	0	0	0	7	0	0	0	0	0	0	0	0	0	0	0	0	0	0	0	0	0	0	0	0	7	Chytridiomycota
290	ASV_1603					0	0	0	0	0	0	0	0	0	0	0	0	0	0	0	0	0	0	0	0	0	0	0	0	0	7	0	0	0	0	0	0	0	0	0	0	0	0	0	0	0	0	7	Chytridiomycota
291	ASV_1606					0	0	7	0	0	0	0	0	0	0	0	0	0	0	0	0	0	0	0	0	0	0	0	0	0	0	0	0	0	0	0	0	0	0	0	0	0	0	0	0	0	0	7	Chytridiomycota
292	ASV_1610					0	0	0	0	0	0	0	0	0	0	0	0	0	0	0	0	0	0	0	0	0	0	0	0	0	0	0	0	0	0	0	7	0	0	0	0	0	0	0	0	0	0	7	Chytridiomycota
293	ASV_1620					0	0	0	0	0	0	0	0	0	0	0	0	0	0	0	0	0	0	0	0	0	0	0	0	0	0	0	0	0	0	0	0	0	0	0	0	0	0	0	0	0	7	7	Aphelidiomycota
294	ASV_1621					0	0	0	0	0	0	0	0	0	0	0	0	0	0	0	0	0	0	7	0	0	0	0	0	0	0	0	0	0	0	0	0	0	0	0	0	0	0	0	0	0	0	7	Chytridiomycota
295	ASV_1629	Pol-ASV_28	pollen-baiting	pollen	saprophyte	0	0	0	0	0	0	0	0	0	0	0	6	0	0	0	0	0	0	0	0	0	0	0	0	0	0	0	0	0	0	0	0	0	0	0	0	0	0	0	0	0	0	6	Chytridiomycota
296	ASV_1632					0	0	0	0	0	0	0	0	0	0	0	0	0	0	0	0	6	0	0	0	0	0	0	0	0	0	0	0	0	0	0	0	0	0	0	0	0	0	0	0	0	0	6	Chytridiomycota
297	ASV_1636					0	0	0	0	0	0	0	0	0	6	0	0	0	0	0	0	0	0	0	0	0	0	0	0	0	0	0	0	0	0	0	0	0	0	0	0	0	0	0	0	0	0	6	Chytridiomycota
298	ASV_1637					0	0	0	0	0	0	0	0	0	0	0	0	0	0	6	0	0	0	0	0	0	0	0	0	0	0	0	0	0	0	0	0	0	0	0	0	0	0	0	0	0	0	6	Chytridiomycota
299	ASV_1647					0	0	0	0	0	0	0	0	0	0	0	0	0	0	0	0	0	0	0	0	0	0	0	6	0	0	0	0	0	0	0	0	0	0	0	0	0	0	0	0	0	0	6	Chytridiomycota
300	ASV_1648	617k1S (Nitzschia or Synedra)	unpublished single cell	diatom	parasite	0	0	0	0	0	0	0	0	0	0	0	0	0	0	0	0	0	0	0	0	0	0	0	6	0	0	0	0	0	0	0	0	0	0	0	0	0	0	0	0	0	0	6	Chytridiomycota
301	ASV_1672					0	0	0	0	0	0	0	0	0	0	0	0	0	0	0	0	0	0	0	0	6	0	0	0	0	0	0	0	0	0	0	0	0	0	0	0	0	0	0	0	0	0	6	Chytridiomycota
302	ASV_1686	Fragilaria-B6/Stephanodiscus-MDA04	cultivation/single cell	diatom	facultative parasite	0	0	0	0	0	0	0	0	0	0	0	0	0	0	0	0	0	0	0	0	0	0	0	0	5	0	0	0	0	0	0	0	0	0	0	0	0	0	0	0	0	0	5	Chytridiomycota
303	ASV_1699					0	0	0	0	0	0	0	0	0	0	0	0	0	0	0	0	0	0	0	0	0	0	0	0	0	0	0	0	5	0	0	0	0	0	0	0	0	0	0	0	0	0	5	Chytridiomycota
304	ASV_1706					0	0	0	0	0	0	0	0	0	0	0	0	0	0	0	0	0	0	0	0	0	0	0	0	0	0	0	0	0	0	5	0	0	0	0	0	0	0	0	0	0	0	5	Chytridiomycota
305	ASV_1720					0	0	0	0	0	0	0	0	0	0	0	0	0	0	0	0	0	0	0	0	0	0	0	0	0	0	0	0	0	0	0	0	0	0	0	0	0	0	0	0	0	5	5	Chytridiomycota
306	ASV_1737					0	0	0	0	0	0	0	0	0	0	0	0	0	0	0	0	0	0	0	0	0	0	4	0	0	0	0	0	0	0	0	0	0	0	0	0	0	0	0	0	0	0	4	Chytridiomycota
307	ASV_1738	Pol-ASV_11 /Pol-ASV_12 / Pol-ASV_20/Betamyces sp. isolate UM1568	pollen-baiting/public database	pollen	saprophyte	0	0	0	0	0	0	0	0	0	0	0	0	0	0	0	0	0	0	0	0	0	0	0	0	4	0	0	0	0	0	0	0	0	0	0	0	0	0	0	0	0	0	4	Chytridiomycota
308	ASV_1740					0	0	0	0	0	0	0	0	0	0	0	0	0	0	0	0	0	0	0	0	0	0	0	0	0	0	0	4	0	0	0	0	0	0	0	0	0	0	0	0	0	0	4	Chytridiomycota
309	ASV_1742					0	0	0	0	0	0	0	0	0	0	0	0	0	0	0	0	0	0	0	0	0	0	0	0	0	0	4	0	0	0	0	0	0	0	0	0	0	0	0	0	0	0	4	Chytridiomycota
310	ASV_1743					0	0	0	0	0	0	0	0	0	0	0	0	0	0	0	0	0	0	0	0	0	0	0	0	0	0	4	0	0	0	0	0	0	0	0	0	0	0	0	0	0	0	4	Rozellomycota
311	ASV_1748					0	0	4	0	0	0	0	0	0	0	0	0	0	0	0	0	0	0	0	0	0	0	0	0	0	0	0	0	0	0	0	0	0	0	0	0	0	0	0	0	0	0	4	Chytridiomycota
312	ASV_1756					0	0	0	0	0	0	0	0	0	0	0	0	0	0	0	0	0	0	0	0	0	0	0	0	0	0	0	0	0	0	0	0	0	0	0	4	0	0	0	0	0	0	4	Aphelidiomycota
313	ASV_1772					0	0	0	0	0	0	0	0	0	0	0	0	0	0	0	0	0	0	0	0	0	3	0	0	0	0	0	0	0	0	0	0	0	0	0	0	0	0	0	0	0	0	3	Aphelidiomycota
314	ASV_1783					0	0	0	0	0	0	0	0	0	0	0	0	0	0	0	0	0	0	0	0	0	0	0	0	0	0	0	0	0	0	3	0	0	0	0	0	0	0	0	0	0	0	3	Chytridiomycota
315	ASV_1791					0	0	0	0	0	0	0	0	0	0	0	0	0	0	0	0	0	0	0	0	0	0	0	0	0	0	0	0	0	0	0	0	0	0	0	0	0	0	3	0	0	0	3	Chytridiomycota
316	ASV_1799					0	0	0	0	0	0	0	0	0	0	0	0	0	0	0	0	0	0	0	0	0	2	0	0	0	0	0	0	0	0	0	0	0	0	0	0	0	0	0	0	0	0	2	Aphelidiomycota
317	ASV_1800					0	0	0	0	0	0	0	0	0	0	0	0	0	0	0	0	0	0	0	0	0	0	2	0	0	0	0	0	0	0	0	0	0	0	0	0	0	0	0	0	0	0	2	Chytridiomycota
318	ASV_1805					0	0	2	0	0	0	0	0	0	0	0	0	0	0	0	0	0	0	0	0	0	0	0	0	0	0	0	0	0	0	0	0	0	0	0	0	0	0	0	0	0	0	2	Aphelidiomycota
319	ASV_1807					0	0	2	0	0	0	0	0	0	0	0	0	0	0	0	0	0	0	0	0	0	0	0	0	0	0	0	0	0	0	0	0	0	0	0	0	0	0	0	0	0	0	2	Chytridiomycota
[truncated: 5 more columns]
