# Supplementary material for: Seasonality of parasitic and saprotrophic zoosporic fungi: linking sequence data to ecological traits
Source: ISME J. 2022 Jun 28;16(9):2242–54. doi: 10.1038/s41396-022-01267-y (PMC9381765; doi:10.1038/s41396-022-01267-y)
Supplement: Supplementary file 11 — Dataset 2 zoosporic fungi ASVs [file 41396_2022_1267_MOESM11_ESM.txt]

>ASV_3
AAAGAAACTAACAAGGATTCCCCTAGTAACGGCGAGTGAAGCGGGAACAGCTCAAATTTG
AAATCTCACTGTTTCACAGTGCGAATTGTAGTTTAGAGAAACGTTTTCGGGGTCGGCCTC
GGTACAAGTTCTTTGGAACGAGACATCATAGAGGGTGAAAATCCCGTCTTTGACCGAGAG
TCCGACTCTATGTGATACGTTTTCCAAGAGTCGGTTTGTTTGGGAATGCAGACCAAAATG
GGTGGTAAATACCATCTAAAGCTAAATATTGGCGAGAGACCGATAGCGAACAAGTACCGT
GAGGGAAAGATGAAAAGAACTTTGAAAAGAGAGTTAAATAGTAC
>ASV_4
AAAGAAACTAACAAGGATTCCCCTAGTAACGGCGAGTGAAGCGGGAAGAGCTCAAATTTG
AAATCTCACGGGCTTCCTGTGCGAATTGTAGTTTTAAGAGTCGTTTTCTGGGGCCACTTG
AGCGCAAGTTCTTTGGAACAAGGCATCATAGAGGGTGAGAATCCCGTCTTTGGTTCAAGA
TGAGCACCTTTGTGATACGATCTCAAAGAGTCGGTTTGTTTGGGAATGCAGACCAAAATG
GGTGGTAAATACCATCTAAGGCTAAATATTGGCGAGAGACCGATAGCGAACAAGTACCGT
GAGGGAAAGATGAAAAGAACTTTGAAAAGAGAGTTAAATAGTAC
>ASV_6
AAAGAAACTAACAAGGATTCCCCTAGTAACGGCGAGTGAAGCGGGAAGAGCTCAAATTTG
AAATCTCACAGGTTTCCTGTGCGAATTGTAGTTTAAAGAGTCGTTTTCTGGGGCCACTTG
AGCACAAGTTCTTTGGAACAAGGCATCATAGAGGGTGAGAATCCCGTCTTTGGTTCAAGA
TGAGTCCCTTTGTGATACGATCTCAAAGAGTCGGTTTGTTTGGGAATGCAGACCAAAATG
GGTGGTAAATACCATCTAAGGCTAAATATTGGCGAGAGACCGATAGCGAACAAGTACCGT
GAGGGAAAGATGAAAAGAACTTTGAAAAGAGAGTTAAATAGTAC
>ASV_8
AAAGAAACTAACAAGGATTCCCCCAGTAACGGCGAGTGAAGCGGGAAGAGCTCAAATTTG
AAATCACCTCCGGGCGAATTGTAGTTTAGAGAATCGTTTTCTACGTAGAGCAAGGTACAA
GTTCTTTGGAACAGGACATCATAGAGGGTGAGAATCCCGTCTTTGACCTTGGTTGAAGTT
TTGTGATACGATTTCCAAGAGTCGGTTTGTTTGGGAATGCAGACCAAAATGGGAGGTAAA
TACCTTCTAAAGCTAAATATTGGCGAGAGACCGATAGCGAACAAGTACCGTGAGGGAAAG
ATGAAAAGAACTTTGAAAAGAGAGTGCAACAGTAC
>ASV_10
AAAGAAACTAACAAGGATTCCCCTAGTAACGGCGAGTGAAGCGGGAACAGCTCAAATTTG
AAATCTCCTAGGTTCCCTAGGCGAATTGTAGTTTAGAGAAGCGTTATCGGAGTCGGCCTC
GGTACAAGTTCTTTGGAACATGACATCACAGAGGGTGAAAATCCCGTCTATGACCGAGTG
TCCTTCTCTATGTGATACGTTTTCCAAGAGTCGGTTTGTTTGGGAATGCAGACCAAAATG
GGTGGTAAATACCATCTAAAGCTAAATATTGGCGAGAGACCGATAGCGAACAAGTACCGT
GAGGGAAAGATGAAAAGAACTTTGAAAAGAGAGTTAAATAGTAC
>ASV_11
AAAGAAACTAACAAGGATTCCCCTAGTAACGGCGAGTGAAGCGGGAACAGCTCAAATTTG
AAATCTCACTGTTTTGCAGTGCGAATTGTAGTTTAGAGAAGCGTTTTCTGAGGCAGCCTC
GGTACAAGTTCTATGGAACGAGACATCATAGAGGGTGAAAATCCCGTCTTTGATCGAGTG
TCTGTCTCTCTGTGATACGTTTTCCAAGAGTCGGTTTGTTTGGGAATGCAGACCAAAATG
GGTGGTAAATACCATCTAAAGCTAAATATTGGCGAGAGACCGATAGCGAACAAGTACCGT
GAGGGAAAGATGAAAAGAACTTTGAAAAGAGAGTTAAACAGTAC
>ASV_23
AAAGAAACTAACAAGGATTCCCCTAGTAACGGCGAGTGAAGCGGGAACAGCTCAAATTTG
AAATCTCCTTCGGGCGAATTGTAGTTTAGAGAAGCGTTTTCTGCTGGACGGTTGGTACAA
GTTCTTTGGAACAAGACATCATAGAGGGTGAAAATCCCGTCTTTGACCAATCGGAAGGCT
TTGTGATACGTTTTCCAAGAGTCGGTTTGTTTGGGAATGCAGACCAAAATGGGAGGTAAA
TACCTTCTAAAGCTAAATATTGGCGAGAGACCGATAGCGAACAAGTACCGTGAGGGAAAG
ATGAAAAGAACTTTGAAAAGAGAGTTAAACAGTAC
>ASV_25
AAAGAAACTAACCAGGATTCCCCCAGTAACGGCGAGTGAAGAGGGATGAGCTCAAATTTA
AAATCTCCTCGGAGAATTGTAGTTTGTAGGGGTGTTTTCGACTCGTGCGCCGGACCAAAG
TTCTCTGGAACGAGACATCACAGAGGGTGATAATCCCGTGAATGGTTCGGATCGTGCGAG
CATTTGATACACTTCCAAAGAGTCGGGTTGTTTGAGAATGCAGCCCAAATCGGGTGGTAT
ATTCCATCTAAAGCTAAATATTGGCAAGAGACCGATAGCGAACAAGTACCGTGAGGGAAA
GATGAAAAGGACTTTGAAAAGAGAGTTAAATAGTAC
>ASV_26
AAAGAAACTAACAAGGATTCCCCTAGTAACGGCGAGTGAAGCGGGAACAGCTCAAATTTG
AAATCTCACTGCTTTGCAGTGCGAATTGTAGTTTAGAGAAGCGTTTTCTGAGGCAGCCTC
GGTACAAGTTCTATGGAACGAGACATCATAGAGGGTGAAAATCCCGTCTTTGATCGAGTG
TCTGTCTCTCTGTGATACGTTTTCCAAGAGTCGGTTTGTTTGGGAATGCAGACCAAAATG
GGTGGTAAATACCATCTAAAGCTAAATATTGGCGAGAGACCGATAGCGAACAAGTACCGT
GAGGGAAAGATGAAAAGAACTTTGAAAAGAGAGTTAAACAGTAC
>ASV_29
AAAGAAACCAACAGGGATTCCCCTAGTAACGGCGAGTGAAGCGGGAACAGCTCAATTTTG
GAATCTCACTCTTTCAGAGTGCGAATTGTAGTTTCTAGAGGCGCTTTCGGGGGTAGTCTG
GGTTTAAGTCCGTTGGAACGCGGCATCAAAGAGGGTGAGAATCCCGTTTTTGATCCGGAA
CCTACTCCTATGTGATGCGTTTTCAAAGAGTCGGATAGTTTGGGAATGCTGTCCAAAATG
GGTGGTAAATACCATCTAAAGCTAAATAATGGCGAGAGACCGATAGCGAACAAGTACCGT
GAGGGAAAGATGAAAAGAACTTTGAAAAGAGAGTTAAACAGTAC
>ASV_30
AAAGAAACTAACAAGGATTCCCTTAGTAACGGCGAGTGAAGCGGGAAGAGCTCAAATTTG
AAATCTCATACTTTCAGTATGCGAATTGTAGTTTCAAGAAATGTTTTCGGGACACTGTTT
TGATCAAAGTCTTCTGGAACGAAGCGCCAAAGAGGGTGACAGCCCCGTTTATGATCAAGA
CAAGGTTTCATGTGAGGCATTTTCAAAGAGTCGGGTTGTTTGGGATTGCAGCCCTAAATG
GGAGGTAAATACCTTCTAAAGCTAAATATGGGTGAGAAACCGATAGCGAACAAGTACCGT
GAGGGAAAGATGAAAAGAACTTTGAAAAGAGAGTTAAACAGTAC
>ASV_33
AAAGAAACTAACAAGGATTCCCCTAGTAACGGCGAGTGAAGCGGGAACAGCTCAAATTTG
AAATCTCCTAGGTTCCCTAGGCGAATTGTAGTTTAGAGAAGCGTTATCGGAGTCGGCCTC
GGTACAAGTTCTTTGGAACATGACATCACAGAGGGTGAAAATCCCGTCTTTGACCGAGTG
TCCTTCTCTATGTGATACGTTTTCCAAGAGTCGGTTTGTTTGGGAATGCAGACCAAAATG
GGTGGTAAATACCATCTAAAGCTAAATATTGGCGAGAGACCGATAGCGAACAAGTACCGT
GAGGGAAAGATGAAAAGAACTTTGAAAAGAGAGTTAAATAGTAC
>ASV_34
AAAGAAACTAACAAGGATTCCCCTAGTAACGGCGAGTGAAGCGGGAACAGCTCAAATTTG
AAATCTCCTTCGGGCGAATTGTAGTTTAGAGAAGCGTTTTCTGTTGGACGGTTGGTACAA
GTTCTTTGGAACAAGACATCATAGAGGGTGAAAATCCCGTCTTTGACCAATCGAAAGGCT
TTGTGATACGTTTTCCAAGAGTCGGTTTGTTTGGGAATGCAGACCAAAATGGGAGGTAAA
TACCTTCTAAAGCTAAATATTGGCGAGAGACCGATAGCGAACAAGTACCGTGAGGGAAAG
ATGAAAAGAACTTTGAAAAGAGAGTTAAACAGTAC
>ASV_43
AAAGAAACTAACAAGGATTCCCTTAGTAACGGCGAGTGAAGCGGGAAGAGCTCAAATTTG
AAATCTCATACTTTCAGTATGCGAATTGTAGTTTCAAGAAATGTTTTCGGGACACTGTTT
TGATCAAAGTCTTCTGGAACGAAGCGCCAAAGAGGGTGACAGCCCCGTTTATGATCATGA
CAAGGTTTCATGTGAGGCATTTTCAAAGAGTCGGGTTGTTTGGGATTGCAGCCCTAAATG
GGAGGTAAATACCTTCTAAAGCTAAATATGGGTGAGAAACCGATAGCGAACAAGTACCGT
GAGGGAAAGATGAAAAGAACTTTGAAAAGAGAGTTAAACAGTAC
>ASV_44
AAAGAAACTAACAAGGATTCCCCTAGTAACGGCGAGTGAAGCGGGAACAGCTCAAATTTG
AAATCTCCTTCGGGCGAATTGTAGTTTAGAGAAGCGTTTTCTGCTGGACGGTTGGTACAA
GTTCTTTGGAACAAGACATCATAGAGGGTGAAAATCCCGTCTTTGACCAATCGAAAGGCT
TTGTGATACGTTTTCCAAGAGTCGGTTTGTTTGGGAATGCAGACCAAAATGGGAGGTAAA
TACCTTCTAAAGCTAAATATTGGCGAGAGACCGATAGCGAACAAGTACCGTGAGGGAAAG
ATGAAAAGAACTTTGAAAAGAGAGTTAAACAGTAC
>ASV_45
AAAGAAACCAACAGGGATTCCCTTAGTAACGGCGAGTGAAGCGGGAATAGCTCAAATTTG
AAATCTCACAGGTTTCCTGTGCGAATTGTAGTTTCAAGAAGCGTTTTCGGGGATGGTCTG
AGCTCAAGTCCGTTGGAACGCGGCGCCATAGAGGGTGAGAGCCCCGTAGAGTTCGGTACC
CATTCCTATGTGATACGTTTTCAAAGAGTCGGATAGTTTGGGAATGCTGTCCAAAATGGG
TGGTAAATACCATCTAAAGCTAAATATTGGCGAGAGACCGATAGCGAACAAGTACCGTGA
GGGAAAGATGAAAAGAACTTTGAAAAGAGAGTTAAATAGTAC
>ASV_47
AAAGAAACTAACAAGGATTCCCCTAGTAACGGCGAGTGAAGCGGGAATAGCTCAAATTTG
AAATCTTGCCAACTATGGCACGAATTGTAGTTTAAAGAAGTGTTTTCGGAGGTGGACCAG
GCTCAAGTCCTTTGGGATAAGGCATCACAGAGGGTGAGAATCCCGTACGTGGTTTGGCCC
CACTTCCATGTGATACACTTTCAAAGAGTCGGGTTGTTTGGGAATGCAGCCCAAAATGGG
TGGTAAATACCATCTAAAGCTAAATATTGGCGAGAGACCGATAGCGAACAAGTACCGTGA
GGGAAAGATGAAAAGAACTTTGAAAAGAGAGTTAAAAGTAC
>ASV_56
AAAGAAACTAACAAGGATTCCCCTAGTAACGGCGAGTGAAGCGGGAAAAGCTCAAATTTG
AAATCTCTTGGGGTACCCTCAAGCGAATTGTAGTTTAAAGAAACGTTTTCGGAGACGGGC
TAGGCTAAAGTTCTTTGGAACAAGACATCACAGAGGGTGAGAATCCCGTGCATGGTCTAG
CCTTTGTTTCCATGTGATACGTTTTCAAAGAGTCGGGTTGTTTGGGAATGCAGCCCAAAA
TGGGTGGTAAATACCATCTAAAGCTAAATATTGGCAAGAGACCGATAGCGAACAAGTACC
GTGAGGGAAAGATGAAAAGAACTTTGAAAAGAGAGTTAAATAGTAC
>ASV_57
AAAGAAACTAACAAGGATTCCCCTAGTAACGGCGAGTGAAGCGGGAATAGCTCAAATTTG
AAATCTCACAGGCAACTGTGCGAATTGTAGTTTATAGAAATGTTTTCGGGGGCAGTCCTG
GCAAAAGTCCTTTGGAACAGGGCGTCATAGAGGGTGAGAACCCCGTCTTTGGCTAGGATA
CTGCTTCTATGTGATACATTTTCCAAGAGTCGGGTTGTTTGGGAATGCAGCCCAAAATGG
GTGGTAAATACCATCTAAAGCTAAATATTGGCGAGAGACCGATAGCGAACAAGTACCGTG
AGGGAAAGATGAAAAGAACTTTGAAAAGAGAGTTAAATAGTAC
>ASV_60
AAAGAAACTAACAAGGATTCCCCTAGTAACGGCGAGTGAAGCGGGAATAGCTCAAATTTG
AAATCTCATTCTTTCAGAATGCGAATTGTAGTTTAGAGAAATGTTTTCGTGGCCAATCCT
TGGTACAAGTTCTTTGGAACAAGGCATCACAGAGGGTGAAAATCCCGTCTTTGATCAAGG
TATTGGTCGCATGCGATACATTTTCCAAGAGTCGGTTTGTTTGGGAATGCAGACCAAAAT
GGGTGGTAAATACCATCTAAAGCTAAATATTGGCGAGAGACCGATAGCGAACAAGTACCG
TGAGGGAAAGATGAAAAGAACTTTGAAAAGAGAGTTAAATAGTGC
>ASV_63
AAAGAAACTAACAAGGATTCCCCTAGTAATGGCGAATGAAGCGGGAATAGCTCAAATTTA
AAATCTCTTTGGAGAATTGTAGTTTGTAGAGGTGCTTTCGTTGGCGGCCCAGGTAAAAGT
CCTTTGGAATAAGGCATCATAGAGGGTGAGAATCCCGTCTTTGACCTGGTCACCGTCACG
ATGTGATGCGCTTTCTAAGAGTCGGGTTGTTTGGGACTGCAGCCCAAAGTGGGTGGTATA
TTTCATCTAAAGCTAAATACAGGCGAGAGACCGATAGCGAACAAGTACCGTGAGGGAAAG
ATGAAAAGAACTTTGAAAAGAGAGTTAAAAGTAC
>ASV_66
AAAGAAACTAACAAGGATTCCCCTAGTAACGGCGAGTGAAGCGGGAACAGCTCAAATTTG
AAATCTCCTAGGTTCCCTAGGCGAATTGTAGTTTAGAGAAGCGTTATCGGAGTTGGCCTC
GGTACAAGTTCTTTGGAACATGACATCACAGAGGGTGAAAATCCCGTCTATGACCGAGTG
TCCTTTTCTATGTGATACGTTTTCCAAGAGTCGGTTTGTTTGGGAATGCAGACCAAAATG
GGTGGTAAATACCATCTAAAGCTAAATATTGGCGAGAGACCGATAGCGAACAAGTACCGT
GAGGGAAAGATGAAAAGAACTTTGAAAAGAGAGTTAAATAGTAC
>ASV_69
AAAGAAACTAACAAGGATTCCCCTAGTAACGGCGAGTGAAGCGGGAACAGCTCAAATTTG
AAATCTCACTGTTTTGCAGTGCGAATTGTAGTTTAGAGAAACGTTTTCGGGGATGACGGC
TAGTACAAGTTCTTTGGAACAAGGCATCATAGAGGGTGAAAATCCCGTCTTTGACTAGCT
GTTCATTCCTATGTGATACGTTTTCCAAGAGTCGGTTTGTTTGGGAATGCAGACCAAAAT
GGGTGGTAAATACCATCTAAAGCTAAATATTGGCGAGAGACCGATAGCGAACAAGTACCG
TGAGGGAAAGATGAAAAGAACTTTGAAAAGAGAGTTAAATAGTAC
>ASV_71
AAAGAAACTAACAAGGATTCCCTTAGTAACGGCGAGTGAAGCGGGAATAGCTCAAATTTA
AAATCTCACTGGTTCCCAGTGCGAATTGTAGTTTCAAGAAGTGTTTTCGGTGGTGAGCCA
GGCATAAGTCCTCTGGAACGAGGCATCATAGAGGGTGACAATCCCGTCTTTGGTCTGGTC
TTTGCTACTATGTGATGCACTTTCAAAGAGTCGGGTTGTTTGGGAATGCAGCCCAAAATG
GGTGGTAAATACCATCTAAAGCTAAATAACGGCGAGAGACCGATAGCGAACAAGTACCGT
GAGGGAAAGATGAAAAGAACTTTGAAAAGAGAGTTAAAAAGTAC
>ASV_73
AAAGAAACTAACAAGGATTCCCCTAGTAACGGCGAGTGAAGCGGGAAGAGCTCAAATTTG
AAATCTCTAGGGTTCCCCTAGCGAATTGTAGTTTAAAGAAACGTTTTCTGGGGCAGGCTT
GGTCTAAGTTCTTTGGAACAGGACATCATAGAGGGTGAGAATCCCGTATGTGGCCTTGCT
GTTTGCTCCTTTGTGATACGTTTTCAAAGAGTCGGGTTGTTTGGGAATGCAGCCCAAAAT
GGGTGGTAAATACCATCTAAAGCTAAATATTGGCAAGAGACCGATAGCGAACAAGTACCG
TGAGGGAAAGATGAAAAGAACTTTGAAAAGAGAGTTAAATAGTAC
>ASV_75
AAAGAAACTAACAAGGATTCCCCTAGTAACGGCGAGTGAAGCGGGAACAGCTCAAATTTG
AAATCTCACTCTTTCAGAGTGCGAATTGTAGTTTAGAGAAGCGTTTTCGGCGGTAGTCTC
GGTACAAGTTCTTTGGAAAAGGACATCACAGAGGGTGAAAATCCCGTCTATGATCGAGAG
TCTACTGCTATGTGATACGTTTTCCAAGAGTCGGTTTGTTTGGGAATGCAGACCAAAATG
GGTGGTAAATACCATCTAAAGCTAAATATTGGCGAGAGACCGATAGCGAACAAGTACCGT
GAGGGAAAGATGAAAAGAACTTTGAAAAGAGAGTTAAACAGTAC
>ASV_79
AAAGAAACTAACAAGGATTCCCCTAGTAACGGCGAGTGAAGCGGGAACAGCTCAAATTTG
AAATCTCCTTCGGGCGAATTGTAGTTTAGAGAAGCGTTTTCTGTTGGCGGGTAGGTACAA
GTTCATTGGAACATGACATCATAGAGGGTGAAAATCCCGTCTTTGACCTATCTTAAGACT
TTGTGATACGTTTTCCAAGAGTCGGTTTGTTTGGGAATGCAGACCAAAATGGGAGGTAAA
TACCTTCTAAAGCTAAATATTGGCGAGAGACCGATAGCGAACAAGTACCGTGAGGGAAAG
ATGAAAAGAACTTTGAAAAGAGAGTTAAACAGTAC
>ASV_81
AAAGAAAATAACCATGATTCCCCTAGTAACGGCGAGTGAAGCGGGAACAGCTCAAATTTG
AAATCTCTCGAAAGAGCGAATTGTAGTTTAGAGATGCGTTTTCGGTTGCAGGCTTCGTAC
AAGTTCTTTGGAACGAGACATCATAGAGGGTGAGAATCCCGTCCATGACGTTGCCTTGCG
ACCATGTGATACGTACTCAAAGAGTCGGTTTGTTTGGGAATGCAGACCAAAATGGGTGGT
AAATACCATCTAAAGCTAAATATTGGCGAGAGACCGATAGCGAACAAGTACCGTGAGGGA
AAGATGAAAAGAACTTTGAAAAGAGAGTTAAACAGTAC
>ASV_88
AAAGAAACCAACAGGGATTCCCCTAGTAACGGCGAGTGAAGCGGGAAAAGCTCAATTTTG
AAATCTCATCCTTTCAGGGTGCGAATTGTAGTTTCTAGAAGCACTTTCGGAGTCAGCCTG
GGTTTAAGTCCGTTGGAATGCGGCATCAAAGAGGGTGAGAATCCCGTTTTTGATCCAGAG
TCTGATTCTGTGTGATGTGTTTTCGAAGAGTCGGATAGTTTGGGAATGCTGTCCAAAATG
GGTGGTAAATACCATCTAAAGCTAAATACTGGTGAGAGACCGATAGCGAACAAGTACCGT
GAGGGAAAGATGAAAAGAACTTTGAAAAGAGAGTTAAACAGTAC
>ASV_90
AAAGAAACTAACAAGGATTCCCCTAGTAACGGCGAGTGAAGCGGGAATAGCTCAAATTTG
AAATCCTGGTGGCTTTGCCATCATGAATTGTAGTTTATAGAAGCGCTTTCGAAGTGTAGT
CAAGACAAAGTTTCTTGGAATGGAACGTCATAGAAGGTGAGAACCCTGTATGTGTTTTGA
TTTAGACTTTATGTGATGCGTTTTCGAAGAGTCAGGTTGTTTGGGAATGCAGCCTAAAAT
GGGTGGTAAATATCATCTAAAGCTAAATATTGGCGAGAGACCGATAGCGAACAAGTACCG
TGAGGGAAAGATGAAAAGAACTTTGAAAAGAGAGTTAAAAGTAC
>ASV_92
AAAGAAACTAATAAGGATTCCCTCAGTAACTGCGAGTGAAGCGGGATGAGCCCAAATTTG
AAATCTCCTGGGGTTTTTCTCTAGGCGAATTGTAGTTTGTAGAAGTATTCTCTGGGTCAT
GCTAGGCTAAAGTCATTTGGAATGGTGCATCATGGAGGGTGAAAATCCCGTGAATAGCTT
AGATTTTTGATCCTTTTGTGTGGTACTTTCTAAGAGTCGGGTTGTTTGGGAATGCAGCCC
TAAGTGGGTGGTAAATACCATCTAAGGCTAAATATAGGTGTGTGACCGATAGTAAACAAG
TAGAGTGATCGAAAGTTGAAAAGGACTTTGAAAAGAGAGTCAAAAGTAC
>ASV_94
AAAGAAACTAACAAGGATTCCCCTAGTAACGGCGAGTGAAGCGGGATCAGCTCAAATTTG
AAATCTCATAGGCGGGAGCCTATGCGAATTGTAGTTTAGAGAAGCGTTTTCGGGGGCAGC
CTGGGCATAAGTTCTTTGGAACGAGACATCATAGAGGGTGAGAATCCCGTGTGTGGTCCA
GTGCCTGTCCCTGTGTGATACGCTTTCCAAGAGTCGGTTTGTTTGGGAATGCAGACCAAA
ATGGGTGGTAAATACCATCTAAAGCTAAATATTGGCGAGAGACCGATAGCGAACAAGTAC
CGTGAGGGAAAGATGAAAAGAACTTTGAAAAGAGAGTTAAACAGTAC
>ASV_96
AAATAAACTAACAAGGATTCCCCTAGTAACGGCGAGTGAAGCGGGAAGAGCTCAAATTTG
AAATCTCACGGGCTTCCTGTGCGAATTGTAGTTTTAAGAGTCGTTTTCTGGGGCCACTTG
AGCGCAAGTTCTTTGGAACAAGGCATCATAGAGGGTGAGAATCCCGTCTTTGGTTCAAGA
TGAGCACCTTTGTGATACGATCTCAAAGAGTCGGTTTGTTTGGGAATGCAGACCAAAATG
GGTGGTAAATACCATCTAAGGCTAAATATTGGCGAGAGACCGATAGCGAACAAGTACCGT
GAGGGAAAGATGAAAAGAACTTTGAAAAGAGAGTTAAATAGTAC
>ASV_97
AAAGAAACTAACAAGGATTCCCCTAGTAACGGCGAGTGAAGCGGGAACAGCTCAAATTTG
AAATCTCACTCTTTCAGAGTGCGAATTGTAGTTTAGAGAAGCGTTTTCGGTGGCAGTCTC
GGTACAAGTTCTTTGGAAAAGGACATCACAGAGGGTGAAAATCCCGTCTATGATCGAGAG
TCTGCTACTATGTGATACGTTTTCCAAGAGTCGGTTTGTTTGGGAATGCAGACCAAAATG
GGTGGTAAATACCATCTAAAGCTAAATATTGGCGAGAGACCGATAGCGAACAAGTACCGT
GAGGGAAAGATGAAAAGAACTTTGAAAAGAGAGTTAAACAGTAC
>ASV_98
AAAGAAACTAACAAGGATTCCCCTAGTAACGGCGAGTGAAGCGGGAAGAGCTCAAATTTG
AAATCTCACGGGCTTCCTGTGCGAATTGTAGTTTTAAGAGTCGTTTTCTGGGGCCACTTG
AGCGCAAATTCTTTGGAACAAGGCATCATAGAGGGTGAGAATCCCGTCTTTGGTTCAAGA
TGAGCACCTTTGTGATACGATCTCAAAGAGTCGGTTTGTTTGGGAATGCAGACCAAAATG
GGTGGTAAATACCATCTAAGGCTAAATATTGGCGAGAGACCGATAGCGAACAAGTACCGT
GAGGGAAAGATGAAAAGAACTTTGAAAAGAGAGTTAAATAGTAC
>ASV_102
AAAGAAACTAACAAGGATTCCCCTAGTAACGGCGAGTGAAGCGGGAAGAGCTCAAATTTG
AAATCTCACGGGCTTCCTGTGCGAATTGTAGTTTTAAGAGTCGTTTTCTGGGGCCACTTG
AGCGCAAGTTCTTTGGAACAAGGCATCATAGAGGGTGAGAATCCCGTCTTTGGTTCAAGA
TGAGCACCTTTGTGATACGATCTCAAAAAGTCGGTTTGTTTGGGAATGCAGACCAAAATG
GGTGGTAAATACCATCTAAGGCTAAATATTGGCGAGAGACCGATAGCGAACAAGTACCGT
GAGGGAAAGATGAAAAGAACTTTGAAAAGAGAGTTAAATAGTAC
>ASV_105
AAAGAAACTAACAAGGATTCCCCTAGTAACGGCGAGTGAAGCGGGAAGAGCTCAAATTTA
AAATCTCACAGGTTTCCTGTGCGAATTGTAGTTTAAAGAGTCGTTTTCAGGGGCCACTTG
TGCACAAGTTCTTTGGAACAAGGCATCATAGAGGGTGAGAATCCCGTCTTTGGCACAAGA
TGAGCTCCTTTGTGATACGATCTCAAAGAGTCGGTTTGTTTGGGAATGCAGACCAAAACG
GGTGGTAAATACCATCTAAGGCTAAATATTGGCGAGAGACCGATAGCGAACAAGTACCGT
GAGGGAAAGATGAAAAGAACTTTGAAAAGAGAGTTAAATAGTAC
>ASV_106
AAAGAAACCAACAGGGATTCCCCTAGTAATGGCGAATGAAGCGGGAACAGCTCAAATTTG
AAATCTCGCAAGAGAATTGTAGTTTGAAGAAGCGACTTTGATAGCGGTCCAGACGCAAGT
CCTCTGGAAAGAGGCATCGTGGAGGGTGACAATCCCGTACGTAGTCTGGGCAGCCGTTAC
ATATAAAGCGCTTTCAAAGAGTCGGGTTGCTTGGGACTGCAGCCCAAAGTGGGTGGTATA
TTCCATCTAAAGCTAAATATTGGCGAGAGACCGATAGCAAACAAGTACCGTGAGGGAAAG
ATGAAAAGAACTTTGAAAAGAGAGTTAAAAGTAC
>ASV_111
AAAGAAACTAACAAGGATTCCCTTAGTAACGGCGAGTGAAGTGGGAAGAGCTCAAATTTG
AAATCTCACCTCTGGTGCGAATTGTAGTTTAGAGAAACGTTTTCGGGTTTGACGATGGGT
ACAAGTCTGCTGGAACGCAGCATCATAGAGGGTGAAAATCCCGTCTTTGACCCATTGTTC
AAATCCATATGATACGTTTTCCAAGAGTCGGTTTGTTTGGGAATGCAGACCAAAATGGGT
GGTAAATACCATCTAAAGCTAAATATTGGCGAGAGACCGATAGCGAACAAGTACCGTGAG
GGAAAGATGAAAAGAACTTTGAAAAGAGAGTTAAACAGTAC
>ASV_114
AAAGAAACTAACAAGGATTCCCCTAGTAACGGCGAGTGAAGCGGGAACAGCTCAAATTTG
AAATCTCACAGGCTTCCTGTGCGAATTGTAGTTTCGAGAAGTGTTTTCAGGAATCGACTA
GGCATAAGTCCTCTGGAACGAGGCATCATAGAGGGTGATAATCCCGTTCTTGGTCTAGTG
CCGATTCCACTGTGATACACTTTCAAAGAGTCGGGTTGTTTGGGAATGCAGCCCAAAATG
GGTGGTAAATACCATCTAAAGCTAAATAACGGCGAGAGACCGATAGCGAACAAGTACCGT
GAGGGAAAGATGAAAAGAACTTTGAAAAGAGAGTTAAATAGTAC
>ASV_116
AAAGAAACTAACAAGGATTCCCCTAGTAACGGCGAGTGAAGCGGGAAGAGCTCAAATTTG
AAATCCCGCAGGTTCCCTGTGCGAATTGTAGTTTAAAGAGTCGTTTTCTGGGGCCACTTG
AGCACAAGTTCTTTGGAACAAGGCATCATAGAGGGTGAGAATCCCGTCTTTGGTTCAAGC
TGCGCTCGACTGTGATACGATCTCAAAGAGTCGGTTTGTTTGGGAATGCAGACCAAATCG
GGTGGTAAATACCATCCAAGGCTAAATATTGGCGAGAGACCGATAGCGAACAAGTACCGT
GAGGGAAAGATGAAAAGAACTTTGAAAAGAGAGTTAAACAGTAC
>ASV_117
AAAGAAACTAACAAGGATTCCCCTAGTAACGGCGAGTGAAGCGGGATCAGCTCAAATTTG
AAATCTCATGGGTCCCCCATGCGAATTGTAGTTTAGAGAAGCGTTTTCGGGGGCAGCTTG
GGCATAAGTTCTTTGGAACGAGACATCATAGAGGGTGAGAATCCCGTGTGTGGTCCAATG
CCTGTCCCTATGTGATACGTTTTCCAAGAGTCGGTTTGTTTGGGAATGCAGACCAAAATG
GGTGGTAAATACCATCTAAAGCTAAATATTGGCGAGAGACCGATAGCGAACAAGTACCGT
GAGGGAAAGATGAAAAGAACTTTGAAAAGAGAGTTAAACAGTAC
>ASV_118
AAAGAAACTAACAAGGATTCCCCTAGTAACGGCGAGTGAAGCGGGAACAGCTCAAATTTG
AAATCTCACAGGTTCCCTGTGCGAATTGTAGTTTAGAGAAGCGTTTTCGGGACCAAGCTC
AGTACAAGTTCTTTGGAACGAGGCATCACAGAGGGTGAAAATCCCGTCTATGACTGAGTC
TTTGGTTCTATGTGATACGTTTTCCAAGAGTCGGTTTGTTTGGGAATGCAGACCAAAATG
GGTGGTAAATACCATCTAAAGCTAAATATTGGCGAGAGACCGATAGCGAACAAGTACCGT
GAGGGAAAGATGAAAAGAACTTTGAAAAGAGAGTTAAATAGTAC
>ASV_125
AAAGAAACTAACAAGGATTCCCCTAGTAACGGCGAGTGAAGCGGGAAGAGCTCAAATTTG
AAATCTCACGGGCTTCCTGTGCGAATTGTAGTTTTAAGAGTCGTTTTCTGGGGCCACTTG
AGCGCAAGTTCTTTGGAACAAGGCATCATAGAGGGTGAGAATCCCGTCTTTGGTTCAAGA
TGAGCAACTTTGTGATACGATCTCAAAGAGTCGGTTTGTTTGGGAATGCAGACCAAAATG
GGTGGTAAATACCATCTAAGGCTAAATATTGGCGAGAGACCGATAGCGAACAAGTACCGT
GAGGGAAAGATGAAAAGAACTTTGAAAAGAGAGTTAAATAGTAC
>ASV_126
AAAGAAACTAACAAGGATTCCCCTAGTAACGGCGAGTGAAGCGGGAAAAGCTCAAATTTG
AAATCTCACAGGCTTCCTGTGCGAATTGTAGTTTAAAGAGTCGTTTTCTGGGGCCACTTG
AGCACAAGTTCTTTGGAACAAGGCATCATAGAGGGTGAGAATCCCGTCTTTGGTTCAAGT
TGAGCTTCTGTGTGATACGATCTCAAAGAGTCGGTTTGTTTGGGAATGCAGACCAAAATG
GGTGGTAAATACCATCTAAAGCTAAATATTGGCGAGAGACCGATAGCGAACAAGTACCGT
GAGGGAAAGATGAAAAGAACTTTGAAAAGAGAGTTAAATAGTAC
>ASV_127
AAAGAAACTAACAAGGATTCCCCTAGTAACGGCGAGTGAAGCGGGAAGAGCTCAAATTTG
AAATCTCACGGGCTTCCTGTGCGAATTGTAGTTTTAAGAGTCGTTTTCTGGGGCCACTTG
AGCGCAAGTTCTTTGGAACAAGGCATCATAGAGGGTGAGAATCCCGTCTTTGGTTCAAGA
TGAGCACCTTTGTGATACGATCTCATAGAGTCGGTTTGTTTGGGAATGCAGACCAAAATG
GGTGGTAAATACCATCTAAGGCTAAATATTGGCGAGAGACCGATAGCGAACAAGTACCGT
GAGGGAAAGATGAAAAGAACTTTGAAAAGAGAGTTAAATAGTAC
>ASV_139
AAAGAAACCAACAGGGATTCCCTTAGTAACGGCGAGTGAAGCGGGAAAAGCTCAAATTTA
AAATCTGGCGGCTTTTGGTCGTCCGAATTGTAGTTTCAAGGAGCGTTTTCTGGGGCGAGT
CGAATCAAAGTCCGTTGGAATGCGGCGCCATAGAGGGTGAGAGCCCCGTATGGTTCGATG
ATGCTCCTGTATGATACGTTTCCAAAGAGTCGCGTAGTTTGAGATTGCTGCGCAAATTGG
GAGGTAAATACCTTCTAAAGCTAAATACTGGCGAGAGACCGATAGCGAACAAGTACCGTG
AGGGAAAGTTGAAAAGAACTTTGAAAAGAGAGTTAAACAGTAC
>ASV_140
AAAGAAACTAACAAGGATTCCCCTAGTAACGGCGAGTGAAGCGGGAAGAGCTCCAATTTG
AAATCTCACAGGTTTCCTGTGCGAATTGTAGTTTAAAGAGTCGTTTTCTGGGGCCACTTG
AGCACAAGTTCTTTGGAACAAGGCATCATAGAGGGTGAGAATCCCGTCTTTGGTTCAAGA
TGAGTCCCTTTGTGATACGATCTCAAAGAGTCGGTTTGTTTGGGAATGCAGACCAAAATG
GGTGGTAAATACCATCTAAGGCTAAATATTGGCGAGAGACCGATAGCGAACAAGTACCGT
GAGGGAAAGATGAAAAGAACTTTGAAAAGAGAGTTAAATAGTAC
>ASV_141
AAAGAAACTAACAAGGATTCCCCTAGTAACGGCGAGTGAAGAGGGAATAGCTCAAATTTG
AAATCTGGGTAGTTTTACTGCTCCGAATTGTAATTTGAAGAGACATGGTCAGAGGAAGCC
GGGTCTAAGTCTCTTGGAATAGAGCATCAGAGAGGGTGAGAATCCCGTCTTTGGCCCAGG
TCTGAATCGTTGTGACGTGTTCTCAAAGAGTCGAGTTGTTTGGGAATGCAGCTCAAATTG
GGTGGTAAATTTCATCTAAGGCTAAATAGCGGCAGGAGACCGATAGCGAACAAGTACCGT
GAGGGAAAGATGAAAAGCACTTTGAAAAGAGAGTCAAATAGTAC
>ASV_149
AAAGAAACTAACAAGGATTCCCCTAGTAACGGCGAGTGAAGCGGGAAGAGCTCAAATTTG
AAATCTCACTGGCTTCCTGTGCGAATTGTAGTTTTAAGAGTCGTTTTCTGGGGCCACTTG
AGCGCAAGTTCTTTGGAACAAGGCATCATAGAGGGTGAGAATCCCGTCTTTGGTTCAAGA
TGAGCACCTTTGTGATACGATCTCAAAGAGTCGGTTTGTTTGGGAATGCAGACCAAAATG
GGTGGTAAATACCATCTAAGGCTAAATATTGGCGAGAGACCGATAGCGAACAAGTACCGT
GAGGGAAAGATGAAAAGAACTTTGAAAAGAGAGTTAAATAGTAC
>ASV_151
AAAGAAACTAACAAGGATTCCCCTAGTAACGGCGAGTGAAGCGGGAACAGCTCAAATTTG
AAATCTCACTGGTTTCCAGTGCGAATTGTAGTTTAGAGAAACGTTTTCGAAGCTGACGGC
TAGTACAAGTTCTTTGGAACAAGGCATCATAGAGGGTGAAAATCCCGTCTTTGACTAGCT
GCTCAGTTTTATATGATACGTTTTCCAAGAGTCGGTTTGTTTGGGAATGCAGACCAAAAT
GGGTGGTAAATACCATCTAAAGCTAAATATTGGCGAGAGACCGATAGCGAACAAGTACCG
TGAGGGAAAGATGAAAAGAACTTTGAAAAGAGAGTTAAATAGTAC
>ASV_154
AAAGAAACTAACAAGGATTCCCCTAGTAACGGCGAGTGAAGCGGGAACAGCTCAAATTTG
AAATCTCACAGGTTTCCTGTGCGAATTGTAGTTTAAAGAATCGTTTTCGGGGGCAACTTG
GGTCTAAGTTCTTTGGAACAGGACATCATAGAGGGTGAGAATCCCGTCTTTGGTTCAAGC
TTTGCTCCTATGTGATACGATTTCAAAGAGTCGGTTTGTTTGGGAATGCAGACCAAAGTG
GGTGGTAAATACCATCTAAAGCTAAATATTGGCGAGAGACCGATAGCGAACAAGTACCGT
GAGGGAAAGATGAAAAGAACTTTGAAAAGAGAGTTAAACAGTAC
>ASV_156
AAAGAAAATAACAATGATTCCCCTAGTAACGGCGAGTGAAGCGGGATCAGCTCAAATTTG
AAATCTCAGGCGGCAACGTCTGCGAATTGTAGTTTAGAGATGCGTTTTCGGTGGCGGCTT
GGGTTCAAGTTCTTTGGAACGAGACATCATAGAGGGTGAGAATCCCGTCCATGACTCAAG
ATCCGCTGCTATGTGATACGTACTCGAAGAGTCGGTTTGTTTGGGAATGCAGACCAAAAT
GGGTGGTAAATACCATCTAAAGCTAAATATTGGCGAGAGACCGATAGCGAACAAGTACCG
TGAGGGAAAGATGAAAAGAACTTTGAAAAGAGAGTTAAATAGTAC
>ASV_158
AAAGAAACTAACAAGGATTCCCCTAGTAACGGCGAGTGAAGCGGGAAGAGCTCAAATTTG
AAATCTGGCTTTTGCCCGAATTGTAGTTTCGAGAAATGTTTTCGGAGAGGAGCTAGGCAT
AAGTCCTTTGGAACAAGGCATCGTAGAGGGTGACAATCCCGTCTTTGGTCTAGTGGCTGA
TCCATGTGATACATTTTCCAAGAGTCGGATTGTTTGGGAATGCAGTCCAAAATGGGTGGT
AAATACCATCTAAAGCTAAATAACGGCGAGAGACCGATAGCGAACAAGTACCGTGAGGGA
AAGATGAAAAGAACTTTGAAAAGAGAGTTAAACAGTAC
>ASV_161
AAAGAAACTAACAAGGATTCCCCTAGTAACGGCGAGTGAAGCGGGAACAGCTCAAATTTG
AAATCTCACTGTTTCACAGTGCGAATTGTAGTTTAGAGAAACGTTTTCGGGGTCGGCCTC
GGTACAAGTTCTTTGGAACGAGACATCATAGAGGGTGAAAATCCCGTCTTTGACCGAGAG
CCCGACTCTATGTGATACGTTTTCCAAGAGTCGGTTTGTTTGGGAATGCAGACCAAAATG
GGTGGTAAATACCATCTAAAGCTAAATATTGGCGAGAGACCGATAGCGAACAAGTACCGT
GAGGGAAAGATGAAAAGAACTTTGAAAAGAGAGTTAAATAGTAC
>ASV_162
AAAGAAACTAACAAGGATTCCCCTAGTAACGGCGAGTGAAGCGGGAAAAGCTCAAATTTG
AAATCTCATGGCTTGGGCCATGCGAATTGTAGTTTAGAGAAGCGTCTTCAGGGGCAGCTT
TGGCATAAGTTCTTTGGAACGAGACATCATAGAGGGTGAGAATCCCGTGTGTGGTCGAAT
GCCTGTCCCTGCTGTGATACGCCTTCTACGAGTCGGTTTGTTTGGGAATGCAGACCAAAG
TGGGTGGTAAATACCATCTAAAGCTAAATATTGGCGAGAGACCGATAGCGAACAAGTACC
GTGAGGGAAAGATGAAAAGCACTTTGAAAAGAGAGTCAAACAGTAC
>ASV_165
AAAGAAACTAACAAGGATTCCCCTAGTAACGGCGAGTGAAGCGGGAAGAGCTCAAATTTG
AAATCGCATTGCGAATTGTAGTTTATAGAAGCGTTTTCGAGGGTAGCCTGGGTACAAGTT
CTTTGGAACGAGACATCATAGAGGGTGAGAATCCCGTACATGATCCAGAGTCTATCCTTT
TGTGATACGTTTTCTACGAGTCGGTTTGTTTGGGAATGCAGACCAAAATGGGTGGTAAAT
ACCATCTAAAGCTAAATATTGGCGAGAGACCGATAGCGAACAAGTACCGTGAGGGAAAGA
TGAAAAGAACTTTGAAAAGAGAGTTAAACAGTAC
>ASV_167
AAAGAAACTAACAAGGATTCCCCTAGTAACGGCGAGTGAACAGGGAACAGCTCAAATTTG
GAATCTGGGTAGTTTTACTACTCCGAGTTGTAATTTGAAGAGGCGTGGTCAGGGGAAGCC
GGGTCTAAGTCTCTTGGAATAGAGCACCATAGAGGGTGAGAGTCCCGTACATGGCCCTGG
TGGTACCTGTTGTGACATGTCCTCAAAGAGTCGAGTTGTTTGGGAATGCAGCTCAAATCG
GGTGGTAAATTTCATCTAAAGCTAAATACCGGCAGGAGACCGATAGCGAACAAGTACCGT
GAGGGAAAGATGAAAAGCACTTTGAAAAGAGAGTCAAATAGCAC
>ASV_170
AAAGAAACTAACAAGGATTCCCCTAGTAACGGCGAGTGAACAGGGAACAGCTCAAATTTG
AAATCTGGGTAGTTTTACTACTCCGAGTTGTAATTTGAAGAGGCGTGGTCAGGGGAAGCT
GGGTCTAAGTCTCTTGGAATAGAGCACCATAGAGGGTGAGAGTCCCGTGTATGGCCCTAG
TTGTACCTGTTGTGACATGTCCTCAAAGAGTCGAGTTGTTTGGGAATGCAGCTCAAATCG
GGTGGTAAATTTCATCTAAAGCTAAATACCGGCAGGAGACCGATAGCGAACAAGTACCGT
GAGGGAAAGATGAAAAGCACTTTGAAAAGAGAGTCAAATAGCAC
>ASV_171
AAAGAAACTAACAAGGATTCCCCTAGTAACGGCGAGTGAAGCGGGAAGAGCTCAAATTTG
AAATCTGCCTTTGGGCCGAGTTGTAATTTCGAGAAGTGTTTTCGGAGAGGCGCTAGTCAT
AAGTCCTTTGGAACAAGGCATCGCAGAGGGTGACAATCCCGTCTATGGTCTAGTAGCTGA
TCCATGTGATACACTTTCAAAGAGTCGGATTGTTTGGGAATGCAGTCCAAAATGGGTGGT
AAATACCATCTAAAGCTAAATAACGGCGAGAGACCGATAGCGAACAAGTACCGTGAGGGA
AAGATGAAAAGAACTTTGAAAAGAGAGTTAAACAGTAC
>ASV_172
AAAGAAACTAACAAGGATTCCCCTAGTAACGGCGAGTGAAGCGGGAAGAGCTCAAATTTG
AAATCTGACTTTGGTCCGAATTGTAGTTTAGAGATGTGTTTTCGGTGAGAAACTAGGCAT
AAGTCCTTTGGAACAAGGCATCGTAGAGGGTGACAATCCCGTCTTTGGTCTAGTATTTGA
GCCATGTGATACACATTCAAAGAGTCGGATTGTTTGGGAATGCAGTCCAAAATGGGTGGT
AAATACCATCTAAAGCTAAATAACGGCGAGAGACCGATAGCGAACAAGTACCGTGAGGGA
AAGATGAAAAGAACTTTGAAAAGAGAGTTAAACAGTAC
>ASV_175
AAAGAAACTAACCAGGATTCCCCTAGTAACGGCGAGTGAAGCGGGAAGAGCTCAAATTTG
AAATCTCATGGCGCCAAACCATGCGAATTGTAGTTTCTAGAAGTGTGCTTGTGAAGACGG
CCAGATACAAGTCTCTTGGAACAGAGCATCACAGAGGGTGAGAATCCCGTGTTGTTTGTC
TGGTTTTGTCTTTCCAATGTAACGCACTCTCAAAGAGTCGGGTTGTTTGGGAATGCAGCC
CTAAGCGGGTGGTAAATACCATCTAAAGCTAAATAACGGCGAGAGACCGATAGCGAACAA
GTACCGTGAGGGAAAGATGAAAAGCACTTTGAAAAGAGAGTGAAAAGTAT
>ASV_181
AAAGAAACTAACAAGGATTCCCCTAGTAACGGCGAGTGAAGCGGGAAGAGCTCAAATTTG
GAATCTCATGGGGCAACTCATGCGAATTGTAGTTTGGAGAAAGGTTTTCGGGGGCGGCCT
GGGTCCAAGTTCTTTGGAACAGGGCATCATAGAGGGTGAGAATCCCGTCTCTGATCCAGA
GTCCGTTCCTATGTGATACCTTTTCAAAGAGTCGGTTTGTTTGGGAATGCAGACCAAAAT
GGGTGGTAAATACCATCTAAAGCTAAATATTGGCGAGAGACCGATAGCGAACAAGTACCG
TGAGGGAAAGATGAAAAGAACTTTGAAAAGAGAGTTAAACAGTAC
>ASV_188
AAAGAAACTAACAAGGATTCCCCTAGTAACGGCGAGTGAAGCGGGAACAGCTCAAATTTG
AAATCTCCTTCGGGCGAATTGTAGTTTAGAGAAGCGTTTTCTGTTGGCGGGTAGGTACAA
GTTCATTGGAACATGACATCATAGAGGGTGAAAATCCCGTCTTTGACCTATCTTAAAACT
ATGTGATACGTTTTCCAAGAGTCGGTTTGTTTGGGAATGCAGACCAAAATGGGAGGTAAA
TACCTTCTAAAGCTAAATATTGGCGAGAGACCGATAGCGAACAAGTACCGTGAGGGAAAG
ATGAAAAGAACTTTGAAAAGAGAGTTAAACAGTAC
>ASV_192
AAAGAAACTAACAAGGATTCCCCTAGTAACGGCGAGTGAAGCGGGAAGAGCTCAAATTTG
AAATCTCACAGGTTTCCTGTGCGAATTGTAGTTTAAAGAGTCGTTTTCTGGGGCCACTTG
AGCACAAGTTCTTTGGAACAAGGCATCATAGAGGGTGAGAATCCCGTCTTTGGTTCAAGA
TGAGTCCCTTTGTGATACGATCTCAAAGAGTCGGTTTGTTTGGGAATGCAGACCAAAATG
GGTGGTAAATACCATCTAAGGCTAAATATTGGCGAGAGACCGATAGCGCACAAGTACCGT
GAGGGAAAGATGAAAAGAACTTTGAAAAGAGAGTTAAATAGTAC
>ASV_199
AAAGAAAATAACAATGATTCCCCTAGTAACGGCGAGTGAAGCGGGAAGAGCTCAAATTTG
GAATCTCTGCTTAGCAGCGAATTGTAGTTTAGAGATGCGTTTTCGGCTGCAGACGACGTA
CAAGTTCTTTGGAACGAGGCATCATAGAGGGTGAGAATCCCGTCCATGACGTTGTTGCGC
AGCCATGTGATACGTACTCAAAGAGTCGGTTTGTTTGGGAATGCAGACCAAAATGGGTGG
TAAATACCATCTAAGGCTAAATATTGGCGAGAGACCGATAGCGAACAAGTACCGTGAGGG
AAAGATGAAAAGAACTTTGAAAAGAGAGTTAAACAGTAC
>ASV_204
AAAGAAACTAACAAGGATTCCCCTAGTAACGGCGAGTGAAGCGGGAACAGCTCAAATTTG
AAATCTCACAGGTTTCCTGTGCGAATTGTAGTTTCAAGAAGTGTTTTCCGGGATCGACTA
GGCATAAGTCCTCTGGAACGAGGCATCATAGAGGGTGACAATCCCGTTCTTGGTCTAGTG
CCGATTCCACTGTGATACACTTTCAAAGAGTCGGGTTGTTTGGGAATGCAGCCCAAAATG
GGTGGTAAATACCATCTAAAGCTAAATAACGGCGAGAGACCGATAGCGAACAAGTACCGT
GAGGGAAAGATGAAAAGAACTTTGAAAAGAGAGTTAAATAGTAC
>ASV_206
AAAGAAACTAACAAGGATTCCCCTAGTAACGGCGAGTGAAGCGGGAAAAGCTCAAATTTG
AAATCTTCCAGGTTCCCTGGACGAATTGTAGTTTCGAGAAGTATTTTCGGGAGCAAGCCA
GGCATAAGTCCCTTGGAACAGGGCATCGTAGAGGGTGACAATCCCGTCTTTGGTCTGGTC
TGTGCTCCCATGTGATATACTTTCAAAGAGTCGGGTTGTTTGGGAATGCAGCCCAAAATG
GGTGGTAAATACCATCTAAAGCTAAATAACGGCGAGAGACCGATAGCGAACAAGTACCGT
GAGGGAAAGATGAAAAGAACTTTGAAAAGAGAGTTAAATAGTAC
>ASV_210
AAAGAAACTAACAAGGATTCCCCTAGTAACGGCGAGTGAAGCGGGAACAGCTCAAATTTG
AAATCTCAATGCTTTGACTAGTGTTGCGAATTGTAGTTTGAAGAAGCGACTATCTCAAAG
GCATTCATGTGTGAATACAAGTTTTTTTTCTTTGGAATGAGACATCATAGAGGGTGAGAA
TCCCGTATTTTTTTTATTGACTGTGAATGCCCTATGAATATGATACGCTTTCCAAGAGTC
GGTTTGTTTGGGAATGCAGACCTAAATGGGTGGTAAATACCATCTAAGGCTAAATATTGG
CGAGAGACCGATAGCGAACAAGTACCGTGAGGGAAAGATGAAAAGCACTTTGAAAAGAGA
GTTAAACAGTAC
>ASV_212
AAAGAAACTAACAAGGATTCCCCTAGTAACGGCGAGTGAAGCGGGAAGAGCTCAAATTTG
AAATCTGTCTGGTCTCCAGGCCGAATTGTAGTTTATAAAAGTGTTTTCGGGGGCAGTCTA
GGATCAAGTCCTTTGGGATAAGGCAGCATAGAGGGTGAGACTCCCGTTGCTTCTAGACTT
GCTTCTATGTGATACACCTTTGACGAGTCGGGTTGTTTGGGAATGCAGCCCAAAATGGGT
GGTAAATACCATCTAAAGCTAAATACTGGCGAGAGACCGATAGCGAACAAGTACCGTGAG
GGAAAGATGAAAAGAACTTTGAAAAGAGAGTTAAAAGTAC
>ASV_215
AAAGAAACTAACAAGGATTCCCCTAGTAACGGCGAGTGAAGCGGGAACAGCTCAAATTTG
AAATCTCCTAGGTTCCCTAGGCGAATTGTAGTTTAGAGAAGCGTTTTCGGGGCTGGCCTC
AGTACAAGTTCTTTGGAACGAGACATCACAGAGGGTGAAAATCCCGTCTATGACTGAGTG
TCCGGCTCTATGTGATACGTTTTCCAAGAGTCGGTTTGTTTGGGAATGCAGACCAAAATG
GGTGGTAAATACCATCTAAAGCTAAATATTGGCGTGAGACCGATAGCGAACAAGTACCGT
GAGGGAAAGATGAAAAGAACTTTGAAAAGAGAGTTAAATAGTAC
>ASV_216
AAAGAAACTAACAAGGATTCCCCTAGTAACGGCGAGTGAAGCGGGAATAGCTCAAATTTG
AAATCTCACTTCGGTGCGAATTGTAGTTTAGAGAAGCGTTTTCGGTTGCAAGGTTGCGGT
ACAAGTTCATTGGAACATGGCATCATAGAGGGTGAAAATCCCGTCTCTGACCGCGACTCT
TGCTCCATATGATACGTTTTCCAAGAGTCGGTTTGTTTGGGAATGCAGACCAAAATGGGA
GGTAAATACCTTCTAAAGCTAAATATTGGCGAGAGACCGATAGCGAACAAGTACCGTGAG
GGAAAGATGAAAAGAACTTTGAAAAGAGAGTTAAACAGTAC
>ASV_220
AAAGAAACTAACAAGGATTCCCCTAGTAACGGCGAGTGAAGCGGGAAGAGCTCAAATTTG
AAATCTCACGGGCTTCCTGTGCGAATTGTAGTTTTAAGAGTCGTTTTCTGGGGCCACTTG
AGCGCAAGTTCTTTGGAACAAGGCATCATAGAGGGTGAGAATCCCGTCTTTGGTTCAAGA
TGAGCACCTTTGTGATACGATCTCAAAGAGTCGGTTTGTTTGGGAATGCAGACCAAAATG
GGTGGTAAATACCATCTAAGGCTAAATATTGGCGAGAGACTGATAGCGAACAAGTACCGT
GAGGGAAAGATGAAAAGAACTTTGAAAAGAGAGTTAAATAGTAC
>ASV_223
AAAGAAACTAACAAGGATTCCCCTAGTAACGGCGAGTGAAGCGGGAACAGCTCAAATTTA
AAATCTCGCGGGTTCCCCGTGCGAATTGTAGTTACAAGAAGTGTTTTCGGGTCCGGGTCT
GGTTCAAGTTCCTTGGAACAGGACATCAAAGAGGGTGAGAATCCCGTATTTGGTCAGACT
TTGGGCCTATGTGATACGCTTTCAAAGAGTCGGGTTGTTTGGGAATGCAGCCCAAAATGG
GTGGTAAATACCATCTAAAGCTAAATATTGGCGAGAGACCGATAGCGAACAAGTACCGTG
AGGGAAAGATGAAAAGAACTTTGAAAAGAGAGTTAAAAGTAC
>ASV_224
AAAGAAACTAACAAGGATTCCCCTAGTAACGGCGAGTGAAGCGGGAACAGCTCAAATTTG
AAATCTCACTGGTTTCCAGTGCGAATTGTAGTTTAGAGAAGCGTTTTCGGGGCTGACGGC
TAGTACAAGTTCTTTGGAACAAGGCATCATAGAGGGTGAAAATCCCGTCTTTGACTAGCT
GTTCAGTCCTATATGATACGTTTTCCAAGAGTCGGTTTGTTTGGGAATGCAGACCAAAAT
GGGTGGTAAATACCATCTAAAGCTAAATATTGGCGAGAGACCGATAGCGAACAAGTACCG
TGAGGGAAAGATGAAAAGAACTTTGAAAAGAGAGTTAAATAGTAC
>ASV_226
AAAGAAACTAACAAGGATTCCCCTAGTAACGGCGAGTGAAGCGGGAACAGCTCAAATTTA
AAATCTCCTCGGAGAATTGTAGTTTAGAGAAGTGTTTTCGAGTGTGGCCCAGGTACAAGT
CCCTTGGAATGGGGCATCATAGAGGGTGAGAATCCCGTCCATGATCTGGTCACCACACCG
CTACGATACACTTTCAAAGAGTCGGGTTGTTTGGGAATGCAGCCCAAAATGGGTGGTATA
TTCCATCTAAAGCTAAATATTGGCGAGAGACCGATAGCGAACAAGTACCGTGAGGGAAAG
ATGAAAAGAACTTTGAAAAGAGAGTTAAATAGTAC
>ASV_227
AAAGAAACCAACAGGGATTCCCTTAGTAACGGCGAGTGAAGCGGGAACAGCTCAATTTTG
AAATCTCACTCTTTCAGAGTGCGAATTGTAGTTTCTAGAAGCACTTTCGGAGGCAGCCTG
GGTTTAAGTCCGTTGGAACGCGGCATCAAAGAGGGTGAGAATCCCGTTTTTGATCCAGAG
TCTGTTTCTGTGTGATGTGTTTTCAAAGAGTCGGATAGTTTGGGAATGCTGTCCAAAATG
GGTGGTAAATACCATCTAAAGCTAAATAATGGCGAGAGACCGATAGCGAACAAGTACCGT
GAGGGAAAGATGAAAAGAACTTTGAAAAGAGAGTTAAACAGTAC
>ASV_228
AAAGAAACTAACAAGGATTCCCCTAGTAACGGCGAGTGAAGCGGGAACAGCTCAAATTTG
AAATCTCACAGGTTCCCTGTGCGAATTGTAGTTTCGAGAAGTGTTTTCCGAGATCGACTA
GGCATAAGTCCTCTGGAACGAGGCATCATAGAGGGTGATAATCCCGTTCTTGGTCTAGTG
CCGATCTCAATGTGATACACTTTCAAAGAGTCGGGTTGTTTGGGAATGCAGCCCAAAATG
GGTGGTAAATACCATCTAAAGCTAAATAACGGCGAGAGACCGATAGCGAACAAGTACCGT
GAGGGAAAGATGAAAAGAACTTTGAAAAGAGAGTTAAATAGTAC
>ASV_230
AAAGAAACTAACAAGGATTCCCCCAGTAACGGCGAGTGAAGCGGGAAGAGCTCAAATTTG
AAATCACCTTGGTGAATTGTAGTTTATAGACGCTAGACCATACGAACAAGAATGTACAAG
TTTTTTGGAACAAGACATCATAGAGGGTGATAATCCCGTCTTTGACATTCTGGCGAGTAT
ATGTGGATAGCAGTCGAAGAGTCGGTTTGTTTGGGAATGCAGACCAAAATGGGAGGTAAA
TACCTTCTAAAGCTAAATATTGGCGAGAGACCGATAGCGAACAAGTACCGTGAGGGAAAG
ATGAAAAGAACTTTGAAAAGAGAGTGCAACAGTAC
>ASV_235
AAAGAAACTAACCAGGATTCCCCCAGTAACGGCGAGTGAAGAGGGATGAGCTCAAATTTA
AAATCTCCTCGGAGAATTGTAGTTTGCAGGGGTGTTTTCGACTCGTGCGCCGGACCAAAG
TTCTCTGGAACGAGACATCACAGAGGGTGATAATCCCGTGAATGGTTCGGATCGTGCGAG
CATTTGATACACTTCCAAAGAGTCGGGTTGTTTGAGAATGCAGCCCAAATCGGGTGGTAT
ATTCCATCTAAAGCTAAATATTGGCAAGAGACCGATAGCGAACAAGTACCGTGAGGGAAA
GATGAAAAGGACTTTGAAAAGAGAGTTAAATAGTAC
>ASV_239
AAAGAAACTAACAAGGATTCCCCTAGTAACGGCGAGTGAAGCGGGAACAGCTCAAATTTG
AAATCTCCTTCGGGCGAATTGTAGTTTAGAGAAGCGTTTTCTGTTGGCGGATAGGTACAA
GTTCATTGGAACATGACATCATAGAGGGTGAAAATCCCGTCTTTGACCTATCTTAAGACT
ATGTGATACGTTTTCCAAGAGTCGGTTTGTTTGGGAATGCAGACCAAAATGGGAGGTAAA
TACCTTCTAAAGCTAAATATTGGCGAGAGACCGATAGCGAACAAGTACCGTGAGGGAAAG
ATGAAAAGAACTTTGAAAAGAGAGTTAAACAGTAC
>ASV_243
AAAGAAACTAACAAGGATTCCCCCAGTAACGGCGAGTGAAGCGGGAAGAGCTCAAATTTG
AAATCACCTTGGTGAATTGTAGTTTATAGACGCTATTTCATACGAACAAGAATGTACAAG
TTTTTTGGAACAAGACATCATAGAGGGTGATAATCCCGTCTTTGACATTCTGGCGAGTAT
ATGTGGATAGCAGTCGAAGAGTCGGTTTGTTTGGGAATGCAGACCAAAATGGGAGGTAAA
TACCTTCTAAAGCTAAATATTGGCGAGAGACCGATAGCGAACAAGTACCGTGAGGGAAAG
ATGAAAAGAACTTTGAAAAGAGAGTGCAACAGTAC
>ASV_245
AAAGAAACTAACAAGGATTCCCCTAGTAACGGCGAGTGAAGCGGGAACAGCTCAAATTTG
AAATCTCACTCTTTCAGAGTGCGAATTGTAGTTTAGAGAAACGTTTTCGGCGGTAGTCTC
GGTACAAGTTCTTTGGAAAAGGACATCACAGAGGGTGAAAATCCCGTCTATGATCGAGAG
TCTACTGCTATGTGATACGTTTTCCAAGAGTCGGTTTGTTTGGGAATGCAGACCAAAATG
GGTGGTAAATACCATCTAAAGCTAAATATTGGCGAGAGACCGATAGCGAACAAGTACCGT
GAGGGAAAGATGAAAAGAACTTTGAAAAGAGAGTTAAACAGTAC
>ASV_252
AAAGAAACTAACAAGGATTCCCCTAGTAACGGCGAGTGAAGCGGGAATAGCTCAAATTTG
AAATCTCACAGGTTCCCTGTGCGAATTGTAGTTTAGAGAATCGTTTTCGGAGGCAGCTTG
GACACAAGTTCTTTGGAACATGACATCATAGAGGGTGAGAATCCCGTCTTTGGTTCAGTG
TTTGCTTCTATGTGATACGATTTCCAAGAGTCGGTTTGTTTGGGAATGCAGACCAAAATG
GGTGGTAAATACCATCTAAAGCTAAATATTGGCGAGAGACCGATAGCGAACAAGTACCGT
GAGGGAAAGATGAAAAGAACTTTGAAAAGAGAGTTAAAAGTAC
>ASV_254
AAAGAAACTAACAAGGATTCCCCTAGTAACGGCGAGTGAAGCGGGAATAGCTCAAATTTG
GAATCTCCTAACTTTGTTAGGTGAATTGTAGTTTAAAGAAACATTTTCGAGGGTAATCTT
TAGTACAAGTTCTCTGGAACGAGTCATCACAGAGGGTGAAAATCCCGTCTTTGACTAAGG
TATTATTCTTATGTGATATGTTTTCTAAGAGTCGGTTTGTTTGGGAATGCAGACCAAAAT
GGGTGGTAAATACCATCTAAAGCTAAATATTGGCGAGAGACCGATAGCGAACAAGTACCG
TGAGGGAAAGATGAAAAGAACTTTGAAAAGAGAGTTAAATAGTAC
>ASV_255
AAAGAAACTAACAAGGATTCCCCTAGTAACGGCGAGTGAAGCGGGAAGAGCTCAAATTTA
AAATCTCACAGGTTTCCTGTGCGAATTGTAGTTTAAAGAGTCGTTTTCAGGGGCCACTTG
TGCACAAGTTCTTTGGAACAAGGCATCATAGAGGGTGAGAATCCCGTCTTTGGCACAAGA
TGAGCTCCTTTGCGATACGATCTCAAAGAGTCGGTTTGTTTGGGAATGCAGACCAAAACG
GGTGGTAAATACCATCTAAGGCTAAATATTGGCGAGAGACCGATAGCGAACAAGTACCGT
GAGGGAAAGATGAAAAGAACTTTGAAAAGAGAGTTAAATAGTAC
>ASV_261
AAAGAAACTAACAAGGATTCCCCTAGTAACGGCGAGTGAAGCGGGAATAGCTCAAATTTG
AAATCTCACAGGTTCCCTGTGCGAATTGTAGTTTAGAGAGTCGTTTTCGGGGGCCGCTTG
AGCACAAGTCCTTTGGAACAGGGCATCATAGAGGGTGAGAATCCCGTCTTTGGTTCAAGA
TGAGCTCCTATGTGATACGATTTCAAAGAGTCGGTTTGTTTGGGAATGCAGACCAAAATG
GGTGGTAAATACCATCTAAAGCTAAATATTGGCGAGAGACCGATAGCGAACAAGTACCGT
GAGGGAAAGATGAAAAGAACTTTGAAAAGAGAGTTAAAAAGTAC
>ASV_287
AAAGAAACTAACAAGGATTCCCCTAGTAACGGCGAGTGAAGCGGGAACAGCTCAAATTTG
AAATCTCACTGGCTTCCAGTGCGAATTGTAGTTTAGAGAAACGTTTTCGGGGCTGACGGC
TAGTACAAGTTCTTTGGAACAAGGCATCATAGAGGGTGAAAATCCCGTCTTTGACTAGCT
GCTCAGTTCTATATGATACGTTTTCCAAGAGTCGGTTTGTTTGGGAATGCAGACCAAAAT
GGGTGGTAAATACCATCTAAAGCTAAATATTGGCGAGAGACCGATAGCGAACAAGTACCG
TGAGGGAAAGATGAAAAGAACTTTGAAAAGAGAGTTAAATAGTAC
>ASV_289
AAAGAAACTAACAAGGATTCCCCTAGTAACGGCGAGTGAAGCGGGAATAGCTCAAATTTG
AAATCTCATGTTTTCAACATGCGAATTGTAGTTTAGAGAAATGTTTTCGTGACCAATCCT
TGGTACAAGTTCTTTGGAACAAGGCATCACAGAGGGTGAAAATCCCGTCTTTGATCAAGG
CATTGGTTGCATGCGATACATTTTCCAAGAGTCGGTTTGTTTGGGAATGCAGACCAAAAT
GGGTGGTAAATACCATCTAAAGCTAAATATTGGCGAGAGACCGATAGCGAACAAGTACCG
TGAGGGAAAGATGAAAAGAACTTTGAAAAGAGAGTTAAATAGTGC
>ASV_309
AAAGAAACTAACAAGGATTCCCCTAGTAACGGCGAGTGAAGCGGGAATAGCTCAAATTTG
GAATCTCCTAACTTTGTTAGGTGAATTGTAGTTTAAAGAAACATTTTCGAGGGTAATCTT
TAGTACAAGTTCTCTGGAACGAGTCATCACAGAGGGTGAAAATCCCGTCTTCGACTAAGG
TATTATTCTTATGTGATATGTTTTCTAAGAGTCGGTTTGTTTGGGAATGCAGACCAAAAT
GGGTGGTAAATACCATCTAAAGCTAAATATTGGCGAGAGACCGATAGCGAACAAGTACCG
TGAGGGAAAGATGAAAAGAACTTTGAAAAGAGAGTTAAATAGTAC
>ASV_315
AAAGAAACTAACAAGGATTCCCCTAGTAACGGCGAGTGAAGCGGGAAGAGCTCAAATTTG
AAATCCCGCAGGTTCCCTGTGCGAATTGTAGTTTAAAGAGTCGTTTTCTGGGGCCACTTG
CGCACAAGTTCTTTGGAACAAGGCATCATAGAGGGTGAGAATCCCGTCTTTGGTTCAAGC
TGCGCTCGACTGTGATACGATCTCAAAGAGTCGGTTTGTTTGGGAATGCAGACCAAATCG
GGTGGTAAATACCATCCAAGGCTAAATATTGGCGAGAGACCGATAGCGAACAAGTACCGT
GAGGGAAAGATGAAAAGAACTTTGAAAAGAGAGTTAAACAGTAC
>ASV_324
AAAGAAACTAACAAGGATTCCCCTAGTAACGGCGAGTGAAGCGGGAACAGCTCAAATTTG
AAATCTCACAGGTTCCCTGTGCGAATTGTAGTTTAGAGAAGCGTTTTCGAGGCTAGCGCA
TGTACAAGTTCTCTGGAACGAGGCATCATAGAGGGTGAAAATCCCGTCTTTGACATGCAG
TCTAGTCTTATGTGATACGTTTTCCAAGAGTCGGTTTGTTTGGGAATGCAGACCAAAATG
GGTGGTAAATACCATCTAAAGCTAAATATTGGCGAGAGACCGATAGCGAACAAGTACCGT
GAGGGAAAGATGAAAAGAACTTTGAAAAGAGAGTTAAATAGTAC
>ASV_331
AAAGAAACTAACAAGGATTCCCCCAGTAACGGCGAGTGAAGCGGGAAGAGCTCAAATTTG
AAATCACCTCCGGGCGAATTGTAGTTTAGAGAATCGTTTTCTACGTAGAGCAAGGTACAA
GTTCTTTGGAACATGACATCATAGAGGGTGAGAATCCCGTCTTTGACCTTGGTTGAAGTT
TTGTGATACGATTTCCAAGAGTCGGTTTGTTTGGGAATGCAGACCAAAATGGGAGGTAAA
TACCTTCTAAAGCTAAATATTGGCGAGAGACCGATAGCGAACAAGTACCGTGAGGGAAAG
ATGAAAAGAACTTTGAAAAGAGAGTGCAACAGTAC
>ASV_335
AAAGAAACTAACAAGGATTCCCCTAGTAACGGCGAGTGAAGCGGGAATAGCTCAAATTTG
AAATCTCACTTCGGTGCGAATTGTAGTTTAAAGAAGCGTTTTCGGTTCAAAGGCCGCGGT
ACAAGTTCTTTGGAACAAGGCATCATAGAGGGTGAAAATCCCGTCTCTGACCGCGGTTCT
TTGTCCATATGATACGTTTTCCAAGAGTCGGTTTGTTTGGGAATGCAGACCAAAATGGGT
GGTAAATACCATCTAAAGCTAAATATTGGCGAGAGACCGATAGCGAACAAGTACCGTGAG
GGAAAGATGAAAAGAACTTTGAAAAGAGAGTTAAACAGTAC
>ASV_337
AAAGAAACTAATAAGGATTCCCTCAGTAGTGGCGAACGAACAGGGAATAGCCCACATTTT
GAATCCATGAGTTTTGTTCATGGAGTTGTGAATTGTAGGGATGGTATCAGGGAAATATAC
TAGCATGAGTCTTTTGGAATAAGGCATCATAGAGGGTGAAAATCCTGTAATGCTTTTATA
TTGACTGTTGAAACCATTTCCAAAGAGTCAGGTTGTTTGGGAATGCAACCTTAAATGGGT
GGTAAATTTCATCTAAGGCTAAATAAATGCAAGAGACTGATAGCATACAAGTACCGTGAG
GGAAAGATGAAAAGAACTTTGAAAAGAGAGTTCAATAGTGC
>ASV_344
AAAGAAACTAACAAGGATTCCCCCAGTAACGGCGAGTGAAGCGGGAAGAGCTCAAATTTG
AAATCTCCTTCGGGCGAATTGTAGTTTAGAGAAGCGTTTTCTGGCAAAAGTGCTGGTACA
AGTTCTTTGGAACAAGACATCACAGAGGGTGACAATCCCGTCTCTGACCAGCACTGACGT
CTCTGATGCGTTTTCGAAGAGTCGGTTTGTTTGGGAATGCAGACCAAAAGGGGAGGTAAA
TACCTTCTAAAGCTAAATATTGGCGAGAGACCGATAGCGAACAAGTACCGTGAGGGAAAG
ATGAAAAGAACTTTGAAAAGAGAGTTAAACAGTAC
>ASV_348
AAAGAAACTAACAAGGATTCCCCTAGTAACGGCGAGTGAAGCGGGAATAGCTCAAATTTG
AAATCTCATGGTTTTACGCCATGCGAATTGTAGTTTAGAGAAACGTTTTCGGGAACAGGC
TGGGTTAAAGTGCTTTGGAAAAGGCCATCATAGAGGGTGAGAATCCCGTATATGATCCAG
AGTTTTGTTTCCATGTGATACGTTTTCCAAGAGTCGGTTTGTTTGGGATTGCAGACCAAA
ATGGGTGGTAAATACCATCTAAAGCTAAATATTGGCGAGAGACCGATAGCGAACAAGTAC
CGTGAGGGAAAGATGAAAAGAACTTTGAAAAGAGAGTTAAACAGTAC
>ASV_349
AAAGAAACTAACAAGGATTCCCCTAGTAACGGCGAGTGAAGCGGGAATAGCTCAAATTTG
AAATCTCATGTTCTCAACATGCGAATTGTAGTTTAGAGAAATGTTTTCGTGACCAATCCT
TGGTACAAGTTCTTTGGAACAAGGCATCACAGAGGGTGAAAATCCCGTCTTTGATCAAGG
CATTGGTTGCATGCGATACATTTTCCAAGAGTCGGTTTGTTTGGGAATGCAGACCAAAAT
GGGTGGTAAATACCATCTAAAGCTAAATATTGGCGAGAGACCGATAGCGAACAAGTACCG
TGAGGGAAAGATGAAAAGAACTTTGAAAAGAGAGTTAAATAGTGC
>ASV_352
AAAGAAACTAACAAGGATTCCCCTAGTAACGGCGAGTGAAGCGGGAACAGCTCAAATTTG
AAATCTCCTAGGTTCCCTAGGCGAATTGTAGTTTAGAGAAGCGTTATCGGAGTTGGCCTC
AGTACAAGTTCTTTGGAACATGACATCACAGAGGGTGAAAATCCCGTCTTTGACTGAGAG
TCCTTCTCTATGTGATACGTTTTCCAAGAGTCGGTTTGTTTGGGAATGCAGACCAAAATG
GGTGGTAAATACCATCTAAAGCTAAATATTGGCGAGAGACCGATAGCGAACAAGTACCGT
GAGGGAAAGATGAAAAGAACTTTGAAAAGAGAGTTAAATAGTAC
>ASV_360
AAAGAAACTAACAAGGATTCCCCCAGTAACGGCGAGTGAAGCGGGAAGAGCTCAAATTTG
AAATCACCTTGGTGAATTGTAGTTTATAGACGCTAGACCATACAAACTAGAATGTACAAG
TTTTTTGGAACAAGACATCATAGAGGGTGATAATCCCGTCTTTGACATTCTGGCGAGTAT
ATGTGGATAGCAGTCGAAGAGTCGGTTTGTTTGGGAATGCAGACCAAAATGGGAGGTAAA
TACCTTCTAAAGCTAAATATTGGCGAGAGACCGATAGCGAACAAGTACCGTGAGGGAAAG
ATGAAAAGAACTTTGAAAAGAGAGTGCAACAGTAC
>ASV_385
AAAGAAACTAACAAGGATTCCCCTAGTAACGGCGAGTGAAGCGGGAACAGCTCAAATTTG
AAATCTCTGTCGCAAGGCAGCGAATTGTAGTTTAGAGAAGCGTTTTCGTGGGCAGGCTGG
GTACAAGTTCTTTGGAACGAGACATCATGGAGGGTGAGAATCCCGTTTATGACCCAGCTG
CGTCTGCATGTGATACGTTTTCCAAGAGTCGGTTTGTTTGGGAATGCAGACCAAAATGGG
TGGTAAATACCATCTAAAGCTAAATATTGGCGAGAGACCGATAGCGAACAAGTACCGTGA
GGGAAAGATGAAAAGAACTTTGAAAAGAGAGTTAAATAGTAC
>ASV_389
AAAGAAACCAACAGGGATTCCCCTAGTAACGGCGAGTGAAGCGGGAAAAGCTCAAATTTA
AAATCTCGCTGGTTTTACACCAGTGCGAATTGTAGTTTCGAGAAGCGTTTTCTGGGATGG
CCTGAGCACAAGTCTGCTGGAACGCAGCGCCATAGAGGGTGAGAGCCCCGTAGTGCACAG
TGTCCATTCCTGTATGATACGTCTTCGAAGAGTCGGATAGTTTGGGAATGCTGTCCAAAA
TGGGTGGTAAATACCATCTAAAGCTAAATATTGGCGTGAGTCCGATAGCGAACAAGTACC
GTGAGGGAAAGATGAAAAGAACTTTGAAAAGAGAGTTAAAAGTAC
>ASV_394
AAAGAAACTAACAAGGATTCCCCTAGTAACGGCGAGTGAAGCGGGAAGAGCTCAAATTTG
AAATCTCCTAGGTTCCCTAGGCGAATTGTAGTTTAGAGAAGCGTTTTCGGGGCTGGCCTC
GGTACAAGTTCTTTGGAACGAGACATCACAGAGGGTGAAAATCCCGTCTATGACCGAGAG
TCCAGCTCTATGTGATACGTTTTCCAAGAGTCGGTTTGTTTGGGAATGCAGACCAAAATG
GGTGGTAAATACCATCTAAAGCTAAATATTGGCGAGAGACCGATAGCGAACAAGTACCGT
GAGGGAAAGATGAAAAGAACTTTGAAAAGAGAGTTAAATAGTAC
>ASV_395
AAAGAAACTAACAAGGATTCCCCTAGTAACGGCGAGTGAAGCGGGAACAGCTCAAATTTG
AAATCTCACGGGTTTCCTGTGCGAATTGTAGTTTAAAGAATCGTTTTCGGGGGCAACTTG
GGTCTAAGTTCTTTGGAACAGGACATCATAGAGGGTGAGAATCCCGTCTTTGGTTCAAGC
TTTGCTCCTATGTGATACGATTTCAAAGAGTCGGTTTGTTTGGGAATGCAGACCAAAGTG
GGTGGTAAATACCATCTAAAGCTAAATATTGGCGAGAGACCGATAGCGAACAAGTACCGT
GAGGGAAAGATGAAAAGAACTTTGAAAAGAGAGTTAAACAGTAC
>ASV_403
AAAGAAACTAACAAGGATTCCCCTAGTAACGGCGAGTGAAGCGGGATCAGCTCAAATTTG
AAATCTCACAGCAATGTGCGAATTGTAGTTTAAAGAAACGTTTTCGGGAGAACGCCAGGT
CCAAGTTCTTTGGAATGAGGCATCATAGAGGGTGAGAATCCCGTCTTTGGTTTGGTTGTT
CTTCCATGTGATACGTTTTCAAAGAGTCGGGTTGTTTGGGAATGCAGCCCAAAATGGGTG
GTAAATACCATCTAAAGCTAAATATTGGCGAGAGACCGATAGCGAACAAGTACCGTGAGG
GAAAGATGAAAAGAACTTTGAAAAGAGAGTTAAATAGTAC
>ASV_410
AAAGAAACTAACAAGGATTCCCCCAGTAACGGCGAGTGAAGCGGGAAGAGCTCAAATTTG
AAATCACCTCCGGGCGAATTGTAGTTTAGAGAATCGTTTTCTACGTAGAGCAAGGTACAA
TTTCTTTGGAACAGGACATCATAGAGGGTGAGAATCCCGTCTTTGACCTTGGTTGAAGTT
TTGTGATACGATTTCCAAGAGTCGGTTTGTTTGGGAATGCAGACCAAAATGGGAGGTAAA
TACCTTCTAAAGCTAAATATTGGCGAGAGACCGATAGCGAACAAGTACCGTGAGGGAAAG
ATGAAAAGAACTTTGAAAAGAGAGTGCAACAGTAC
>ASV_415
AAAGAAACTAACAAGGATTCCCCTAGTAACGGCGAGTGAAGCGGGAATAGCTCAAATTTG
AAATCTCACAGGTTCCCTGTGCGAATTGTAGTTTAGAGAGTCGTTTTCGGGGGCCGCTTG
AGCACAAGTCCTTTGGAACAGGGCATCATAGAGGGTGAGAATCCCGTCTTTGGTTCAAGA
TGAGCTCCTATGTGATACGATTTCAAAGAGTCGGTTTGTTTGGGAATGCAGACCAAAATG
GGTGGTAAATACCATCTAAAGCTAAATATTGGCGAGAGACCGATAGCGAACAAGTACCGT
GAGGGAAAGATGAAAAGAACTTTGAAAAGAGAGTTAAACAGTAC
>ASV_416
AAAGAAACTAACAAGGATTCCCCTAGTAACGGCGAGTGAAGCGGGAAGAGCTCAAATTTA
AAATCTCACAGGTTTCCTGTGCGAATTGTAGTTTAAAGAGTCGTTTTCAGGGGCCACTTG
TGCACAAGTTCTTTGGAACAAGGCATCATAGAGGGTGAGAATCCCGTCTTTGGCACAAGA
TGAGCTCCTTTGTGATGCGATCTCAAAGAGTCGGTTTGTTTGGGAATGCAGACCAAAACG
GGTGGTAAATACCATCTAAGGCTAAATATTGGCGAGAGACCGATAGCGAACAAGTACCGT
GAGGGAAAGATGAAAAGAACTTTGAAAAGAGAGTTAAATAGTAC
>ASV_423
AAAGAAACTAACAAGGATTCCCTTAGTAACGGCGAGTGAAGCGGGAATAGCTCAAATTTG
AAATCTCTCAGGTTTTCCTGTGCGAATTGTAGTTTAAAGAAACGTTTTCGGGAGTGGCTT
GGGTATAAGTCCTCTGGAAAGGGGCATCGTAGAGGGTGAGAATCCCGTTTATGATCCAAT
GTCCACTTCTATGTGATACGTTTTCTAAGAGTCAGGTAGTTTGGGATTGCTGCCTAAAAC
GGGTGGTAAATACCATCTAAAGCTAAATATTGGCGAGAGACCGATAGCGAACAAGTACCG
TGAGGGAAAGATGAAAAGAACTTTGAAAAGAGAGTTAAACAGTAC
>ASV_439
AAAGAAACTAACAAGGATTCCCCTAGTAACGGCGAGTGAAGCGGGAACAGCTCAAATTTG
AAATCTCCTTCGGGCGAATTGTAGTTTAGAGAAGCGTTTTCTGTTGGCGGATAGGTACAA
GTTCATTGGAACATGACGTCATAGAAGGTGAAAACCCTGTCTTTGACCTATCTTAAGACT
ATGTGATACGTTTTCCAAGAGTCGGTTTGTTTGGGAATGCAGACCAAAATGGGAGGTAAA
TACCTTCTAAAGCTAAATATTGGCGAGAGACCGATAGCGAACAAGTACCGTGAGGGAAAG
ATGAAAAGAACTTTGAAAAGAGAGTTAAACAGTAC
>ASV_446
AAAGAAACTAACAAGGATTCCCCTAGTAACGGCGAGTGAAGCGGGAACAGCTCAAATTTG
AAATCTCGCAGGTTCCCTGCGCGAATTGTAGTTTAGAGAAGCGTTTTCGAGGCCAGCGCA
CGTACAAGTTCTCTGGAACGAGGCATCATAGAGGGTGAAAATCCCGTCTTTGACGTGCAG
TCTGGTCTTATGTGATACGTTTTCCAAGAGTCGGTTTGTTTGGGAATGCAGACCAAAATG
GGTGGTAAATACCATCTAAAGCTAAATATTGGCGAGAGACCGATAGCGAACAAGTACCGT
GAGGGAAAGATGAAAAGAACTTTGAAAAGAGAGTTAAATAGTAC
>ASV_459
AAAGAAACTAACAAGGATTCCCCTAGTAACGGCGAGTGAAGCGGGAATAGCTCAAATTTG
AAATCTCATAGGCTTGCTCCTATGCGACGTGTAGTTTGAAGAAGCGTTTTCGAGGGCAGC
CCAGGCATAAGTTCTCTGGAACGAGACATCATAGAGGGTGAGAATCCCGTGTGAGGTCTG
GGTGGATGCACTATGCCTTCACTGTGATACGCTTTCGACGAGTCGGTTTGTTTGGGAATG
CAGACCAAAATGGGTGGTAAATACCATCTAAAGCTAAATATTGGCGAGAGACCGATAGCG
AACAAGTACCGTGAGGGAAAGATGAAAAGAACTTTGAAAAGAGAGTTAAATAGGAC
>ASV_469
AAAGAAACTAACAAGGATTCCCCCAGTAACGGCGAGTGAAGCGGGAAGAGCTCAAATTTG
AAATCCGCGGCTCGGCGAGCAGCGGAATTGTATTTGCAAGGCGCGGCATTCGCGGCGCAC
GGCGACCCAAGTGCCCTGGAACGGGCTGCCAGAGAGGGTGAGAGCCCCGTGGGGTGGGCG
TGCGGGCGGCAGCATGGCGCGCCAACGAGTCGGGCTGTTTGGGAATGCAGCCCAAAATGG
GAGGTACATTTCTTCTAAAGCTAAATAGCGGCAAGAGACCGATAGCGAACAAGTACCGTG
AGGGAAAGATGAAAAGAACTTTGAAAAGAGAGTGAAAAGTGC
>ASV_476
AAAGAAACTAACAAGGATTCCCCTAGTAACGGCGAGTGAAGCGGGAATAGCTCAAATTTG
GAATCTCCCGGGGTGACTTGGGCGAATTGTAGTTTGGAGAAAGGTTTTCGGGGGCAAGCT
GGGTCCAAGTTCCTTGGAACAGGGCATCATAGAGGGTGAGAATCCCGTCTCTGATCCAGA
GTTTGCTTCTATGTGATACCTTTTCGAAGAGTCGGTTTGTTTGGGAATGCAGACCAAAAT
GGGTGGTAAATACCATCTAAAGCTAAATATTGGCGAGAGACCGATAGCGAACAAGTACCG
TGAGGGAAAGATGAAAAGAACTTTGAAAAGAGAGTTAAACAGTAC
>ASV_479
AAAGAAACTAACAAGGATTCCCCTAGTAACGGCGAGTGAAGCGGGAACAGCTCAAATTTA
AAATCTCACACCCGTGCGAATTGTAGTTTAGAGAAGCGTTTTCGGGGGCGGCCTGGGTAC
AAGTTCTTTGGAACGAGACATCATAGAGGGTGAGAATCCCGTCCATGATCCGGAGCCCGT
CCTCATGTGATACGTTTTCCAAGAGTCGGTTTGTTTGGGAATGCAGACCAAAATGGGTGG
TAAATACCATCTAAAGCTAAATATTGGCGAGAGACCGATAGCGAACAAGTACCGTGAGGG
AAAGATGAAAAGAACTTTGAAAAGAGAGTTAAATAGTAC
>ASV_494
AAAGAAACTAACAAGGATTCCCCTAGTAACGGCGAGTGAAGCGGGATCAGCTCAAATTTG
AAATCTCATAGGTTCCCTATGCGAATTGTAGTTTAGAGAAGCGTTTTCGGGGGCAGCTTG
GGCATAAGTTCTTTGGAACGAGACATCATAGAGGGTGAGAATCCCGTGTGTGGTCCAATG
CCTGTCCCTATGTGATACGTTTTCCAAGAGTCGGTTTGTTTGGGAATGCAGACCAAAATG
GGTGGTAAATACCATCTAAAGCTAAATATTGGCGAGAGACCGATAGCGAACAAGTACCGT
GAGGGAAAGATGAAAAGAACTTTGAAAAGAGAGTTAAACAGTAC
>ASV_495
AAAGAAACTAACAAGGATTCCCCTAGTAACGGCGAGTGAAGCGGGAACAGCTCAAATTTG
AAATCTCATAGGTTACCTATGCGAATTGTAGTTTAGAGAAGCGTTTTCGGTGCAGGCCTC
AGTACAAGTTCTTTGGAACGAGACATCACAGAGGGTGAAAATCCCGTCTATGACTGAGTG
TTCTGTACTATGTGATACGTTTTCCAAGAGTCGGTTTGTTTGGGAATGCAGACCAAAATG
GGTGGTAAATACCATCTAAAGCTAAATATTGGCGTGAGACCGATAGCGAACAAGTACCGT
GAGGGAAAGATGAAAAGAACTTTGAAAAGAGAGTTAAATAGTAC
>ASV_496
AAAGAAACTAACAAGGATTCCCCTAGTAACGGCGAGTGAAGCGGGAATAGCTCAAATTTG
AAATCTCACTTCGGTGCGAATTGTAGTTTAGAGAAGCGTTTTCGGTTGTAAGGCTGCGGC
ACAAGTTCTTTGGAACAAGGCATCATAGAGGGTGAAAATCCCGTCTTTGGGCGCAGCTCT
TGCTCCATATGATACGTTTTCCAAGAGTCGGTTTGTTTGGGAATGCAGACCAAAATGGGT
GGTAAATACCATCTAAAGCTAAATATTGGCGAGAGACCGATAGCGAACAAGTACCGTGAG
GGAAAGATGAAAAGAACTTTGAAAAGAGAGTTAAATAGTAC
>ASV_498
AAAGAAACTAACAAGGATTCCCCTAGTAACGGCGAGTGAAGCGGGATCAGCTCAAATTTG
AAATCTCACAGCAATGTGCGAATTGTAGTTTAAAGAAACGTTTTCGGAGGGACGCCAGGT
CTAAGTTCTTTGGAACGAGGCATCATAGAGGGTGAGAATCCCGTCTTTGATTTGGTTGTT
CTTCCATGTGATACGTTTTCAAAGAGTCGCGTTGTTTGGGAATGCAGCGCAAAATGGGTG
GTAAATACCATCTAAAGCTAAATATTGGCGAGAGACCGATAGCGAACAAGTACCGTGAGG
GAAAGATGAAAAGAACTTTGAAAAGAGAGTTAAATAGTAC
>ASV_508
AAAGAAACTAACAAGGATTCCCCTAGTAACGGCGAGTGAAGCGGGAAGAGCTCAAATTTG
AAATCTCATGGGGTTCCCCTATGCGAATTGTAGTTTCAAGAAGTGTTTTCGAGTCCAAAT
CAGGTCCAAGTCCTCTGGAAAGGGGTATCAGAGAGGGTGACAATCCCGTATCTGGCTTGA
ATTTGTTGGACTTGTGCGATACACTCTCAAAGAGTCGGGTTGTTTGGGAATGCAGCCCAA
AGTGGGTGGTAAATACCATCTAAAGCTAAATAACGGCGAGAGACCGATAGCGAACAAGTA
CCGTGAGGGAAAGATGAAAAGAACTTTGAAAAGAGAGTTAAATAGTAC
>ASV_510
AAAGAAACCAACAGGGATTCCCCTAGTAACGGCGAGTGAAGCGGGAACAGCTCAATTTTG
AAATCTCACTGGTTTCCAGTGCGAATTGTAGTTTCTAGAAACGTTTTCGGGGACGGTCTG
AGTACAAGTCTGTTGGAACGCAGCGCCACTGAGGGTGAGAGCCCCGTTGTATTCGGTATC
CGTTCCTATGTGATACGTTTTCAAAGAGTCGGATAGTTTGGGAATGCTGTCCAAAATGGG
TGGTAAATACCATCTAAAGCTAAATATTGGCGAGAGACCGATAGCGAACAAGTACCGTGA
GGGAAAGATGAAAAGAACTTTGAAAAGAGAGTTAAACAGTAC
>ASV_511
AAAGAAACTAACAAGGATTCCCCTAGTAACGGCGAGTGAAGCGGGAACAGCTCAAATTTG
AAATCTCACTCTTTCAGAGTGCGAATTGTAGTTTAGAGAAGCGTTTTCGGTGGCAGCCTC
GGTACAAGTTCTTTGGAAAAGGACATCACAGAGGGTGAAAATCCCGTCTATGATCGAGAG
TCTGCTACTATGTGATACGTTTTCCAAGAGTCGGTTTGTTTGGGAATGCAGACCAAAATG
GGTGGTAAATACCATCTAAAGCTAAATATTGGCGAGAGACCGATAGCGAACAAGTACCGT
GAGGGAAAGATGAAAAGAACTTTGAAAAGAGAGTTAAACAGTAC
>ASV_518
AAAGAAACTAACAAGGATTCCCCTAGTAACGGCGAGTGAAGCGGGAAGAGCTCAAATTTG
AAATCTCACCTCTGGTGCGAATTGTAGTTTAGAGAAGCGTTTTCGGGCTGAAAGGTGGGT
ACAAGTTCATTGGAACATGACATCATAGAGGGTGAAAATCCCGTCTTTGACCCATTTCTT
CAGTTCATATGATACGTTTTCCAAGAGTCGGTTTGTTTGGGAATGCAGACCAAAATGGGT
GGTAAATACCATCTAAAGCTAAATATTGGCGAGAGACCGATAGCGAACAAGTACCGTGAG
GGAAAGATGAAAAGAACTTTGAAAAGAGAGTTAAACAGTAC
>ASV_520
AAAGAAACTAACAAGGATTCCCCTAGTAACGGCGAGTGAAGCGGGAACAGCTCAAATTTG
AAATCTCACACTCGGTGTGCGAATTGTAGTTTAGAGAAACGTTTTCGGGGGCGGCCTGGG
TACAAGTTCTTTGGAACAAGGCATCATAGAGGGTGAGAATCCCGTCCATGATCCGGAGCC
CGTCCTCATGTGATACGTTTTCCAAGAGTCGGTTTGTTTGGGAATGCAGACCAAAATGGG
TGGTAAATACCATCTAAAGCTAAATATTGGCGAGAGACCGATAGCGAACAAGTACCGTGA
GGGAAAGATGAAAAGAACTTTGAAAAGAGAGTTAAACAGTAC
>ASV_525
AAAGAAACTAACAAGGATTCCCCTAGTAACGGCGAGTGAAGCGGGAACAGCTCAAATTTG
AAATCTCCTAGGTTCCCTAGGCGAATTGTAGTTTAGAGAAGCGTTATCGGAGTCGGCCTC
GGTACAAGTTCTTTGGAACATGACATCACAGAGGGTGAAAATCCCGTCTATGACCGAGTG
TCCTTCTCTATGTGATACGTTTTCCAAGAGTCGGTTTGTTTGGGAATACAGACCAAAATG
GGTGGTAAATACCATCTAAAGCTAAATATTGGCGAGAGACCGATAGCGAACAAGTACCGT
GAGGGAAAGATGAAAAGAACTTTGAAAAGAGAGTTAAATAGTAC
>ASV_526
AAAGAAAATAACAATGATTCCCCTAGTAACGGCGAGTGAAGCGGGAAAAGCTCAAATTTG
AAATCTCAGCTTGCTGCGAATTGTAGTTTATAGGACCATTTTCGGAGTCTGACGAGGTAT
AAGTCCCTTGGAACAGGGCATCGTAGAGGGTGATAATCCCGTTCACGATCTCGTTGCAGA
TTCTATGTGATATGGCTCCAAAGAGTCGGATAGTTTGGGAATGCTGTCCTAAATGGGAGG
TAAATACCTCCTAAAGCTAAATATTGGCGAGAGACCGATAGCGAACAAGTACCGTGAGGG
AAAGATGAAAAGAACTTTGAAAAGAGAGTTAAATAGTAC
>ASV_527
AAAGAAACTAACAAGGATTCCCCTAGTAACGGCGAGTGAAGCGGGAACAGCTCAAATTTG
AAATCTCACGGGTGTCCACCTGTGCGAGTTGTAGTTTCAAGAAGCGTTTTCGGGGGCAGC
CTGGGCATAAGTTTCCCTGGAATGGCGACATCAGAGAGGGTGAGAATCCCGTGTGTGGCC
CCTGGGCGTGCCTGCTCCCACTGCGATGCGCTTTCGACGAGTCGGTTTGTTTGGGAATGC
AGACCTAAATGGGTGGTAAATACCATCTAAAGCTAAATATTGGCGAGAGACCGATAGCGA
ACAAGTACCGTGAGGGAAAGATGAAAAGAACTTTGAAAAGAGAGTTAAACAGTAC
>ASV_530
AAAGAAACTAACAAGGATTCCCCTAGTAACGGCGAGTGAAGCGGGAATAGCTCAAATTTG
AAATCTCTGGCAGCTATGTCAGCGAATTGTAGTTTAAAGATGCGTCTTCGGAGATGTAGT
GAATTCAAGTTCTTTGGAACAAGACGTCATGGAGGGTGAGAATCCCGTTTATGATTCATT
ATGTCGACATGTGAGTCGTTTTCTAAGAGTCGGTTTGTTTGGGAATGCAGACCAAAATGG
GTGGTAAATACCATCTAAGGCTAAATATATGCGAGAGACCGATAGCGAACAAGTACCGTG
AGGGAAAGATGAAAAGAACTTTGAAAAGAGAGTTAAAAAGTAC
>ASV_531
AAAGAAACTAACAAGGATTCCCTCAGTAACGGCGAGTGAAGCGGGAAGAGCTCAAATTTG
GAATCACGGCGGCTTCTGCTGTGAATTGTAATTTCAAGACATGTGGGTACGGGGAAGAGT
GTATTCAAGTCTCCTGGAATGGAGCACCACAGAGGGTGACAGTCCCGTCTGGATACGCTT
GACCTTTCAATCTCTAGTGTCGACGAGTCGAGTTGCTTGGGAATGCAGCTCAAATGGGTG
GTAAATTCCATCCAAGGCTAAATATTGGCAAGAGACCGATAGCGAACAAGTACCGTGAGG
GAAAGATGAAAAGCACCTTGAAAAGGGAGTTAAATAGCAC
>ASV_532
AAAGAAACTAACAAGGATTCCCCCAGTAACGGCGAGTGAAGCGGGAAGAGCTCAAATTTG
AAATCACCTTGGTGAATTGTAGTTTATAGACGCTATTTCATACGAACAAGAATGTACAAG
TTTTTTGGAACAAGACATCATAGAGGGTGATAATCCCGTCTTTGACATTCTGGCGAGTAT
ATGTGGATAGCAGTCGAAGAGTCGGTTTGTTTGGGAATGCAGACCAAAAAGGGAGGTAAA
TACCTTCTAAAGCTAAATATTGGCGAGAGACCGATAGCGAACAAGTACCGTGAGGGAAAG
ATGAAAAGAACTTTGAAAAGAGAGTGCAACAGTAC
>ASV_533
AAAGAAACTAACAAGGATTCCCCCAGTAACGGCGAGTGAAGCGGGAAGAGCTCAAATTTG
AAATCACCTTGGTGAATTGTAGTTTATAGACGCTAATTCATACGAACAAGAATGTACAAG
TTTTTTGGAACAAGGCATCATAGAGGGTGATAATCCCGTCTTTGACATTCTGGCGAGTAT
ATGTGGATAGCAGTCGAAGAGTCGGTTTGTTTGGGAATGCAGACCAAAATGGGAGGTAAA
TACCTTCTAAAGCTAAATATTGGCGAGAGACCGATAGCGAACAAGTACCGTGAGGGAAAG
ATGAAAAGAACTTTGAAAAGAGAGTGCAACAGTAC
>ASV_541
AAAGAAACTAACAAGGATTCCCCCAGTAACGGCGAGTGAAGCGGGAAGAGCTCAAATTTG
AAATCACCTTGGTGAATTGTAGTTTATAGACGCTATACCTTACCAGCAAGAATGTACAAG
TTTTTTGGAACAAGACATCATAGAGGGTGATAATCCCGTCTTTGACATTCTGGCGAGTAT
ATGTGGATAGCAGTCGAAGAGTCGGTTTGTTTGGGAATGCAGACCAAAATGGGAGGTAAA
TACCTTCTAAAGCTAAATATTGGCGAGAGACCGATAGCGAACAAGTACCGTGAGGGAAAG
ATGAAAAGAACTTTGAAAAGAGAGTGCAACAGTAC
>ASV_559
AAAGAAACTAACAAGGATTCCCCTAGTAACGGCGAGTGAAGCGGGAACAGCTCAAATTTG
AAATCTCCAAGTGTCTCACTTGGCGAGTTGTAATTTGGAGAAACGTTTTCGGGGGCAGCC
TGGGTCTAAGTTCTTTGGAACAAGACATCATAGAGGGTGAGAATCCCGTCTTTGATCTAG
AGTCTGCTCCTTTGTGATACGTTTTCAAAGAGTCGGTTTGTTTGGGAATGCAGACCAAAA
TGGGTGGTAAATACCATCTAAAGCTAAATATTGGCGAGAGACCGATAGCGAACAAGTACC
GTGAGGGAAAGATGAAAAGAACTTTGAAAAGAGAGTTAAACAGTAC
>ASV_573
AAAGAAACTAACAAGGATTCCCCTAGTAACGGCGAGTGAAGCGGGAACAGCTCAAATTTG
AAATCTCACAGCAATGTGCGAATTGTAGTTTAAAGAAACGTTTTCGGGAGAACGCCAGGT
CCAAGTTCTTTGGAATGAGGCATCATAGAGGGTGAGAATCCCGTCTTTGGTTTGGTTGTT
CTTCCATGTGATACGTTTTCAAAGAGTCGGGTTGTTTGGGAATGCAGCCCAAAATGGGTG
GTAAATACCATCTAAAGCTAAATATTGGCGAGAGACCGATAGCGAACAAGTACCGTGAGG
GAAAGATGAAAAGAACTTTGAAAAGAGAGTTAAATAGTAC
>ASV_575
AAAGAAACTAACAAGGATTCCCCCAGTAATGGCGAATGAACAGGGAAGAGCTCAAATTTA
AAATCTGGGTAGTTTTACTGCTCCGAATTGTAGTTTGAAGAGACGTGGTCAGAGGAAGCC
GGGTCTAAGTCTCTTGGAATAGAGCATCACAGAGGGTGAGAATCCCGTATGTGGCCCAGG
TGTTACTCGTTGTGACATGTTCTCAAAGAGTCGAGTTGTTTGGGATTGCAGCTCAAAATG
GGTGGTAAATTTCATCTAAGGCTAAATAGCGGCAGGAGACCGATAGCGAACAAGTACCGT
GAGGGAAAGATGAAAAGCACTTTGAAAAGAGAGTCAAATAGCAC
>ASV_585
AAAGAAACTAACAAGGATTCCCCTAGTAACGGCGAGTGAAGCGGGATCAGCTCAAATTTG
AAATCTCGCAAGTCTCTTGCGCGAATTGTAGTTTAAAGAAGTATTTTCGGAGGTGGACCA
GGCCCAAGTCCTTTGGGATAAGGCATCGTAGAGGGTGAGAATCCCGTACGGTTTGGCACC
ATCTCTATGTGATATACTTTCAAAGAGTCGGGTTGTTTGGGAATGCAGCCCAAAATGGGT
GGTAAATACCATCTAAAGCTAAATATTGGCGAGAGACCGATAGCGAACAAGTACCGTGAG
GGAAAGATGAAAAGAACTTTGAAAAGAGAGTTAAAAGTAC
>ASV_588
AAAGAAACTAACAAGGATTCCCCTAGTAACGGCGAGTGAAGCGGGAAAAGCTCAAATTTG
AAATCTCATGGCTCATGGCCATGCGAATTGTAGTTTAGAGAAGCGTCTTCAGGGGCAGCT
TTGGCATAAGTTCTTTGGAACGAGACATCATAGAGGGTGAGAATCCCGTGTGTGGTCGAA
TGCCTGTCCCTGCTGTGATACGCCTTCTACGAGTCGGTTTGTTTGGGAATGCAGACCAAA
GTGGGTGGTAAATACCATCTAAAGCTAAATATTGGCGAGAGACCGATAGCGAACAAGTAC
CGTGAGGGAAAGATGAAAAGCACTTTGAAAAGAGAGTCAAACAGTAC
>ASV_597
AAAGAAACTAACAAGGATTCCCCTAGTAACGGCGAGTGAAGCGGGAACAGCTCAAATTTA
AAATCTCCTCGGAGAATTGTAGTTTAGAGAAGTGTTTTCGAGTGTGGCCCAGGTACAAGT
CCCTTGGAATGGGGCATCATAGAGGGTGAGAATCCCGTCCATGATCTGGTCACCACACCG
CTACGATACACTTTCAAAGAGTCGGGTTGTTTGGGAATGCAGCCCAAAATGGGTGGTATA
TTCCATCTAAAGCTAAATAATGGCGAGAGACCGATAGCGAACAAGTACCGTGAGGGAAAG
ATGAAAAGAACTTTGAAAAGAGAGTTAAATAGTAC
>ASV_600
AAAGAAACTAACAAGGATTCCCCTAGTAACGGCGAGTGAAGCGGGAACAGCTCAAATTTG
AAATCTCACAGGTTTCCTGTGCGAATTGTAGTTTAAAGAATCGTTTTCGGGGGCAGCTTG
GGTCTAAGTTCTTTGGAACAGGACATCATAGAGGGTGAGAATCCCGTCTTTGGTTCAAGC
TTTGCTCCTATGTGATACGATTTCAAAGAGTCGGTTTGTTTGGGAATGCAGACCAAAGTG
GGTGGTAAATACCATCTAAAGCTAAATATTGGCGAGAGACCGATAGCGAACAAGTACCGT
GAGGGAAAGATGAAAAGAACTTTGAAAAGAGAGTTAAACAGTAC
>ASV_616
AAAGAAACCAACAGGGATTCCCCTAGTAATGGCGAATGAAGCGGGAACAGCTCAAATTTG
AAATCTCGCAAGAGAATTGTAGTTTGAAGAAGCGACTTTGATAGCGATCCAGACGCAAGT
CCTCTGGAAAGAGGCATCGTGGAGGGTGACAATCCCGTACGTAGTCTGGGCAGCCGTTAC
ATATAAAGCGCTTTCAAAGAGTCGGGTTGCTTGGGACTGCAGCCCAAAGTGGGTGGTATA
TTCCATCTAAAGCTAAATATTGGCGAGAGACCGATAGCAAACAAGTACCGTGAGGGAAAG
ATGAAAAGAACTTTGAAAAGAGAGTTAAAAGTAC
>ASV_629
AAAGAAACTAACCAGGATTCCCCTAGTAACGGCGAGTGAAGCGGGAAGAGCTCAAATTTG
AAATCTCATGGCGCCAAACCATGCGAATTGTAGTTTCTAGAAGTGTGCTTGTGAAGACGG
CCAGATGCAAGTCTCTTGGAACAGAGCATCACAGAGGGTGAGAATCCCGTGTTGTTTGTC
TGGTTTTGTCTTTCCAATGTAACGCACTCTCAAAGAGTCGGGTTGTTTGGGAATGCAGCC
CTAAGCGGGTGGTAAATACCATCTAAAGCTAAATAACGGCGAGAGACCGATAGCGAACAA
GTACCGTGAGGGAAAGATGAAAAGCACTTTGAAAAGAGAGTGAAAAGTAT
>ASV_630
AAAGAAACTAACAAGGATTCCCCTAGTAACGGCGAGTGAAGCGGGAAGAGCTCAAATTTA
AAATCTCACAGGTTTCCTGTGCGAATTGTAGTTTAAAGAGTCGTTTTCAGGGGCCACTTG
TGCACAAGTTCTTTGGAACAAGGCATCATAGAGGGTGAGAATCCCGTCGTTGGCACAAGA
TGAGCTCCTTTGTGATACGATCTCAAAGAGTCGGTTTGTTTGGGAATGCAGACCAAAACG
GGTGGTAAATACCATCTAAGGCTAAATATTGGCGAGAGACCGATAGCGAACAAGTACCGT
GAGGGAAAGATGAAAAGAACTTTGAAAAGAGAGTTAAATAGTAC
>ASV_638
AAAGAAACTAACAAGGATTCCCCTAGTAACGGCGAGTGAAGCGGGAAGAGCTCAAATTTG
AAATCTCACAGGTTACCTGTGCGAATTGTAGTTTAAAGAGTCGTTTTCTGGGGCCACTTG
AACACAAGTTCTTTGGAACAAGGCATCATAGAGGGTGAGAATCCCGTCTTTGGTTCAAGT
TGCGCACCTTTGTGATACGATCTCAAAGAGTCGGTTTGTTTGGGAATGCAGACCAAAATG
GGTGGTAAATACCATCTAAGGCTAAATATTGGCGAGAGACCGATAGCGAACAAGTACCGT
GAGGGAAAGATGAAAAGAACTTTGAAAAGAGAGTTAAATAGTAC
>ASV_643
AAAGAAACTAACAAGGATTCCCCTAGTAACGGCGAGTGAACAGGGAACAGCTCAAATTTG
GAATCTGGGTAGTTTTACTACTCCGAGTTGTAATTTGAAGAGGCGTGTTCAGGGGAAGCT
GGGTCTAAGTCTCTTGGAATAGAGCACCATAGAGGGTGAGAGTCCCGTGTATGGCCCAAG
TTGTACCTGTTGTGACATGTCCTCAAAGAGTCGAGTTGTTTGGGAATGCAGCTCAAATCG
GGTGGTAAATTTCATCTAAAGCTAAATAACGGCAGGAGACCGATAGCGAACAAGTACCGT
GAGGGAAAGATGAAAAGCACTTTGAAAAGAGAGTCAAATAGCAC
>ASV_647
AAAGAAACCAACAGGGATTCCCCTAGTAGTGGCGAATGAAGCGGGAACAGCTCAAATTTG
AAATCTCGCAAGAGAATTGTAGTTTGAAGAAGCGACTTTGATAGCGGTCCAGACGCAAGT
CCTCTGGAAAGAGGCATCGTGGAGGGTGACAATCCCGTACGTAGTCTGGGCAGCCGTTAC
ATATAAAGCGCTTTCAAAGAGTCGGGTTGCTTGGGACTGCAGCCCAAAGTGGGTGGTATA
TTCCATCTAAAGCTAAATATTGGCGAGAGACCGATAGCAAACAAGTACCGTGAGGGAAAG
ATGAAAAGAACTTTGAAAAGAGAGTTAAAAGTAC
>ASV_664
AAAGAAACTAACAAGGATTCCCCTAGTAACGGCGAGTGAAGCGGGATGAGCTCAAATTTG
AAATCTCCTTGGCTCAGCTCCAAGGCGAATTGTAGTTTAAAGAAGGGCCTTCCACCAGGC
CGCATTGGTTCAAGTTCCTTGGAAGAGGACATCAGAGAGGGTGAGAATCCCGTGATTGAT
CAGTGCTGCGCCTGGGTTGCGATGCCCTTTCCAAGAGTCGGTTTGCTTGGGAATGCAGAC
CAAAATGGGTGGTAAATACCATCTAAAGCTAAATATTGGCGAGAGACCGATAGCGAACAA
GTACCGTGAGGGAAAGATGAAAAGAACTTTGAAAAGAGAGTTAAATAGTAC
>ASV_668
AAAGAAACTAACAAGGATTCCCCTAGTAACGGCGAGTGAAGCGGGAAGAGCTCAAATTTA
AAATCTCACAGGTTTCCTGTGCGAATTGTAGTTTAAAGAGTCGTTTTCAGGGGCCACTTG
TGCACAAGTTCTTTGGAACAAGGCATCATAGAGGGTGAGAATCCCGTCTTTGGCACAAGA
TGAGCTCCTTTGTGATACGATCTCATAGAGTCGGTTTGTTTGGGAATGCAGACCAAAACG
GGTGGTAAATACCATCTAAGGCTAAATATTGGCGAGAGACCGATAGCGAACAAGTACCGT
GAGGGAAAGATGAAAAGAACTTTGAAAAGAGAGTTAAATAGTAC
>ASV_672
AAAGAAACTAACAAGGATTCCCTCAGTAACGGCGAGTGAAGCGGGAAGAGCTCAAATTTG
GAATCACGGCAGTTTCTGTTGTGAATTGTAATTTCAAGACATGTGGGAATGTGAAGGGTT
GTGTTCAAGTCTCCTGGAATGGAGCACCACAGAGGGTGACAGTCCCGTCTGGACACGAGC
TGACATGAATCTCTAATGTCGACGAGTCGAGTTGCTTGGGAATGCAGCTCAAATGGGTGG
TAAATTCCATCCAAGGCTAAATATTGGCAAGAGACCGATAGCGAACAAGTACCGTGAGGG
AAAGATGAAAAGCACCTTGAAAAGGGAGTTAAATAGCAC
>ASV_680
AAAGAAACTAACAAGGATTCCCCCAGTAACGGCGAGTGAAGCGGGAAGAGCTCAAATTTG
AAATCACCTTGGTGAATTGTAGTTTATAGACGCTATTTCGTACGAACAAGAATGTACAAG
TTTTTTGGAACAAGACATCATAGAGGGTGATAATCCCGTCTTTGACATTCTGGCGAGTAT
ATGTGGATAGCAGTCGAAGAGTCGGTTTGTTTGGGAATGCAGACCAAAAAGGGAGGTAAA
TACCTTCTAAAGCTAAATATTGGCGAGAGACCGATAGCGAACAAGTACCGTGAGGGAAAG
ATGAAAAGAACTTTGAAAAGAGAGTGCAACAGTAC
>ASV_703
AAAGAAACTAACAAGGATTCCCCTAGTAACGGCGAGTGAAGCGGGATGAGCTCAAATTTG
AAATCTCATGGGTTCCCCATGCGAATTGTAGTTTCGAGAAGCGTTTTCGGAGATGGCCCT
GGTACAAGTTCTTTGGAACGAGACATCATAGAGGGTGAAAATCCCGTCCATGACCAGGAG
TCCAGCTCTATGTGATACGTTTTCTAAGAGTCGGTTTGTTTGGGAATGCAGACCAAAATG
GGTGGTAAATACCATCTAAAGCTAAATATTGGCGAGAGACCGATAGCGAACAAGTACCGT
GAGGGAAAGATGAAAAGAACTTTGAAAAGAGAGTTAAATAGTAC
>ASV_709
AAAGAAACCAACTGGGATTCCCTTAGTAACGGCGAGTGAAGCGGGAAAAGCTCAATTTTG
AAATCTCTCAGGTTCCCTGAGCGAATTGTAGTTTCTAGAAACGTTTTCGGGGGCAGCCCG
GGTAAAAGTCCGTTGGAACGCGGCATCATGGAGGGTGAGAATCCCGTATTTGATCCGGTG
TCTGCTCCTATGTGATACGTTTTCAAAGAGTCGGATAGTTTGGGATTGCTGTCCAAAATG
GGTGGTAAATACCATCTAAAGCTAAATATTGGCGAGAGACCGATAGCGAACAAGTACCGT
GAGGGAAAGATGAAAAGAACTTTGAAAAGAGAGTTAAACAGTAC
>ASV_713
AAAGAAACTAATAAGGATTCCCTCAGTAGTGGCGAACGAACAGGGAATAGCCCACATTTT
GAATCCATGATCTTTGATCATGGAGTTGTGAATTGTAGGGATGGTATCAGGGAAATATAA
TAGCATGAGTCTTTTGGAAAAAAGCATCATAGAGGGTGAAAATCCTGTATTGCTTATATA
TTGACTGTTGAAACCATTTCCAAAGAGTCAGGTTGTTTGGGAATGCAACCTTAAAGGGGT
GGTAAATTTCATCTAAGGCTAAATAATTGCAAGAGACTGATAGCATACAAGTACCGTGAG
GGAAAGATGAAAAGAACTTTGAAAAGAGAGTTCAATAGTGC
>ASV_717
AAAGAAACTAACAAGGATTCCCCTAGTAACGGCGAGTGAAGCGGGAACAGCTCAAATTTG
AAATCTCATAGGTTTCCTATGCGAATTGTAGTTTAGAGAGGCGTTTTCGGGGGCGGCTTG
GGCATAAGTTCTTTGGAACGAGACATCATAGAGGGTGAGAATCCCGTGTGAGGTCTGATG
CTAGCTCCCATGTGATACGTTTTCCAAGAGTCGGTTTGTTTGGGAATGCAGACCAAAATG
GGTGGTAAATACCATCTAAAGCTAAATATTGGCGAGAGACCGATAGCGAACAAGTACCGT
GAGGGAAAGATGAAAAGAACTTTGAAAAGAGAGTTAAAAGTAC
>ASV_719
AAAGAAACTAACAAGGATTCCCCTAGTAACGGCGAGTGAAGCGGGAATAGCTCAAATTTG
AAATCTCTGGCAGCTATGTCAGCGAATTGTAGTTTAAAGATGCGTCTTCGGAGATATAGT
GAATTCAAGTTCTTTGGAACAAGACGTCATGGAGGGTGAGAATCCCGTTTATGATTCAAT
ATGTCGACATGTGAGTCGTTTTCTAAGAGTCGGTTTGTTTGGGAATGCAGACCAAAATGG
GTGGTAAATACCATCTAAGGCTAAATATATGCGAGAGACCGATAGCGAACAAGTACCGTG
AGGGAAAGATGAAAAGAACTTTGAAAAGAGAGTTAAAAAGTAC
>ASV_724
AAAGAAACTAACAAGGATTCCCCTAGTAACGGCGAGTGAAGCGGGAATAGCTCAAATTTG
AAATCTCCTTCGGGCGAATTGTAGTTTAGAGAAACGTTTTCTGTTGGACGGTAGGTACAA
GTTCTTTGGAACAAGACATCATAGAGGGTGAAAATCCCGTCTTTGACCTATCGAAAGGCT
TTGTGATACGTTTTCCAAGAGTCGGTTTGTTTGGGAATGCAGACCAAAATGGGTGGTAAA
TACCATCTAAAGCTAAATATTGGCGAGAGACCGATAGCGAACAAGTACCGTGAGGGAAAG
ATGAAAAGAACTTTGAAAAGAGAGTTAAACAGTAC
>ASV_727
AAAGAAACTAACCAGGATTCCCCTAGTAACGGCGAGTGAAGCGGGAACAGCTCAAATTTG
GAATCTCCAAGTGTCTCACTTGGCGAATTGTAGTTTGGAGAAACGTTTTCGGGGGCAGGC
TGGGTCCAAGTTCTTTGGAACAAGACATCATAGAGGGTGAGAATCCCGTCTTTGATCCAG
ACTCTGCTTCCATGTGATACGTTTTCAAAGAGTCGGTTTGTTTGGGAATGCAGACCAAAA
TGGGTGGTAAATACCATCTAAAGCTAAATATTGGCGAGAGACCGATAGCGAACAAGTACC
GTGAGGGAAAGATGAAAAGAACTTTGAAAAGAGAGTTAAACAGTAC
>ASV_731
AAAGAAACTAACAAGGATTCCCCCAGTAACGGCGAGTGAAGCGGGAAGAGCTCAAATTTG
AAATCACCTTGGTGAATTGTAGTTTATAGACGCTAGACCATACGAACTAGAATGTACAAG
TTTTTTGGAACAAGACATCATAGAGGGTGATAATCCCGTCTTTGACATTCTGGCGAGTAT
ATGTGGATAGCAGTCGAAGAGTCGGTTTGTTTGGGAATGCAGACCAAAATGGGAGGTAAA
TACCTTCTAAAGCTAAATATTGGTGAGAGACCGATAGCGAACAAGTACCGTGAGGGAAAG
ATGAAAAGAACTTTGAAAAGAGAGTGCAACAGTAC
>ASV_738
AAAGAAACTAACAAGGATTCCCCTAGTAACGGCGAGTGAAGCGGGAACAGCTCAAATTTG
AAATCTCACTGTTTCACAGTGCGAATTGTAGTTTAGAGAAGCGTTTTCGGGGTCGGCGTC
AGTACAAGTTCTTTGGAACGAGACATCATAGAGGGTGAAAATCCCGTCTTTGACTGACAG
TCCGATCCTATGTGATACGTTTTCAAAGAGTCGGTTTGTTTGGGAATGCAGACCAAAATG
GGTGGTAAATACCATCTAAAGCTAAATATTGGCGAGAGACCGATAGCGAACAAGTACCGT
GAGGGAAAGATGAAAAGAACTCTGAAAAGAGAGTTAAATAGTAC
>ASV_744
AAAGAAACTAACAAGGATTCCCCTAGTAACGGCGAGTGAAGCGGGAATAGCTCAAATTTG
AAATCTCATGGGGTAACTCATGCGAATTGTAGTTTAGAGAAACGTTTTCGGGGGAGGCCT
GGGTTCAAGTTCTTTGGAACGAGACATCATAGAGGGTGAGAATCCCGTCTTTGACCCAGT
GTCCTTTTCTATGTGATACGTTTTCCAAGAGTCGGTTTGTTTGGGAATGCAGACCAAAAT
GGGTGGTAAATACCATCTAAAGCTAAATATTGGCGAGAGACCGATAGCGAACAAGTACCG
TGAGGGAAAGATGAAAAGAACTTTGAAAAGAGAGTCAAAAGTAC
>ASV_746
AAAGAAACTAACAAGGATTCCCCTAGTAACGGCGAGTGAAGCGGGAATAGCTCAAATTTG
AAATCTCTCAGGTTCCCTGAGCGAATTGTACTTTCGAGAAACGTTTTCGGGAGCAGCCTG
GGTCAAAGTCCTTTGGAACAAGGTATCATAGAGGGTGAGAATCCCGTCTATGGCTCAGAG
TCTGCTTCCATGTGATACGTTCTCCAAGAGTCGGTTTGTTTGGGAATGCAGACCAAAATG
GGTGGTAAATACCATCTAAAGCTAAATATTGGCGAGAGACCGATAGCGAACAAGTACCGT
GAGGGAAAGATGAAAAGAACTTTGAAAAGAGAGTTAAATAGTAC
>ASV_749
AAAGAAACCAACAGGGATTCCCCTAGTAACGGCGAGTGAAGCGGGAAAAGCTCAATTTTG
AAATCTCACTGGTTTCCAGTGCGAATTGTAGTTTCAAGAAACGTTTTCTGGGACGACTTG
GGTCCAAGTCTGTTGGAACGCAGCGCCAGAGAGGGTGAGAGCCCCGTTCGGCCCGATGTT
CGTTCCTGTACGATACGTTTTCAAAGAGTCGCATAGTTTGGGAATGCTGTGCAAAGTGGG
TGGTAAATATCATCTAAAGCTAAATATTGGCGAGAGACCGATAGCGAACAAGTACCGTGA
GGGAAAGATGAAAAGAACTTTGAAAAGAGAGTTAAATAGTAC
>ASV_750
AAAGAAACTAACAAGGATTCCCCTAGTAACGGCGAGTGAAGCGGGAACAGCTCAAATTTG
AAATCTCACTGTTTTGCAGTGCGAATTGTAGTTTAGAGAAGCGTTTTCTGAGGCAGCCTC
GGTACAAGTTCTATGGAACGAGACATCATAGAGGGTGAAAATCCCGTCTTTGATCGAGTG
TCTGTCTCTCTGTGATACGTTTTCCAAGAGTCGGTTTGTTTGGGAATGCAGACCAAAATG
GGTGGTAAATACCATCTAAAGCTAAATATTGGCGAGAGACCGATAGCGAACAAGTGCCGT
GAGGGAAAGATGAAAAGAACTTTGAAAAGAGAGTTAAACAGTAC
>ASV_752
AAAAAAACCAACAGGGATTCCCCTAGTAATGGCGAATGAAGCGGGAACAGCTCAAATTTG
AAATCTCGCAAGAGAATTGTAGTTTGAAGAAGCGACTTTGATAGCGGTCCAGACGCAAGT
CCTCTGGAAAGAGGCATCGTGGAGGGTGACAATCCCGTACGTAGTCTGGGCAGCCGTTAC
ATATAAAGCGCTTTCAAAGAGTCGGGTTGCTTGGGACTGCAGCCCAAAGTGGGTGGTATA
TTCCATCTAAAGCTAAATATTGGCGAGAGACCGATAGCAAACAAGTACCGTGAGGGAAAG
ATGAAAAGAACTTTGAAAAGAGAGTTAAAAGTAC
>ASV_753
AAAGAAACTAACAAGGATTCCCCCAGTAACGGCGAGTGAAGCGGGAAGAGCTCAAATTTG
AAATCACCTTGGTGAATTGTAGTTTATAGACGCTATTTCATACAAACAAGAATGTACAAG
TTTTTTGGAACAAGACATCATAGAGGGTGATAATCCCGTCTTTGACATTCTGGCGAGTAT
ATGTGGATAGCAGTCGAAGAGTCGGTTTGTTTGGGAATGCAGACCAAAATGGGAGGTAAA
TACCTTCTAAAGCTAAATATTGGCGAGAGACCGATAGCGAACAAGTACCGTGAGGGAAAG
ATGAAAAGAACTTTGAAAAGAGAGTGCAACAGTAC
>ASV_770
AAAGAAACTAACAAGGATTCCCCTAGTAACGGCGAGTGAAGCGGGAAAAGCTCAAATTTG
AAATCTCACCTTGTGTGCGAATTGTAGTTTAGAGAAACGTTTTCGAGTAAAGCGGTGGGT
ACAAGTTCATTGGAACATGACATCATAGAGGGTGAAAATCCCGTCTTTGACCCATTTGTT
TTATTCATATGATACGTTTTCCAAGAGTCGGTTTGTTTGGGAATGCAGACCAAAATGGGT
GGTAAATACCATCTAAAGCTAAATATTGGCGAGAGACCGATAGCGAACAAGTACCGTGAG
GGAAAGATGAAAAGAACTTTGAAAAGAGAGTTAAACAGTAC
>ASV_784
AAAGAAACTAACAAGGATTCCCCCAGTAACGGCGAGTGAAGCGGGAAGAGCTCAAATTTG
AAATCACCCTGGTGAATTGTAGTTTATAGACGCTATTTCATACGAACAAGAATGTACAAG
TTTTTTGGAACAAGACATCATAGAGGGTGATAATCCCGTCTTTGACATTCTGGCGAGTAT
ATGTGGATAGCAGTCGAAGAGTCGGTTTGTTTGGGAATGCAGACCAAAATGGGAGGTAAA
TACCTTCTAAAGCTAAATATTGGCGAGAGACCGATAGCGAACAAGTACCGTGAGGGAAAG
ATGAAAAGAACTTTGAAAAGAGAGTGCAACAGTAC
>ASV_789
AAAGAAAATAACAATGATTCCCCTAGTAACGGCGAGTGAAGCGGGAACAGCTCAATTTTG
AAATCTCAGGTGGTAACATCTGCGAATTGTAGTTTAGAGATGCGTTTTCGGTGGCAGCCT
TGGTACAAGTTCTTTGGAACGAGACATCATAGAGGGTGAGAATCCCGTCCATGACCAAGT
GTCTGCTACTATGTGATACGTACTCGAAGAGTCGGTTTGTTTGGGAATGCAGACCAAAAT
GGGTGGTAAATACCATCTAAAGCTAAATATTGGCGAGAGACCGATAGCGAACAAGTACCG
TGAGGGAAAGATGAAAAGAACTTTGAAAAGAGAGTTAAATAGTAC
>ASV_793
AAAGAAACCAACAGGGATTCCCTTAGTAACGGCGAGTGAAGCGGGAAGAGCTCAATTTTG
AAATCTCACTCTTTCAGAGTGCGAATTGTAGTTTCTAGAGGCGCTTTCGGGGGTAGTCTG
GGTTCAAGTCTGTTGGAAAGCAGCATCAAAGAGGGTGAGAATCCCGTTTTGATCTGGAAC
CTACTCCTGTGTGATGCGTTTTCAAAGAGTCGGATAGTTTGGGAATGCTGTCCAAAATGG
GTGGTAAATACCATCTAAAGCTAAATATTGGCGAGAGACCGATAGCGAACAAGTACCGTG
AGGGAAAGATGAAAAGAACTTTGAAAAGAGAGTAAAACAGTAC
>ASV_795
AAAGAAACTAACAAGGATACCCTTAGTAATGGCGAACGAAACGGGTAAAGTCCAAGTTTG
GAATCTCTTGCGTCAAGCAAGCGAGTTGTAAACTGGAAACATGTCCACCATGGCATGTTA
GTGAATGTAAAGTCCACTGGAATGTGGCAGCGCTTCGGCGTTCTTTTTGGGTCATAGAGG
GTGAAAACCCCGTTTACATTCATTAGCGTGTCTGTTGTGTGGGTATGTTAAAGAGTCGGA
TTGTTTGGGAATGCAATCCAAAATGGGTGGTAAATTCCATCCAAGACTAAATATTAGCAA
GAGACCGATAGCGAACAAGTACCGTGAGGGAAAGATGAAAAGCACTCTGAAGAGAGAGTG
AAATAGTAC
>ASV_799
AAAGAAACTAACAAGGATTCCCCTAGTAACGGCGAGTGAAGCGGGAAGAGCTCAAATTTG
AAATCTCACCTCTGGTGCGAATTGTAGTTTAGAGAAGCGTTTTCGGGCTGACCAGTAGGT
ACAAGTTCATTGGAACATGACATCATAGAGGGTGAAAATCCCGTCTTTGACCTATTGGCT
CAGTCCATATGATACGTTTTCCAAGAGTCGGTTTGTTTGGGAATGCAGACCAAAATGGGT
GGTAAATACCATCTAAAGCTAAATATTGGCGAGAGACCGATAGCGAACAAGTACCGTGAG
GGAAAGATGAAAAGAACTTTGAAAAGAGAGTTAAACAGTAC
>ASV_801
AAAGAAACTAACAAGGATTCCCTTAGTAACGGCGAGTGAAGTGGGAATAGCTCAAATTTG
AAATCTCACAGGTTACCTGTGCGAATTGTAGTTTAGAGAATCGTTTTCTGGGGCGACTAG
AGTTCAAGTCCTTTGGAACAGGGCATCATAGAGGGTGAGAATCCCGTCTTTGACTCCAAG
TTTGCTCCTTTGTGATACGATTTCCAAGAGTCGGTTTGTTTGGGAATGCAGACCAAAATG
GGTGGTAAATACCATCTAAAGCTAAATATTGGCGAGAGACCGATAGCGAACAAGTACCGT
GAGGGAAAGATGAAAAGAACTTTGAAAAGAGAGTTAAACAGTAC
>ASV_804
AAAGAAACTAACAAGGATTCCCCTAGTAACGGCGAGTGAAGAGGGAAAAGCTCAAATTTG
AAATCTCCTGGGTCACTCAGGCGAATTGTAGTTTCGAGAGGTGTTTTCATAAACTATCTA
GGCATAAGTCCTTTGGAACAAGGCATCGTAGAGGGTGACAATCCCGTCTTTGGTCTAGAA
TTAGTTTGTATGTGATACGCTTTCAAAGAGTCGGGTTGTTTGGGAATGCAGCCCAAAATG
GGTGGTAAATACCATCTAAAGCTAAATAAAGGCGAGAGACCGATAGCGAACAAGTACCGT
GAGGGAAAGATGAAAAGAACTTTGAAAAGAGAGTTAAATAGTAC
>ASV_821
AAAGAAACTAACAAGGATTCCCCTAGTAACGGCGAGTGAAGCGGGAATAGCTCAAATTTG
AAATCTCCTTCGGGCGAATTGTAGTTTAGAGAAGCGTTTTCTGTTGGCGGGTAGGTACAA
GTTCTTTGGAACAAGACATCATAGAGGGTGAAAATCCCGTCTTTGACCTATCTCAAGACT
TTGTGATACGTTTTCCAAGAGTCGGTTTGTTTGGGAATGCAGACCAAAATGGGAGGTAAA
TACCTTCTAAAGCTAAATATTGGCGAGAGACCGATAGCGAACAAGTACCGTGAGGGAAAG
ATGAAAAGAACTTTGAAAAGAGAGTTAAACAGTAC
>ASV_826
AAAGAAAATAACCATGATTCCCCTAGTAACGGCGAGTGAAGCGGGAACAGCTCAAATTTG
AAATCTCTCGAAAGAGCGAATTGTAGTTTAGAGATGCGTTTTCGATTGCAGGCTTCGTAC
AAGTTCTTTGGAACGAGACATCATAGAGGGTGAGAATCCCGTCCATGACGTTGCCTTGCG
ACCATGTGATACGTACTCAAAGAGTCGGTTTGTTTGGGAATGCAGACCAAAATGGGTGGT
AAATACCATCTAAAGCTAAATATTGGCGAGAGACCGATAGCGAACAAGTACCGTGAGGGA
AAGATGAAAAGAACTTTGAAAAGAGAGTTAAACAGTAC
>ASV_828
AAAGAAACTAACAAGGATTCCCCTAGTAACGGCGAGTGAAGCGGGAAGAGCTCAAATTTG
AAATCTCACAGGTTTCCTGTGCGAATTGTAGTTTAAAGAGTCGTTTTCTGGGGCCACTTG
AGCACAAGTTCTTTGGAACAAGACATCATAGAGGGTGAGAATCCCGTCTTTGGTTCAAGA
TGAGCTCCTTTGTGATACGATCTCAAAGAGTCGGTTTGTTTGGGAATGCAGACCAAAATG
GGTGGTAAATACCATCTAAAGCTAAATACTGGCGAGAGACCGATAGCGAACAAGTACCGT
GAGGGAAAGATGAAAAGAACTTTGAAAAGAGAGTTAAATAGTAC
>ASV_833
AAAGAAACTAACAAGGATTCCCCCAGTAACGGCGAGTGAAGCGGGAAGAGCTCAAATTTG
AAATCACCTTGGTGAATTGTAGTTTATAGACGCTATACCTTACCAGCAAGAATGTACAAG
TTTTTTGGAACAAGACATCATAGAGGGTGATAATCCCGTCTTTGACATTCTGGCGAGTAT
GTGTGGATAGCAGTCGAAGAGTCGGTTTGTTTGGGAATGCAGACCAAAATGGGAGGTAAA
TACCTTCTAAAGCTAAATATTGGCGAGAGACCGATAGCGAACAAGTACCGTGAGGGAAAG
ATGAAAAGAACTTTGAAAAGAGAGTGCAACAGTAC
>ASV_834
AAAGAAACTAACAAGGATTCCCCCAGTAACGGCGAGTGAAGCGGGAAGAGCTCAAATTTG
AAATCACCTTGGTGAATTGTAGTTTATAGACGCTAGACCATACGAACGAGAATGTACAAG
TTTTTTGGAACAAGACATCATAGAGGGTGATAATCCCGTCTTTGACATTCTGGCGAGTAT
ATGTGGATAGCAGTCGAAGAGTCGGTTTGTTTGGGAATGCAGACCAAAAAGGGAGGTAAA
TACCTTCTAAAGCTAAATATTGGCGAGAGACCGATAGCGAACAAGTACCGTGAGGGAAAG
ATGAAAAGAACTTTGAAAAGAGAGTGCAACAGTAC
>ASV_849
AAAGAAACTAACAAGGATTCCCCTAGTAACGGCGAGTGAAGCGGGAATAGCTCAAATTTG
AAATCTCTCAGGTTCCCTGAGCGAATTGTAATTTCGAGAAACGTTTTCGGGAGCAGCCTG
GGTCAAAGTCCTTTGGAACAAGGTATCATAGAGGGTGAGAATCCCGTCTATGGCTCAGAG
TCTGCTTCCATGTGATACGTTCTCCAAGAGTCGGTTTGTTTGGGAATGCAGACCAAAATG
GGTGGTAAATACCATCTAAAGCTAAATATTGGCGAGAGACCGATAGCGAACAAGTACCGT
GAGGGAAAGATGAAAAGAACTTTGAAAAGAGAGTTAAATAGTAC
>ASV_851
AAAGAAACTAACAAGGATTCCCCCAGTAACGGCGAGTGAAGCGGGAAAAGCTCAAATTTG
AAATCACCTTGGTGAATTGTAGTTTATAGACGCTAGACCATACGAACAAGAATGTACAAG
TTTTTTGGAACAAGACATCATAGAGGGTGATAATCCCGTCTTTGACATTCTGGCGAGTAT
ATGTGGATAGCAGTCGAAGAGTCGGTTTGTTTGGGAATGCAGACCAAAATGGGAGGTAAA
TACCTTCTAAAGCTAAATATTGGCGAGAGACCGATAGCGAACAAGTACCGTGAGGGAAAG
ATGAAAAGAACTTTGAAAAGAGAGTGCAACAGTAC
>ASV_860
AAAGAAACTAACAAGGATTCCCCTAGTAACGGCGAGTGAAGCGGGAATAGCTCAAATTTG
AAATCTCACAGGTTTCCTGTGCGAATTGTAGTTTAGAGAATCGTTTTCTGGGGAGGCCTG
AGTACAAGTTCTCTGGAACGAGGCATCATAGAGGGTGAGAATCCCGTCTTTGACTCAGAG
TCCGCTCCTTTGTGATACGATTTCCAAGAGTCGGTTTGTTTGGGAATGCAGACCAAAATG
GGTGGTAAATACCATCTAAAGCTAAATATTGGCGAGAGACCGATAGCGAACAAGTACCGT
GAGGGAAAGATGAAAAGAACTTTGAAAAGAGAGTTAAACAGTAC
>ASV_875
AAAGAAACTAACAAGGATTCCCCTAGTAACGGCGAGTGAAGCGGGAATAGCTCAAATTTG
AAATCTCTGGCAGCTGTGTCAGCGAATTGTAGTTTAAAGATGCGTCTTCGGAGATGTAGT
GAATTCAAGTTCTTTGGAACAAGACGTCATGGAGGGTGAGAATCCCGTTTATGGTTCATT
ATGTCGACATGTGAGTCGTTTTCTAAGAGTCGGTTTGTTTGGGAATGCAGACCAAAATGG
GTGGTAAATACCATCTAAGGCTAAATATATGCGAGAGACCGATAGCGAACAAGTACCGTG
AGGGAAAGATGAAAAGAACTTTGAAAAGAGAGTTAAAAAGTAC
>ASV_876
AAAGAAAATAACAATGATTCCCCTAGTAACGGCGAGTGAAGCGGGAAGAGCTCAAATTTG
GAATCTCTGCTCAGCAGCGAATTGTAGTTTAGAGATGCGTTTTCGGCTGCAGACGACGTA
CAAGTTCTTTGGAACGAGGCATCATAGAGGGTGAGAATCCCGTCCATGACGTTGTTGCGC
AGCCATGTGATACGTACTCAAAGAGTCGGTTTGTTTGGGAATGCAGACCAAAATGGGTGG
TAAATACCATCTAAGGCTAAATATTGGCGAGAGACCGATAGCGAACAAGTACCGTGAGGG
AAAGATGAAAAGAACTTTGAAAAGAGAGTTAAACAGTAC
>ASV_879
AAAGAAACTAACAAGGATTCCCCCAGTAACGGCGAGTGAAGCGGGAAGAGCTCAAATTTG
AAATCACCTTGGTGAATTGTAGTTTATAGACGCTAGACCATACGAACAAGAATGTACAAG
TTTTTTGGAACAAGACATCATAGAGGGTGATAATCCCGTCTTTGACATTCTGGCGAGTAT
ATGTGGATAGCAGTCGAAGAGTCGGTTTGTTTGGGAATTCAGACCAAAATGGGAGGTAAA
TACCTTCTAAAGCTAAATATTGGCGAGAGACCGATAGCGAACAAGTACCGTGAGGGAAAG
ATGAAAAGAACTTTGAAAAGAGAGTGCAACAGTAC
>ASV_887
AAAGAAACTAACAAGGATTCCCCTAGTAACGGCGAGTGAAGCGGGATGAGCTCAAATTTA
AAATCTCATGGGGTAACCTATGCGAATTGTAGTTTCAAGAAGCGTTTTCGGGGGCAGCCT
GGGTACAAGTTCTTTGGAACAAGACATCATAGAGGGTGAGAATCCCGTTTATGACCCAGA
GTCTGCTTCTATGTGATACGTTTTCAAAGAGTCGGTTTGTTTGGGAATGCAGACCAAAAT
GGGTGGTAAATACCATCTAAAGCTAAATATTGGCGAGAGACCGATAGCGAACAAGTACCG
TGAGGGAAAGATGAAAAGAACTTTGAAAAGAGAGTTAAACAGTAC
>ASV_894
AAAGAAACTAACAAGGATTCCCCTAGTAACGGCGAGTGAAGCGGGAATAGCTCAAATTTG
AAATCTCACAGGTTCCCTGTGCGAATTGTAGTTTAGAGAGTCGTTTTCGGGGGCCGCTTG
AGCACAAGTCCTTTGGAACAGGGCATCATAGAGGGTGAGAATCCCGTCTTTGGTTCAAGA
TGAGTTCCTATGTGATACGATTTCAAAGAGTCGGTTTGTTTGGGAATGCAGACCAAAATG
GGTGGTAAATACCATCTAAAGCTAAATATTGGCGAGAGACCGATAGCGAACAAGTACCGT
GAGGGAAAGATGAAAAGAACTTTGAAAAGAGAGTTAAACAGTAC
>ASV_895
AAAGAAAATAACAATGATTCCCCTAGTAACGGCGAGTGAAGCGGGAAGAGCTCAATTTTG
GAATCTCAGGTGGCAACATCTGCGAATTGTAGTTTAGAGATGCGTTTTCGGCGGCAGCCT
TGGTACAAGTTCTTTGGAACGAGACATCATAGAGGGTGAGAATCCCGTCCATGACCAGGA
GTCTGCTGCTGTGTGATACGCAATCGAAGAGTCGGTTTGTTTGGGAATGCAGACCAAAAC
GGGTGGTAAATACCATCTAAAGCTAAATATTGGCGAGAGACCGATAGCGAACAAGTACCG
TGAGGGAATGATGAAAAGCACTTTGAAAAGAGAGTTAAATAGTAC
>ASV_914
AAAGAAACTAACAAGGATTCCCCTAGTAACGGCGAGTGAAGCGGGAATAGCTCAAATTTG
AAATCTCTGGCAGCTATGTCAGCGAATTGTAGTTTAAAGATGCGTCTTCGGAGATATAGT
GAATTCAAGTTTTTTGGAACAAGACGTCATGGAGGGTGAGAATCCCGTTTATGATTCAAT
ATGTCGACATGTGAGTCGTTTTCTAAGAGTCGGTTTGTTTGGGAATGCAGACCAAAATGG
GTGGTAAATACCATCTAAGGCTAAATATATGCGAGAGACCGATAGCGAACAAGTACCGTG
AGGGAAAGATGAAAAGAACTTTGAAAAGAGAGTTAAAAAGTAC
>ASV_918
AAAGAAACTAACAAGGATTCCCCTAGTAACGGCGAGTGAAGCGGGAACAGCTCAAATTTA
AAATCTCCTCGGAGAATTGTAGTTTAGAGAAGTGTTTTCGAGTGTGGCCCAGGTACAAGT
CCCTTGGAATGGGGCATCATAGAGGGTGAGAATCCCGTCCATGATCTGGTTACCACACCG
CTACGATACACTTTCAAAGAGTCGGGTTGTTTGGGAATGCAGCCCAAAATGGGTGGTATA
TTCCATCTAAAGCTAAATATTGGCGAGAGACCGATAGCGAACAAGTACCGTGAGGGAAAG
ATGAAAAGAACTTTGAAAAGAGAGTTAAATAGTAC
>ASV_920
AAAGAAACTAACAAGGATTCCCCTAGTAACGGCGAGTGAAGCGGGAATAGCTCAAATTTG
AAATCTCTCAGGTTCCCTGAGCGAATTGTAATTTCGAGAAGCGTTTTCGGGAGCAGCCTG
GGTCAAAGTCCTTTGGAACAAGGTATCATAGAGGGTGAGAATCCCGTCTATGGCTCAGAG
TCTGCTTCCATGTGATACGTTCTCCAAGAGTCGGTTTGTTTGGGAATGCAGACCAAAATG
GGTGGTAAATACCATCTAAAGCTAAATATTGGCGAGAGACCGATAGCGAACAAGTACCGT
GAGGGAAAGATGAAAAGAACTTTGAAAAGAGAGTTAAATAGTAC
>ASV_922
AAAGAAACCAACAGGGATTCCCCTAGTAACGGCGAGTGAAGCGGGAAAAGCTCAAATTTA
AAATCTCCTGGTTTTGCCAGGCGAATTGTAGTTTCTAGGAACGTTTTCTGAGGCCATCTG
CGTCCAAGTCCGCTGGAACGCGGCGCCATAGAGGGTGACAGCCCCGTAGGATGCGGGTTT
GGCTTCTTTACGATACGTTTCCGAAGAGTCGCATAGTTTGGGAATGCTGTGCAAAATGGG
TGGTAAATACCATCTAAAGCTAAATACTGGCGAGAGACCGATAGCGAACAAGTACCGTGA
GGGAAAGATGAAAAGAACTTTGAAAAGAGAGTTAAATAGTAC
>ASV_928
AAAGAAACTAACAAGGATTCCCCCAGTAACGGCGAGTGAAGGGGGAAGAGCTCAAATTTG
AAATCACCTTGGTGAATTGTAGTTTATAGACGCTATTTCATACGAACAAGAATGTACAAG
TTTTTTGGAACAAGACATCATAGAGGGTGATAATCCCGTCTTTGACATTCTGGCGAGTAT
ATGTGGATAGCAGTCGAAGAGTCGGTTTGTTTGGGAATGCAGACCAAAATGGGAGGTAAA
TACCTTCTAAAGCTAAATATTGGCGAGAGACCGATAGCGAACAAGTACCGTGAGGGAAAG
ATGAAAAGAACTTTGAAAAGAGAGTGCAACAGTAC
>ASV_943
AAAGAAACTAACAAGGATTCCCCTAGTAACGGCGAGTGAAGCGGGAAAAGCTCAAATTTG
AAATCTCACAGGCTTCCCGTGCGAATTGTAGTTTAAAGAGTCGTTTTCTGGGGCCACTTG
AGCACAAGTTCTTTGGAACAAGGCATCATAGAGGGTGAGAATCCCGTCTTTGGTTCAAGT
TGAGCTTCTGTGTGATACGATCTCAAAGAGTCGGTTTGTTTGGGAATGCAGACCAAAATG
GGTGGTAAATACCATCTAAAGCTAAATATTGGCGAGAGACCGATAGCGAACAAGTACCGT
GAGGGAAAGATGAAAAGAACTTTGAAAAGAGAGTTAAATAGTAC
>ASV_944
AAAGAAACTAACAAGGATTCCCCTAGTAACGGCGAGTGAAGCGGGAACAGCTCAAATTTG
AAATCTCACTGTTACGCAGTGCGAATTGTAGTTTAGAGAAACGTTTTCGGGATAGATTGC
TGGTACAAGTTCTTTGGAACGAGACATCATAGAGGGTGAAAATCCCGTCTTTGACCAGTG
ATTCTATTCTATGTGATACGTTTTCCAAGAGTCGGTTTGTTTGGGAATGCAGACCAAAAT
GGGTGGTAAATATCATCTAAAGCTAAATATTGGCGAGAGACCGATAGCGAACAAGTACCG
TGAGGGAAAGATGAAAAGAACTTTGAAAAGAGAGTTAAATAGTAC
>ASV_956
AAAGAAACTAACAAGGATTCCCCTAGTAACGGCGAGTGAAGCGGGATCAGCTCAAATTTG
AAATCTCATGGGTTCCCCCATGCGAATTGTAGTTTAGAGAAGCGTTTTCGGGGGCAGCTT
GGGCATAAGTTCTTTGGAACGAGACATCATAGAGGGTGAGAATCCCGTGTGTGGTCCAAT
GCCTGTCCCTATGTGATACGTTTTCCAAGAGTCGGTTTGTTTGGGAATGCAGACCAAAAT
GGGTGGTAAATACCATCTAAAGCTAAATATTGGCGAGAGACCGATAGCGAACAAGTACCG
TGAGGGAAAGATGAAAAGAACTTTGAAAAGAGAGTTAAACAGTAC
>ASV_958
AAAGAAACTAACAAGGATTCCCCCAGTAACGGCGAGTGAAGCGGGAAAAGCTCAAATTTG
AAATCACCTTGGTGAATTGTAGTTTATAGACGTTATACCGTACAAACCAGAATGTACAAG
TTTTTTGGAACAAGACATCATAGAGGGTGATAATCCCGTCTTTGACATTCTGGCGAGTAT
ATGTGGATAGCAGTCGAAGAGTCGGTTTGTTTGGGAATGCAGACCAAAATGGGAGGTAAA
TACCTTCTAAAGCTAAATATTGGCGAGAGACCGATAGCGAACAAGTACCGTGAGGGAAAG
ATGAAAAGAACTTTGAAAAGAGAGTGCAACAGTAC
>ASV_968
AAAGAAACTAACAAGGATTCCCCTAGTAACGGCGAGTGAAGCGGGAACAGCTCAAATTTA
AAATCACTTCGGTGAATTGTAGTTTATGAAAAAGTCATGGATGGAGTCCCTGGGTACAAG
TTCTTTGGAACGAGACATCATAGAGGGTGAGAATCCCGTCTTTGATCCAGGTGACTTCAC
ACTATCTTGGCCTTTTTAAGAGTCGGGTTGTTTGGGAATGCAGCCCTAAATTGGAGGTAT
ATTTCTTCTAAAGCTAAATATTGGCGAGAGACCGATAGCGAACAAGTACCGTGAGGGAAA
GATGAAAAGAACTTTGAAAAGAGAGTTAAAAGTAC
>ASV_978
AAAGAAACTAACAAGGATTCCCCTAGTAACGGCGAGTGAAGCGGGAACAGCTCAAATTTG
AAATCTCACAGGTTCCCTGTGCGAATTGTAGTTTAGAGAAGCGTTTTCGGGATTGACCTC
AGTACAAGTTCTTTGGAACGAGGCATCATAGAGGGTGAAAATCCCGTCTTTGACTGAGTG
TTCAATCCTATGTGATACGTTTTCCAAGAGTCGGTTTGTTTGGGAATGCAGACCAAAATG
GGTGGTAAATACCATCTAAAGCTAAATATTGGCGAGAGACCGATAGCGAACAAGTACCGT
GAGGGAAAGATGAAAAGAACTTTGAAAAGAGAGTTAAATAGTAC
>ASV_979
AAAGAAACTAACAAGGATTCCCCTAGTAACGGCGAGTGAAGCGGGAAAAGCTCAAATTTG
AAATCTGACCTCTGGTCCGAATTGTAGTTTAGAGAAGTGTTTTCGGTGAAGAACTAGGCA
CAAGTCCTTTGGAACAAGGTATCATAGAGGGTGACAATCCCGTCTTTGGCCTAGTCTCTG
ATCCATGTGATACACTTTCAAAGAGTCGGATTGTTTGGGAATGCAGTCCAAAATGGGTGG
TAAATACCATCTAAAGCTAAATAACGGCGAGAGACCGATAGCGAACAAGTACCGTGAGGG
AAAGATGAAAAGAACTTTGAAAAGAGAGTTAAACAGTAC
>ASV_987
AAAGAAACTAACAAGGATTCCCCTAGTAACGGCGAGTGAAGAGGGATGAGCTCAACCTGA
AAATCTGGTAGCTTTTAGCTATCCGAACTGTGGGTTAAAGAGACGTTTTCTGACGAGTGT
CTTGGTACAAGTCCCTTGGAATAGGGTATCGGAGAGGGTGAGAATCCCGTCTTTGGCCTT
GACATGAGTCTCTACGAGGCGTTCTCTAAGAGTCGAGTTGTTTGGGAATGCAGCTCAAAA
TGGGTGGTAAATTTCATCTAAAGCTAAATATTGGCAGGAGACCGATAGCGAACAAGTACC
GTGAGGGAAAGATGAAAAGCACTTTGAAAAGAGAGTGAAAAGTAC
>ASV_988
AAAGAAACTAACAAGGATTCCCCTAGTAACGGCGAGTGAAGCGGGAACAGCTCAAATTTG
AAATCTCCCACCAGGGCGAATTGTAGTTTATAGAAGTGTTATCTGGGACAGCTCGGGCAT
AGATCTACTGGAAAGTAGTGTCATAGAGGGTGAGAACCCCGTACTTGGCCCGATGCCTGT
TCCTTTGTGATGCACTCTCAAAGAGTCGAGTTGTTTGGGAATGCAGCTCTAAACGGGTGG
TAAATACCATCTAAAGCTAAATATTGGCGAGAGACCGATAGCGAACAAGTACCGTGAGGG
AAAGATGAAAAGAACTTTGAAAAGAGAGTTAAATAGTAC
>ASV_996
AAAGAAACTAACAAGGATTCCCCTAGTAACGGCGAGTGAAGCGGGAACAGCTCAAATTTG
AAATCTCCTAGGTTTCCTAGGCGAATTGTAGTTTAAAGAAGTGTTTTCGGTTGTAAGCCA
GGCATAAGTCCTTTGGAACAAGGCATCATAGAGGGTGACAATCCCGTCCTTGGTCTGGTC
TTTACTTCCATGTGATACACTTTCAAAGAGTCGGGTTGTTTGGGAATGCAGCCCAAAATG
GGTGGTAAATACCATCTAAAGCTAAATAACGGCGAGAGACCGATAGCGAACAAGTACCGT
GAGGGAAAGATGAAAAGAACTTTGAAAAGAGAGTTAAACAGTAC
>ASV_1003
AAAGAAACCAACAGGGATTCCCCTAGTAACGGCGAGTGAAGCGGGAACAGCTCAATTTTG
GAATCTCACTCTTTCAGAGTGCGAATTGTAGTTTCTAGAGGCGCTTTCGGGGGTAGTCTG
GGTTCAAGTCCGTTGGAACGCGGCATCAAAGAGGGTGAGAATCCCGTATTTGATCCGGAA
CCTACTCCTATGTGATGCGTTTTCAAAGAGTCGGATAGTTTGGGAATGCTGTCCAAAATG
GGTGGTAAATACCATCTAAAGCTAAATAATGGCGAGAGACCGATAGCGAACAAGTACCGT
GAGGGAAAGATGAAAAGAACTTTGAAAAGAGAGTTAAACAGTAC
>ASV_1005
AAAGAAACTAACAAGGATTCCCCTAGTAAAGGCGATTGAAGCGGGAATAGCTCAAATTTG
AAATCTCATAGGTTCCCTATGCGAATTGTAGTTTAGAGAAGCGTTTTCGGGGGCAGCTCA
GGCATAAGTTCTTTGGAACGAGACATCATAGAGGGTGAGAATCCCGTGTGTGGTCTGATG
CCTGCTCCTATGTGATACGTTTTCCAAGAGTCGGTTTGTTTGGGAATGCAGACCAAAATG
GGTGGTAAATACCATCTAAAGCTAAATATTGGCGAGAGACCGATAGCGAACAAGTACCGT
GAGGGAAAGATGAAAAGAACTTTGAAAAGAGAGTTAAACAGTAC
>ASV_1016
AAAGAAACTAACAAGGATTCCCCTAGTAACGGCGAGTGAAGCGGGAATAGCTCAAATTTG
AAATCTCATGTTTTCAACATGCGAATTGTAGTTTAGAGAAATGTTTTCGCGGCCAATCCT
TGGTACAAGTTCTTTGGAACAAGGCATCACAGAGGGTGAAAATCCCGTCTTTGATCAAGG
TATTGGTTGCATGTGATACATTTTCCAAGAGTCGGTTTGTTTGGGAATGCAGACCAAAAT
GGGTGGTAAATACCATCTAAAGCTAAATATTGGCGAGAGACCGATAGCGAACAAGTACCG
TGAGGGAAAGATGAAAAGAACTTTGAAAAGAGAGTTAAATAGTGC
>ASV_1017
AAAGAAACTAACAAGGATTCCCCCAGTAACGGCGAGTGAAGCGGGAAAAGCTCAAATTTG
AAATCACCTTGGTGAATTGTAGTTTATAGACGCTATTTCATACAAACAAGAATGTACAAG
TTTTTTGGAACAAGACATCATAGAGGGTGATAATCCCGTCTTTGACATTCTGGCGAGTAT
ATGTGGATAGCAGTCGAAGAGTCGGTTTGTTTGGGAATGCAGACCAAAATGGGAGGTAAA
TACCTTCTAAAGCTAAATATTGGCGAGAGACCGATAGCGAACAAGTACCGTGAGGGAAAG
ATGAAAAGAACTTTGAAAAGAGAGTGCAACAGTAC
>ASV_1019
AAAGAAACTAACAAGGATTCCCCTAGTAACGGCGAGTGAAGCGGGAATAGCTCAAATTTT
AAATCTCTCTGGTTAGCCAGTGCGAATTGTAGTTTAAAGAAGTGTTTTCTGTGGGGTGGC
CAGGGTCAATTTCTTTGGGATAAGGAATCATAGAAGGTGAGAATCCTGTATGTGCTCTGG
TTTAACCCTCTTTGTGATACATTTTCAAAGAGTCGGGTTGTTTGGGAATGCAGCCCAAAA
TGGGTGGTAAATACCATCTAAAGCTAAATATTGGCGAGAGACCGATAGCGAACAAGTACC
GTGAGGGAAAGATGAAAAGAACTTTGAAAAGAGAGTTAAAAGTAC
>ASV_1020
AAAGAAACTAACAAGGATTCCCCTAGTAACGGCGAGTGAAGCGGGAATAGCTCAAATTTG
AAATCTCACTTCGGTGCGAATTGTAGTTTAGAGAAGCGTTTTCGGTGCTAAGGCTACGGT
ACAAGTTCTTTGGAACAAGGCATCATAGAGGGTGAAAATCCCGTCTCTGACCGTAGCTCT
TACGCCATATGATACGTTTTCCAAGAGTCGGTTTGTTTGGGAATGCAGACCAAAATGGGA
GGTAAATACCTTCTAAAGCTAAATATTGGCGAGAGACCGATAGCGAACAAGTACCGTGAG
GGAAAGATGAAAAGAACTTTGAAAAGAGAGTTAAACAGTAC
>ASV_1029
AAAGAAACTAACAAGGATTCCCCTAGTAACGGCGAGTGAAGCGGGAACAGCTCAAATTTG
AAATCTCACAGGTCTCCTGTGCGAATTGTAGTTTAAAGAAACTTTTTCGGAGGTACACCA
AGTCTAAGTCCTTTGGAACGAGGCATCATAGAGGGTGAGAATCCCGTCTTTGATTTGGAC
TGTACTTCTATGTGATAAGTTTTCTAAGAGTCGGGTTGTTTGGGAATGCAGCCCAAAATG
GGTGGTATATATCATCTAAAGCTAAATATTGGCGAGAGACCGATAGCGAACAAGTACCGT
GAGGGAAAGATGAAAAGAACTTTGAAAAGAGAGTTAAATAGTAC
>ASV_1040
AAAGAAACTAACAAGGATTCCCCTAGTAACGGCGAGTGAAGCGGGAAGAGCTCAAATTTG
AAATCTCTTGGGGTTCCCTCAAGCGAATTGTAGTTTCAAGAAGTGTTTTCGGGTAGCGGC
CAGGTGTAAGTTCCTTGGAACAGGACGTCATAGAGGGTGAGAACCCCGTCTTCCACTTGG
TTTGCTGCCTGTGCGATACACTTTCAATGAGTCAGGTTGTTTGGGAATGCAGCCTAAAAT
GGGTGGTAAATACCATCTAAAGCTAAATATTGGCGAGAGACCGATAGCGAACAAGTACCG
TGAGGGAAAGATGAAAAGAACTTTGAAAAGAGAGTTAAATAGTAC
>ASV_1049
AAAGAAACTAACAAGGATTCCCTCAGTAACGGCGAGTGAAGCGGGAAGAGCTCAAATTTG
GAATCACGGCAGTTTCTGTTGTGAATTGTAATTTCAAGACATGTGGGAATGTGAAGGGTT
GTGTTCAAGTCTCCTGGAATGGAGCACCACAGAGGGTGACAGTCCCGTCTGGACACGACC
TGACATAAATCTCTAATGTCGACGAGTCGAGTTGCTTGGGAATGCAGCTCAAATGGGTGG
TAAATTCCATCCAAGGCTAAATATTGGCAAGAGACCGATAGCGAACAAGTACCGTGAGGG
AAAGATGAAAAGCACCTTGAAAAGGGAGTTAAATAGCAC
>ASV_1051
AAAGAAACTAACAAGGATTCCCCTAGTAACGGCGAGTGAAGCGGGAATAGCTCAAATTTG
AAATCTCTGGCAGCTATGTCAGCGAATTGTAGTTTAAAGATGCGTCTTCGGAGATATAGT
GAATTCAAGTTCTTTGGAACAAGACGTCATGGAGGGTGAGAATCCCGTTTATAATTCAAT
ATGTCGACATGTGAGTCGTTTTCTAAGAGTCGGTTTGTTTGGGAATGCAGACCAAAATGG
GTGGTAAATACCATCTAAGGCTAAATATATGCGAGAGACCGATAGCGAACAAGTACCGTG
AGGGAAAGATGAAAAGAACTTTGAAAAGAGAGTTAAAAAGTAC
>ASV_1060
AAAGAAACTAACAAGGATTCCCCTAGTAACGGCGAGTGAAGCGGGAACAGCTCAAATTTG
AAATCTCACAGGTTCCCTGTGCGAATTGTAGTTTAGAGAAGCGTTTTCGGGATTGACCTC
AGTACAAGTTCTTTGGAACGAGGCATCATAGAGGGTGAAAATCCCGTCTTAGACTGAGTG
TTCAATCCTATGTGATACGTTTTCCAAGAGTCGGTTTGTTTGGGAATGCAGACCAAAATG
GGTGGTAAATACCATCTAAAGCTAAATATTGGCGAGAGACCGATAGCGAACAAGTACCGT
GAGGGAAAGATGAAAAGAACTTTGAAAAGAGAGTTAAATAGTAC
>ASV_1062
AAAGAAACTAACAAGGATTCCCCTAGTAACGGCGAGTGAAGCGGGAAAAGCTCAAATTTA
AAATCTCCTCGGAGAATTGTAGTTTATGGAAGCGTTCTCGACAGGAACGTGGGCACAAGT
TCTTTGGAACAGGACATCACAGAGGGTGAGAATCCCGTCTTTGGCCCACGGTTACTGCAT
ATGAGGCGTCTTTCAAGAGTCGGGTTGTTTGGGATTGCAGCCCAAAGTGGGTGGTATATT
CCATCTAAAGCTAAATACAGGCGAGAGACCGATAGCAAACAAGTACCGTGAGGGAAAGAT
GAAAAGCACTCTGAAGAGAGAGTCAAAAGTAC
>ASV_1065
AAAGAAACTAACAAGGATTCCCTAAGTAGCGGCGAGTGAAAGGGGAACAGCTCAAATTTG
AAATCGGGCCTATGGTCGGACTTGTATTCTATAGGAAAAACGCGTCCTGTCTAATGCTGC
ATTAAGATTCCTTGAATGGAACACCAAAGAAGGTGACAGTCCTTTGAATGCAGCCTTTTT
CAATTCGTTTTCTCCAACGAGTCGGGTTGTTTTGGATTGCAACCCAAAGCTGGTGGTAAA
TTTCATCAAAGGCTAAATATTGGCAAGAGACCGATAGCAAACAAGTACCGTGAGGGAAAG
ATGAAAAGAACTTTGAAAAGGGAGTTCAATGAGTGC
>ASV_1075
AAAGAAACTAACAAGGATGCCCCTAGTAACGGCGAGTGAAGCGGGAAAAGCTCAAATTTG
AAATCTCACAGGCTTCCTGTGCGAATTGTAGTTTAAAGAGTCGTTTTCTGGGGCCACTTG
AGCACAAGTTCTTTGGAACAAGGCATCATAGAGGGTGAGAATCCCGTCTTTGGTTCAAGT
TGAGCTTCTGTGTGATACGATCTCAAAGAGTCGGTTTGTTTGGGAATGCAGACCAAAATG
GGTGGTAAATACCATCTAAAGCTAAATATTGGCGAGAGACCGATAGCGAACAAGTACCGT
GAGGGAAAGATGAAAAGAACTTTGAAAAGAGAGTTAAATAGTAC
>ASV_1078
AAAGAAACTAACAAGGATTCCCCTAGTAACGGCGAGTGAAGCGGGAATAGCTCAAATTTG
AAATCTCTGGCAGCTATGTCAGCGAATTGTAGTTTAAAGATCCGTCTTCGGAGATGTAGT
GAATTCAAGTTCTTTGGAACAAGACGTCATGGAGGGTGAGAATCCCGTTTATGATTCATT
ATGTCGACATGTGAGTCGTTTTCTAAGAGTCGGTTTGTTTGGGAATGCAGACCAAAATGG
GTGGTAAATACCATCTAAGGCTAAATATATGCGAGAGACCGATAGCGAACAAGTACCGTG
AGGGAAAGATGAAAAGAACTTTGAAAAGAGAGTTAAAAAGTAC
>ASV_1085
AAAGAAACTAACAAGGATTCCCCTAGTAACGGCGAGTGAAGCGGGAACAGCTCAAATTTG
AAATCTCACTTTTTAAGTGCGAATTGTAGTTTAGAGAAACGTTTTCGGGGTCGACTGTCA
GTACAAGTTCATTGGAACGTGACATCATAGAGGGTGAAAATCCCGTCTTTGACTGATAGT
TTGATTCTATGTGATACGTTTTCCAAGAGTCGGTTTGTTTGGGAATGCAGACCAAAATGG
GTGGTAAATACCATCTAAAGCTAAATATTGGCGAGAGACCGATAGCGAACAAGTACCGTG
AGGGAAAGATGAAAAGAACTTTGAAAAGAGAGTTAAACAGTAC
>ASV_1090
AAAGAAACTAACAAGGATTCCCCTAGTAACGGCGAGTGAAGCGGGAATAGCTCAATTTTG
AAATCTCTGGCAGCTATGTCAGCGAATTGTAGTTTAAAGATGCGTCTTCGGAGATATAGT
GAATTCAAGTTCTTTGGAACAAGACGTCATGGAGGGTGAGAATCCCGTTTATGATTCAAT
ATGTCGACATGTGAGTCGATTTCTAAGAGTCGGTTTGTTTGGGAATGCAGACCAAAATGG
GTGGTAAATACCATCTAAGGCTAAATATATGCGAGAGACCGATAGCGAACAAGTACCGTG
AGGGAAAGATGAAAAGAACTTTGAAAAGAGAGTTAAAAAGTAC
>ASV_1116
AAAGAAACTAACAAGGATTCCCCTAGTAACGGCGAGTGAAGCGGGAATAGCTCAAATTTG
AAATCTCTGGCAGCTATGTCAGCGAATTGTAGTTTAAAGATGCGTCTTCGGAGATGTAGT
GAATTCAAGTTCTTTGGAACAAGACGTCATGGAGGGTGAGAATCCCGTTTATGATTCATT
ATGTCGACGTGTGAGTCGTTTTCTAAGAGTCGGTTTGTTTGGGAATGCAGACCAAAATGG
GTGGTAAATACCATCTAAGGCTAAATATATGCGGGAGACCGATAGCGAACAAGTACCGTG
AGGGAAAGATGAAAAGAACTTTGAAAAGAGAGTTAAAAAGTAC
>ASV_1135
AAAGAAACTAACAAGGATTCCCCTAGTAACGGCGAGTGAAGCGGGAAAAGCTCAAATTTG
AAATCTCATAGGTCTTACCTGTGCGAATTGTAGTTTATAGAAGCGTTTTCGGGGGCGGCT
TGGATATAAGTCCTTTGGAAAGAGGCATCATAGAGGGTGATAATCCCGTAAATGGTCCAA
TGTCCGCTCCTATGTGATGCGTTCTCAAAGAGTCAGGTAGTTTGGGATTGCTGCCTAAAA
TGGGTGGTAAATACCATCTAAAGCTAAATATTGGCGAGAGACCGATAGCGAACAAGTACC
GTGAGGGAAAGATGAAAAGAACTTTGAAAAGAGAGTTAAACAGTAC
>ASV_1142
AAAGAAACTAACAAGGATTCCCTCAGTAACGGCGAGTGAAGCGGGAACAGCTCAAATTTA
AAATCTCTCTGAGAATTGTAGTTTATGAAAGCGTTATCGAAAAAGACCCGGGTACAAGTT
CTTTGGAACAAGACATCATAGAGGGTGAGAATCCCGTCTTTGATCCAGTAATCTTTTCAA
TATGATGCGTCTTTTACGAGTCGGGTTGTTTGGGAATGCAGCCCAAAATTGGTGGTATAT
TTCATCTAAAGCTAAATATTGGCGAGAGACCGATAGCGAACAAGTACCGTGAGGGAAAGA
TGAAAAGAACTTTGAAAAGAGAGTTAAAAGTAC
>ASV_1145
AAAGAAACTAACAAGGATTCCCCCAGTAACGGCGAGTGAAGCGGGAAGAGCTCAAATTTG
AAATCACTTTGGTGAATTGTAGTTTATAGACGTTATACCGTACAAACTAGAATGTACAAG
TTTTTTGGAACAAGACATCATAGAGGGTGATAATCCCGTCTTTGACATTCTGGCGAGTAT
ATGTGGATAGCAGTCGAAGAGTCGGTTTGTTTGGGAATGCAGACCAAAATGGGAGGTAAA
TACCTTCTAAAGCTAAATATTGGCGAGAGACCGATAGCGAACAAGTACCGTGAGGGAAAG
ATGAAAAGAACTTTGAAAAGAGAGTGCAACAGTAC
>ASV_1160
AAAGAAACTAACAAGGATTCCCCTAGTAACGGCGAGTGAAGCGGGAAAAGCTCAAATTTG
AAATCTCCCTTCGGGGCGAATTGTAGTTTAGAGAAACGTTTTCGACGTAGGCTGTTGGTA
CAAGTTCATTGGAACATGACATCATAGAGGGTGAAAATCCCGTCTTTGACCAATAGCTGA
AATCATATGATACGTTTTCCAAGAGTCGGTTTGTTTGGGAATGCAGACCAAAATGGGTGG
TAAATACCATCTAAAGCTAAATATTGGCGAGAGACCGATAGCGAACAAGTACCGTGAGGG
AAAGATGAAAAGAACTTTGAAAAGAGAGTTAAACAGTAC
>ASV_1175
AAAGAAAATAACAATGATTCCCCTAGTAACGGCGAGTGAAGCGGGAACAGCTCAATTTTG
AAATCTCAGGTTGCAAAGCCTGCGAATTGTAGTTTAGAGATGCGTTTTCGGTGGCGGCTT
GGGTACAAGTTCTTTGGAACGAGACATCATAGAGGGTGAGAATCCCGTCCATGACCCTTT
GTCCGCTACTTTGTGATACGTACTCGAAGAGTCGGTTTGTTTGGGAATGCAGACCAAAAT
GGGTGGTAAATACCATCTAAAGCTAAATATTGGCGAGAGACCGATAGCGAACAAGTACCG
TGAGGGAAAGATGAAAAGAACTTTGAAAAGAGAGTTAAATAGTGC
>ASV_1179
AAAGAAACTAACAAGGATTCCCCCAGTAACGGCGAGTGAAGCGGGAGGAGCTCAAATTTG
GAATCACGGCAGTTTCTGTTGTGAATTGTAATTTCAAGACATGTGGGAATGTGAAGGGTT
GTGTTCAAGTCTCCTGAAATGGAGCACCACAGAGGGTGACAGTCCCGTCTGGACACGATC
TGACATGAATCTCTAATGTCGACGAGTCGAGTTGCTTGGGAATGCAGCTCAAATGGGTGG
TAAATTCCATCCAAGGCTAAATATTGGCAAGAGACCGATAGCGAACAAGTACCGTGAGGG
AAAGATGAAAAGCACCTTGAAAAGGGAGTTAAATAGCAC
>ASV_1183
AAAGAAACTAACAAGGATTCCCCTAGTAACGGCGAGTGAAGCGGGATCAGCTCAAATTTG
AAATCTCACTGATTTATTAGTGCGAATTGTAGTTTAAAGAAGTATTTTCGGAGGCAAAGC
AGGTAAAAGTCCTTTGGAAAAAGGCATCATAGAGGGTGAGAATCCCGTCTTTGATCTGTA
CCTTGTCTCCATGTGATATACCTTCAAAGAGTCGGGTTGTTTGGGAATGCAGCCCAAAAT
GGGTGGTAAATACCATCTAAAGCTAAATATTGGCGAGAGACCGATAGCGAACAAGTACCG
TGAGGGAAAGATGAAAAGAACTTTGAAAAGAGAGTTAAATAGTAC
>ASV_1190
AAAGAAACTAACAAGGATTCCCCTAGTAACGGCGAGTGAAGCGGGAACAGCTCAAATTTG
AAATCTCCTTCGGGCGAATTGTAGTTTAGAGAAGCGTTTTCTGTTCGGCAGATAGGTACA
AGTTCATTGGAACATGACATCATAGAGGGTGAAAATCCCGTCTTTGACCTATCTAATGAC
TATGTGATACGTTTTCCAAGAGTCGGTTTGTTTGGGAATGCAGACCAAAATGGGAGGTAA
ATACCTTCTAAAGCTAAATATTGGCGAGAGACCGATAGCGAACAAGTACCGTGAGGGAAA
GATGAAAAGAACTTTGAAAAGAGAGTTAAACAGTAC
>ASV_1197
AAAGAAACCAACAGGGATTCCCTTAGTAACGGCGAGTGAAGCGGGAACAGCTCAATTTTG
AAATCTCACTCTTTCAGAGTGCGAATTGTAGTTTCTAGAAGCACTTTCGGAGGCAGCCTG
GGTTTAAGTCCGTTGGAACGCGGCATCAAAGAGGGTGAGAATCCCGTTTTTGATCCAGAG
TCTGTTTCTGTGTGATGTGTTTTCAAAGAGTCGGATAGTTTGGGAATGCTGTCCAAAATG
GGTGGTAAATACCATCTAAAGCTAAATAATGGCGAGAGACCGATAGCGACCAAGTACCGT
GAGGGAAAGATGAAAATAACTTTGAAAAGAGAGTTAAACAGTAC
>ASV_1199
AAAGAAACTAACAAGGATTCCCCTAGTAATGGCGAATGAAGCGGGAACAGCTCAAATTTA
AAATCTCTTAGGAGAATTGTAGTTTGTAGAGGTGCTTTCGTTGGCAGCCTAGGTATAAGT
CCCTTGGAACAGGGCATCATAGAGGGTGAGAATCCCGTCTTTGATCTAGGTACTGCCACA
ATGTGATGCACTCTCAAAGAGTCGGGTTGTTTGGGAATGCAGCCCAAAGTGGGTGGTATA
TTCCATCTAAAGCTAAATATTGGCGAGAGACCGATAGCGAACAAGTACCGTGAGGGAAAG
ATGAAAAGAACTTTGAAAAGAGAGTTAAATAGTAC
>ASV_1205
AAAGAAACTAACAAGGATTCCCCCAGTAACGGCGAGTGAAGCGGGAAAAGCTCAAATTTG
AAATCACCTTGGTGAATTGTAGTTTATAGACGTTATACCATACAAACCAGAATGTACAAG
TTTTTTGGAACAAGACATCATAGAGGGTGATAATCCCGTCTTTGACATTCTGGCGAGTAT
ATGTGGATAGCAGTCGAAGAGTCGGTTTGTTTGGGAATGCAGACCAAAATGGGAGGTAAA
TACCTTCTAAAGCTAAATATTGGCGAGAGACCGATAGCGAACAAGTACCGTGAGGGAAAG
ATGAAAAGAACTTTGAAAAGAGAGTGCAACAGTAC
>ASV_1210
AAAGAAACTAACAAGGATTCCCCTAGTAACGGCGAGTGAAGCGGGAACAGCTCAAATTTG
AAATCTCATAGGCAACTGTGCGAATTGTAGTTTATAGAAATGTTTTCGGGGGCAGTCCTG
GCAAAAGTCCTTTGGAACAGGGCGTCATAGAGGGTGAGAACCCCGTCTTTGGCTAGGATA
CTGCTTCTATGTGATACATTTTCTAAGAGTCGGGTTGTTTGGGAATGCAGCCCAAAATGG
GTGGTAAATACCATCTAAAGCTAAATATTGGCGAGAGACCGATAGCGAACAAGTACCGTG
AGGGAAAGATGAAAAGAACTTTGAAAAGAGAGTTAAATAGTAC
>ASV_1213
AAAGAAACTAACAAGGATTCCCCTAGTAACGGCGAGTGAAGCGGGAATAGCTCAAATTTG
AAATCTCTGGCACCTATGTCAGCGAATTGTAGTTTAAAGATGCGTCTTCGGAGATGTAGT
GAATTCAAGTTCTTTGGAACAAGACGTCATGGAGGGTGAGAATCCCGTTTATGATTCATT
ATGTCGACATGTGAGTCGTTTTCTAAGAGTCGGTTTGTTTGGGAATGCAGACCAAAATGG
GTGGTAAATACCATCTAAGGCTAAATATATGCGAGAGACCGATAGCGAACAAGTACCGTG
AGGGAAAGATGAAAAGAACTTTGAAAAAAGAGTTAAAAAGTAC
>ASV_1214
AAAGAAACTAACAAGGATTCCCCCAGTAACGGCGAGTGAAGCGGGAAGAGCTCAAATTTG
GAATCACAGCAGTTTCTGTTGTGAATTGTAATTTCAAGACATGTGGGAATGTGAAGGGTC
GTGTTCAAGTCTCCTGGAATGGAGCACCACAGAGGGTGACAGTCCCGTCTGGACACGACC
TGACATGAATCTCTAATGTCGACGAGTCGAGTTGCTTGGGAATGCAGCTCAAATGGGAGG
TAAATTCCATCCAAGGCTAAATATTGGCAAGAGACCGATAGCGAACAAGTACCGTGAGGG
AAAGATGAAAAGCACCTTGAAAAGGGAGTTAAATAGCAC
>ASV_1216
AAAGAAACCAACAGGGATTCCCCTAGTAACGGCGAGTGAAGCGGGAAAAGCTCAAATTTA
AAATCTCCTAGTTTTGCTAGGCGAATTGTAGTTTCTAGAAGCGTTTTCTGGGATAACTTG
GGTCCAAGTCCGCTGGAATGCGGTGCCATAGAGGGTGAGAGCCCCGTTGGATCCTGTGTT
TATTCCTGTACGATACGTTTTCAAAGAGTCGCATAGTTTGGGAATGCTGTGCAAAATGGG
TGGTAAATACCATCTAAAGCTAAATATTGGCGAGAGACCGATAGCGAACAAGTACCGTGA
GGGAAAGATGAAAAGAACTTTGAAAAGAGAGTTAAACAGTAC
>ASV_1225
AAAGAAACTAACAAGGATTCCCCTAGTAACGGCGAGTGAAGCGGGAAAAGCTCAAATTTG
AAATCACACAGGGTTTCCTGTGCGAATTGTAGTTTATAGAAGCGCTTTCGGGGGCGGCTT
GGATATAAGTCCTTTGGAAAGAGGCATCATAGAGGGTGATAATCCCGTAAATGGTCCAAT
GTCCGCTCCTATGTGATGCGTTCTCAAAGAGTCAGGTAGTTTGGGATTGCTGCCTAAAAT
GGGTGGTAAATACCATCTAAAGCTAAATATTGGCGAGAGACCGATAGCGAACAAGTACCG
TGAGGGAAAGATGAAAAGAACTTTGAAAAGAGAGTTAAACAGTAC
>ASV_1246
AAAGAAACTAACAAGGATTCCCTTAGTAACGGCGAGTGAAGCGGGAAGAGCTCAAATTTG
AAATCTCATACTTTCAGTATGCGAATTGTAGTTTCAAGAAATGTTTTCGGGACACTGTTT
TGATCAAATCCTTCTGGAACGAAGCGCCAAAGAGGGTGACAGCCCCGTTTATGATCATGA
CAAGGTTTCATGTGAGGCATTTTCAAAGAGTCGGGTTGTTTGGGATTGCAGCCCTAAATG
GGAGGTAAATACCTTCTAAAGCTAAATATGGGTGAGAAACCGATAGCGAACAAGTACCGT
GAGGGAAAGATGAAAAGAACTTTGAAAAGAGAGTTAAACAGTAC
>ASV_1256
AAAGAAACTAACAAGGATTCCCTTAGTAACGGCGAGTGAAGCGGGAAGAGCTCAAATTTG
AAATCTCACCTTTGGTGCGAATTGTAGTTTAGAGAAACGTTTTCGGGCTTGACAGTAGGT
ACAAGTTCATTGGAACATGACATCATAGAGGGTGATAATCCCGTCTTTGACCTATTGTTC
AAGTCCATATGATACGTTTTCCAAGAGTCGGATTGTTTGGGAATGCAGTCCAAAATGGGT
GGTAAATACCATCTAAAGCTAAATATTGGCGAGAGACCGATAGCGAACAAGTACCGTGAG
GGAAAGATGAAAAGAACTTTGAAAAGAGAGTTAAACAGTAC
>ASV_1257
AAAGAAACTAACAAGGATTCCCCTAGTAACGGCGAGTGAAGCGGGAACAGCTCAAATTTG
AAATCTCATGGTCTTCCAGACTATGCGAGTTGTAGTTTAGAGAAACGTTTTCGGAACAAG
GCTAAGCGTAAGTTCTTTGGAACGAGACATCACAGAGGGTGAGAATCCCGTATGTCGTTT
AGCGTTTTTTGTTTCATGTGATACGTTTTCCAAGAGTCGGTTTGTTTGGGAATGCAGACC
TAAATGGGTGGTAAATACCATCTAAAGCTAAATATTGGCGAGAGACCGATAGCGAACAAG
TACCGTGAGGGAAAGATGAAAAGAACTTTGAAAAGAGAGTTAAACAGTAC
>ASV_1265
AAAGAAAATAACAATGATTCCCCTAGTAACGGCGAGTGAAGCGGGAACAGCTCAATTTTG
AAATCTCAGGTTGCAAAGCCTGCGAATTGTAGTTTAGCGATGCGTTTTCGGTGGCGGCTT
GGGTACAAGTTCTTTGGAACGAGACATCATAGAGGGTGAGAATCCCGTCCATGACCCTCT
GTCCGCTACTATGTGATACGTACTCCAAGAGTCGGTTTGTTTGGGAATGCAGACCAAAAT
GGGTGGTAAATACCATCTAAAGCTAAATATTGGCGAGAGACCGATAGCGAACAAGTACCG
TGAGGGAAAGATGAAAAGAACTTTGAAAAGAGAGTTAAATAGTGC
>ASV_1269
AAAGAAACTAACAAGGATTCCCCTAGTAACGGCGAGTGAAGCGGGAATAGCTCAAATTTG
AAATCTCCTTCGGGCGAATTGTAGTTTAGAGAAGCGTTTTCTGTTGGCGGATAGGTACAA
GTTCTTTGGAACAAGACATCATAGAGGGTGAAAATCCCGTCTTTGACCTATCTTAAGACT
ATGTGATACGTTTTCCAAGAGTCGGTTTGTTTGGGAATGCAGACCAAAATGGGAGGTAAA
TACCTTCTAAAGCTAAATATTGGCGAGAGACCGATAGCGAACAAGTACCGTGAGGGAAAG
ATGAAAAGAACTTTGAAAAGAGAGTTAAACAGTAC
>ASV_1270
AAAGAAACTAACAAGGATTCCCTCAGTAACGGCGAGTGAAGCGGGAAGAGCTCAAATTTG
AAATCTCACTGGCTTCCAGTGCGAATTGTAGTTTAAAGAAATGTTTTCGGGGGTGAGCTA
GGCATAAGTCCTCTGGAACGGGGCATCATAGAGGGTGACAATCCCGTCTTTGGCCTAGTC
TTCGCTCCTATGTGATACATTTTCAAAGAGTCAGGTTGTTTGGGAATGCAGCCTAAAATG
GGTGGTAAATACCATCTAAAGCTAAATAACGGCGAGAGACCGATAGCGAACAAGTACCGT
GAGGGAAAGATGAAAAGAACTTTGAAAAGAGAGTTAAACAGTAC
>ASV_1274
AAAGAAACTAACAAGGATTCCCCTAGTAACGGCGAGTGAAGCGGGAATAGCTCAAATTTG
AAATCTCTGGCAACTATGTCAGCGAATTGTAGTTTAAAGATGCGTCTTCGGAGATATAGT
GAATTCAAGTTCTTTGGAACAAGACGTCATGGAGGGTGAGAATCCCGTTTATGATTCAAT
ATGTCGACATGTGAGTCGTTTTCTAAGAGTCGGTTTGTTTGGGAATGCAGACCAAAATGG
GTGGTAAATACCATCTAAGGCTAAATATATGCGAGAGACCGATAGCGAACAAGTACCGTG
AGGGAAAGATGAAAAGAACTTTGAAAAGAGAGTTAAAAAGTAC
>ASV_1275
AAAGAAACTAACAAGGATTCCCCTAGTAACGGCGAGTGAAGAGGGAGAAGCTCAACTTGA
AAATCTGGCACCTTTGGTGTCCGAACTGTGGGTTGAAGAGGCGTTTTCTGACAAGAGCAT
TGGTACAAATCCATTGGAATATGGTATCGGAGAGGGTGAGAATCCCGTCTTTGGCCTTTG
CTTGAGTCTCTATGAGGCGTTCTCTAAGAGTCGGGTTGTTTGGGAATGCAGCTCAAATTG
GGTGGTAAATTTCATCTAAGGCTAAATACTGGCAGGAGACCGATAGCGAACAAGTACCGT
GAGGGAAAGATGAAAAGCACTTTGAAAAGAGAGTAAAAAGTAC
>ASV_1277
AAAGAAACCAACAGGGATTCCCCTAGTAACGGCGAGTGAAGCGGGAAAAGCTCAATTTTG
AAATATCATCCTTTCAGGGTGCGAATTGTAGTTTCTAGAAGCACTTTCGGAGTCAGCCTG
GGTTTAAGTCCGTTGGAATGCGGCATCAAAGAGGGTGAGAATCCCGTTTTTGATCCAGAG
TCTGATTCTGTGTGATGTGTTTTCGAAGAGTCGGATAGTTTGGGAATGCTGTCCAAAATG
GGTGGTAAATACCATCTAAAGCTAAATACTGGTGAGAGACCGATAGCGAACAAGTACCGT
GAGGGAAAGATGAAAAGAACTTTGAAAAGAGAGTTAAACAGTAC
>ASV_1288
AAAGAAACTAACAAGGATTCCCCTAGTAACGGCGAGTGAAGCGGGAACAGCTCAAATTTG
AAATCTCACTTCGGTGCGAATTGTAGTTTAGAGAAGCGTTTTCGGATCTAGTCTTTGGTA
CAAGTTCTTTGGAACAAGGCATCACAGAGGGTGAAAATCCCGTCTTTGATCAAGGTACTA
GATCCATATGATACGTTTTCCAAGAGTCGGTTTGTTTGGGAATGCAGACCAAAATGGGTG
GTAAATACCATCTAAAGCTAAATATTGGCGAGAGACCGATAGCGAACAAGTACCGTGAGG
GAAAGATGAAAAGAACTTTGAAAAGAGAGTTAAACAGTAC
>ASV_1296
AAAGAAACTAACAAGGATTCCCCTAGTAACGGCGAGTGAAGCGGGAAGAGCTCAAATTTG
AAATCTCACGGGGTTCCCCTGTGCGAATTGTAGTTTAAAGAAGTGTTTTCGGAAGTGGGC
TAGGCAAAAGTTCTTTGGAACAGGACATCATAGAGGGTGACAATCCCGTCTTTGGTCTAA
CCTTCCACTTCCATGCGATACACTTTCAAAGAGTCGGTTTGTTTGGGAATGCAGACCAAA
ATGGGTGGTAAATACCATCTAAAGCTAAATAATGGCGAGAGACCGATAGCGAACAAGTAC
CGTGAGGGAAAGATGAAAAGAACTTTGAAAAGAGAGTTAAACAGTAC
>ASV_1299
AAAGAAACCAACAGGGATTCCCCCAGTAACGGCGAGTGAAGCGGGAACAGCTCAAATTTA
AAATCGCAAGAATTGTAGTTTTACCAAGTCTTTTTTTACAGCCTAGTCGGCAAGGTTCTC
TGGAACGAGACATCACAGAGGGTGAGAATCCCGTGTGGCGAGGCGGCTTTGTGCAAGAGA
CATTGGACGAGTCGGTTTGTTTGGGAATGCAGACCAAAAGGGGTGGTAAATACCATCTAA
AGCTAAATAGTGGCGAGAGACCGATAGCGAACAAGTACCGTGAGGGAAAGATGAAAAGAA
CTTTGAAAAGAGAGTTAAAGAGTAC
>ASV_1302
AAAGAAACTAACAAGGATTCCCCTAGTAACGGCGAGTGAAGCGGGAACAGCTCAAATTTG
AAATCTCCTTCGGGCGAATGGTAGTTTAGAGAAGCGTTTTCTGTTGGACGGTTGGTACAA
GTTCTTTGGAACAAGACATCATAGAGGGTGAAAATCCCGTCTTTGACCAATCGAAAGGCT
TTGTGATACGTTTTCCAAGAGTCGGTTTGTTTGGGAATGCAGACCAAAATGGGAGGTAAA
TACCTTCTAAAGCTAAATATTGGCGAGAGACCGATAGCGAACAAGTACCGTGAGGGAAAG
ATGAAAAGAACTTTGAAAAGAGAGTTAAACAGTAC
>ASV_1303
AAAGAAACTAACAAGGATTCCCCTAGTAACGGCGAGTGAAGCGGGATGAGCTCAAATTTG
AAATCTCATAGGTTCCCTATGCGAATTGTAGTTTCGAGAAGCGTTTTCGGAGATGGCCCT
GGTACAAGTTCTTTGGAACGAGACATCATAGAGGGTGAAAATCCCGTCCATGACCAGGAG
TCCAGCTCTATGTGATACGTTTTCTAAGAGTCGGTTTGTTTGGGAATGCAGACCAAAATG
GGTGGTAAATACCATCTAAAGCTAAATATTGGCGAGAGACCGATAGCGAACAAGTACCGT
GAGGGAAAGATGAAAAGAACTTTGAAAAGAGAGTTAAATAGTAC
>ASV_1312
AAAGAAAATAACAATGATTCCCCTAGTAACGGCGAGTGAAGCGGGAACAGCTCAATTTTG
AAATCTAAGGTGGCAACACCTTCGAATTGTAGTTTAGAGATGCGTTTTCGGTGGCAGCCT
TGGTACAAGTTCTTTGGAACGAGACATCATAGAGGGTGAGAATCCCGTCCATGACCAGGT
GTCTGCTACTATGTGATACGTACTCGAAGAGTCGGTTTGTTTGGGAATGCAGACCAAAAT
GGGTGGTAAATACCATCTAAAGCTAAATATTGGCGAGAGACCGATAGCGAACAAGTACCG
TGAGGGAAAGATGAAAAGAACTTTGAAAAGAGAGTTAAATAGTAC
>ASV_1319
AAAGAAACTAACAAGGATTCCCCTAGTAACGGCGAGTGAAGCGGGAATAGCTCAAATTTG
AAATCTCACAGTTTACTGTGCGAATTGTAGTTTAAAGAATCGTTTTCTGGGGTGGCCTGG
GCACAAGTTCTCTGGAACGAGGCATCATAGAGGGTGAGAATCCCGTCTTTGGTTCAGTGT
CCGCTCCTTTGTGATACGATTTCGAAGAGTCGGTTTGTTTGGGAATGCAGACCAAAATGG
GTGGTAAATACCATCTAAAGCTAAATATTGGCGAGAGACCGATAGCGAACAAGTACCGTG
AGGGAAAGATGAAAAGAACTTTGAAAAGAGAGTTAAATAGTAC
>ASV_1320
AAAGAAACTAACAAGGATTCCCCTAGTAACGGCGAGTGAAGCGGGAAAAGCTCAAATTTG
AAATCTTCCAGGTTCCCTTAGGGTTAGGGTTAGTATTTTTAACCTAAGTATTTTCGGGAG
CAAGCCAGGCATAAGTCCCTTGGAACAGGGCATCGTAGAGGGTGACAATCCCGTCTTTGG
TCTGGTCTGTGCTCCCATGTGATATACTTTCAAAGAGTCGGGTTGTTTGGGAATGCAGCC
CAAAATGGGTGGTAAATACCATCTAAAGCTAAATAACGGCGAGAGACCGATAGCGAACAA
GTACCGTGAGGGAAAGATGAAAAGAACTTTGAAAAGAGAGTTAAATAGTAC
>ASV_1322
AAAGAAACTAACAAGGATTCCCTTAGTAACGGCGAGTGAAGTGGGAATAGCTCAAATTTG
AAATCTCACTGTTTTACAGTGCGAATTGTAGTTTATAGAAACGTTTTCTGGGTGAATTTT
TGGTACAAGTTCTTTGGAACGAGACATCATAGAGGGTGAAAATCCCGTCTTTGACCAAAA
ATTTCATTCAATGTGATACGTTTTCTACGAGTCGGTTTGTTTGGGAATGCAGACCAAAAT
GGGTGGTAAATACCATCTAAAGCTAAATATTGGCGAGAGACCGATAGCGAACAAGTACCG
TGAGGGAAAGATGAAAAGAACTTTGAAAAGAGAGTTAAATAGTAC
>ASV_1326
AAAGAAACTAACAAGGATTCCCCTAGTAACGGCGAGTGAAGCGGGAACAGCTCAAATTTG
AAATTTCAATGCTTTGACTAGTGTTGCGAATTGTAGTTTGAAGAAGCGACTATCTCAAAG
GCATTCATGTGTGAATACAAGTTTTTTTTCTTTGGAATGAGACATCATAGAGGGTGAGAA
TCCCGTATATTTTTTATTGACTGTGAATGCCCTATGAATATGATACGCTTTCCAAGAGTC
GGTTTGTTTGGGAATGCAGACCTAAATGGGTGGTAAATACCATCTAAGGCTAAATATTGG
CGAGAGACCGATAGCGAACAAGTACCGTGAGGGAAAGATGAAAAGCACTTTGAAAAGAGA
GTTAAACAGTAC
>ASV_1338
AAAGAAACTAACAAGGATTCCCCTAGTAACGGCGAGTGAAGCGGGAAGAGCTCAAATTTA
AAATCTCACAGGTTTCCTGTGCGAATTGTAGTTTAAAGAGTCGTTTTCTGGGGCCACTTG
AGCACAAGTTCTTTGGAACAAGACATCATAGAGGGTGAGAATCCCGTCTTTGGTTCAAGA
TGAGCTTCTTTGTGATACGATCTCAAAGAGTCGGTTTGTTTGGGAATGCAGACCAAAACG
GGTGGTAAATACCATCTAAAGCTAAATATTGGCGAGAGACCGATAGCGAACAAGTACCGT
GAGGGAAAGATGAAAAGAACTTTGAAAAGAGAGTTAAATAGTAC
>ASV_1340
AAAGAAACTAACAAGGATTCCCCTAGTAACGGCGAGTGAAGCGGGAATAGCTCAAATTTG
GAATCTCATGGGGTAACTCATGCGAATTGTAGTTTGGAGAAAGGTTTTCGGGGGCGGCCT
GGGTCCAAGTTCTTTGGAACAGGGCATCATAGAGGGTGAGAATCCCGTCTCTGATCTAGT
GTCCGCTCCTATGTGATACCTTTTCAAAGAGTCGGTTTGTTTGGGAATGCAGACCAAAAT
GGGTGGTAAATACCATCTAAAGCTAAATATTGGCGAGAGACCGATAGCGAACAAGTACCG
TGAGGGAAAGATGAAAAGAACTTTGAAAAGAGAGTTAAACAGTAC
>ASV_1383
AAAGAAACTAACAAGGATTCCCCTAGTAACGGCGAGTGAAGCGGGAAGAGCTCAAATTTG
GAATCTCATGCCCTCGGGTATGCGAATTGTAGTTTGTAGAAAGGTTTTCGGTTGCGGCCT
GGGTCCAAGTTTCTTGGAACAGGACATCAAAGAGGGTGAGAATCCCGTCTCTGATCCAGA
GTCCGCTTCTATGTGATACCTTTTCAAAGAGTCGGTTTGTTTGGGAATGCAGACCAAAAT
GGGTGGTAAATACCATCTAAAGCTAAATATTGGCGAGAGACCGATAGCGAACAAGTACCG
TGAGGGAAAGATGAAAAGAACTTTGAAAAGAGAGTTAAACAGTAC
>ASV_1385
AAAGAAACTAACAAGGATTCCCCTAGTAACGGCGAGTGAAGCGGGAAGAGCTCAAATTTG
AAATCTCACTGTTTTGCAGTGCGAATTGTAGTTTATAGAAGCGTTTTCTGAGGCAGCCTC
GGTACAAGTTCTTTGGAACAAGACATCATAGAGGGTGAAAATCCCGTCTTTGACCGAGTG
TCTGTCTCTATGTGATACGTTTTCGACGAGTCGGTTTGTTTGGGAATGCAGACCAAAATG
GGTGGTAAATACCATCTAAAGCTAAATATTGGCGAGAGACCGATAGCGAACAAGTACCGT
GAGGGAAAGATGAAAAGAACTTTGAAAAGAGAGTTAAACAGTAC
>ASV_1406
AAAGAAACTAACAAGGATTCCCCTAGTAACGGCGAGTGAAGCGGGAATAGCTCAAATTTG
AAATCTTACAGGTTCCCTGTACGAATTGTAGTTTAAAGAAGTGTTTTCGGAGGCAAGCTA
GGTCTAAGTTTTTTGGAACATTACATCGCAGAGGGTGAGAATCCCGTATGTGATCTAGAC
TTTGCTTCTATGTGATGCACTTTCCAAGAGTCGGGTTGTTTGGGAATGCAGCCCAAAATG
GGTGGTAAATATCATCTAAAGCTAAATATTGGCGAGAGACCGATAGCGAACAAGTACCGT
GAGGGAAAGATGAAAAGAACTTTGAAAAGAGAGTTAAAAGTAC
>ASV_1411
AAAGAAACTAACCAGGATTCCCCCAGTAACGGCGAGTGAAGAGGGATGAGCTCAAATTTA
AAATCTCCTCGGAGAATTGTAGTTTGTAGGGGTGTTTTCGACTCGTGCGCCGGACCAAAG
TTCTCTGGAACGAGACATCACAGAGGGTGATAATCCCGTGAATGGTTCGGATCGTGCGAG
CATTTTATACACTTCCAAAGAGTCGGGTTGTTTGAGAATGCAGCCCAAATCGGGTGGTAT
ATTCCATCTAAAGCTAAATATTGGCAAGAGACCGATAGCGAACAAGTACCGTGAGGGAAA
GATGAAAAGGACTTTGAAAAGAGAGTTAAATAGTAC
>ASV_1416
AAAGAAACTAACAAGGATTCCCCTAGTAACGGCGAGTGAAGCGGGAACAGCTCAAATTTG
AAATCTCACTGGTCCCCAGTGCGAATTGTAGTTTATAGAAATGTTTTCTGGGGTAGGTCA
GGGTCAAGTCCTTTGGGATAGGGCATCATAGAAGGTGAGAATCCTGTATGTGCTCTGACT
TCTGCCTCTTTGTGATACATTTTCCAAGAGTCGGGTTGTTTGGGAATGCAGCCCAAAATG
GGTGGTAAATACCATCTAAAGCTAAATATTGGCGAGAGACCGATAGCGAACAAGTACCGT
GAGGGAAAGATGAAAAGAACTTTGAAAAGAGAGTTAAAAGTAC
>ASV_1427
AAAGAAAATAACAATGATTCCCCTAGTAACGGCGAGTGAAGCGGGAAGAGCTCAAATTTA
AAATCTCAGGTGGTAACGCCTGCGAATTGTAGTTTAGAGATGCGTTTTCGGTGGCAGCTT
GCGTACAAGTTCTTTGGAACGAGACATCATAGAGGGTGAGAATCCCGTCCATGACGCTAT
GCCTGCTACTTTGTGATACGTATTCGAAGAGTCGGTTTGTTTGGGAATGCAGACCAAAAT
GGGTGGTAAATACCATCTAAAGCTAAATATTGGCGAGAGACCGATAGCGAACAAGTACCG
TGAGGGAAAGATGAAAAGAACTTTGAAAAGAGAGTTAAATAGTAC
>ASV_1432
AAAGAAACTAACAAGGATTCCCCTAGTAACGGCGAGTGAAGCGGGAAGAGCTCAAATTTG
AAATCTCAGAGGGTTCCCCTCTGCGAATTGTAGTTTCAAGAAGTGTTTTCTGAATGAAGG
CTAGTTTAAGTCCTTTGGAACAGGGCATCATAGAGGGTGACAATCCCGTCTTTGGCTAGT
CTTTTCATTCTTTGCGATACACTTTCAAAGAGTCGGGTTGTTTGGGAATGCAGCCCAAAA
TGGGTGGTAAATACCATCTAAAGCTAAATAACGGCGAGAGACCGATAGCGAACAAGTACC
GTGAGGGAAAGATGAAAAGAACTTTGAAAAGAGAGTTAAATAGTAC
>ASV_1433
AAAGAAACTAACAAGGATTCCCCTAGTAACGGCGAGTGAAGCGGGAATAGCTCAAATTTG
AAATCTCCTTGGCTTGCTCCAAGGCGAATTGTAGTTTAAAGAAGCGTTTTCAGGGGGCAC
TTTGGTCCAAGTTCTTTGGAACAAGACATCATAGAGGGTGAGAATCCCGTGATTGGCCAA
AGTTCCATGCTCTCTTTGTGATACGCTTTCCACGAGTCGGTTTGTTTGGGAATGCAGACC
AAAATGGGTGGTAAATACCATCTAAAGCTAAATATTGGCGAGAGACCGATAGCGAACAAG
TACCGTGAGGGAAAGATGAAAAGAACTTTGAAAAGAGAGTTAAATAGTAC
>ASV_1435
AAAGAAACTAACAAGGATTCCCCTAGTAACGGCGAGTGAAGCGGGAAGAGCTCAAATTTA
AAATCTCACAGGCTTCCTGTGCGAATTGTAGTTTAAAGAGTCGTTTTCTGGGGCCACTTG
AGCACAAGTTCTTTGGAACAAGGCATCATAGAGGGTGAGAATCCCGTCTTTGGTTCAAGA
TGAGCTCCTTTGTGATACGATCTCAAAGAGTCGGTTTGTTTGGGAATGCAGACCAAAATG
GGTGGTAAATACCATCTAAAGCTAAATATTGGCGAGAGACCGATAGCGAACAAGTACCGT
GAGGGAAAGATGAAAAGAACTTTGAAAAGAGAGTTAAATAGTAC
>ASV_1437
AAAGAAACCAACAGGGATTCCCCTAGTAACGGCGAGTGAAGCGGGAAAAGCTCAAATTTG
AAATCTGGCAGGTTTCCTGTCCGAATTGTAGTTTCAAGGTGCGTTTTCGGGGGCAACTTA
GGTCGAAGTCTGTTGGAACGCAGTGCCAGAGAGGGTGAGAGCCCCGTACGGCCTGATGTT
TGCTCCTGTACGATACGTATCCAAAGAGTCGCATAGTTTGGGAATGCTGTGCAAATTGGG
TGGTAAATATCATCTAAAGCTAAATACTGGCGAGAGACCGATAGCGAACAAGTACCGTGA
GGGAAAGATGAAAAGAACTTTGAAAAGAGAGTTAAATAGTAC
>ASV_1438
AAAGAAACTAACAAGGATTCCCCTAGTAACGGCGAGTGAAGCGGGAAGAGCTCAAATTTG
AAATCTCACAGGTTCCCTGTGCGAATTGTAGTTTAAAGAAGTATTTACGGAGTCAACCTA
GGCATAAGTCCTTTGGAACAGGGCATCATAGAAGGTGAGAATCCTGTATATGGTCTAGTG
TTGATTCTATGTGTTATACTTTCAAAGAGTCGGGTTGTTTGGGAATGCAGCCCAAAATGG
GTGGTAAATACCATCTAAAGCTAAATATTGGTGAGAGACCGATAGCGAACAAGTACCGTG
AGGGAAAGATGAAAAGAACTTTGAAAAGAGAGTTAAATAGTAC
>ASV_1440
AAAGAAACTAACAAGGATTCCCCTAGTAACGGCGAGTGAAGCGGGAATAGCTCAAATTTG
AAATCTCATGCCTACGGTATGCGAGTTGTAATTTGTAGAAGTGTTTTCGGAGGTAGACCT
GGTTAAAGTCCCTTGGAACAGGGCATCATAGAGGGTGAGAATCCCGTCTTTGGCTAGGAT
CCTATTTCTATGTGATACACTTTCAAAGAGTCAGGTTGTTTGGGAATGCAGCCTAAAATG
GGTGGTAAATATCATCTAAAGCTAAATATTGGCGAGAGACCGATAGCGAACAAGTACCGT
GAGGGAAAGATGAAAAGAACTTTGAAAAGAGAGTTAAATAGTAC
>ASV_1444
AAAGAAACTAACAAGGATTCCCCTAGTAACGGCGAGTGAAGCGGGAATAGCTCAAATTTG
AAATCTCACAGGTTCCCTGTGCGAATTGTAGTTTAAAGAAGTATTTACGGAGACAACCTA
GGCATAAGTCCTTTGGAACAGGGCATCATAGAAGGTGAGAATCCTGTATATGGTCTAGTG
TTGTTTCTATGTGTTATACTTTCAAAGAGTCGGTTTGTTTGGGAATGCAGACCAAAATGG
GTGGTAAATACCATCTAAAGCTAAATATTGGCGAGAGACCGATAGCGAACAAGTACCGTG
AGGGAAAGATGAAAAGAACTTTGAAAAGAGAGTTAAATAGTAC
>ASV_1451
AAAGAAACTAACCAGGATTCCCTTAGTAACGGCGAGTGAAGCGGGAATAGCTCAAATTTG
AAATCTCACAGGTTTCCTGTGCGAATTGTAGTTTAAAGAGTCGTTTTCGGGGGTTGCTTG
AGTACAAGTCCTTTGGAATAGGGCATCATAGAGGGTGAGAATCCCGTCTTTGACTCATGT
GGAACTCCTATGTGATACGGCTTCAAAGAGTCGGTTTGTTTGGGAATGCAGACCAAATTG
GGTGGTAAATACCATCTAAGGCTAAATATTGGCGAGAGACCGATAGCGAACAAGTACCGT
GAGGGAAAGATGAAAAGAACTTTGAAAAGAGAGTTAAACAGTAC
>ASV_1452
AAAGAAACTAACAAGGATTCCCCCAGTAACGGCGAGTGAAGCGGGAAGAGCTCAAATTTG
AAATCTCCTTCGGGCGAATTGTAGTTTAGAGGGTCGAGTCAGAGTCGAGCGGCAGGTACA
AGTTCCTTGGAAGAGGACATCACAGAGGGTGACAATCCCGTCTCTGACCTGTGGCGAGAC
AACAGACGACAACCCCAAGAGTCGGTTTGTTTGGGAATGCAGACCAAAAGGGGAGGTAAA
CACCTTCTAAAGCTAAATAGCGGCGAGAGACCGATAGCGAACAAGTACCGTGAGGGAAAG
ATGAAAAGAACTTTGAAAAGAGAGTTAAACAGTGC
>ASV_1459
AAAGAAACTAACAAGGATTCCCTAAGTAGCGGCGAGTGAAAGGGGAACAGCTCAAATTTG
AAATCGGGCCTATGGTCCGACTTGTATTCTATAGGAAAAACGCGTCCTGTCTAATGCTGC
ATTAAGATTCCTTGAATGGAACACCAAAGAAGGTGACAGTCCTTTGAATGCAGCCTATTT
CAGTTCGTTTTCTCCAACGAGTCGGGTTGTTTTGGATTGCAACCCAAAGCTGGTGGTAAA
TTTCATCAAAGGCTAAATATTGGCAAGAGACCGATAGCAAACAAGTACCGTGAGGGAAAG
ATGAAAAGAACTTTGAAAAGGGAGTTCAATGAGTGC
>ASV_1463
AAAGAAACTAACAAGGATTCCCCTAGTAACGGCGAGTGAAGCGGGAACAGCTCAAATTTG
AAATCTCCTTCGGGCGAATTGTAGTTTAGAGAAACGTTTTCGGTTGGACGACAGGTACAA
GTTCTTTGGAACAAGACATCACAGAGGGTGAAAATCCCGTCTTTGACCTGTCTGAAGGCT
ATGTGATACGTTTTCCAAGAGTCGGTTTGTTTGGGAATGCAGACCAAAATGGGTGGTAAA
TACCATCTAAAGCTAAATATTGGCGAGAGACCGATAGCGAACAAGTACCGTGAGGGAAAG
ATGAAAAGAACTTTGAAAAGAGAGTTAAACAGTAC
>ASV_1480
AAAGAAACTAACAAGGATTCCCCTAGTAACGGCGAGTGAAGCGGGAAGAGCTCAAATTTG
AAATCTCACAGGCAACTGTGCGAATTGTAGTTTATAGAAGTGTTTTCGGGGGCAGTCCTG
GCAAAAGTCCTTTGGAACAGGGCGTCATAGAGGGTGAGAACCCCGTCTTTGGCTAGGATA
CTGCTTCTATGTGATACACTTTCAAAGAGTCGGGTTGTTTGGGAATGCAGCCCAAAATGG
GTGGTAAATACCATCTAAAGCTAAATACTGGCGAGAGACCGATAGCGAACAAGTACCGTG
AGGGAAAGATGAAAAGAACTTTGAAAAGAGAGTTAAATAGTAC
>ASV_1491
AAAGAAACTAACAAGGATTCCCCTAGTAACGGCGAGTGAAGCGGGAACAGCTCAAATTTG
AAATCTCCCTCGGGCGAATTGTAGTTTAGAGAAGCGTTTTCGGGAAAGAAGGTGGTACAA
GTTCTTTGGAAAAAGACATCACAGAGGGTGAAAATCCCGTACTGGACCACGTTTTGTACC
GTGTGATACGCGTTCGAAGAGTCGGTTTGTTTGGGAATGCAGACCAAATGGGAGGTAAAT
ACCTTCTAAAGCTAAATATTGGCGAGAGACCGATAGCGAACAAGTACCGTGAGGGAAAGA
TGAAAAGAACTTTGGAGAGAAAGTTAAAAGTAC
>ASV_1498
AAAGAAACTAACAAGGATTCCCCTAGTAACGGCGAGTGAAGCGGGAATAGCTCAAATTTG
AAATCTCACTGTTTTGCAGTGCGAATTGTAGTTTAGAGAAACGTTTTCGAGGCCGATTCC
TAGTACAAGTTCTTTGGAACGAGGCATCATAGAGGGTGAAAATCCCGTCTTTGACTAGGA
GTTTGGTTTTATGTGATACGTTTTCCAAGAGTCGGTTTGTTTGGGAATGCAGACCAAAAT
GGGTGGTAAATACCATCTAAAGCTAAATATTGGCGAGAGACCGATAGCGAACAAGTACCG
TGAGGGAAAGATGAAAAGAACTTTGAAAAGAGAGTTAAATAGTAC
>ASV_1515
AAAGAAAATAACCATGATTCCCCTAGTAACGGCGAGTGAAGCGGGAACAGCTCAAATTTG
AAATCTCTCGAAAGAGCGAATTGTAGTTTAGAGATGCGTTTTCGGTTGCAGGCTTCGTAC
AAGTTCTTTGGAACGAGACATCATAGAGGATGAGAATCCCGTCCATGACGTTGCCTTGCG
ACCATGTGATACGTACTCAAAGAGTCGGTTTGTTTGGGAATGCAGACCAAAATGGGTGGT
AAATACCATCTAAAGCTAAATATTGGCGAGAGACCGATAGCGAACAAGTACCGTGAGGGA
AAGATGAAAAGAACTTTGAAAAGAGAGTTAAACAGTAC
>ASV_1519
AAAGAAACTAACAAGGATTCCCCTAGTAACGGCGAGTGAAGCGGGAATAGCTCAAATTTG
AAATCTCTGGCAGCTATGTCAGCGAATTGTAGTTTAAAGATGCGTCTTCGGAGATGTAGT
GAATTCAAGTTCTTTGGAACAAGACGTCATCGAGGGTGAGAATCCCGTTTATGTTTCATT
ATGTCGACATGTGAGTTGTTTTCTAAGAGTCGGTTTGTTTGGGAATGCAGACCAAAATGG
GTGGTAAATACCATCTAAGGCTAAATATATGCGAGAGACCGATAGCGAACAAGTACCGTG
AGGGAAAGATGAAAAGAACTTTGAAAAGAGAGTTAAAAAGTAC
>ASV_1520
AAAGAAACCAACTGGGATTCCTTTAGTAACGGCGAGTGAAGAAGGAGTAGCTCAATTTTG
AAATCTGGCACTTCTTGTGCCTGAATTGTAGTATTGAGAAATATTTTCAAGACATGGTTA
GTTGAAATCTACTGACATGCAGTATCATAGAAGGTGATAATCCTGTATTGTAAAGCCATG
TCTAAACTGAATATGTTTTCTATGAGTCGGATAGTTTGGGAATGCTGTCCAAAATGGGTG
GTAAATATCATCTAAAGCTAAATATTGGCAAGAGACCGATAGTAAACAAGTACCGTGAGG
GAAAGATGAAAAGTACTTTGAAAAGAGAGTTAAACAGTAT
>ASV_1521
AAAGAAACTAACCAGGATTCCCTCAGTAACGGCGAGTGAAGCGGGAAGAGCTCAAATTTT
AAATCTCACGGGGCAACCTGTGCGAGTTGTAGTTTCAAGAAACGCTTTCGGGGGCCACCG
GGGTACAAGTTCTTTGGAACGAGACATCATAGAGGGTGAGAATCCCGTCCATGACCCTGG
CTCGGCTTCCATGTGATGCGTTTTCAAAGAGTCGGTTTGTTTGGGAATGCAGACCAAAGT
GGGTGGTAAATACCATCTAAAGCTAAATATTGGCGAGAGACCGATAGCGAACAAGTACCG
TGAGGGAAAGATGAAAAGAACTTTGAAAAGAGAGTTAAAAGTAC
>ASV_1532
AAAGAAACTAACAAGGATTCCCCTAGTAACGGCGAGTGAAGCGGGAATAGCTCAAATTTG
AAATCTCACAGGTTTCCTGTGCGAATTGTAGTTTAGAGAATCGTTTTCTGTGGCGGCCTG
GGCACAAGTTCTCTGGAACGAGGCATCATAGAGGGTGAGAATCCCGTCTTTGGTTTAGTG
TCCGCTACTTTGTGATACGATTTCGAAGAGTCGGTTTGTTTGGGAATGCAGACCAAAATG
GGTGGTAAATACCATCTAAAGCTAAATATTGGCGAGAGACCGATAGCGAACAAGTACCGT
GAGGGAAAGATGAAAAGAACTTTGAAAAGAGAGTTAAATAGTAC
>ASV_1534
AAAGAAACTAACAAGGATTCCCCTAGTAACGGCGAGTGAAGCGGGAAGAGCTCAAATTTA
AAATCTCACGGGTTTCCTGTGCGAATTGTAGTTTAAAGAGTCGTTTTCTGGGGCCACTTG
AGCACAAGTTCTTTGGAATAATGCATCATAGAGGGTGAGAATCCCGTCTTTGGTTCAAGT
TGAGCTTCTCTGCGATACGATTTCAAAGAGTCGGTTTGTTTGGGAATGCAGACCAAAGTG
GGTGGTAAATACCATCTAAGGCTAAATATTGGCGAGAGACCGATAGCGAACAAGTACCGT
GAGGGAAAGATGAAAAGAACTTTGAAAAGAGAGTTAAATAGTAC
>ASV_1545
AAAGACACTAACAAGGATTCCCCTAGTAACGGCGAGTGAAGCGGGAAAAGCTCAAATTTG
AAATCTCATGGGGTTTACCTATGCGAATTGTAGTTTCTAGAAACGTTTTCGGGAGCGGTC
TGGGTATAAGTCTTTTGGAAAGAAGCACCAGTGAGGGTAACAGTCCCGTTAATGATCCAG
TTTCCGCTCCTATGTGAGGCGTTCTCGAAGAGTCAGGTAGTTTGGGATTGCTGCCTAAAA
TGGGTGGTAAATACCATCTAAAGCTAAATATTGGCGAGAGACCGATAGCGAACAAGTACC
GTGAGGGAAAGATGAAAAGAACTTTGAAAAGAGAGTTAAACAGTAC
>ASV_1559
AAAGAAACTAACAAGGATTCCCCTAGTAACGGCGAGTGAAGCGGGAAAAGCTCAAATTTG
AAATCTCATAGGTTTACCTGTGCGAATTGTAGTTTATAGAAACGTTTTCGGGGGCGGCTT
GGATATAAGTCCTTTGGAAAGAGGCATCATAGAGGGTGATAATCCCGTAAATGGTCCAAT
GTCCGCTCCTATGTGATGCGTTCTCAAAGAGTCAGGTAGTTTGGGATTGCTGCCTAAAAT
GGGTGGTAAATACCATCTAAAGCTAAATATTGGCGAGAGACCGATAGCGAACAAGTACCG
TGAGGGAAAGATGAAAAGAACTTTGAAAAGAGAGTTAAACAGTAC
>ASV_1564
AAAGAAACTAACAAGGATTCCCCTAGTAACGGCGAGTGAAGCGGGAATAGCTCAAATTTG
AAATCCTGCTGTTTTACAGTATGAATTGTAGTTTATAGAAGCGCTTTCGGAAATTCACCA
GGATAAAGTTTCTTGGGATGGAACGTCATAGAAGGTGAGAACCCTGTATGTGTTCTGGAT
GAATTTCTATGTGATGCGTTCTCTAAGAGTCATGTTGTTTGGGAATGCAGCATAAAATGG
GTGGTATATATCATCTAAAGCTAAATATTGGCGAGAGACCGATAGCGAACAAGTACCGTG
AGGGAAAGATGAAAAGAACTTTGAAAAGAGAGTTAAAAGTAC
>ASV_1574
AAAGAAACTAACAAGGATTCCCCTAGTAACGGCGAGTGAAGCGGGAACAGCTCAAATTTG
AAATCTCAGGGCAACCTGCGAATTGTAGTTTAGAGAAGCGTTTTCGGGAGCAGCCTAGGT
ACAAGTTCTTTGGAACGAGACATCATAGAGGGTGAGAATCCCGTCCATGACCTGGAGCCT
GCTCCTATGTGATACGTTTTCCAAGAGTCGGTTTGTTTGGGAATGCAGACCAAAATGGGT
GGTAAATACCATCTAAAGCTAAATATTGGCGAGAGACCGATAGCGAACAAGTACCGTGAG
GGAAAGATGAAAAGAACTTTGAAAAGAGAGTTAAACAGTAC
>ASV_1575
AAAGAAACTAACAAGGATTCCCCTAGTAACGGCGAGTGAAGCGGGAAAAGCTCAAATTTG
AAATCACACAGGGTTACCTGTGCGAATTGTAGTTTATAGAAGCGTTTTCGGGGGCGGCTT
GGATATAAGTCCTTTGGAAAGAGGCATCATAGAGGGTGATAATCCCGTAAATGGTCCAAT
GTCCGCTCCTATGTGATGCGTTCTCAAAGAGTCAGATAGTTTGGGATTGCTGTCTAAAAT
GGGTGGTAAATACCATCTAAAGCTAAATATTGGCGAGAGACCGATAGCGAACAAGTACCG
TGAGGGAAAGATGAAAAGAACTTTGAAAAGAGAGTTAAACAGTAC
>ASV_1576
AAAGAAACTAACAAGGATTCCCCTAGTAACGGCGAGTGAAGCGGGAAGAGCTCAAATTTG
AAATCTGTCTTTTACAAAGGCCGAATTGTAGTTTATAAAAGTGTTTTCGGGGGCAGGCCA
GGCCCAAGTCCTTTGGGATGAGGCATCAGAGAGGGTGAGAATCCCGTACTGCCTGGCTTT
GCCTCTATGTGATACACCTTTGACGAGTCGGGTTGTTTGGGAATGCAGCCCAAAATGGGT
GGTAAATACCATCTAAAGCTAAATACTGGCGAGAGACCGATAGCGAACAAGTACCGTGAG
GGAAAGATGAAAAGAACTTTGAAAAGAGAGTTAAAAGTAC
>ASV_1579
AAAGAAACTAACAAGGATTCCCCTAGTAACGGCGAGTGAAGCGGGAAGAGCTCAAATTTG
AAATCTCACCTCTGGTGCGAATTGTAGTTTAGAGAAGCGTTTTCGGGCTGGACAGTAGGT
ACAAGTTCATTGGAACATGACATCATAGAGGGTGAAAATCCCGTCTTTGACCTATTGCTT
CAGTCCATATGATACGTTTTCCAAGAGTCGGTTTGTTTGGGAATGCAGACCAAAATGGGT
GGTAAATACCATCTAAAGCTAAATATTGGCGAGAGACCGATAGCGAACAAGTACCGTGAG
GGAAAGATGAAAAGAACTTTGAAAAGAGAGTTAAACAGTAC
>ASV_1583
AAAGAAACTAACAAGGATTCCCCTAGTAACGGCGAGTGAAGCGGGAAGAGCTCAAATTTA
AAATCTGGCACCTCCTTTGGTGTCCGAATTGTAATTGAGAGGGTGTTCTTTTGGCAAGCA
AGCTGGTCAAAGTTCTCTGGAAAGGGACAACAAAGAGGGTGACATTCCCGTCTGGATCAG
TTTGTGCGTCAGGATAAAGAGCACTCCAAGAGTCGGATTGTTTGGGAATGCAGTCCAAAA
TGGGTGGTACATTTCATCTAAAGCTAAATATTGGCAAGAGACCGATAGCGAACAAGTACC
GTGAGGGAAAGATGAAAAGAACTTTGAAAAGAGAGTTAAATAGTAC
>ASV_1585
AAAGAAACTAACAAGGATTCCCCCAGTAACGGCGAGTGAACAGGGACAAGCTCAAATTTG
AAATCTCCCACCAAGGAGAATTGTAGTTTAAAGAGTTGGTATTGACAGCTGGTCAGGGCA
AAGTCTACTGGAAAGGAGCATCAGAGAGGGTGACAGTCCCGTGTGGGTGACTGAGACCAT
AGAGCTGCACTGTGAGCCATACTCAAAGAGTCGGGTTGTTTGGGACTGCAGCCCAAAGTG
GGTGGTATATTCCATCTAAGGCTAAATACTGGCGAGAGACCGATAGCAAACAAGTACCGT
GAGGGAAAGATGAAAAGGACTTTGAAAAGAGGGTCAAATAGTAC
>ASV_1587
AAAGAAACTAACAAGGATTCCCCTAGTAACGGCGAGTGAAGCGGGAAGAGCTCAAATTTG
AAATCTCGCTAGTTTCTAGTGCGAATTGTAGTTTAAAGAAGTGTTTTCGAGGGTGCGCCA
GGCTCAAGTCCTTTGGGATAAGGCATCACAGAGGGTGAGAATCCCGTGTGTGTCTGGCGG
TACTTTTATGTGATGCACTTTCCAAGAGTCGGGTTGTTTGGGAATGCAGCCCAAAATGGG
TGGTAAATACCATCTAAAGCTAAATATTGGCGAGAGACCGATAGCGAACAAGTACCGTGA
GGGAAAGATGAAAAGAACTTTGAAAAGAGAGTTAAAAGTAC
>ASV_1591
AAAGAAACTAACAAGGATTCCCCTAGTAACGGCGAGTGAAGCGGGAAAAGCTCAAATTTA
AAATCTGGTAGACTTTGTCTGCCCGAGTTGTAGTTTGAAGAGGCGTTATCTGATACGACT
TAGGCAAAAGTTCCTTGGAATAGGACATCAGAGAGGGTGAGAATCCCGTCTTTGGCTTAC
GGTTTAGTATCTTTATGAGGCGTACTCTAAGAGTCGGATTGTTTGGGAATGCAGTCCTAA
ATGGGTGGTAAATTTCATCTAAGGCTAAATATTGGCAGGAGACCGATAGCGAACAAGTAC
CGTGAGGGAAAGATGAAAAGCACTTTGAAAAGAGAGTGAAATAGTAC
>ASV_1595
AAAGAAACTAACAAGGATTCCCTTAGTAACGGCGAGTGAAGTGGGAATAGCTCAAATTTG
AAATCTCATGGGGTAACTCATGCGAATTGTAGTTTAGAGAAACGTTTTCGAGAATGATAA
AGGTACAAGTTCTTTGGAACGAGACATCATAGAGGGTGAGAATCCCGTTTATGACCTTTA
ACTCATTTTTATGTGATACGTTTTCCAAGAGTCGGTTTGTTTGGGAATGCAGACCAAAAT
GGGTGGTAAATACCATCTAAAGCTAAATATTGGCGAGAGACCGATAGCGAACAAGTACCG
TGAGGGAAAGATGAAAAGAACTTTGAAAAGAGAGTTAAATAGTAC
>ASV_1603
AAAGAAACTAACAAGGATTCCCCTAGTAACGGCGAGTGAAGCGGGAATAGCTCAAATTTG
AAATCCTGCTGGCTTTGTCAGCATGAATTGTAGTTTATAGAAGCGCTTTCGAAGTCAAAG
CAAGACAAAGTTTCTTGGGATGGAACGTCATAGAAGGTGAGAACCCTGTATGTGTTTTGT
TTTTTTGGCTTCATGTGATGCGTTTTCGAAGAGTCAGGTTGTTTGGGAATGCAGCCTAAA
ATGGGTGGTAAATATCATCTAAAGCTAAATATTGGCGAGAGACCGATAGCGAACAAGTAC
CGTGAGGGAAAGATGAAAAGAACTTTGAAAAGAGAGTTAAAAGTAC
>ASV_1606
AAAGAAACTAACAAGGATTCCCCTAGTAACGGCGAGTGAAGCGGGAATAGCTCAAATTTG
AAATCTCCTAGGGTAACCTGGGCGAATTGTAGTTTAGAGAAGCGTTTTCGGAGGCGGCCT
GGGTATAAGTTCTTTGGAACGAGACATCATAGAGGGTGAGAATCCCGTCTTTGACCCAGT
GTCCATTTCTATGTGATACGTTTTCCAAGAGTCGGTTTGTTTGGGAATGCAGACCAAAAT
GGGTGGTAAATACCATCTAAAGCTAAATATTGGCGAGAGACCGATAGCGAACAAGTACCG
TGAGGGAAAGATGAAAAGAACTTTGAAAAGAGAGTTAAACAGTAC
>ASV_1610
AAAGAAACTAACAAGGATTCCCCTAGTAACGGCGAGTGAAGCGGGAATAGCTCAAATTTG
AAATCTCATAGTTTTACTGTGCGAATTGTAGTTTATAGAAACGTTTTCGGGGGTGGCTTG
GGTATAAGTCCTTTGGAAAGAGGCATCGTAGAGGGTGAGAATCCCGTTTATGATCCAATG
TCTACTCCTATGTGATGCGTTTTCTAAGAGTCAGGTAGTTTGGGATTGCTGCCTAAAATG
GGTGGTAAATACCATCTAAAGCTAAATATTGGCGAGAGACCGATAGCGAACAAGTACCGT
GAGGGAAAGATGAAAAGAACTTTGAAAAGAGAGTTAAACAGTAC
>ASV_1620
AAAGAAACTAACAAGGATTCCCCTAGTAACGGCGAGTGAAGCGGGAAAAGCTCAAATTTA
AAATCTCCACAAGAGAATTGTAGTTTGTAGAGGTGTCTTTTGATGGGCCTCCGGGTACAA
GTCCTTTGGGACGAGGCATCATAGAGGGTGAGAATCCCGTCCATGATCCGGAGTGTTCTG
ATAATAAAGCGCTTTCAAAGAGTCGGGTTGTTTGGGAATGCAGCCCAAAGTGGGTGGTAT
ATTCCATCTAAAGCTAAATATTGGCGAGAGACCGATAGCAAACAAGTACCGTGAGGGAAA
GATGAAAAGAACTTTGAAAAGAGAGTTAAACAGTAC
>ASV_1621
AAAGAAACTAACAAGGATTCCCCTAGTAACGGCGAGTGAAGCGGGAATAGCTCAAATTTG
AAATCTCACAGGTTCCCTGTGCGAATTGTAGTTTAAAGAAGTGTTTTCGGAGGCAAGCTA
GGTCTAAGTTTCTTGGAACATTACATCACAGAGGGTGAGAATCCCGTATGTGATCTAGAC
TTTGCTTCTATGTGATACACTTTCAAAGAGTCGGGTTGTTTGGGAATGCAGCCCAAAATG
GGTGGTAAATATCATCTAAAGCTAAATATTGGCGAGAGACCGATAGCGAACAAGTACCGT
GAGGGAAAGATGAAAAGAACTTTGAAAAGAGAGTTAAAAGTAC
>ASV_1629
AAAGAAACTAACAAGGATTCCCCTAGTAACGGCGAGTGAAGCGGGAACAGCTCAAATTTG
AAATCTCACTTCGGTGCGAATTGTAGTTTAGAGAAACGTTTTCGGTACTGGCTTCTGGTA
CAAGTTCATTGGAACATGACATCATAGAGGGTGAAAATCCCGTCTTTGACCAGAGGTCCA
GTCCCATATGATACGTTTTCCAAGAGTCGGTTTGTTTGGGAATGCAGACCAAAATGGGTG
GTAAATACCATCTAAAGCTAAATATTGGCGAGAGACCGATAGCGAACAAGTACCGTGAGG
GAAAGATGAAAAGAACTTTGAAAAGAGAGTTAAACAGTAC
>ASV_1632
AAAGAAACCAACTGGGATTCCCCTAGTAACGGCGAGTGAAGCGGGAAGAGCTCAATTTTG
AAATCTCTCAGGTTCCCTGAGCGAATTGTAGTTTCTAGAAACGTTTTCGGGGGCAGCCCG
GGTAAAAGTCCGTTGGAACGCGGCATCATGGAGGGTGAGAATCCCGTACTTGATCCGGTG
CCTGCTCCTGTGTGATACGTTTTCAAAGAGTCGGATAGTTTGGGATTGCTGTCCAAAATG
GGTGGTAAATACCATCTAAAGCTAAATATTGGCGAGAGACCGATAGCGAACAAGTACCGT
GAGGGAAAGATGAAAAGAACTTTGAAAAGAGAGTTAAACAGTAC
>ASV_1636
AAAGAAACTAACAAGGATTCCCCTAGTAACGGCGAGTGAAGCGGGAACAGCTCAAATTTG
AAATCTCGCAGGTTTCCTGCGCGAATTGTAGTTTAGAGAAGCGTTTTCGAGGCCAGCGCA
CGTACAAGTTCTCTGGAACGAGGCATCATAGAGGGTGAAAATCCCGTCTTTGACGTGCAG
TCTGGTCTTATGTGATACGTTTTCCAAGAGTCGGTTTGTTTGGGAATGCAGACCAAAATG
GGTGGTAAATACCATCTAAAGCTAAATATTGGCGAGAGACCGATAGCGAACAAGTACCGT
GAGGGAAAGATGAAAAGAACTTTGAAAAGAGAGTTAAATAGTAC
>ASV_1637
AAAGAAACTAACAAGGATTCCCCTAGTAACGGCGAGTGAAGCGGGAAGAGCTCAAATTTG
AAATCTCATGGGGTTCCCCTATGCGAATTGTAGTTTCAAGAAGTGTTTTCGAGGCAAGAT
CAAGTGTAAGTCCTTTGGAAAAAGGCATCATAGAGGGTGACAATCCCGTCTTTCATTTGA
TTTTTTGCCTTTTGCGATACACTTTCAAAGAGTCGGATTGTTTGGGAATGCAGTCCAAAG
TGGGTGGTAAATACCATCTAAAGCTAAATAACGGCGAGAGACCGATAGCGAACAAGTACC
GTGAGGGAAAGATGAAAAGAACTTTGAAAAGAGAGTTAAATAGTAC
>ASV_1647
AAAGAAACTAACAAGGATTCCCCTAGTAACGGCGAGTGAAGCGGGAATAGCTCAAATTTG
AAATCTCACAGTTTACTGTGCGACTTGTAGTTTAAAGAATCGTTTTCTGGGGTGGCCTGG
GCACAAGTTCTCTGGAACGAGGCATCATAGAGGGTGAGAATCCCGTCTTTGGTTCAGTGT
CCGCTCCTTTGTGATACGATTTCGAAGAGTCGGTTTGTTTGGGAATGCAGACCAAAATGG
GTGGTAAATACCATCTAAAGCTAAATATTGGCGAGAGACCGATAGCGAACAAGTACCGTG
AGGGAAAGATGAAAAGAACTTTGAAAAGAGAGTTAAATAGTAC
>ASV_1648
AAAGAAACTAACAAGGATTCCCCTAGTAACGGCGAGTGAAGCGGGATCAGCTCAAATTTG
AAATCTCACAGGTTTCCTGTGCGAATTGTAGTTTAAAGAGTCGTTTTCGGGGGCCGCTTG
AGCACAAGTCCTTTGGAACAGGGCATCATAGAGGGTGAGAATCCCGTCTTTGGTTCAAGA
TGAGCTCCTATGTGATACGATTTCAAAGAGTCGGTTTGTTTGGGAATGCAGACCAAAATG
GGTGGTAAATACCATCTAAGGCTAAATATTGGCGAGAGACCGATAGCGAACAAGTACCGT
GAGGGAAAGATGAAAAGAACTTTGAAAAGAGAGTTAAACAGTAC
>ASV_1672
AAAGAAACTAACAAGGATTCCCCTAGTAACGGCGAGTGAAGCGGGAATAGCTCAAATTTG
AAATCTCATGCCTACGGTATGCGAGTTGTAATTTGTAGAAGTGTTTTCGGAGGTAGACCT
GGTTAAAGTCCCTTGGAACAGGGCATCATAGAGGGTGAGAATCCCGTCTTTGGCTAGGAC
CCTATTTCTATGTGATACACTTTCAAAGAGTCAGGTTGTTTGGGAATGCAGCCTAAAATG
GGTGGTAAATATCATCTAAAGCTAAATATTGGCGAGAGACCGATAGCGAACAAGTACCGT
GAGGGAAAGATGAAAAGAACTTTGAAAAGAGAGTTAAATAGTAC
>ASV_1686
AAAGAAACTAACAAGGATTCCCCTAGTAACGGCGAGTGAAGCGGGAATAGCTCAAATTTG
AAATCTCACTTCGGTGCGAATTGTAGTTTAGAGAAGCGTTTTCGGGAATAGGCCACCGTA
CAAGTTCTTTGGAACAAGGCATCACAGAGGGTGAAAATCCCGTCTTTGACAGTGGTCCTA
AACTCATATGATACGTTTTCCAAGAGTCGGTTTGTTTGGGAATGCAGACCAAAATGGGTG
GTAAATACCATCTAAAGCTAAATATTGGCGAGAGACCGATAGCGAACAAGTACCGTGAGG
GAAAGATGAAAAGAACTTTGAAAAGAGAGTTAAACAGTAC
>ASV_1699
AAAGAAACTAACAAGGATTCCCCTAGTAACGGCGAGTGAAGCGGGAACAGCTCAAATTTG
AAATCTCCTTGGAGAATTGTAGTTTAGAGAAGCATTTTCTGGAGCAGCTCGGGCATATGT
CCTTTGGAACGAGGCATCATAGAGGGTGAGAATCCCGTATGTGGTCCGAAGTCTGCTCCT
TTGTGATATGCTTTCAAAGAGTCGGGTTGTTTGGGATTGCAGCCCAAAATGGGTGGTAAA
TACCATCTAAAGCTAAATATTGGCGAGAGACCGATAGCGAACAAGTACCGTGAGGGAAAG
ATGAAAAGAACTTTGAAAAGAGAGTTAAACAGTAC
>ASV_1706
AAAGAAAATAACAATGATTCCCCTAGTAACGGCGAGTGAAGCGGGAACAGCTCAATTTTG
AAATCTCAGGTTGCAAAGCTTGCGAATTGTAGTTTAGAGATGCGTTTTCGGTGGCGGCTT
GGGTACAAGTTCTTTGGAACGAGACATCATAGAGGGTGAGAATCCCGTCCATGACCCTCT
GCCTGCTACTTTGTGATACGTACTCGAAGAGTCGGTTTGTTTGGGAATGCAGACCAAAAT
GGGTGGTAAATACCATCTAAAGCTAAATATTGGCGAGAGACCGATAGCGAACAAGTACCG
TGAGGGAAAGATGAAAAGAACTTTGAAAAGAGAGTTAAATAGTGC
>ASV_1720
AAAGAAACTAACAAGGATTCCCCTAGTAACGGCGAATGAAGCGGGAATAGCTCAAATTTG
AAATCTCACAGGTTTCCTGTGCGAATTGTAGTTTAGAGAATCGTTTTCTGGGGAGGCCTG
AGTACAAGTTCTCTGGAACGAGGCATCATAGAGGGTGAGAATCCCGTCTTTGACTCAGAG
TCCGCTCCTTTGTGATACGATTTCCAAGAGTCGGTTTGTTTGGGAATGCAGACCAAAATG
GGTGGTAAATACCATCTAAAGCTAAATATTGGCGAGAGACCGATAGCGAACAAGTACCGT
GAGGGAAAGATGAAAAGAACTTTGAAAAGAGAGTTAAACAGTAC
>ASV_1737
AAAGAAACTAACAAGGATTCCCCTAGTAACGGCGAGTGAAGCGGGAAGAGCTCAAATTTG
AAATCTTGCAGGTTTACTTGTACGAATTGTAGTTTAAAGAAAAGTTTTCGGGAGCGGCTT
GGGTACAAGTCCTTTGGAAAGAGGCATCACAGAGGGTGAGAATCCCGTCTATGATCCAAT
GTCCGCTTCTATGTGATACTTTTTCTAAGAGTCAGGTAGTTTGGGATTGCTGCCTAAAAT
GGGTCGTAAGTATGATCTAAAGCTAAATATTGGCGAGAGACCGATAGCGAACAAGTACCG
TGAGGGAAAGATGAAAAGAACTTTGAAAAGAGAGTGAAACAGTAC
>ASV_1738
AAAGAAACTAACAAGGATTCCCCTAGTAACGGCGAGTGAAGCGGGAACAGCTCAAATTTG
AAATCTCCTTCGGGCGAATTGTAGTTTAGAGAAGCGTTTTCTGTTGGCGGATAGGTACAA
GTTCATTGGAACATGACATCATAGAGGGTGAAAATCCCGTCTTTGACCTATCTTATAACT
TTGTGATACGTTTTCCAAGAGTCGGTTTGTTTGGGAATGCAGACCAAAATGGGAGGTAAA
TACCTTCTAAAGCTAAATATTGGCGAGAGACCGATAGCGAACAAGTACCGTGAGGGAAAG
ATGAAAAGAACTTTGAAAAGAGAGTTAAACAGTAC
>ASV_1740
AAAGAAACTAACAAGGATTCCCCTAGTAACGGCGAGTGAAGCGGGAACAGCTCAAATTTG
AAATCTCATAGGTTTTCCTGTGCGAATTGTAGTTTAAAGAAGCGTTTTCGGGGGCGGCCT
GGGTATAAGTCCTTTGGAAAGAGGCATCATAGAGGGTGAGAATCCCGTAAATGATCCAGT
GTTCGCTCCTATGTGATACGTTTTCTAAGAGTCAGATAGTTTGGGATTGCTGTCTAAATT
GGGTGGTAAATACCATCTAAAGCTAAATATTGGCGAGAGACCGATAGCGAACAAGTACCG
TGAGGGAAAGATGAAAAGAACTTTGAAAAGAGAGTTAAACAGTAC
>ASV_1742
AAAGAAACTAACCAGGATTCCCTTAGTAACGGCGAGTGAAGCGGGAATAGCTCAAATTTT
AAATCTCACAGGTTTCCTGTGCGAATTGTAGTTTAAAGAGTCGTTTTCGGGGGTTGCTTG
AGTACAAGTCCTTTGGAAAAGGGCATCATAGAGGGTGAGAATCCCGTCTTTGACTCATGT
GGAACTCCTATGTGATACGGCTTCAAAGAGTCGGTTTGTTTGGGAATGCAGACCAAATTG
GGTGGTAAATACCATCTAAGGCTAAATATTGGCGAGAGACCGATAGCGAACAAGTACCGT
GAGGGAAAGATGAAAAGAACTTTGAAAAGAGAGTTAAACAGTAC
>ASV_1743
AAAGAAACTAACAAGGATTCCCTCAGTAACGGCGAGTGAAGCGGGAAGAGCTCAAATTTG
GAATCACGGCGGTTTCTGCTGTGAATTGTAATTTCAAGACATGTGGGTACGGGGAAGAGT
GTATTCAAGTCTCCTGGAATGGAGCACCACAGAGGGTGACAGTCCCGTCTGGATACGCTT
GACCTTTCAATCTCTAGTGTCGACGAGTCGAGTTGCTTGGGAATGCAGCTCAAATGGGTG
GTAAATTCCATCCAAGGCTAAATATTGGCAAGAGACCGATAGCGAACAAGTACCGTGAGG
GAAAGATGAAAAGCACCTTGAAAAGGGAGTTAAATAGCAC
>ASV_1748
AAAGAAACTAACAAGGATTCCCCTAGTAACGGCGAGTGAAGCGGGAAGTGCTCAAATTTG
AAATCCAACTGTTTTGCAGTTTGAATTGTAGTTTAGAGAAGTGTTTTCGGGAGTAAACTG
GGCTAAAGTCTTCTGGAACGAAGCATCGTAGAGGGTGACAATCCCGTCTATAGTCCAGGG
CTTACTTCTATGTGATACACTTTCAAAGAGTCGGGTTGTTTGGGAATGCAGCCCAAAATG
GGTGGTAAATACCATCTAAAGCTAAATAACGGCGAGAGACCGATAGCGAACAAGTACCGT
GAGGGAAAGATGAAAAGAACTTTGAAAAGAGAGTTAAACAGTAC
>ASV_1756
AAAGAAACTAACAAGGATTCCCTCAGTAACGGCGAGTGAAGCGGGAACAGCTCAAATTTA
AAATCTCTCTGAGAATTGTAGTTTATGAAAGCGTTATCGAAAAAGACCTGGGTACAAGTT
CTTTGGAACAAGACATCATAGAGGGTGAGAATCCCGTCTTTGATCCGGTAATCTTTTCAA
TATGATGCGTCTTTTACGAGTCGGGTTGTTTGGGAATGCAGCCCAAAATTGGTGGTATAT
TTCATCTAAAGCTAAATATTGGCGAGAGACCGATAGCGAACAAGTACCGTGAGGGAAAGA
TGAAAAGAACTTTGAAAAGAGAGTTAAAAGTAC
>ASV_1772
AAAGAAACTAACAAGGATTCCCCTAGTAACGGCGAGTGAAGCGGGAAGAGCTCAAATTTA
AAATCTCGCAAGAGAATTGTAGTTTGTAGAAGTGACTTTTGGTGGATCTCCAGGTACAAG
TCCGTTGGGACATGGCATCATAGAGGGTGAGAATCCCGTCCATGATCTGGAGCATCTTGA
TAATAAAGCGCTTTCAAAGAGTCGGGTTGTTTGGGAATGCAGCCCAAAGTGGGTGGTATA
TTCCATCTAAAGCTAAATATTGGCGAGAGACCGATAGCAAACAAGTACCGTGAGGGAAAG
ATGAAAAGAACTTTGAAAAGAGAGTTAAACAGTAC
>ASV_1783
AAAGAAACTAACAAGGATTCCCCTAGTAACGGCGAGTGAAGCGGGAATAGCTCAAATTTG
AAATCTCACCGCAAGGTGCGAATTGTAGTTTATAGAAGTGTTTTCAGGTAGAGGCCAAGG
ATAAGTCCTTTGGGATAAGGCGTCATAGAAGGTGAGAATCCTGTATATGCTTTGGCTTCG
ACCCTATGTGATACACTTTCGGAGAGTCGGGTTGTTTGGGAATGCAGCCCAAAATGGGTG
GTAAATACCATCTAAAGCTAAATATTGGCGAGAGACCGATAGCGAACAAGTACCGTGAGG
GAAAGATGAAAAGAACTTTGAAAAGAGAGTTAAAAGTAC
>ASV_1791
AAAGAAACTAACAAGGATTCCCCTAGTAACGGCGAGTGAAGCGGGAATAGCTCAAATTTA
AAATCTCCACATTGTGGCGAATTGTAGTTTATAGAAGTGTTTTCAGAGGGACGGTACGTA
CAAGTTTTTTGGAACAAGACATCATAGAGGGTGAAAATCCCGTGTTTGACGTATTGAAAA
TCTATGTGATACACTTTCCAAGAGTCGGTTTGTTTGGGAATGCAGACCAAAAAGGGTGGT
AAATACCATCTAAAGCTAAATATTGGCGAGAGACCGATAGCGAACAAGTACCGTGAGGGA
AAGATGAAAAGAACTTTGAAAAGAGAGTTAAACAGTAC
>ASV_1799
AAAGAAACTAACAAGGATTCCCTCAGTAACGGCGAGTGAAGCGGGAACAGCTCAAATTTA
AAATCTCTCTGAGAATTGTAGTTTATGAAAGCGTTATCGAAAAAGACCTGGGTACAAGTT
CTTTGGAACAAGACATCATAGAGGGTGAGAATCCCGTCTTTGATCCGGTAATCATTTCAA
TATGATGCGTCTTTTACGAGTCGGGTTGTTTGGGAATGCAGCCCAAAATTGGTGGTATAT
TTCATCTAAAGCTAAATATTGGCGAGAGACCGATAGCGAACAAGTACCGTGAGGGAAAGA
TGAAAAGAACTTTGAAAAGAGAGTTAAAAGTAC
>ASV_1800
AAAGAAACTAACAAGGATTCCCCTAGTAACGGCGAGTGAAGCGGGAATAGCTCAAATTTG
AAATCCTGCTGGTCTCCAGCATGAATTGTAGTTTAAAGAAGCGTTTTCGAAAGCAATCTA
GGATCAAGTTTCCTGGGATGGAACGTCATAGAAGGTGAGAACCCTGTATGTGTTCTAGTA
TTGTTTTTATGTGATACGTTCTCTAAGAGTCAGGTTGTTTGGGAATGCAGCCTAAAATGG
GTGGTAAATATCATCTAAAGCTAAATATTGGCGAGAGACCGATAGCGAACAAGTACCGTG
AGGGAAAGATGAAAAGAACTTTGAAAAGAGAGTTAAAAGTAC
>ASV_1805
AAAGAAACTAACAAGGATTCCCCTAGTAACGGCGAGTGAAGCGGGAACAGCTCAAATTTA
AAATCACTTCGGTGAATTGTAGTTTATGAAAACGTCATGGATGGAGTCCCTGGGTACAAG
TTCTTTGGAACGAGACATCATAGAGGGTGAGAATCCCGTCTTTGATCCAGGTGACTTCAC
ACTATCTTGGCATTTTTAAGAGTCGGGTTGTTTGGGAATGCAGCCCTAAATTGGTGGTAT
ATTTCATCTAAAGCTAAATATTGGCGAGAGACCGATAGCGAACAAGTACCGTGAGGGAAA
GATGAAAAGAACTTTGAAAAGAGAGTTAAAAGTAC
>ASV_1807
AAAGAAACTAACAAGGATTCCCCTAGTAACGGCGAGTGAAGCGGGAACAGCTCAAATTTG
AAATCACTTCCGAGTGAATTGTAGTTTAGAGAAGCGTCATCTTGAGGAAGGGTGGGTACA
AGTTCTTTGGAACGAGACATCACAGAGGGTGATAATCCCGTCTTTGACCCATCTGACCGA
TAATGTGATTCGCTTTCCAAGAGTCGGTTTGTTTGGGAATGCAGACCAAAATGGGAGGTA
AATACCTTCTAAAGCTAAATATTGGCGAGAGACCGATAGCGAACAAGTACCGTGAGGGAA
AGATGAAAAGAACTTTGAAAAGAGAGTTAAACAGTAC
