# Supplementary material for: Seasonality of parasitic and saprotrophic zoosporic fungi: linking sequence data to ecological traits
Source: ISME J. 2022 Jun 28;16(9):2242–54. doi: 10.1038/s41396-022-01267-y (PMC9381765; doi:10.1038/s41396-022-01267-y)
Supplement: Supplementary file 12 — Datset 1 All ASVs [file 41396_2022_1267_MOESM12_ESM.txt]

>ASV_1
AAAGAAACCAACAGGGATTGCCCTAGTAACGGCGAGTGAAGCGGCAACAGCTCAAATTTGAAATCTGGCCCTCGTGGTCCGAGTTGTAATTTGTAGAGGATGCTTTTGGTGAGGTGCCTTCCGAGTTCCCTGGAACGGGACGCCATAGAGGGTGAGAGCCCCGTCTGGTTGGACACCGAGCCTCTGTAAAGCTCCTTCGACGAGTCGAGTAGTTTGGGAATGCTGCTCTAAATGGGAGGTATATGTCTTCTAAAGCTAAATACCGGCCAGAGACCGATAGCGCACAAGTAGAGTGATCGAAAGATGAAAAGCACTTTGAAAAGAGGGTTAAATAGTAC
>ASV_2
AAAGAAACCAACAGGGATTGCTCTAGTAACGGCGAGTGAAGCAGCAATAGCTCAAATTTGAAATCTGGCGTCTTCGGCGTCCGAGTTGTAATTTGTAGAGGATGCTTCTGGGCAGCCACCGACCTAAGTTCCTTGGAACAGGACGTCATAGAGGGTGAGAATCCCGTATGCGGTCGGAAAGGCACCCTACACGTAGCTCCTTCGACGAGTCGAGTTGTTTGGGAATGCAGCTCTAAATGGGAGGTAAATTTCTTCTAAAGCTAAATATTGGCCAGAGACCGATAGCGCACAAGTAGAGTGATCGAAAGATGAAAAGCACTTTGGAAAGAGAGTTAAAAAGCAC
>ASV_3
AAAGAAACTAACAAGGATTCCCCTAGTAACGGCGAGTGAAGCGGGAACAGCTCAAATTTGAAATCTCACTGTTTCACAGTGCGAATTGTAGTTTAGAGAAACGTTTTCGGGGTCGGCCTCGGTACAAGTTCTTTGGAACGAGACATCATAGAGGGTGAAAATCCCGTCTTTGACCGAGAGTCCGACTCTATGTGATACGTTTTCCAAGAGTCGGTTTGTTTGGGAATGCAGACCAAAATGGGTGGTAAATACCATCTAAAGCTAAATATTGGCGAGAGACCGATAGCGAACAAGTACCGTGAGGGAAAGATGAAAAGAACTTTGAAAAGAGAGTTAAATAGTAC
>ASV_4
AAAGAAACTAACAAGGATTCCCCTAGTAACGGCGAGTGAAGCGGGAAGAGCTCAAATTTGAAATCTCACGGGCTTCCTGTGCGAATTGTAGTTTTAAGAGTCGTTTTCTGGGGCCACTTGAGCGCAAGTTCTTTGGAACAAGGCATCATAGAGGGTGAGAATCCCGTCTTTGGTTCAAGATGAGCACCTTTGTGATACGATCTCAAAGAGTCGGTTTGTTTGGGAATGCAGACCAAAATGGGTGGTAAATACCATCTAAGGCTAAATATTGGCGAGAGACCGATAGCGAACAAGTACCGTGAGGGAAAGATGAAAAGAACTTTGAAAAGAGAGTTAAATAGTAC
>ASV_5
AAAGAAACCAACAGGGATTGCTCTAGTAACGGCGAGTGAAGCAGCAATAGCTCAAATTTGAAATCTGGCGTCTTCGACGTCCGAGTTGTAATTTGTAGAGGATGCTTCTGAGTGGCCACCGACCTAAGTTCCTTGGAACAGGACGTCATAGAGGGTGAGAATCCCGTATGCGGTCGGAAAGGCGCTCTATACGTAGCTCCTTCGACGAGTCGAGTTGTTTGGGAATGCAGCTCTAAATGGGAGGTAAATTTCTTCTAAAGCTAAATATTGGCCAGAGACCGATAGCGCACAAGTAGAGTGATCGAAAGATGAAAAGCACTTTGGAAAGAGAGTTAAAAAGCAC
>ASV_6
AAAGAAACTAACAAGGATTCCCCTAGTAACGGCGAGTGAAGCGGGAAGAGCTCAAATTTGAAATCTCACAGGTTTCCTGTGCGAATTGTAGTTTAAAGAGTCGTTTTCTGGGGCCACTTGAGCACAAGTTCTTTGGAACAAGGCATCATAGAGGGTGAGAATCCCGTCTTTGGTTCAAGATGAGTCCCTTTGTGATACGATCTCAAAGAGTCGGTTTGTTTGGGAATGCAGACCAAAATGGGTGGTAAATACCATCTAAGGCTAAATATTGGCGAGAGACCGATAGCGAACAAGTACCGTGAGGGAAAGATGAAAAGAACTTTGAAAAGAGAGTTAAATAGTAC
>ASV_7
AAAGAAACCAACAGGGATTGCCCCAGTAACGGCGAGTGAAGCGGCAACAGCTCAAATTTGAAATCTGGCCTCCGGGTCCGAGTTGTAATTTGTAGAGGATGCTTTTGGCGAGGTGCCTTCCGAGTTCCCTGGAACGGGACGCCATAGAGGGTGAGAGCCCCGTCTGGTCGGACACCGAGCCTCTGTAAAGCTCCTTCGACGAGTCGAGTAGTTTGGGAATGCTGCTCAAAATGGGAGGTATATGTCTTCTAAAGCTAAATATTGGCCAGAGACCGATAGCGCACAAGTAGAGTGATCGAAAGATGAAAAGCACTTTGAAAAGAGGGTTAAAAAGTAC
>ASV_8
AAAGAAACTAACAAGGATTCCCCCAGTAACGGCGAGTGAAGCGGGAAGAGCTCAAATTTGAAATCACCTCCGGGCGAATTGTAGTTTAGAGAATCGTTTTCTACGTAGAGCAAGGTACAAGTTCTTTGGAACAGGACATCATAGAGGGTGAGAATCCCGTCTTTGACCTTGGTTGAAGTTTTGTGATACGATTTCCAAGAGTCGGTTTGTTTGGGAATGCAGACCAAAATGGGAGGTAAATACCTTCTAAAGCTAAATATTGGCGAGAGACCGATAGCGAACAAGTACCGTGAGGGAAAGATGAAAAGAACTTTGAAAAGAGAGTGCAACAGTAC
>ASV_9
AAAGAAACCAACAGGGATTGCCCCAGTAACGGCGAGTGAAGCGGCAACAGCTCAAATTTGAAATCTGGCCCTTGGGTCCGAGTTGTAATTTGTAGAGGATGCTTTTGGCGAGGTGCCTTCCGAGTTCCCTGGAACGGGACGCCATAGAGGGTGAGAGCCCCGTCTGGTCGGACACCGAGCCTCTGTAAAGCTCCTTCGACGAGTCGAGTAGTTTGGGAATGCTGCTCAAAATGGGAGGTATATGTCTTCTAAAGCTAAATATTGGCCAGAGACCGATAGCGCACAAGTAGAGTGATCGAAAGATGAAAAGCACTTTGAAAAGAGGGTTAAAAAGTAC
>ASV_10
AAAGAAACTAACAAGGATTCCCCTAGTAACGGCGAGTGAAGCGGGAACAGCTCAAATTTGAAATCTCCTAGGTTCCCTAGGCGAATTGTAGTTTAGAGAAGCGTTATCGGAGTCGGCCTCGGTACAAGTTCTTTGGAACATGACATCACAGAGGGTGAAAATCCCGTCTATGACCGAGTGTCCTTCTCTATGTGATACGTTTTCCAAGAGTCGGTTTGTTTGGGAATGCAGACCAAAATGGGTGGTAAATACCATCTAAAGCTAAATATTGGCGAGAGACCGATAGCGAACAAGTACCGTGAGGGAAAGATGAAAAGAACTTTGAAAAGAGAGTTAAATAGTAC
>ASV_11
AAAGAAACTAACAAGGATTCCCCTAGTAACGGCGAGTGAAGCGGGAACAGCTCAAATTTGAAATCTCACTGTTTTGCAGTGCGAATTGTAGTTTAGAGAAGCGTTTTCTGAGGCAGCCTCGGTACAAGTTCTATGGAACGAGACATCATAGAGGGTGAAAATCCCGTCTTTGATCGAGTGTCTGTCTCTCTGTGATACGTTTTCCAAGAGTCGGTTTGTTTGGGAATGCAGACCAAAATGGGTGGTAAATACCATCTAAAGCTAAATATTGGCGAGAGACCGATAGCGAACAAGTACCGTGAGGGAAAGATGAAAAGAACTTTGAAAAGAGAGTTAAACAGTAC
>ASV_12
AAAGAAACTAACAAGGATTCCCCTAGTAACGGCGAGCGAAGCGGGAAGAGCTCAAATTTGAAATCTGGTGGCCTCAGGTCATCCGAGTTGTAATCTATAGAAGTGTTTTCCGTGCTGGCCCATGTACAAGTCCCTTGGAACAGGGCGTCATAGAGGGTGAGAATCCCGTCCTTGACATGGACTACCAGTGCTCTGTGATACACTTTCAACGAGTCGAGTTGTTTGGGAATGCAGCTCAAAATGGGTGGTAAATTCCATCTAAAGCTAAATATTGGCGAGAGACCGATAGCGAACAAGTACCGTGAGGGAAAGATGAAAAGCACTTTGGAAAGAGAGTTAAACAGTAT
>ASV_13
AAAGAAACCAACCGGGATTGCCTCAGTAACGGCGAGTGAAGCGGCAAGAGCTCAAATTTGAAATCTGGCCCCTCTGGGGTCCGAGTTGTAATTTGCAGAGGATGCTTCGGGTGCGGTCCCCGTCTAAGTGCCCTGGAACGGGCCGTCATAGAGGGTGAGAATCCCGTCTGGGATGGGCGGCCGCGCCCGTGTGAAGCTCCTTCGACGAGTCGAGTTGTTTGGGAATGCAGCTCTAAGCGGGTGGTAAATTTCATCTAAAGCTAAATACTGGCCGGAGACCGATAGCGCACAAGTAGAGTGATCGAAAGATGAAAAGCACTTTGAAAAGAGAGTTAAATAGCAC
>ASV_14
AAAGAAACCAACAGGGATTGCCCCAGTAACGGCGAGTGAAGCGGCAACAGCTCAAATTTGAAATCTGGCCCCCAGGGTCCGAGTTGTAATTTGCAGAGGATGATTTTGGCGAGGTGCCTTCCGAGTTCCCTGGAACGGGACGCCACAGAGGGTGAGAGCCCCGTCTGGTTGGACGCCGAGCCTATGTAAATCTCCTTCGACGAGTCGAGTAGTTTGGGAATGCTGCTCTAAATGGGAGGTATATGTCTTCTAAAGCTAAATATTGGCCAGAGACCGATAGCGCACAAGTAGAGTGATCGAAAGATGAAAAGCACTTTGAAAAGAGGGTTAAATAGTAC
>ASV_15
AAAGAAACTAACAAGGATTCCCCTAGTAACGGCGAGTGAAGCGGGAAGAGCTCAATTTTAAAATCTGGGAGGTTTTACCTCTCCGAATTGTAGTTGCAAGAAAATTGGCCTGTATAAGCGGTGGTACAAGTCCCTTGGAATAGGGTATCATAGAGGGTGAGAATCCCGTCTTTGACTGCCAGTCTTATGCAATACGGTCTTTTTTCAAAGAGTCGGGTTGTTTGGGAATGCAGCCCAAAATGGGTGGTAAGTTTCATCTAAAGCTAAATAAGGGCGAGAGACCGATAGCGAACAAGTACCGTGAGGGAAAGATGAAAAGAACTTTGAAAAGAGAGTTAAAAAGTAC
>ASV_16
AAAGAAACCAACAGGGATTGCCCCAGTAACGGCGAGTGAAGCGGCAACAGCTCAAATTTGAAATCTGGTCCCTAGGGCCCGAGTTGTAATTTGTAGAGGATGCTTTTGGTGAGGTGCCGCCCGAGTTCCCTGGAACGGGACGCCACAGAGGGTGAGAGCCCCGTCTGGCTGGCCGCCGAGCCTCTGTAAAGCTCCTTCGACGAGTCGAGTAGTTTGGGAATGCTGCTCAAAATGGGAGGTATATGTCTTCTAAAGCTAAATATTGGCCAGAGACCGATAGCGCACAAGTAGAGTGATCGAAAGATGAAAAGCACCTTGAAAAGAGGGTTAAATAGTAC
>ASV_17
AAAGAAACCAACAGGGATTGCCCTAGTAACGGCGAGTGAAGCGGCAACAGCTCAAATTTGAAATCTGGCTCTTTTAGAGTCCGAGTTGTAATTTGCAGAGGGCGCTTTGGCTTTGGCAGCGGTCCAAGTTCCTTGGAACAGGACGTCACAGAGGGTGAGAATCCCGTACGTGGTCGCTGGCTATTGCCGTGTAAAGCCCCTTCGACGAGTCGAGTTGTTTGGGAATGCAGCTCTAAATGGGAGGTACATTTCTTCTAAAGCTAAATATTGGCCAGAGACCGATAGCGCACAAGTAGAGTGATCGAAAGATGAAAAGCACTTTGGAAAGAGAGTCAAACAGCAC
>ASV_18
AAAGAAACCAACAGGGATTGCCCTAGTAACGGCGAGTGAAGCGGCAACAGCTCAAATTTGAAATCTGGCGTCTTTGGCGTCCGAGTTGTAATTTGCAGAGGGCGCTTTGGCATTGGCAGCGGTCCAAGTTCCTTGGAACAGGACGTCACAGAGGGTGAGAATCCCGTACGTGGTCGCTAGCCTTTACCGTGTAAAGCCCCTTCGACGAGTCGAGTTGTTTGGGAATGCAGCTCTAAATGGGAGGTAAATTTCTTCTAAAGCTAAATACTGGCCAGAGACCGATAGCGCACAAGTAGAGTGATCGAAAGATGAAAAGCACTTTGGAAAGAGAGTTAAAAAGCAC
>ASV_19
AAAGAAACTAACAAGGATTCCCCTAGTAACTGCGAGTGAAGCGGGAAAAGCTCAAATTTAAAATCTGGCGGTCTTTGGCCGTCCGAGTTGTAGTCTGGAGAAGTGCTTTCCGCGCTGGACCGTGTATAAGTCTCTTGGAACAGAGCGTCATAGAGGGTGAGAATCCCGTCTTTGACACGGACTACCAGTGCTTTGTGATGCGCTCTCAAAGAGTCGAGTTGTTTGGGAATGCAGCTCAAAATGGGTGGTGAATTCCATCTAAAGCTAAATATTGGCGAGAGACCGATAGCGAACAAGTACCGTGAGGGAAAGATGAAAAGCACTTTGGAAAGAGAGTTAAACAGTAC
>ASV_20
AAAGAAACTAACAAGGATTCCCCTAGTAACGGCGAGTGAAGCGGGAAGAGCTCAAATTTGAAAGCTGGCGTCTTCGGCGTCCGCATTGTAATCTCGAGAAGTGTTTTCCGCGTTGGACCATGTACAAGTTCCTTGGAACAGGACGTCATAGAGGGTGAGAATCCCGTACTTGACATGGATGCCCAACGCTTTGTGATACGCTCTCCACGAGTCGAGTTGTTTGGGAATGCAGCTCAAAATGGGTGGTAAATTCCATCTAAAGCTAAATATTGGGGAGAGACCGATAGCGAACAAGTACCGTGAGGGAAAGATGAAAAGCACTTTGGAAAGAGAGTTAAACAGTAC
>ASV_21
AAAGAAACTAACAAGGATTCCCCTAGTAACGGCGAGTGAAGCGGGAAGAGCTCAAATTTGAAATCTGGTAGCCTTCGGTTGCCCGAGTTGTAATCTAGAGAAGTGTTTTCCGTGCCGGCCCATGTACAAGTCCCTTGGAACAGGGCGTCATAGAGGGTGAGAATCCCGTCCTTGACATGGACCCCCGGTGCTTTGTGATACACTTTCAACGAGTCGAGTTGTTTGGGAATGCAGCTCAAAATGGGTGGTGAATTCCATCTAAAGCTAAATATTGGCGAGAGACCGATAGCGAACAAGTACCGTGAGGGAAAGATGAAAAGCACTTTGGAAAGAGAGTTAAACAGTAC
>ASV_22
AAAGAAACTAACAAGGATTCCCCTAGTAACTGCGAGTGAAGCGGGAGTAGCTCAACTTGAAAATCGTTCTGGCATGCTTTGCCGTCCGAATTGTAGTCTAAAGGAACGCTACCAGTGGTACTCTGGGGATAATTTGGCTGGAAAGCCGAATCGTAGAGGGTGACAATCCCGTACATGCCTCAGACCGTGCTGCGTACGGTGCGCTTCCGAAGAGTCGGGTTGTTTGGGATTTCAACTCAAAGTGGGTGGTAAATTCCATCTAAGGCTAAATATAGGCAATAGACCGATAGCGAACAAGTACTGTGAAGGAAAGATGAAAAGAACTTTGAAAAGAGAGTTAAAAGGAC
>ASV_23
AAAGAAACTAACAAGGATTCCCCTAGTAACGGCGAGTGAAGCGGGAACAGCTCAAATTTGAAATCTCCTTCGGGCGAATTGTAGTTTAGAGAAGCGTTTTCTGCTGGACGGTTGGTACAAGTTCTTTGGAACAAGACATCATAGAGGGTGAAAATCCCGTCTTTGACCAATCGGAAGGCTTTGTGATACGTTTTCCAAGAGTCGGTTTGTTTGGGAATGCAGACCAAAATGGGAGGTAAATACCTTCTAAAGCTAAATATTGGCGAGAGACCGATAGCGAACAAGTACCGTGAGGGAAAGATGAAAAGAACTTTGAAAAGAGAGTTAAACAGTAC
>ASV_24
AAAGAAACCAACAGGGATTGCTCTAGTAACGGCGAGTGAAGCAGCAATAGCTCAAATTTGAAATCTGGCGTCTTCGACGTCCGAGTTGTAATTTGTAGAGGATGCTTCTGAGTAACCACCGACCTAAGTTCCTTGGAACAGGACGTCATAGAGGGTGAGAATCCCGTATGCGGTCGGAAAGGTGCTCTATACGTAGCTCCTTCGACGAGTCGAGTTGTTTGGGAATGCAGCTCTAAATGGGAGGTAAATTTCTTCTAAAGCTAAATATTGGCCAGAGACCGATAGCGCACAAGTAGAGTGATCGAAAGATGAAAAGCACTTTGGAAAGAGAGTTAAAAAGCAC
>ASV_25
AAAGAAACTAACCAGGATTCCCCCAGTAACGGCGAGTGAAGAGGGATGAGCTCAAATTTAAAATCTCCTCGGAGAATTGTAGTTTGTAGGGGTGTTTTCGACTCGTGCGCCGGACCAAAGTTCTCTGGAACGAGACATCACAGAGGGTGATAATCCCGTGAATGGTTCGGATCGTGCGAGCATTTGATACACTTCCAAAGAGTCGGGTTGTTTGAGAATGCAGCCCAAATCGGGTGGTATATTCCATCTAAAGCTAAATATTGGCAAGAGACCGATAGCGAACAAGTACCGTGAGGGAAAGATGAAAAGGACTTTGAAAAGAGAGTTAAATAGTAC
>ASV_26
AAAGAAACTAACAAGGATTCCCCTAGTAACGGCGAGTGAAGCGGGAACAGCTCAAATTTGAAATCTCACTGCTTTGCAGTGCGAATTGTAGTTTAGAGAAGCGTTTTCTGAGGCAGCCTCGGTACAAGTTCTATGGAACGAGACATCATAGAGGGTGAAAATCCCGTCTTTGATCGAGTGTCTGTCTCTCTGTGATACGTTTTCCAAGAGTCGGTTTGTTTGGGAATGCAGACCAAAATGGGTGGTAAATACCATCTAAAGCTAAATATTGGCGAGAGACCGATAGCGAACAAGTACCGTGAGGGAAAGATGAAAAGAACTTTGAAAAGAGAGTTAAACAGTAC
>ASV_27
AGAGAAACTAACAAGGATTCCCCTAGTAACGGCGAGTGAAGCGGGATGAGCTCAAATTTGAAAGCTGGCCTTTTTGGTCCGCGTTGTAATCTCGAGAAGTGTTTTCCGTGTTGGACCGCGTACAAGTCCCTTGGAATAGGGCGTCGTAGAGGGTGAGAATCCCGTACTTGACGTGGCAGCCAATGCTTTGTGATACACTCTCCACGAGTCGAGTTGTTTGGGAATGCAGCTCAAAATGGGTGGTAAATTCCATCTAAAGCTAAATATTGGGGAGAGACCGATAGCGAACAAGTACCGTGAGGGAAAGATGAAAAGCACTTTGGAAAGAGAGTTAAACAGTAC
>ASV_28
AAAGAAACTAACAAGGATTCCCTCAGTAACGGCGAGTGAAGCGGGAAGAGCTCAAATTTAAAATCTGGACGCAGCGCGTTCCGAATTGTAGTTTAAAGAGGCGTCGTCGGAACGGCGGCCGGGTCCAAGTCGCCTGGAATGGCGCATCACAGAGGGTGAGAATCCCGTCTGGGCCCGGAGCGGCGGACTGCGTGAGGCGTCCTCGACGAGTCGAGTTGTTTGGGAATGCAGCTCAAATGGGGTGGTAAATTTCATCTAAGGCTAAATACTGGCAAGAGACCGATAGCGAACAAGTACCGTGAGGGAAAGATGAAAAGCACCTTGAAAAGGGAGTTAAATAGTGC
>ASV_29
AAAGAAACCAACAGGGATTCCCCTAGTAACGGCGAGTGAAGCGGGAACAGCTCAATTTTGGAATCTCACTCTTTCAGAGTGCGAATTGTAGTTTCTAGAGGCGCTTTCGGGGGTAGTCTGGGTTTAAGTCCGTTGGAACGCGGCATCAAAGAGGGTGAGAATCCCGTTTTTGATCCGGAACCTACTCCTATGTGATGCGTTTTCAAAGAGTCGGATAGTTTGGGAATGCTGTCCAAAATGGGTGGTAAATACCATCTAAAGCTAAATAATGGCGAGAGACCGATAGCGAACAAGTACCGTGAGGGAAAGATGAAAAGAACTTTGAAAAGAGAGTTAAACAGTAC
>ASV_30
AAAGAAACTAACAAGGATTCCCTTAGTAACGGCGAGTGAAGCGGGAAGAGCTCAAATTTGAAATCTCATACTTTCAGTATGCGAATTGTAGTTTCAAGAAATGTTTTCGGGACACTGTTTTGATCAAAGTCTTCTGGAACGAAGCGCCAAAGAGGGTGACAGCCCCGTTTATGATCAAGACAAGGTTTCATGTGAGGCATTTTCAAAGAGTCGGGTTGTTTGGGATTGCAGCCCTAAATGGGAGGTAAATACCTTCTAAAGCTAAATATGGGTGAGAAACCGATAGCGAACAAGTACCGTGAGGGAAAGATGAAAAGAACTTTGAAAAGAGAGTTAAACAGTAC
>ASV_31
AAAGAAACCAACAGGGATTGCCCTAGTAACGGCGAGTGAAGCGGCAACAGCTCAAATTTGAAAGCTAGCCTTCGGGTTCGCATTGTAATTTGTAGAGGATGATTTGGGGAAGCCGCCTGTCTAAGTTCCTTGGAACAGGACGTCATAGAGGGTGAGAATCCCGTATGTGACAGGAAATGGCACCCTATGTAAATCTCCTTCGACGAGTCGAGTTGTTTGGGAATGCAGCTCTAAATGGGAGGTAAATTTCTTCTAAAGCTAAATATTGGCGAGAGACCGATAGCGCACAAGTAGAGTGATCGAAAGATGAAAAGCACTTTGGAAAGAGAGTTAAAAAGCAC
>ASV_32
AAAGAAACCAACAGGGATTGCCTTAGTAACGGCGAGTGAAGCGGCAACAGCTCAAATTTGAAATCTGGCCTCTTTGGGGTCCGAGTTGTAATTTGGAGAGGATGTTTCGGGTACGGTCCGGGCTTAAATTTCTTGGAACAGAATGTCACAGAGGGTGAGAATCCCGTCTGGAGTCTGCGACACGGCCTATGTGAAACTCCTTCGACGAGTCGAGTTGTTTGGGAATGCAGCTCTAAATGGGTGGTAAATTTCATCTAAAGCTAAATATTGGCCAGAGACCGATAGCGCACAAGTAGAGTGATCGAAAGATGAAAAGCACTTTGAAAAGAGAGTTAAACAGTAC
>ASV_33
AAAGAAACTAACAAGGATTCCCCTAGTAACGGCGAGTGAAGCGGGAACAGCTCAAATTTGAAATCTCCTAGGTTCCCTAGGCGAATTGTAGTTTAGAGAAGCGTTATCGGAGTCGGCCTCGGTACAAGTTCTTTGGAACATGACATCACAGAGGGTGAAAATCCCGTCTTTGACCGAGTGTCCTTCTCTATGTGATACGTTTTCCAAGAGTCGGTTTGTTTGGGAATGCAGACCAAAATGGGTGGTAAATACCATCTAAAGCTAAATATTGGCGAGAGACCGATAGCGAACAAGTACCGTGAGGGAAAGATGAAAAGAACTTTGAAAAGAGAGTTAAATAGTAC
>ASV_34
AAAGAAACTAACAAGGATTCCCCTAGTAACGGCGAGTGAAGCGGGAACAGCTCAAATTTGAAATCTCCTTCGGGCGAATTGTAGTTTAGAGAAGCGTTTTCTGTTGGACGGTTGGTACAAGTTCTTTGGAACAAGACATCATAGAGGGTGAAAATCCCGTCTTTGACCAATCGAAAGGCTTTGTGATACGTTTTCCAAGAGTCGGTTTGTTTGGGAATGCAGACCAAAATGGGAGGTAAATACCTTCTAAAGCTAAATATTGGCGAGAGACCGATAGCGAACAAGTACCGTGAGGGAAAGATGAAAAGAACTTTGAAAAGAGAGTTAAACAGTAC
>ASV_35
AAAGAAACCAACAGGGATTGCCCTAGTAACGGCGAGTGAAGCGGCAACAGCTCAAATTTGAAATCTGGCGCAAGCCCGAGTTGTAATTTGTAGAGGATGCTTTTGGTGAGGTGCCTTCCGAGTTCCCTGGAACGGGACGCCTTAGAGGGTGAGAGCCCCGTACGGTTGGACGCCGAGCCTCTGTAAAGCTCCTTCGACGAGTCGAGTAGTTTGGGAATGCTGCTCAAAATGGGAGGTATATGCCTTCTAAAGCTAAATATTGGCCAGAGACCGATAGCGCACAAGTAGAGTGATCGAAAGATGAAAAGCACTTTGAAAAGAGGGTTAAATAGCAC
>ASV_36
AAAGAAACCAACAGGGATTGCCCTAGTAACGGCGAGTGAAGCGGCATCAGCTCAAATTTGAAATCTGGCTCTTTCAGGGTCCGAGTTGTAATTTGCAGAGGGCGCTTTGGCGTTGGCAGCGGTCCAAGTTCCTTGGAACAGGACGTCACAGAGGGTGAGAATCCCGTACGTGGTCGCTGGCCTTCGCCGTGTAAAGCCCCTTCGACGAGTCGAGTTGTTTGGGAATGCAGCTCTAAATGGGAGGTAAATTTCTTCTAAAGCTAAATACTGGCCAGAGACCGATAGCGCACAAGTAGAGTGATCGAAAGATGAAAAGCACTTTGGAAAGAGAGTCAAATAGCAC
>ASV_37
AAAGAAACCAACAGGGATTGCCCTAGTAACGGCGAGTGAAGCGGCAACAGCTCAAATTTGAAATCTGGCTCTTTCAGAGTCCGAGTTGTAATTTGCAGAGGGCGCTTTGGAGTTGGCAGCGGTCCAAGTTCCTTGGAACAGGACGTCACAGAGGGTGAGAATCCCGTACGTGGTCGCTAGCCTTCGCCGTGTAAAGCCCCTTCGACGAGTCGAGTTGTTTGGGAATGCAGCTCTAAATGGGAGGTAAATTTCTTCTAAAGCTAAATACTGGCCAGAGACCGATAGCGCACAAGTAGAGTGATCGAAAGATGAAAAGCACTTTGGAAAGAGAGTCAAATAGCAC
>ASV_38
AAAGAAACCAACAGGGATTGCTCTAGTAACGGCGAGTGAAGCAGCAATAGCTCAAATTTGAAATCTGGCGTCTTCGGCGTCCGAGTTGTAATTTGTAGAGGATGCTTCTGAGTAGCCACCGACCTAAGTTCCTTGGAACAGGACGTCATAGAGGGTGAGAATCCCGTATGCGGTCGGAAAGGCGCTCTACACGTAGCTCCTTCGACGAGTCGAGTTGTTTGGGAATGCAGCTCTAAATGGGAGGTAAATTTCTTCTAAAGCTAAATATTGGCCAGAGACCGATAGCGCACAAGTAGAGTGATCGAAAGATGAAAAGCACTTTGGAAAGAGAGTTAAAAAGCAC
>ASV_39
AAAGAAACCAACAGGGATTGCCCTAGTAACGGCGAGTGAAGCGGCAACAGCTCAAATTTGAAATCTGGCGCAAGCCCGAGTTGTAATTTGTAGAGGATGTTTCTGGCGACGTGCCTTCCGAGTTCCCTGGAACGGGACGCCATAGAGGGTGAGAGCCCCGTACGGTTGGATGCCTAGCCTCTGTGAAACTCCTTCGACGAGTCGAGTAGTTTGGGAATGCTGCTCTAAATGGGAGGTATACGTCTTCTAAAGCTAAATACCGGCCAGAGACCGATAGCGCACAAGTAGAGTGATCGAAAGATGAAAAGCACTTTGAAAAGAGGGTTAAAAAGTAC
>ASV_40
AAAGAAACTAACAAGGATTCCCCTAGTAGCGGCGAGCGAAGCGGGAAGAGCTCAAATTTGTAATCTGGCAGCAATGCCCGAGTTGTAATCTATAGAGTCGTTTTCGGTGCCGGACCGCGTCCAAGTCCCTTGGAACAGGGTATCAAAGAGGGTGAGAATCCCGTGCTTGACGCGACGACCGGGGCTATGTGATACGTCTTCTACGAGTCGAGTTGTTTGGGAATGCAGCTCTAAACGGGTGGTAAATTCCATCTAAAGCTAAATATTGGCGAGAGACCGATAGCGAACAAGTACCGTGAGGGAAAGATGAAAAGCACTTTGGAAAGAGAGTTAAACAGTAC
>ASV_41
AAAGAAACCAACAGGGATTACCTCAGTAACGGCGAGTGAAGCGGTAACAGCTCAAATTTGAAAGCTAGCTCTTTTAGGGTTCGCATTGTAATTTGTAGAAGATGCTTCGGGTGTGGCCCCGGTCTAAGTTCCTTGGAACAGGACGTCATAGAGGGTGAGAATCCCGTATGTGACTGGGTGCTTTCGCTCATGTGAAGCTCTTTCGACGAGTCGAGTTGTTTGGGAATGCAGCTCAAAATGGGTGGTAAATTTCATCTAAAGCTAAATATTGGCCAGAGACCGATAGCGCACAAGTAGAGTGATCGAAAGATGAAAAGCACTTTGGAAAGAGAGTTAAACAGTAC
>ASV_42
AAAGAAACTAACAAGGATTCCCCTAGTAACGGCGAGTGAAGCGGGAAGAGCTCAAATTTGAAATCTGGTGGCCTCAGGTCATCCGAGTTGTAATCTATAGAAGTGTTTTCCGTGCTGGCTCATGTACAAGTCCCTTGGAACAGGGCGTCATAGAGGGTGAGAATCCCGTCCTTGACATGAACTACCAGTGCTCTGTGATACATTTTCAACGAGTCGAGTTGTTTGGGAATGCAGCTCAAAATGGGTGGTAAATTCCATCTAAAGCTAAATATTGGCGAGAGACCGATAGCGAACAAGTACCGTGAGGGAAAGATGAAAAGCACTTTGGAAAGAGAGTTAAACAGTAT
>ASV_43
AAAGAAACTAACAAGGATTCCCTTAGTAACGGCGAGTGAAGCGGGAAGAGCTCAAATTTGAAATCTCATACTTTCAGTATGCGAATTGTAGTTTCAAGAAATGTTTTCGGGACACTGTTTTGATCAAAGTCTTCTGGAACGAAGCGCCAAAGAGGGTGACAGCCCCGTTTATGATCATGACAAGGTTTCATGTGAGGCATTTTCAAAGAGTCGGGTTGTTTGGGATTGCAGCCCTAAATGGGAGGTAAATACCTTCTAAAGCTAAATATGGGTGAGAAACCGATAGCGAACAAGTACCGTGAGGGAAAGATGAAAAGAACTTTGAAAAGAGAGTTAAACAGTAC
>ASV_44
AAAGAAACTAACAAGGATTCCCCTAGTAACGGCGAGTGAAGCGGGAACAGCTCAAATTTGAAATCTCCTTCGGGCGAATTGTAGTTTAGAGAAGCGTTTTCTGCTGGACGGTTGGTACAAGTTCTTTGGAACAAGACATCATAGAGGGTGAAAATCCCGTCTTTGACCAATCGAAAGGCTTTGTGATACGTTTTCCAAGAGTCGGTTTGTTTGGGAATGCAGACCAAAATGGGAGGTAAATACCTTCTAAAGCTAAATATTGGCGAGAGACCGATAGCGAACAAGTACCGTGAGGGAAAGATGAAAAGAACTTTGAAAAGAGAGTTAAACAGTAC
>ASV_45
AAAGAAACCAACAGGGATTCCCTTAGTAACGGCGAGTGAAGCGGGAATAGCTCAAATTTGAAATCTCACAGGTTTCCTGTGCGAATTGTAGTTTCAAGAAGCGTTTTCGGGGATGGTCTGAGCTCAAGTCCGTTGGAACGCGGCGCCATAGAGGGTGAGAGCCCCGTAGAGTTCGGTACCCATTCCTATGTGATACGTTTTCAAAGAGTCGGATAGTTTGGGAATGCTGTCCAAAATGGGTGGTAAATACCATCTAAAGCTAAATATTGGCGAGAGACCGATAGCGAACAAGTACCGTGAGGGAAAGATGAAAAGAACTTTGAAAAGAGAGTTAAATAGTAC
>ASV_46
AGAGAAACTAACAAGGATTCCCCTAGTAACGGCGAGTGAAGCGGGATGAGCTCAAATTTGAAAGCTGGCCTCTGGTCCGCATTGTAATCTCGAGAAGTGTTTTCCGTGCCGGATTGCGTACAAGTCCCTTGGAATAGGGCGTCGTAGAGGGTGAGAATCCCGTACTTGACGCAGGCTCCGGTGCTTTGTGATACACTCTCCAAGAGTCGAGTTGTTTGGGAATGCAGCTCAAAATGGGTGGTAAATTCCATCTAAAGCTAAATAGTGGGGAGAGACCGATAGCGAACAAGTACCGTGAGGGAAAGATGAAAAGCACTTTGGAAAGAGAGTTAAACAGTAC
>ASV_47
AAAGAAACTAACAAGGATTCCCCTAGTAACGGCGAGTGAAGCGGGAATAGCTCAAATTTGAAATCTTGCCAACTATGGCACGAATTGTAGTTTAAAGAAGTGTTTTCGGAGGTGGACCAGGCTCAAGTCCTTTGGGATAAGGCATCACAGAGGGTGAGAATCCCGTACGTGGTTTGGCCCCACTTCCATGTGATACACTTTCAAAGAGTCGGGTTGTTTGGGAATGCAGCCCAAAATGGGTGGTAAATACCATCTAAAGCTAAATATTGGCGAGAGACCGATAGCGAACAAGTACCGTGAGGGAAAGATGAAAAGAACTTTGAAAAGAGAGTTAAAAGTAC
>ASV_48
AAAGAAACCAACAGGGATTGCCCTAGTAACGGCGAGTGAAGCGGCAACAGCTCAAATTTGAAATCTGGCGCAAGCCCGAGTTGTAATTTGTAGAGGATGCTTTTGGTGCGGTGCCTTCCGAGTTCCCTGGAACGGGACGCCTTAGAGGGTGAGAGCCCCGTACGGTTGGACGCCTAGCCTCTGTAAAGCTCCTTCGACGAGTCGAGTAGTTTGGGAATGCTGCTCAAAATGGGAGGTATATGCCTTCTAAAGCTAAATATTGGCCAGAGACCGATAGCGCACAAGTAGAGTGATCGAAAGATGAAAAGCACTTTGAAAAGAGGGTTAAATAGCAC
>ASV_49
AAAGAAACCAACTGGGATTGCCTTAGTAACGGCGAGTGAAGCGGCAACAGCTCAAATTTGAAATCTGGCACCTTTCAGGGGCCCGAGTTGTAATTTGAAGAGGATACTTCGCGGAGGAGGCCGCCCCAAGTTCCCTGGGACGGGACGCTTTAGAGGGTGAGAGCCCCGTACGTGGGCGGCCCTCCGACGCATGTGAAGTTCCCTCGACGAGTCGAGTTGTTTGGGAATGCAGCTCAAATTGGGAGGTAAATTTCTTCTAAGGCTAAATACCGGCCGGAGACCGATAGCGCACAAGTAGAGTGATCGAAAGATGAAAAGCACTTTGAAAAGAGAGTCAAACAGCAC
>ASV_50
AAAGAAACTAACAAGGATTCCCCTAGTAACTGCGAGTGAAGAGGGAAAAGCTCAAATTTAAAATCTGGTAGTCCCTGTGGCTGCCCGAGTTGTAATTTAGAGAAGTGTTATCCGCGCTGGACCGTGTACAAGTCTCCTGGAAGGGAGCATCATAGAGGGTGAGAATCCCGTCTTTGACACGGACTACCAGGGCTTTGTGATGCGCTCTCGAAGAGTCGTGTTGTTTGGGAATGCAGCACTAAATGGGTGGTAAATTCCATCTAAAGCTAAATATTGGCGAGAGACCGATAGCGAACAAGTACCGTGAGGGAAAGATGAAAAGAACTTTGGAAAGAGAGTTAAACAGTAC
>ASV_51
AAAGAAACCAACAGGGATTACCTCAGTAACGGCGAGTGAAGCGGTAATAGCTCAAATTTGAAATCTGGCCTCTTGGGGTCCGAGTTGTAATTTGTAGAGGATGTTTCGGGTACCGCCCCGGTCTAAATTTCTTGGAACAGAATGTCAAAGAGGGTGAGAGTCCCGTCTTGGACCGGCGGTAGGGCCTATGTGAAACTCCTTCGACGAGTCGAGTTGTTTGGGAATGCAGCTCAAAATGGGTGGTAAATTTCATCTAAAGCTAAATATTGGCCAGAGACCGATAGCGCACAAGTAGAGTGATCGAAAGATGAAAAGCACTTTGAAAAGAGAGTTAAACAGTAT
>ASV_52
AAAGAAACCAACAGGGATTGCCTCAGTAACGGCGAGTGAAGCGGCAAAAGCTCAAATTTGAAATCTGGCTCTTTTAGGGTCCGAGTTGTAATTTGTAGAAGATGTTTCGGGTGTGGCTCCGGTTTAAGTTCTTTGGAATATTACATCATAGAGGGTGAGAATCCCGTATGTGACCGGCAGCCTTCGCCTATGTGAAACTCTTTCGACGAGTCGAGTTGTTTGGGAATGCAGCTCAAAATGGGAGGTATATTTCTTCTAAAGCTAAATATTGGCCAGAGACCGATAGCGCACAAGTAGAGTGATCGAAAGATGAAAAGCACTTTGGAAAGAGAGTTAAACAGTAC
>ASV_53
AAAGAAACTAACAAGGATTCCTTCAGTAACGGCGAGTGAAGCAGGAATTGTCCAAATTTTGAAGCTGTAGTTGAATTGACTACCGCGTTGTAATTTCAAGGGCGGAGTGGAAGTGTGGTGCTGTGGCTGAAGTCTGCTGGAAAGCAGTGCCAGTGAGGGTGACAGTCCCGTGAAGGCACGGCGCCACACGCATGTACACTGCGCCCTACGAGTCGGGTAGCTTGGGAATGCTGCTCAAAGCTGGTGGTAAACTCCATCTTAGACTAAATACCGGCACGAGACCGATAGCGAACAAGTACCGTGAGGGAAAGATGAAAAGCACTTTGAAAAGAGAGTTAAAGAGTAC
>ASV_54
AAAGAAACCAACAGGGATTACCTCAGTAACGGCGAGTGAAGCGGTAAAAGCTCAAATTTGAAATCTGGCTCTTTTAGAGTCCGAATTGTAATTTGTAGAAGATGCTTCGGGTGTGGTTCCGGTCTAAGTTCCTTGGAACAGGACGTCATAGAGGGTGAGAATCCCGTATGTGACTGGATACCTATGCTCATGTGAAGCTCTTTCGACGAGTCGAGTTGTTTGGGAATGCAGCTCAAAATGGGAGGTATATTTCTTCTAAAGCTAAATATTGGCCAGAGACCGATAGCGCACAAGTAGAGTGATCGAAAGATGAAAAGCACTTTGGAAAGAGAGTTAAACAGTAC
>ASV_55
AAAGAAACTAACAAGGATTCCCCTAGTAACGGCGAGTGAAGCGGGATGAGCTCAAATTTAAAATCTGGCTGCCTCAGGTGGTCCGAGTTGTAGTCTCGAGAAGTGTTTTCCGCGTTGGCCTGTGTACAAGTCCTTTGGAATAAGGCGTCATAGAGGGTGAGAATCCCGTCCTTGACACAGATCCCCAATGCTTTGTGATGCGCTCTCAAAGAGTCGAGTTGTTTGGGAATGCAGCTCAAAATGGGTGGTAAATTCCATCTAAAGCTAAATATTGGCGAGAGACCGATAGCGAACAAGTACCGTGAGGGAAAGATGAAAAGCACTTTGGAAAGAGAGTTAAACAGTAC
>ASV_56
AAAGAAACTAACAAGGATTCCCCTAGTAACGGCGAGTGAAGCGGGAAAAGCTCAAATTTGAAATCTCTTGGGGTACCCTCAAGCGAATTGTAGTTTAAAGAAACGTTTTCGGAGACGGGCTAGGCTAAAGTTCTTTGGAACAAGACATCACAGAGGGTGAGAATCCCGTGCATGGTCTAGCCTTTGTTTCCATGTGATACGTTTTCAAAGAGTCGGGTTGTTTGGGAATGCAGCCCAAAATGGGTGGTAAATACCATCTAAAGCTAAATATTGGCAAGAGACCGATAGCGAACAAGTACCGTGAGGGAAAGATGAAAAGAACTTTGAAAAGAGAGTTAAATAGTAC
>ASV_57
AAAGAAACTAACAAGGATTCCCCTAGTAACGGCGAGTGAAGCGGGAATAGCTCAAATTTGAAATCTCACAGGCAACTGTGCGAATTGTAGTTTATAGAAATGTTTTCGGGGGCAGTCCTGGCAAAAGTCCTTTGGAACAGGGCGTCATAGAGGGTGAGAACCCCGTCTTTGGCTAGGATACTGCTTCTATGTGATACATTTTCCAAGAGTCGGGTTGTTTGGGAATGCAGCCCAAAATGGGTGGTAAATACCATCTAAAGCTAAATATTGGCGAGAGACCGATAGCGAACAAGTACCGTGAGGGAAAGATGAAAAGAACTTTGAAAAGAGAGTTAAATAGTAC
>ASV_58
AAAGAAACTAACAAGGATTCCCCTAGTAACTGCGAGTGAAGCGGGAAAAGCTCAAATTTAAAAGCTGACGGTCTTTGGCCGTCCGCATTGTAATCTAGAGAAGTGTTACCCGCGTTGGACCGTGTACAAGTCTCCTGGAATGGAGCATCATAGAGGGTGACAATCCCGTCTTTGACACGGACTCCCAAGGCTTTGTGGTGCGCTCTCAAAGAGTCGAGTTGTTTGGGAATGCAGCTCAAAATGGGTGGTAAATTCCATCTAAAGCTAAATATTGGCGAGAGACCGATAGCGAACAAGTACCGTGAGGGAAAGATGAAAAGAACTTTGGAAAGAGAGTTAAACAGTAC
>ASV_59
AAAGAAACTAACAAGGATTCCCTTAGTAGCGGCGAGCGAAGCGGGAAGAGCTCAAATTTGTAATCTGGCGTCTTTCAGGCGTCCGAGTTGTAATCTATAGAAGTGTTTTCTATGTCGGACCGTGTCTAAGTCCCTTGGAATAGGGTATCAAAGAGGGTGACAATCCCGTACTTGACATGACTACCGATGTTCTGTGATACATTTTCTACGAGTCGAGTTGTTTGGGAATGCAGCTCTAAATGGGTGGTAAATTCCATCTAAAGCTAAATATTGGTGAGAGACCGATAGCGAACAAGTACCGTGAGGGAAAGATGAAAAGCACTTTGGAAAGAGAGTTAAACAGTAC
>ASV_60
AAAGAAACTAACAAGGATTCCCCTAGTAACGGCGAGTGAAGCGGGAATAGCTCAAATTTGAAATCTCATTCTTTCAGAATGCGAATTGTAGTTTAGAGAAATGTTTTCGTGGCCAATCCTTGGTACAAGTTCTTTGGAACAAGGCATCACAGAGGGTGAAAATCCCGTCTTTGATCAAGGTATTGGTCGCATGCGATACATTTTCCAAGAGTCGGTTTGTTTGGGAATGCAGACCAAAATGGGTGGTAAATACCATCTAAAGCTAAATATTGGCGAGAGACCGATAGCGAACAAGTACCGTGAGGGAAAGATGAAAAGAACTTTGAAAAGAGAGTTAAATAGTGC
>ASV_61
AAAGAAACCAACAGGGATTGCCCTAGTAACGGCGAGTGAAGCGGCATCAGCTCAAATTTGAAATCTGGCTCTTTCAGGGTCCGAGTTGTAATTTGCAGAGGGAGCTTTCGAGTTGGCAGCGGTCTAAGTTCCTTGGAACAGGACGTCACAGAGGGTGAGAATCCCGTACGTGGTCGCAGGCCTTCTCGAGGTAAAGCCCCTTCGACGAGTCGAGTTGTTTGGGAATGCAGCTCTAAATGGGAGGTAAATTTCTTCTAAAGCTAAATACTGGCCAGAGACCGATAGCGCACAAGTAGAGTGATCGAAAGATGAAAAGCACTTTGGAAAGAGAGTCAAATAGCAC
>ASV_62
AAAGAAACTAACAAGGATTCCCTTAGTAGCGGCGAGCGAAGCGGGAAGAGCTCAAATTTGTAATCTGGCGTCTTTCAGGCGTCCGAGTTGTAATCTATAGAAGTGTTTTCTATGCCGGACCGTGTCTAAGTCCCTTGGAATAGGGTATCAAAGAGGGTGACAATCCCGTGCTTGACATGACTCCCGGTGTTCTGTGATACATTTTCTACGAGTCGAGTTGTTTGGGAATGCAGCTCTAAATGGGTGGTAAATTCCATCTAAAGCTAAATATTGGTGAGAGACCGATAGCGAACAAGTACCGTGAGGGAAAGATGAAAAGCACTTTGGAAAGAGAGTTAAACAGTAC
>ASV_63
AAAGAAACTAACAAGGATTCCCCTAGTAATGGCGAATGAAGCGGGAATAGCTCAAATTTAAAATCTCTTTGGAGAATTGTAGTTTGTAGAGGTGCTTTCGTTGGCGGCCCAGGTAAAAGTCCTTTGGAATAAGGCATCATAGAGGGTGAGAATCCCGTCTTTGACCTGGTCACCGTCACGATGTGATGCGCTTTCTAAGAGTCGGGTTGTTTGGGACTGCAGCCCAAAGTGGGTGGTATATTTCATCTAAAGCTAAATACAGGCGAGAGACCGATAGCGAACAAGTACCGTGAGGGAAAGATGAAAAGAACTTTGAAAAGAGAGTTAAAAGTAC
>ASV_64
AAAGAAACTAACAAGGATTCCCCTAGTAACTGCGAGTGAAGCGGGAAAAGCTCAAATTTAAAATCTGGCGGTTCTTGTAGCCGTCCGAGTTGTAATTTAGAGAAGTGTTATCCGCGCTGGACCGTGTACAAGTCTCCTGGAATGGAGCGTCATAGAGGGTGAGAATCCCGTCTTTGACACGGACTGCCAGGGCATTGTGATGCGCTCTCAAAGAGTCGAGTTGTTTGGGAATGCAGCTCAAAATGGGTGGTAAATTCCATCTAAAGCTAAATATTGAGGAGAGACCGATAGCGAACAAGTACCGTGAGGGAAAGATGAAAAGAACTTTGGAAAGAGAGTTAAACAGTAC
>ASV_65
AAAGAAACTAACAAGGATTCCCCTAGTAACGGCGAGTGAAGTGGGAAAAGCTCAACTTTGAAATCTGGCACCTTCGGTGTCCGAGTTGTAGTCTCAAGAAGTGTTTTCTGTGCTGGTCCATGTATGAGTCTGTTGGAACACAGCGTCATAGAGGGTGACAACCCCGTTCATGACATGGATACCAGTGCTTTGTGATACACTCTCGAAGAGTCGAGTTGTTTGGGAATGCAGCTCAAATTGGGTGGTAAATTCCATCTAAAGCTAAATATTGGCGAGAGACCGATAGCAAACAAGTACCGTGAGGGAAAGATGAAAAGCACTTTGGAAAGAGAGTTAACAGTAC
>ASV_66
AAAGAAACTAACAAGGATTCCCCTAGTAACGGCGAGTGAAGCGGGAACAGCTCAAATTTGAAATCTCCTAGGTTCCCTAGGCGAATTGTAGTTTAGAGAAGCGTTATCGGAGTTGGCCTCGGTACAAGTTCTTTGGAACATGACATCACAGAGGGTGAAAATCCCGTCTATGACCGAGTGTCCTTTTCTATGTGATACGTTTTCCAAGAGTCGGTTTGTTTGGGAATGCAGACCAAAATGGGTGGTAAATACCATCTAAAGCTAAATATTGGCGAGAGACCGATAGCGAACAAGTACCGTGAGGGAAAGATGAAAAGAACTTTGAAAAGAGAGTTAAATAGTAC
>ASV_67
AAAGAAACTAACAAGGATTCCCTCAGTAACGGCGAGTGAAGCGGGAAGAGCTCAAATTTGGAATCTGGGAGGCAGCGCCTCTCCGAGTTGTAAGCTACAGAGCCGCCATCCGCAGGCCAGCGCACGCACAAGTTCCCTGGAAAGGGACGTCACAGAGGGTGAGAACCCCGTTTGGGCGCGTGCTGGCATGCATCACGAGGCGGTCTCGACGAGTCGGGTTGTTTGGGAATGCAGCTCAAAATGGGTGGTAAATTTCATCTAAGGCTAAATACTGGCAAGAGACCGATAGCGAACAAGTACCGTGAGGGAAAGATGAAAAGAACCTTGAAAAGGGGGTTAAATAGTGC
>ASV_68
AAAGAAACCAACAGGGATTGCCCCAGTAACGGCGAGTGAAGCGGCAACAGCTCAAATTTGAAATCTGGCCCCTAGGGTCCGAGTTGTAATTTGTAGAGGATGCTTTTGGTGAGGTGCCGCCCGAGTTCCCTGGAACGGGACGCCGCAGAGGGTGAGAGCCCCGTCTGGCTGGCCACCGAGCCTCTGTAAAGCTCCTTCAACGAGTCGAGTAGTTTGGGAATGCTGCTCAAAATGGGAGGTATATGTCTTCTAAAGCTAAATATTGGCCAGAGACCGATAGCGCACAAGTAGAGTGATCGAAAGATGAAAAGCACCTTGAAAAGAGGGTTAAACAGTAC
>ASV_69
AAAGAAACTAACAAGGATTCCCCTAGTAACGGCGAGTGAAGCGGGAACAGCTCAAATTTGAAATCTCACTGTTTTGCAGTGCGAATTGTAGTTTAGAGAAACGTTTTCGGGGATGACGGCTAGTACAAGTTCTTTGGAACAAGGCATCATAGAGGGTGAAAATCCCGTCTTTGACTAGCTGTTCATTCCTATGTGATACGTTTTCCAAGAGTCGGTTTGTTTGGGAATGCAGACCAAAATGGGTGGTAAATACCATCTAAAGCTAAATATTGGCGAGAGACCGATAGCGAACAAGTACCGTGAGGGAAAGATGAAAAGAACTTTGAAAAGAGAGTTAAATAGTAC
>ASV_70
AAAGAAACCAACAGGGATTGCCCTAGTAACGGCGAGTGAAGCGGCAACAGCTCAAATTTGAAATCTGGCTCTTTCAGAGTCCGAGTTGTAATTTGCAGAGGGCGCTTTGGCGTTGGCAGCGGTCCAAGTTCTTTGGAACAGGACGTCACAGAGGGTGAGAATCCCGTACGTGGTCGCTAGCCTTCGCCGTGTAAAGCCCCTTCGACGAGTCGAGTTGTTTGGGAATGCAGCTCTAAATGGGAGGTAAATTTCTTCTAAAGCTAAATACTGGCCAGAGACCGATAGCGCACAAGTAGAGTGATCGAAAGATGAAAAGCACTTTGGAAAGAGAGTCAAATAGCAC
>ASV_71
AAAGAAACTAACAAGGATTCCCTTAGTAACGGCGAGTGAAGCGGGAATAGCTCAAATTTAAAATCTCACTGGTTCCCAGTGCGAATTGTAGTTTCAAGAAGTGTTTTCGGTGGTGAGCCAGGCATAAGTCCTCTGGAACGAGGCATCATAGAGGGTGACAATCCCGTCTTTGGTCTGGTCTTTGCTACTATGTGATGCACTTTCAAAGAGTCGGGTTGTTTGGGAATGCAGCCCAAAATGGGTGGTAAATACCATCTAAAGCTAAATAACGGCGAGAGACCGATAGCGAACAAGTACCGTGAGGGAAAGATGAAAAGAACTTTGAAAAGAGAGTTAAAAAGTAC
>ASV_72
AAAGAAAACAACTGTGATTCCCTTAGTAATGGCGAATGAAACGGGAAGAGCCCATCGTCGAATCGCAAGTCGTTCTGGCTTTGTGAAATGTGACGTTTGGGAGGGTCTTCCACGGTTCAGACGATCAGTCAAAGTCCAACTTGACAGTGGCCACAGTCCGTAGAGGGTGATAGGCCCGTAAGGCGGTTGTCTGACCGTGCTGACCTCTCTCTAGAGTCGGATTGCTTGGGAGTGCAGTCCAAAGTGCGAGGTAAACTCCTCGTAAGGCTAAATATAACCCCGAGACCGATAGCAAACAAGTACAGTGATGGAAAATTGAAAAGAACTTTGAAGAGAGAGTTAAGAGTAC
>ASV_73
AAAGAAACTAACAAGGATTCCCCTAGTAACGGCGAGTGAAGCGGGAAGAGCTCAAATTTGAAATCTCTAGGGTTCCCCTAGCGAATTGTAGTTTAAAGAAACGTTTTCTGGGGCAGGCTTGGTCTAAGTTCTTTGGAACAGGACATCATAGAGGGTGAGAATCCCGTATGTGGCCTTGCTGTTTGCTCCTTTGTGATACGTTTTCAAAGAGTCGGGTTGTTTGGGAATGCAGCCCAAAATGGGTGGTAAATACCATCTAAAGCTAAATATTGGCAAGAGACCGATAGCGAACAAGTACCGTGAGGGAAAGATGAAAAGAACTTTGAAAAGAGAGTTAAATAGTAC
>ASV_74
AAAGAAACCAACAGGGATTGCCCTAGTAACGGCGAGTGAAGCGGCAACAGCTCAAATTTGAAATCTGGCCCTCGTGGTCCGAGTTGTAATTTGTAGAGGATGCTTTTGGTGAGGTGCCTTCCGAGTTCCCTGGAACGGGACGCCATAGAGGGTGAGAGCCCCGTCTGGCTGGACACCGAGCCTCTGTAAAGCTCCTTCGACGAGTCGAGTAGTTTGGGAATGCTGCTCTAAATGGGAGGTATATGTCTTCTAAAGCTAAATACCGGCCAGAGACCGATAGCGCACAAGTAGAGTGATCGAAAGATGAAAAGCACTTTGAAAAGAGGGTTAAATAGTAC
>ASV_75
AAAGAAACTAACAAGGATTCCCCTAGTAACGGCGAGTGAAGCGGGAACAGCTCAAATTTGAAATCTCACTCTTTCAGAGTGCGAATTGTAGTTTAGAGAAGCGTTTTCGGCGGTAGTCTCGGTACAAGTTCTTTGGAAAAGGACATCACAGAGGGTGAAAATCCCGTCTATGATCGAGAGTCTACTGCTATGTGATACGTTTTCCAAGAGTCGGTTTGTTTGGGAATGCAGACCAAAATGGGTGGTAAATACCATCTAAAGCTAAATATTGGCGAGAGACCGATAGCGAACAAGTACCGTGAGGGAAAGATGAAAAGAACTTTGAAAAGAGAGTTAAACAGTAC
>ASV_76
AAAGAAACTAACAAGGATTCCCCTAGTAACTGCGAGTGAAGCGGGAAAAGCTCAAATTTAAAATCTGGCGGCCTCCGGTCGTCCGAGTTGTAGTCTGGAGAAGTGTTTTCCGCGTCGGACCGTGTATAAGTTTCCTGGAACGGAGCGTCATAGAGGGTGAGAATCCCGTCTTTGACACGGACTGCCGATGCTTTGTGATGCGCTCTCGAAGAGTCGAGTTGTTTGGGAATGCAGCTCAAAATGGGTGGTGAATTCCATCTAAAGCTAAATATTGGCGAGAGACCGATAGCGAACAAGTACCGTGAGGGAAAGATGAAAAGCACTTTGGAAAGAGAGTTAAACAGTAC
>ASV_77
AAAGAAACTAACAAGGATTCCCCTAGTAACGGCGAGTGAAGCGGGATCAGCTCAAATTTAAAATCCACCAGCAATGGTTGAATTGTAGTCTAAAGAAGATAATCTAGCAGGGGGATGGTAGTCAAGTCTGTTGGAATGCAGCACCAGAGAGGGTTAGAGTCCCGTCAAACTACCAAATCTTTGCAAAGTGAGAGTCTTTCAACGAGTCGAGTTGTTTGGGAATGCAGCTCAAAGCGGGTGGTATATCACATCCAAGGCTAAATACTGGCAAGAGACCGATAGCGAACAAGTACCGTGAGGGAAAGATGAAAAGCACCTTGAAAAGGGAGTGAAATAGTAC
>ASV_78
AAAGAAACTAACAAGGATTCCCCTAGTAACTGCGAGTGAAGCGGGAAAAGCTCAAATTTAAAATCTGGCGGTCCTTGTGGCCGTCCGAGTTGTAATTTAGAGAAGTGTTATCCGCGCTGGACCGTATACAAGTCTCCTGGAATGGAGCGTCATAGAGGGTGAGAATCCCGTCTTTGATACGGACTGCCAGGGCATTGTGATGCGCTCTCAAAGAGTCGAGTTGTTTGGGAATGCAGCTCAAAATGGGTGGTAAATTCCATCTAAAGCTAAATATTGAGGAGAGACCGATAGCGAACAAGTACCGTGAGGGAAAGATGAAAAGAACTTTGGAAAGAGAGTTAAACAGTAC
>ASV_79
AAAGAAACTAACAAGGATTCCCCTAGTAACGGCGAGTGAAGCGGGAACAGCTCAAATTTGAAATCTCCTTCGGGCGAATTGTAGTTTAGAGAAGCGTTTTCTGTTGGCGGGTAGGTACAAGTTCATTGGAACATGACATCATAGAGGGTGAAAATCCCGTCTTTGACCTATCTTAAGACTTTGTGATACGTTTTCCAAGAGTCGGTTTGTTTGGGAATGCAGACCAAAATGGGAGGTAAATACCTTCTAAAGCTAAATATTGGCGAGAGACCGATAGCGAACAAGTACCGTGAGGGAAAGATGAAAAGAACTTTGAAAAGAGAGTTAAACAGTAC
>ASV_80
AAAGAAACTAACAAGGATTCCCCTAGTAGCGGCGAGCGAAGCGGGAAGAGCTCAAATTTATAATCTGGCACCTTCGGTGTCCGAGTTGTAATCTCTAGAAGTGTTTTCCGCGTTGGACCGCACACAAGTCTGTTGGAATACAGCGGCATAGTGGTGAAACCCCCGTATATGGTGCGGACGCCCAGCGCTTTGTGATACACTTTCAATGAGTCGAGTTGTTTGGGAATGCAGCTCAAATTGGGTGGTAAATTCCATCTAAAGCTAAATATTGGCGAGAGACCGATAGCGAACAAGTACCGTGAGGGAAAGATGAAAAGCACTTTGGAAAGAGAGTTAACAGTAC
>ASV_81
AAAGAAAATAACCATGATTCCCCTAGTAACGGCGAGTGAAGCGGGAACAGCTCAAATTTGAAATCTCTCGAAAGAGCGAATTGTAGTTTAGAGATGCGTTTTCGGTTGCAGGCTTCGTACAAGTTCTTTGGAACGAGACATCATAGAGGGTGAGAATCCCGTCCATGACGTTGCCTTGCGACCATGTGATACGTACTCAAAGAGTCGGTTTGTTTGGGAATGCAGACCAAAATGGGTGGTAAATACCATCTAAAGCTAAATATTGGCGAGAGACCGATAGCGAACAAGTACCGTGAGGGAAAGATGAAAAGAACTTTGAAAAGAGAGTTAAACAGTAC
>ASV_82
AAAGAAACCAACAGGGATTGCCCCAGTAACGGCGAGTGAAGCGGCAACAGCTCAAATTTGAAATCTGGCCCCTAGGGCCCGAGTTGTAATTTGCAGAGGATGCTTTTGGCAAGGTGCCTTCCGAGTTCCCTGGAACGGGACGCCATAGAGGGTGAGAGCCCCGTCTGGTTGGATACCGAGCCTCTGTAAAGCTCCTTCGACGAGTCGAGTAGTTTGGGAATGCTGCTCTAAATGGGAGGTATATGTCTTCTAAAGCTAAATATTGGCCAGAGACCGATAGCGCACAAGTAGAGTGATCGAAAGATGAAAAGCACTTTGAAAAGAGGGTTAAAAAGTAC
>ASV_83
AAAGAAACCAACAGGGATTGCCCTAGTAACGGCGAGTGAAGCGGCAACAGCTCAAATTTGAAATCTGGCTCTTTCAGAGTCCGAGTTGTAATTTGCAGAGGGCGCTTTGGTGTTGGCAGCGGTCCAAGTTCCTTGGAACAGGACGTCACAGAGGGTGAGAATCCCGTACGTGGTCGCTAGCCTTCGCCGTGTAAAGCCCCTTCGACGAGTCGAGTTGTTTGGGAATGCAGCTCTAAATGGGAGGTAAATTTCTTCTAAAGCTAAATACTGGCCAGAGACCGATAGCGCACAAGTAGAGTGATCGAAAGATGAAAAGCACTTTGGAAAGAGAGTCAAATAGCAC
>ASV_84
AAAGAAACCAACAGGGATTGCCTCAGTAACGGCGAGTGAAGCGGCAACAGCTCAAATTTGAAATCTGGCCTCTTTGGGGTCCGAGTTGTAATTTGTAGAGGATGTTTCGGGTACCGCCTCGGTCTAAATTTCTTGGAACAGAATGTCAAAGAGGGTGAGAATCCCGTCTTGGACCGGCGGTAGGGCCCATGTGAAACTCCTTCGACGAGTCGAGTTGTTTGGGAATGCAGCTCAAAATGGGTGGTAAATTTCATCTAAAGCTAAATATTGGCCAGAGACCGATAGCGCACAAGTAGAGTGATCGAAAGATGAAAAGCACTTTGAAAAGAGAGTTAAACAGTAT
>ASV_85
AAAGAAACCAACAGGGATTGCCCTAGTAACGGCGAGTGAAGCGGCAACAGCTCAAATTTGAAATCTGGCTCTTTCAGGGTCCGAGTTGTAATTTGCAGAGGGCGCTTTGGCGTTGGCAGCGGTCCAAGTTCCTTGGAACAGGACGTCACAGAGGGTGAGAATCCCGTACGTGGTCGCTGGCCATCGCCGTGTAAAGCCCCTTCGACGAGTCGAGTTGTTTGGGAATGCAGCTCTAAATGGGAGGTAAATTTCTTCTAAAGCTAAATACTGGCCAGAGACCGATAGCGCACAAGTAGAGTGATCGAAAGATGAAAAGCACTTTGGAAAGAGAGTCAAAAAGCAC
>ASV_86
AAAGAAACCAACAGGGATTGCCCTAGTAACGGCGAGTGAAGCGGCAACAGCTCAAATTTGAAATCTGGCTCTTTCAGAGTCCGAGTTGTAATTTGCAGAGGGCGCTTTGGCTTTGGCAGCGGTCCAAGTTCCTTGGAACAGGACGTCACAGAGGGTGAGAATCCCGTACGTGGTCGCTAGCTATTGCCGTGTAAAGCCCCTTCGACGAGTCGAGTTGTTTGGGAATGCAGCTCTAAATGGGAGGTAAATTTCTTCTAAAGCTAAATATTGGCCAGAGACCGATAGCGCACAAGTAGAGTGATCGAAAGATGAAAAGCACTTTGGAAAGAGAGTCAAACAGCAC
>ASV_87
AAAGAAACTAACAAGGATTCCCCTAGTAGCGGCGAGCGAAGCGGGAAAAGCTCAAATTTGTAATCTGGCGTCTACGACGTCCGAGTTGTAATCTCGAGAAGTGTTTTCCGTGATAGACCGCATACAAGTCTCTTGGAACAGAGCGTCATAGTGGTGAGAACCCAGTACACGATGCGGATGCCTATTACTTTGTGATACACTTTCGAAGAGTCGAGTTGTTTGGGAATGCAGCTCAAATTGGGTGGTAAATTCCATCTAAAGCTAAATATTGGCGAGAGACCGATAGCGAACAAGTACCGTGAGGGAAAGATGAAAAGCACTTTGGAAAGAGAGTTAACAGTAC
>ASV_88
AAAGAAACCAACAGGGATTCCCCTAGTAACGGCGAGTGAAGCGGGAAAAGCTCAATTTTGAAATCTCATCCTTTCAGGGTGCGAATTGTAGTTTCTAGAAGCACTTTCGGAGTCAGCCTGGGTTTAAGTCCGTTGGAATGCGGCATCAAAGAGGGTGAGAATCCCGTTTTTGATCCAGAGTCTGATTCTGTGTGATGTGTTTTCGAAGAGTCGGATAGTTTGGGAATGCTGTCCAAAATGGGTGGTAAATACCATCTAAAGCTAAATACTGGTGAGAGACCGATAGCGAACAAGTACCGTGAGGGAAAGATGAAAAGAACTTTGAAAAGAGAGTTAAACAGTAC
>ASV_89
AAAGAAACCAACAGGGATTGCCCCAGTAACGGCGAGTGAAGCGGCAACAGCTCAAATTTGAAATCTGGCCCCTAGGGCCCGAGTTGTAATTTGCAGAGGATGCTTTTGGCGAGGTGCCTTCCGAGTTCCCTGGAACGGGACGCCATAGAGGGTGAGAGCCCCGTCTGGTTGGATACCGAGCCTCTGTAAAGCTCCTTCGACGAGTCGAGTAGTTTGGGAATGCTGCTCTAAATGGGAGGTATATGTCTTCTAAAGCTAAATATTGGCCAGAGACCGATAGCGCACAAGTAGAGTGATCGAAAGATGAAAAGCACTTTGAAAAGAGGGTTAAAAAGTAC
>ASV_90
AAAGAAACTAACAAGGATTCCCCTAGTAACGGCGAGTGAAGCGGGAATAGCTCAAATTTGAAATCCTGGTGGCTTTGCCATCATGAATTGTAGTTTATAGAAGCGCTTTCGAAGTGTAGTCAAGACAAAGTTTCTTGGAATGGAACGTCATAGAAGGTGAGAACCCTGTATGTGTTTTGATTTAGACTTTATGTGATGCGTTTTCGAAGAGTCAGGTTGTTTGGGAATGCAGCCTAAAATGGGTGGTAAATATCATCTAAAGCTAAATATTGGCGAGAGACCGATAGCGAACAAGTACCGTGAGGGAAAGATGAAAAGAACTTTGAAAAGAGAGTTAAAAGTAC
>ASV_91
AAAGAAACTAACAAGGATTCCCATAGTAACGGCGAGTGAAGTGGGAAGAGCTCAAATTGAAAATCTGGGAGCAATCCCCGAATTGTAGTTTAGAGAATCGTTTACGGTGGTGAGTCGAGTAAAAGTTCTTTGGAACAAGACATCACAGAGGGTGACAATCCCGTTCGTGACTCGAACTTTGCCACTATGTGTTACGGTTTCAAAGAGTCGGGTTGTTTGGGACTGCAGCCCAAAATGGGTGGTAAATTTCATCTAAAGCTAAATACGGGCGAGAGACCGATAGCGAACAAGTACCGTGAGGGAAAGATGAAAAGAACTTTGAAAAGAGAGTTAAACAGTAC
>ASV_92
AAAGAAACTAATAAGGATTCCCTCAGTAACTGCGAGTGAAGCGGGATGAGCCCAAATTTGAAATCTCCTGGGGTTTTTCTCTAGGCGAATTGTAGTTTGTAGAAGTATTCTCTGGGTCATGCTAGGCTAAAGTCATTTGGAATGGTGCATCATGGAGGGTGAAAATCCCGTGAATAGCTTAGATTTTTGATCCTTTTGTGTGGTACTTTCTAAGAGTCGGGTTGTTTGGGAATGCAGCCCTAAGTGGGTGGTAAATACCATCTAAGGCTAAATATAGGTGTGTGACCGATAGTAAACAAGTAGAGTGATCGAAAGTTGAAAAGGACTTTGAAAAGAGAGTCAAAAGTAC
>ASV_93
AAAGAAACCAACAGGGATTACCTCAGTAACGGCGAGTGAAGCGGTAACAGCTCAAATTTGAAATCTGCCGCAAGGCCGAGTTGTAATTTGTAGAAGATGCTTTGGGTATGGCCCCGGTCTAAGTTCGTTGGAACACGACGTCATAGAGGGTGAGAATCCCGTATGTGACTGGGTGCTTTTGCCTATGTAAAGCTCTTTCGACGAGTCGAGTTGTTTGGGAATGCAGCTCAAAATGGGTGGTATATTTCATCTAAAGCTAAATATTGGCCAGAGACCGATAGCGCACAAGTAGAGTGATCGAAAGATGAAAAGCACTTTGGAAAGAGAGTTAAACAGTAC
>ASV_94
AAAGAAACTAACAAGGATTCCCCTAGTAACGGCGAGTGAAGCGGGATCAGCTCAAATTTGAAATCTCATAGGCGGGAGCCTATGCGAATTGTAGTTTAGAGAAGCGTTTTCGGGGGCAGCCTGGGCATAAGTTCTTTGGAACGAGACATCATAGAGGGTGAGAATCCCGTGTGTGGTCCAGTGCCTGTCCCTGTGTGATACGCTTTCCAAGAGTCGGTTTGTTTGGGAATGCAGACCAAAATGGGTGGTAAATACCATCTAAAGCTAAATATTGGCGAGAGACCGATAGCGAACAAGTACCGTGAGGGAAAGATGAAAAGAACTTTGAAAAGAGAGTTAAACAGTAC
>ASV_95
AAAGAAACCAACAGGGATTGCCCCAGTAACGGCGAGTGAAGCGGCAAGAGCTCAAATTTGAAAGCTGGCTCCTTCGGGGTCCGCATTGTAATTTGCAGAGGATGCTTCGGGAGCGGTCCCCATCTAAGTGCCCTGGAACGGGACGTCATAGAGGGTGAGAATCCCGTATGGGATGGGGTGTCCGCGCCCGTGTGAAGCTCCTTCGACGAGTCGAGTTGTTTGGGAATGCAGCTCTAAATGGGTGGTAAATTTCATCTAAAGCTAAATATTGGCCGGAGACCGATAGCGCACAAGTAGAGTGATCGAAAGATGAAAAGCACTTTGAAAAGAGAGTTAAAAAGCAC
>ASV_96
AAATAAACTAACAAGGATTCCCCTAGTAACGGCGAGTGAAGCGGGAAGAGCTCAAATTTGAAATCTCACGGGCTTCCTGTGCGAATTGTAGTTTTAAGAGTCGTTTTCTGGGGCCACTTGAGCGCAAGTTCTTTGGAACAAGGCATCATAGAGGGTGAGAATCCCGTCTTTGGTTCAAGATGAGCACCTTTGTGATACGATCTCAAAGAGTCGGTTTGTTTGGGAATGCAGACCAAAATGGGTGGTAAATACCATCTAAGGCTAAATATTGGCGAGAGACCGATAGCGAACAAGTACCGTGAGGGAAAGATGAAAAGAACTTTGAAAAGAGAGTTAAATAGTAC
>ASV_97
AAAGAAACTAACAAGGATTCCCCTAGTAACGGCGAGTGAAGCGGGAACAGCTCAAATTTGAAATCTCACTCTTTCAGAGTGCGAATTGTAGTTTAGAGAAGCGTTTTCGGTGGCAGTCTCGGTACAAGTTCTTTGGAAAAGGACATCACAGAGGGTGAAAATCCCGTCTATGATCGAGAGTCTGCTACTATGTGATACGTTTTCCAAGAGTCGGTTTGTTTGGGAATGCAGACCAAAATGGGTGGTAAATACCATCTAAAGCTAAATATTGGCGAGAGACCGATAGCGAACAAGTACCGTGAGGGAAAGATGAAAAGAACTTTGAAAAGAGAGTTAAACAGTAC
>ASV_98
AAAGAAACTAACAAGGATTCCCCTAGTAACGGCGAGTGAAGCGGGAAGAGCTCAAATTTGAAATCTCACGGGCTTCCTGTGCGAATTGTAGTTTTAAGAGTCGTTTTCTGGGGCCACTTGAGCGCAAATTCTTTGGAACAAGGCATCATAGAGGGTGAGAATCCCGTCTTTGGTTCAAGATGAGCACCTTTGTGATACGATCTCAAAGAGTCGGTTTGTTTGGGAATGCAGACCAAAATGGGTGGTAAATACCATCTAAGGCTAAATATTGGCGAGAGACCGATAGCGAACAAGTACCGTGAGGGAAAGATGAAAAGAACTTTGAAAAGAGAGTTAAATAGTAC
>ASV_99
AAAGAAACCAACAGGGATTGCCCTAGTAACGGCGAGTGAAGCGGCAACAGCTCAAATTTGAAATCTGGCTCTTTTAGAGTCCGAGTTGTAATTTGCAGAGGGCGCTTTGGCGTTGGCAGCGGTCCAAGTTCCTTGGAACAGGACGTCACAGAGGGTGAGAATCCCGTACGTGGTCGCTAACCTTCGCCGTGTAAAGCCCCTTCGACGAGTCGAGTTGTTTGGGAATGCAGCTCTAAATGGGAGGTAAATTTCTTCTAAAGCTAAATACTGGCCAGAGACCGATAGCGCACAAGTAGAGTGATCGAAAGATGAAAAGCACTTTGGAAAGAGAGTCAAATAGCAC
>ASV_100
AAAGAAACCAACAGGGATTGCCTCAGTAACGGCGAGTGAAGCGGCAACAGCTCAAATTTGAAATCTGGCCCCCTCGGGGTCCGAGTTGTAATTTGTAGAAGATGCTTCGGGTGCGGCCCCGGTCTAAGTTCCTTGGAACAGGACGTCACAGAGGGTGAGAATCCCGTACGTGCCCGGTGGTCGCCCCCGTGTGAAGCTCTTTCGACGAGTCGAGTTGTTTGGGAATGCAGCTCAAAATGGGTGGTAAATTTCATCTAAAGCTAAATATTGGCCAGAGACCGATAGCGCACAAGTAGAGTGATCGAAAGATGAAAAGCACTTTGGAAAGAGAGTTAAACAGTAC
>ASV_101
AAAGAAACCAACAGGGATTGCCTCAGTAACGGCGAGTGAAGCGGCAACAGCTCAAATTTGAAAGCTAGCCTTCGGGTTCGCATTGTAATTTGTAGAGGATGCTTTGGGTAAAACGCCAGTCTAAGTTCCTTGGAACAGGACGTCATAGAGGGTGAGAATCCCGTATGTGACTGGAAATGTTAACCTATGTAAAGCTCCTTCGACGAGTCGAGTTGTTTGGGAATGCAGCTCTAAATGGGAGGTAAATTTCTTCTAAAGCTAAATATTGGCGAGAGACCGATAGCGCACAAGTAGAGTGATCGAAAGATGAAAAGCACTTTGGAAAGAGAGTTAAAAAGCAC
>ASV_102
AAAGAAACTAACAAGGATTCCCCTAGTAACGGCGAGTGAAGCGGGAAGAGCTCAAATTTGAAATCTCACGGGCTTCCTGTGCGAATTGTAGTTTTAAGAGTCGTTTTCTGGGGCCACTTGAGCGCAAGTTCTTTGGAACAAGGCATCATAGAGGGTGAGAATCCCGTCTTTGGTTCAAGATGAGCACCTTTGTGATACGATCTCAAAAAGTCGGTTTGTTTGGGAATGCAGACCAAAATGGGTGGTAAATACCATCTAAGGCTAAATATTGGCGAGAGACCGATAGCGAACAAGTACCGTGAGGGAAAGATGAAAAGAACTTTGAAAAGAGAGTTAAATAGTAC
>ASV_103
AAAGAAACCAACAGGGATTGCCCCAGTAACGGCGAGTGAAGCGGCAACAGCTCAAATTTGAAATCTGGCCCCCAGGGTCCGAGTTGTAATTTGCAGAGGATGCTTTTGGCAAGGTGCCTTCCGAGTTCCCTGGAACGGGACGCCATAGAGGGTGAGAGCCCCGTCTGGTTGGATACCGAGCCTCTGTAAAGCTCCTTCGACGAGTCGAGTAGTTTGGGAATGCTGCTCTAAATGGGAGGTATATGTCTTCTAAAGCTAAATATTGGCCAGAGACCGATAGCGCACAAGTAGAGTGATCGAAAGATGAAAAGCACTTTGAAAAGAGGGTTAAATAGTAC
>ASV_104
AAAGAAACTAACAAGGATTCCCCTAGTAACTGCGAGTGAAGCGGGAAAAGCTCAAATTTAAAATCTGGCGGTCTTTGGCCGTCCGAGTTGTAATCTAGAGAAGTGTTACCCGCGTCGGACCGTGTACAAGTCTCCTGGAATGGAGCGTCATAGAGGGTGAGAATCCCGTCTTTGACACGGACTACCGAGGCTTTGTGGTGCGCTCTCAAAGAGTCGAGTTGTTTGGGAATGCAGCTCAAAATGGGTGGTAAATTCCATCTAAAGCTAAATATTGGCGAGAGACCGATAGCGAACAAGTACCGTGAGGGAAAGATGAAAAGAACTTTGGAAAGAGAGTTAAACAGTAC
>ASV_105
AAAGAAACTAACAAGGATTCCCCTAGTAACGGCGAGTGAAGCGGGAAGAGCTCAAATTTAAAATCTCACAGGTTTCCTGTGCGAATTGTAGTTTAAAGAGTCGTTTTCAGGGGCCACTTGTGCACAAGTTCTTTGGAACAAGGCATCATAGAGGGTGAGAATCCCGTCTTTGGCACAAGATGAGCTCCTTTGTGATACGATCTCAAAGAGTCGGTTTGTTTGGGAATGCAGACCAAAACGGGTGGTAAATACCATCTAAGGCTAAATATTGGCGAGAGACCGATAGCGAACAAGTACCGTGAGGGAAAGATGAAAAGAACTTTGAAAAGAGAGTTAAATAGTAC
>ASV_106
AAAGAAACCAACAGGGATTCCCCTAGTAATGGCGAATGAAGCGGGAACAGCTCAAATTTGAAATCTCGCAAGAGAATTGTAGTTTGAAGAAGCGACTTTGATAGCGGTCCAGACGCAAGTCCTCTGGAAAGAGGCATCGTGGAGGGTGACAATCCCGTACGTAGTCTGGGCAGCCGTTACATATAAAGCGCTTTCAAAGAGTCGGGTTGCTTGGGACTGCAGCCCAAAGTGGGTGGTATATTCCATCTAAAGCTAAATATTGGCGAGAGACCGATAGCAAACAAGTACCGTGAGGGAAAGATGAAAAGAACTTTGAAAAGAGAGTTAAAAGTAC
>ASV_107
AAAGAAACCAACAGGGATTGCCCTAGTAACGGCGAGTGAAGCGGCAACAGCTCAAATTTGAAATCTGGCTCTTTTAGAGTCCGAGTTGTAATTTGCAGAGGGCGCTTTGGCGTTGGCAGCGGTCTAAGTTCTTTGGAACAGGACGTCACAGAGGGTGAGAATCCCGTACGTGGTCGCTAGCCTTCGCCGTGTAAAGCCCCTTCGACGAGTCGAGTTGTTTGGGAATGCAGCTCTAAATGGGAGGTAAATTTCTTCTAAAGCTAAATACTGGCCAGAGACCGATAGCGCACAAGTAGAGTGATCGAAAGATGAAAAGCACTTTGGAAAGAGAGTCAAACAGCAC
>ASV_108
AAAGAAACTAACAAGGATTCCCCTAGTAACTGCGAGTGAAGCGGGAAAAGCTCAAATTTAAAATCTGGCGGTTCTTGTAGCCGTCCGAGTTGTAATTTAGAGAAGCGTTATCCGCGCTGGACCGTGTACAAGTCTCCTGGAATGGAGCGTCATAGAGGGTGAGAATCCCGTCTTTGACACGGACTGCCAGGGCATTGTGATGCGCTCTCAAAGAGTCGAGTTGTTTGGGAATGCAGCTCAAAATGGGTGGTAAATTCCATCTAAAGCTAAATATTGAGGAGAGACCGATAGCGAACAAGTACCGTGAGGGAAAGATGAAAAGAACTTTGGAAAGAGAGTTAAACAGTAC
>ASV_109
AAAGAAACTAACAAGGATTCCCCTAGTAACTGCGAGTGAAGCGGGAAAAGCTCAAATTTAAAATCTGGCGGTCTTTGGCCGTCCGAGTTGTAGTCTGGAGAAGTGCTTTCCGCGCTGGACCGTGTACAAGTCTCTTGGAACAGAGCGTCATAGAGGGTGAGAATCCCGTCTTTGACACGGACTACCAGTGCTTTGTGATGCGCTCTCAAAGAGTCGAGTTGTTTGGGAATGCAGCTCTAAATGGGTGGTAAATTCCATCTAAAGCTAAATATTGGCGAGAGACCGATAGCGAACAAGTACCGTGAGGGAAAGATGAAAAGCACTTTGGAAAGAGAGTTAAACAGTAC
>ASV_110
AAAGAAACTAACAAGGATTCCCCTAGTAACGGCGAGTGAAGAGGGAAAAGCTCAAATTTAAAAGCTGTTGCCTTTCAGGTAACCGCATTGTAATCTCAAGAAGTGTTTTCGATTGTAGCCTGCGTATAAGTACCTTGGAATAGGTTGGCATAGAGGGTGAAACTCCCGTCTTTGATGCAGATTACTATGATCATGTGATACACTTTCTAAGAGTCGAGTTGTTTGGGAATGCAGCTCAAAATGGGTGGTAAATTCCATCTAAAGCTAAATATTGGCCTGAGACCGATAGCGAACAAGTACCGTGAGGGAAAGATGAAAAGCACTTTGGAAAGAGAGTCAAACAGAAC
>ASV_111
AAAGAAACTAACAAGGATTCCCTTAGTAACGGCGAGTGAAGTGGGAAGAGCTCAAATTTGAAATCTCACCTCTGGTGCGAATTGTAGTTTAGAGAAACGTTTTCGGGTTTGACGATGGGTACAAGTCTGCTGGAACGCAGCATCATAGAGGGTGAAAATCCCGTCTTTGACCCATTGTTCAAATCCATATGATACGTTTTCCAAGAGTCGGTTTGTTTGGGAATGCAGACCAAAATGGGTGGTAAATACCATCTAAAGCTAAATATTGGCGAGAGACCGATAGCGAACAAGTACCGTGAGGGAAAGATGAAAAGAACTTTGAAAAGAGAGTTAAACAGTAC
>ASV_112
AAAGAAACCAACAGGGATTGCCCTAGTAACGGCGAGTGAAGCGGCAACAGCTCAAATTTGAAATCTGGCTCCCTTGGGGGTCCGAGTTGTAATTTGTAGAGGGTGCTTTGGTATTAGCTGTGGTCTAAGACCCTTGGAACAGGGCGTCACAGAGGGTGAGAATCCCGTATGTGGCCAGCAGCTCTTGCCTTGTAAAGCCCCTTCGACGAGTCGAGTTGTTTGGGAATGCAGCTCTAAATGGGAGGTAAATTTCTTCTAAAGCTAAATACTGGCCAGAGACCGATAGCGCACAAGTAGAGTGATCGAAAGATGAAAAGCACTTTGGAAAGAGAGTCAAAAAGCAC
>ASV_113
AAAGAAACCAACAGGGATTGCCTCAGTAACGGCGAGTGAAGCGGCAACAGCTCAAATTTGAAATCTGGCCCCTTCGGGGTCCGAGTTGTAATTTGTAGAAGATGCTTCGGGTGCGGCCCCGGTCTAAGTTCCTTGGAACAGGACGTCACAGAGGGTGAGAATCCCGTACGTGCCCGGTGGTCGCCCCCATGTGAAGCTCTTTCGACGAGTCGAGTTGTTTGGGAATGCAGCTCAAAATGGGTGGTAAATTTCATCTAAAGCTAAATATTGGCCAGAGACCGATAGCGCACAAGTAGAGTGATCGAAAGATGAAAAGCACTTTGGAAAGAGAGTTAAACAGTAC
>ASV_114
AAAGAAACTAACAAGGATTCCCCTAGTAACGGCGAGTGAAGCGGGAACAGCTCAAATTTGAAATCTCACAGGCTTCCTGTGCGAATTGTAGTTTCGAGAAGTGTTTTCAGGAATCGACTAGGCATAAGTCCTCTGGAACGAGGCATCATAGAGGGTGATAATCCCGTTCTTGGTCTAGTGCCGATTCCACTGTGATACACTTTCAAAGAGTCGGGTTGTTTGGGAATGCAGCCCAAAATGGGTGGTAAATACCATCTAAAGCTAAATAACGGCGAGAGACCGATAGCGAACAAGTACCGTGAGGGAAAGATGAAAAGAACTTTGAAAAGAGAGTTAAATAGTAC
>ASV_115
AAAGAAACCAACAGGGATTGCCTCAGTAACGGCGAGTGAAGCGGCAACAGCTCAAATTTGAAATCTGGCCTTCTGGTCCGAGTTGTAATTTGTAGAGGATGTTTCGAACGTGGTCCGGTCTAAGTTTCTTGGAACAGAACGTCATAGAGGGTGAGAATCCCGTATGCGACTGGGTGCCTAAGTTCATGTGAAGCTCCTTCGACGAGTCGAGTTGTTTGGGAATGCAGCTCAAAATGGGTGGTAAATTTCATCTAAAGCTAAATATTGGCCAGAGACCGATAGCGCACAAGTAGAGTGATCGAAAGATGAAAAGCACTTTGGAAAGAGAGTTAAACAGTAC
>ASV_116
AAAGAAACTAACAAGGATTCCCCTAGTAACGGCGAGTGAAGCGGGAAGAGCTCAAATTTGAAATCCCGCAGGTTCCCTGTGCGAATTGTAGTTTAAAGAGTCGTTTTCTGGGGCCACTTGAGCACAAGTTCTTTGGAACAAGGCATCATAGAGGGTGAGAATCCCGTCTTTGGTTCAAGCTGCGCTCGACTGTGATACGATCTCAAAGAGTCGGTTTGTTTGGGAATGCAGACCAAATCGGGTGGTAAATACCATCCAAGGCTAAATATTGGCGAGAGACCGATAGCGAACAAGTACCGTGAGGGAAAGATGAAAAGAACTTTGAAAAGAGAGTTAAACAGTAC
>ASV_117
AAAGAAACTAACAAGGATTCCCCTAGTAACGGCGAGTGAAGCGGGATCAGCTCAAATTTGAAATCTCATGGGTCCCCCATGCGAATTGTAGTTTAGAGAAGCGTTTTCGGGGGCAGCTTGGGCATAAGTTCTTTGGAACGAGACATCATAGAGGGTGAGAATCCCGTGTGTGGTCCAATGCCTGTCCCTATGTGATACGTTTTCCAAGAGTCGGTTTGTTTGGGAATGCAGACCAAAATGGGTGGTAAATACCATCTAAAGCTAAATATTGGCGAGAGACCGATAGCGAACAAGTACCGTGAGGGAAAGATGAAAAGAACTTTGAAAAGAGAGTTAAACAGTAC
>ASV_118
AAAGAAACTAACAAGGATTCCCCTAGTAACGGCGAGTGAAGCGGGAACAGCTCAAATTTGAAATCTCACAGGTTCCCTGTGCGAATTGTAGTTTAGAGAAGCGTTTTCGGGACCAAGCTCAGTACAAGTTCTTTGGAACGAGGCATCACAGAGGGTGAAAATCCCGTCTATGACTGAGTCTTTGGTTCTATGTGATACGTTTTCCAAGAGTCGGTTTGTTTGGGAATGCAGACCAAAATGGGTGGTAAATACCATCTAAAGCTAAATATTGGCGAGAGACCGATAGCGAACAAGTACCGTGAGGGAAAGATGAAAAGAACTTTGAAAAGAGAGTTAAATAGTAC
>ASV_119
AAAGAAACCAACCGGGATTGCCTCAGTAACGGCGAGTGAAGCGGCAAAAGCTCAAATTTGAAATCTGGCCCTTCCGGGGTCCGAGTTGTAATTTGTAGAGGATGCTTCGGGTGCGGCCCCTGTCTAAGTGCTCTGGAACGGGCCATCGGAGAGGGTGAGAATCCCGTCTGGGACGGGGTGTCCGTGTCCGTGTGAAGCTCCTTCGACGAGTCGAGTTGTTTGGGAATGCAGCTCTAAATGGGTGGTAAATTTCATCTAAAGCTAAATATAGGCCGGAGACCGATAGCGCACAAGTAGAGTGATCGAAAGATGAAAAGCACTTTGAAAAGAGAGTTAAACAGCAC
>ASV_120
AAAGAAACTAACAAGGATTCCCCTAGTAACTGCGAGTGAAGCGGGAAAAGCTCAAATTTAAAATCTGGCGGTCTTCGGCCGTCCGAGTTGTAATCTGGAGAAGCGTTTTCCGCGCTGGACCGTGTACAAGTCTCTTGGAACAGAGCGTCATAGAGGGTGAGAATCCCGTCTTTGACACGGACTACCAGTGCTATGTGATGCGCTCTCGATGAGTCGAGTTGTTTGGGAATGCAGCTCAAAATGGGTGGTAAATTCCATCTAAAGCTAAATATTGGCGAGAGACCGATAGCGAACAAGTACCGTGAGGGAAAGATGAAAAGCACTTTGGAAAGAGAGTTAAACAGTAC
>ASV_121
AAAGAAACTAACAAGGATTCCCCTAGTAACTGCGAGTGAAGCGGGAAGAGCTCAAATTTAAAATCTGGCAGTCTCTGGCTGTCCGAGTTGTAATTTAGAGAAGTGTTGCCCGCGCTGGACCCGTATACAAGTCCTCTGGAATGGGGTGTCATAGAGGGTGAGAATCCCGTCTTTGATACGGACTACCAGTGCTTTGTGGTGCGCTCTCGAAGAGTCGAGTTGTTTGGGAATGCAGCTCAAAATGGGTGGTAAATTCCATCTAAAGCTAAATACAGGCGAGAGACCGATAGCGAACAAGTACCGTGAGGGAAAGATGAAAAGAACTTTGGAAAGAGAGTTAAACAGTAC
>ASV_122
AAAGAAACCAACAGGGATTACCTCAGTAACGGCGAGTGAAGCGGTAACAGCTCAAATTTGAAATCTGGCTCTTTCAGGGTCCGAGTTGTAATTTGTAGAAGATGCTTTGGGCATTGCTCCGGTCTAAGTTCCTTGGAACAGGACGTCATAGAGGGTGAGAATCCCGTATGTGACTGGTGGCATTTGTCCGTGTAAAGCTCTTTCGACGAGTCGAGTTGTTTGGGAATGCAGCTCAAAATGGGTGGTATATTTCATCTAAAGCTAAATATTGGCCAGAGACCGATAGCGCACAAGTAGAGTGATCGAAAGATGAAAAGCACTTTGGAAAGAGAGTTAAACAGTAC
>ASV_123
AAAGAAACTAACAAGGATTCCCCTAGTAACTGCGAGTGAAGCGGGAAAAGCTCAAATTTAAAATCTGGCAGTCTTTGGCTGTCCGAGTTGTAATCTAGAGAAGTGTTATCCGCGCTGGACCGTGTACAAGTCTCCTGGAATGGAGCGTCATAGAGGGTGAGAATCCCGTCTTTGACACGGACTGCCAGGGCTTTGTGATGCGCTCTCAAAGAGTCGAGTTGTTTGGGAATGCAGCTCAAAATGGGTGGTAAATTCCATCTAAAGCTAAATATTGGCGAGAGACCGATAGCGAACAAGTACCGTGAGGGAAAGATGAAAAGAACTTTGGAAAGAGAGTTAAACAGTAC
>ASV_124
AAAGAAACCAACAGGGATTGCCTCAGTAACGGCGAGTGAAGCGGCAACAGCTCAAATTTGAAATCTGGCCTTACGGTCCGAGTTGTAATTTGTAGAGGATGTTTTGGGTACCGCCGCGGTTTAAATTTCTTGGAACAGAATGTCAAAGAGGGTGAGAGTCCCGTCTTGGATCGCGGTAGGGCCTGTGTAAAACTCCTTCGACGAGTCGACTTGTTTGGGAATGCAGGTCAAAATGGGTGGTAAATTTCATCTAAAGCTAAATATTGGCCAGAGACCGATAGCGCACAAGTAGAGTGATCGAAAGATGAAAAGCACTTTGAAAAGAGAGTTAAACAGTAT
>ASV_125
AAAGAAACTAACAAGGATTCCCCTAGTAACGGCGAGTGAAGCGGGAAGAGCTCAAATTTGAAATCTCACGGGCTTCCTGTGCGAATTGTAGTTTTAAGAGTCGTTTTCTGGGGCCACTTGAGCGCAAGTTCTTTGGAACAAGGCATCATAGAGGGTGAGAATCCCGTCTTTGGTTCAAGATGAGCAACTTTGTGATACGATCTCAAAGAGTCGGTTTGTTTGGGAATGCAGACCAAAATGGGTGGTAAATACCATCTAAGGCTAAATATTGGCGAGAGACCGATAGCGAACAAGTACCGTGAGGGAAAGATGAAAAGAACTTTGAAAAGAGAGTTAAATAGTAC
>ASV_126
AAAGAAACTAACAAGGATTCCCCTAGTAACGGCGAGTGAAGCGGGAAAAGCTCAAATTTGAAATCTCACAGGCTTCCTGTGCGAATTGTAGTTTAAAGAGTCGTTTTCTGGGGCCACTTGAGCACAAGTTCTTTGGAACAAGGCATCATAGAGGGTGAGAATCCCGTCTTTGGTTCAAGTTGAGCTTCTGTGTGATACGATCTCAAAGAGTCGGTTTGTTTGGGAATGCAGACCAAAATGGGTGGTAAATACCATCTAAAGCTAAATATTGGCGAGAGACCGATAGCGAACAAGTACCGTGAGGGAAAGATGAAAAGAACTTTGAAAAGAGAGTTAAATAGTAC
>ASV_127
AAAGAAACTAACAAGGATTCCCCTAGTAACGGCGAGTGAAGCGGGAAGAGCTCAAATTTGAAATCTCACGGGCTTCCTGTGCGAATTGTAGTTTTAAGAGTCGTTTTCTGGGGCCACTTGAGCGCAAGTTCTTTGGAACAAGGCATCATAGAGGGTGAGAATCCCGTCTTTGGTTCAAGATGAGCACCTTTGTGATACGATCTCATAGAGTCGGTTTGTTTGGGAATGCAGACCAAAATGGGTGGTAAATACCATCTAAGGCTAAATATTGGCGAGAGACCGATAGCGAACAAGTACCGTGAGGGAAAGATGAAAAGAACTTTGAAAAGAGAGTTAAATAGTAC
>ASV_128
AAAGAAACTAACAAGGATTCCCATAGTAACTGCGAGTGAAGTGGGAGGAGCTCAAATTGAAAATCGGTCTGGCGTGCTTCGTCGATCGAATTGTAGTCTACAGAGGCGACACCAGCGGCAGCGCGGAGACAACTCGGTTGGAACACCGGGTCACAGAGGGTGACAATCCCGTACGTGCTTCGACGAGCCCTGCCGCGCACGGTGCGCTTTCGACGAGTCGGGCTGTTTGGGAATTCAGTCCAAAACGGGTGGTAAATTCCATCTAAAGCTAAATACAGGCAATAGACCGATAGCGAACAAGTACCGTGAGGGAAAGATGAAAAGAACTTTGAAAAGAGAGTTAAAAGGAC
>ASV_129
AAAGAAACCAACAGGGATTGCCTCAGTAACGGCGAGTGAAGCGGCAACAGCTCAAATTTGAAATCTGGCTTCTTCGGAGTCCGAGTTGTAATTTGTAGAGGGTGTTTCGGGCGAGGCGCCGGCCTAAGTTCCTTGGAACAGGACGTCATAGAGGGTGAGAATCCCGTATGCGGCCGGTGACCGACTCCATGTGAAACCCCTTCGACGAGTCGAGTTGTTTGGGAATGCAGCTCAAAATGGGTGGTATATTTCATCTAAAGCTAAATACTGGCCAGAGACCGATAGCGCACAAGTAGAGTGATCGAAAGATGAAAAGCACTTTGGAAAGAGAGTTAAAAAGTAC
>ASV_130
AAAGAAACCAACAGGGATTGCCTCAGTAACGGCGAGTGAAGCGGCAACAGCTCAAATTTGAAATCTGGCTTCGGCCCGAGTTGTAATTTGTAGAGGATGTTTCGGGAGCGGCCCGGTCTAAGTCCCTTGGAACAGGGCGTCATAGAGGGTGAGAATCCCGTATGTGACCGGTGACCAACCCCATGTGAAACCCCTTCGACGAGTCGAGTTGTTTGGGAATGCAGCTCAAAATGGGTGGTAAATTTCATCTAAAGCTAAATACCGGCCAGAGACCGATAGCGCACAAGTAGAGTGATCGAAAGATGAAAAGCACTTTGGAAAGAGAGTTAAAAAGTAC
>ASV_131
AAAGAAACTAACAAGGATTCCCCTAGTAACGGCGAGTGAAGAGGGAAGAGCTCAAATTTGAAATCTGGCGGTCTCAGGCCGTCCGAGTTGTAATCTAGAGAGGTGTTTTCCGTGCCGGACCGTGTACAAGTCCCTTGGAACAGGGCGTCATAGAGGGTGAGAATCCCGTCCATGACACGGACTCCCGGTGCTCTGTGATACACCTTCAAAGAGTCGAGTTGTTTGGGAATGCAGCTCAAAATGGGTGGTAAATTCCATCTAAAGCTAAATACAGGCGAGAGACCGATAGCGAACAAGTACCGTGAGGGAAAGATGAAAAGAACTTTGGAAAGAGAGTTAAACAGTAC
>ASV_132
AAAGAAACCAACAGGGATTGCCTCAGTAACGGCGAGTGAAGCGGCAAGAGCTCAAATTTGAAATCTGACGTCTTTTGGCGTTCGAGTTGTAATTTGAAGAGGAGTCTTCGGCACCGGCCTTGATCTATGTTCCTTGGAACAGGACGTCGTAGAGGGTGAGAATCCCGTACACGGTTGAAGGCCTGGAGTCATGTGAAGTTCCTTCGAAGAGTCGAGTTGTTTGGGAATGCAGCTCTAAATGGGTGGTAAATTTCATCTAAAGCTAAATACCGGCGAGAGACCGATAGCGCACAAGTAGAGTGATCGAAAGATGAAAAGCACTTTGAAAAGAGAGTTAAACAGTAC
>ASV_133
AAAGAAACTAACAAGGATTCCCCTAGTAGCGGCGAGCGAAGCGGGAAGAGCTCAAATTTATAATCTGGCACCTTCGGTGTCCGAGTTGTAATCTCTAGAAATGTTTTCCGCGTTGGACCGCACACAAGTCTGTTGGAATACAGCGGCATAGTGGTGAGACCCCCGTATATGGTGCGGACGCCCAGCGCTTTGTGATACATTTTCGAAGAGTCGAGTTGTTTGGGAATGCAGCTCAAATTGGGTGGTAAATTCCATCTAAAGCTAAATATTGGCGAGAGACCGATAGCGAACAAGTACCGTGAGGGAAAGATGAAAAGCACTTTGGAAAGAGAGTTAACAGTAC
>ASV_134
AAAGAAACTAACAAGGATTCCCCTAGTAACTGCGAGTGAAGCGGGAAAAGCTCAAATTTAAAATCTGGCGGTTCTTGTAGCCGTCCGAGTTGTAATTTAGAGAAGTGTTATCCGCGCTGGACCGTGTACAAGTCTCCTGGAATGGAGCGTCATAGAGGGTGAGAATCCCGTCTTTGACACGGACTGCCAGGGCACTGTGATGCGCTCTCAAAGAGTCGAGTTGTTTGGGAATGCAGCTCAAAATGGGTGGTAAATTCCATCTAAAGCTAAATATTGAGGAGAGACCGATAGCGAACAAGTACCGTGAGGGAAAGATGAAAAGAACTTTGGAAAGAGAGTTAAACAGTAC
>ASV_135
ACAAGAAACCAACCGGGATTGCCCTAGTAACGGCGAGTGAAGCGGCAACAGCTCAAATTTGAAATCTGGCTCTTTTAGAGTCCGAGTTGTAATTTGCAGAGGGCGCTTTGGCTTTGGCAGCGGTCCAAGTTCCTTGGAACAGGACGTCACAGAGGGTGAGAATCCCGTACGTGGTCGCTGGCTATTGCCGTGTAAAGCCCCTTCGACGAGTCGAGTTGTTTGGGAATGCAGCTCTAAATGGGAGGTACATTTCTTCTAAAGCTAAATATTGGCCAGAGACCGATAGCGCACAAGTAGAGTGATCGAAAGATGAAAAGCACTTTGGAAAGAGAGTCAAACAGCAC
>ASV_136
AAAGAAACTAACAAGGATTCCCCTAGTAACTGCGAGTGAAGCGGGAAAAGCTCAAATTTAAAATCTGGCAGTCTTTGATTGTCCGAGTTGTAATCTGGAGAAGTGCTTTCCGCGCCGGACCGTGTACAAGTCTCTTGGAATAGAGCGTCATAGAGGGTGAGAATCCCGTCTTTGACACGGACTACCGGTGCTTTGTGATGCGCTTTCAAAGAGTCGAGTTGTTTGGGAATGCAGCTCAAAATGGGTGGTAAATTCCATCTAAAGCTAAATATTGGCGAGAGACCGATAGCGAACAAGTACCGTGAGGGAAAGATGAAAAGCACTTTGGAAAGAGAGTTAAACAGTAC
>ASV_137
AAAGAAACCAACAGGGATTGCCCCAGTAACGGCGAGTGAAGCGGCAACAGCTCAAATTTGAAATCTGGCCCCCAGGGCCCGAGTTGTAATTTGCAGAGGATGCTTTTGGCGAGGTGCCTTCCGAGTTCCCTGGAACGGGACGCCATAGAGGGTGAGAGCCCCGTCTGGTTGGATACCGAGCCTCTGTAAAGCTCCTTCGACGAGTCGAGTAGTTTGGGAATGCTGCTCTAAATGGGAGGTATATGTCTTCTAAAGCTAAATATTGGCCAGAGACCGATAGCGCACAAGTAGAGTGATCGAAAGATGAAAAGCACTTTGAAAAGAGGGTTAAAAAGTAC
>ASV_138
AAAGAAACCAACAGGGATTGCCCTAGTAACGGCGAGTGAAGCGGCAACAGCTCAAATTTGAAATCTGGCTTCGGCCCGAGTTGTAATTTGCAGAGGATGTTTATGGTGCGGTGCCTACCGAGTTCCCTGGAACGGGACGCCACAGAGGGTGAGAGCCCCGTCTGGTAGGACACTAAACCTGTGTTAAACTCCTTCAACGAGTCGAGTAGTTTGGGAATGCTGCTCTAAATGGGAGGTAAATCTCTTCTAAAGCTAAATACTGGCCAGAGACCGATAGCGCACAAGTAGAGTGATCGAAAGATGAAAAGCACCTTGAAAAGGGGGTTAAACAGTAC
>ASV_139
AAAGAAACCAACAGGGATTCCCTTAGTAACGGCGAGTGAAGCGGGAAAAGCTCAAATTTAAAATCTGGCGGCTTTTGGTCGTCCGAATTGTAGTTTCAAGGAGCGTTTTCTGGGGCGAGTCGAATCAAAGTCCGTTGGAATGCGGCGCCATAGAGGGTGAGAGCCCCGTATGGTTCGATGATGCTCCTGTATGATACGTTTCCAAAGAGTCGCGTAGTTTGAGATTGCTGCGCAAATTGGGAGGTAAATACCTTCTAAAGCTAAATACTGGCGAGAGACCGATAGCGAACAAGTACCGTGAGGGAAAGTTGAAAAGAACTTTGAAAAGAGAGTTAAACAGTAC
>ASV_140
AAAGAAACTAACAAGGATTCCCCTAGTAACGGCGAGTGAAGCGGGAAGAGCTCCAATTTGAAATCTCACAGGTTTCCTGTGCGAATTGTAGTTTAAAGAGTCGTTTTCTGGGGCCACTTGAGCACAAGTTCTTTGGAACAAGGCATCATAGAGGGTGAGAATCCCGTCTTTGGTTCAAGATGAGTCCCTTTGTGATACGATCTCAAAGAGTCGGTTTGTTTGGGAATGCAGACCAAAATGGGTGGTAAATACCATCTAAGGCTAAATATTGGCGAGAGACCGATAGCGAACAAGTACCGTGAGGGAAAGATGAAAAGAACTTTGAAAAGAGAGTTAAATAGTAC
>ASV_141
AAAGAAACTAACAAGGATTCCCCTAGTAACGGCGAGTGAAGAGGGAATAGCTCAAATTTGAAATCTGGGTAGTTTTACTGCTCCGAATTGTAATTTGAAGAGACATGGTCAGAGGAAGCCGGGTCTAAGTCTCTTGGAATAGAGCATCAGAGAGGGTGAGAATCCCGTCTTTGGCCCAGGTCTGAATCGTTGTGACGTGTTCTCAAAGAGTCGAGTTGTTTGGGAATGCAGCTCAAATTGGGTGGTAAATTTCATCTAAGGCTAAATAGCGGCAGGAGACCGATAGCGAACAAGTACCGTGAGGGAAAGATGAAAAGCACTTTGAAAAGAGAGTCAAATAGTAC
>ASV_142
AAAGGAACTAAATAGGATTCCCTTAGTAATGGCGAACGAACAGGGATGAGCTCGGCTTGGAAACTGGGGCCTTGGCCTTGGATTGTAGCCTCTAGACATAGCACCAACGGAGGCGCAGGTGTAAGCCTCTTGGAAAAGAGCATCAACGTGGGTGAGAATCCTGTGTTTCATCTGCAGTCCACCGTGCACGGTGCATGTTCTCAGAGTCGCGTTCCTCGGAATTGGAGCGTAAAGTGGGTGGTAAATTTCATCTAAAGCTAAATATAGGCTTGAGACCGATAGCAAACAAGTACCATGAGGGAAAGATGAAAAGGACTTTGAAAAGAGAGTTAAAAGTGC
>ASV_143
AAAGAAACTAACTAGGATGCCTTCAGTAACGGCGAGCGAAGCAGGCATAGCTCAAATTTGTAATCTGGCGTCTTTGACGTCCGAGTTGTATTTTCTAGAAGCGAGTTCGGCGACAGCTCCTACCCAAGTCCGTTGGAACGCGGCGTCATGGAGGGTGAGAATCCCGTGAATGGTAGGATGTCTGCTGCTATGTGAACCGCCTTCGAAGAGTCGAGTTGTTTGGGAATGCAGCTCTAAATGGGAGGTAAATTTCTTCTAAAGCTAAATATTGGCCAGAGACCGATAGCGAACAAGTAGAGTGATCGAAAGATGAAAAGAACTTTGAAAAGAGAGTTAAACAGTAC
>ASV_144
AAAGAAACCAACAGGGATTGCCTCAGTAACGGCGAGTGAAGCGGCAAGAGCTCAAATTTGAAATCTGGCCCCTTCGGGGTCCGAGTTGTAATTTGTAGAGGATGCTTCGGGTGCGGCCCCCGTCTAAGTGCTCTGGAACGGGCCATCGGAGAGGGTGAGAATCCCGTCTGGGACGGGGTGTCCGCGTCCATGTGAAGCTCCTTCGACGAGTCGAGTTGTTTGGGAATGCAGCTCTAAATGGGTGGTAAATTTCATCTAAAGCTAAATACTGGCCGGAGACCGATAGCGCACAAGTAGAGTGATCGAAAGATGAAAAGCACTTTGAAAAGAGAGTTAAACAGCAC
>ASV_145
AAAGAAACTAACTAGGATTCCCTTAGTAACGGCGAGTGAACCGGGATGAGCTCAAATTTGAAATCTGGCGTCTTTCAGGCGTCCGAGTTGTAATCTATAGAGGCGTTTTCCGCGCCGGACCGCGTCCAAGTCTCTTGGAATAGAGTATCAAAGAGGGTGACAATCCCGTACTTGACGCGACAACCGGTGCTCTGTGATACGTTCTCAATGAGTCGAGTTGTTTGGGAATGCAGCTCTAAATGGGTGGTAAATTCCATCTAAGGCTAAATATTGGCGAGAGACCGATAGCGAACAAGTACCGTGAGGGAAAGATGAAAAGCACTTTGGAAAGAGAGTTAAACAGCAC
>ASV_146
AAAGAAACCAACAGGGATTGCCCTAGTAACGGCGAGTGAAGCGGCAAGAGCTCAAATTTGAAAGCTGGCCCCCTCGGGGCCCGCATTGTAATTTGCAGAGGATGCTTCGGGCGTGGCCCCTGTCTAAGTGCCCTGGAACGGGCCGTCAGAGAGGGTGAGAATCCCGTATGGGATGGGGTGCCCACGCCCGTGTGAAGCTCCTTCGACGAGTCGAGTTGTTTGGGAATGCAGCTCTAAATGGGTGGTAAATTTCATCTAAAGCTAAATATTGGCCGGAGACCGATAGCGCACAAGTAGAGTGATCGAAAGATGAAAAGCACTTTGAAAAGAGAGTTAAAAAGCAC
>ASV_147
AAAGAAACTAACAAGGATTCCCCTAGTAACTGCGAGTGAAGCGGGAGTAGCTCAACTTGAAAATCGTTCTGGCGCTCTGCGTCGTCCGAATTGTAGTCTAAAGGAACGCTACCAGCGGCACACTGGGGATAATTTGGCTGGAAAGCCGAATCGTAGAGGGTGACAATCCCGTACATGCCTCAGATGGTGCTGCGTACGGTGCGCTTCCGAAGAGTCGGGTTGTTTGGGATTTCAACTCAAAGTGGGTGGTAAATTCCATCTAAGGCTAAATATAGGCAATAGACCGATAGCGAACAAGTACTGTGAAGGAAAGATGAAAAGAACTTTGAAAAGAGAGTTAAAAGGAC
>ASV_148
AAAGAAACCAACAGGGATTGCCTCAGTAACGGCGAGTGAAGCGGCAACAGCTCAAATTTGAAATCTGGCTCCTTTGGGGTCCGAGTTGTAATTTGGAGAGGATGTTTTTGGGTGTCCGCCGGCCTAAGTCCCTTGGAACAGGGCGTCATAGAGGGCGAGAATCCCGTATGTGGTCGGAAAGGTACCCTCCGTAAAACTCCTTCGACGAGTCGGGTTGTTTGGGAATGCAGCCCTAAATGGGAGGTAAATTTCTTCTAAAGCTAAATACCGGCCAGAGACCGATAGCGCACAAGTAGAGTGATCGAAAGATGAAAAGCACTTTGGAAAGAGAGTTAAACAGCAC
>ASV_149
AAAGAAACTAACAAGGATTCCCCTAGTAACGGCGAGTGAAGCGGGAAGAGCTCAAATTTGAAATCTCACTGGCTTCCTGTGCGAATTGTAGTTTTAAGAGTCGTTTTCTGGGGCCACTTGAGCGCAAGTTCTTTGGAACAAGGCATCATAGAGGGTGAGAATCCCGTCTTTGGTTCAAGATGAGCACCTTTGTGATACGATCTCAAAGAGTCGGTTTGTTTGGGAATGCAGACCAAAATGGGTGGTAAATACCATCTAAGGCTAAATATTGGCGAGAGACCGATAGCGAACAAGTACCGTGAGGGAAAGATGAAAAGAACTTTGAAAAGAGAGTTAAATAGTAC
>ASV_150
AAAGAAACTAACAAGGATTCCCTCAGTAACGGCGAGTGAAGCGGGATCAGCTCAAATTTGGAATCCGGGCACTTTGTGCTCTGAATTGTAAGTTCAAGAGGCGTTTTCGTCAAAAGGGTTCGGTCCAAGTCTCCTGGAATGGAGCATCACAGAGGGTGAGAATCCCGTCTGGGCTGGACCCCTATGGCATGTGAGGCGTCCTCGAAGAGTCGAGTTGTTTGGGAATGCAGCTCAAATTGGGAGGTAAATTTCTTCTAAGGCTAAATACTGGCAAGAGACCGATAGCGAACAAGTACCGTGAGGGAAAGATGAAAAGCACCTTGAAAAGGGAGTTAAATAGTGC
>ASV_151
AAAGAAACTAACAAGGATTCCCCTAGTAACGGCGAGTGAAGCGGGAACAGCTCAAATTTGAAATCTCACTGGTTTCCAGTGCGAATTGTAGTTTAGAGAAACGTTTTCGAAGCTGACGGCTAGTACAAGTTCTTTGGAACAAGGCATCATAGAGGGTGAAAATCCCGTCTTTGACTAGCTGCTCAGTTTTATATGATACGTTTTCCAAGAGTCGGTTTGTTTGGGAATGCAGACCAAAATGGGTGGTAAATACCATCTAAAGCTAAATATTGGCGAGAGACCGATAGCGAACAAGTACCGTGAGGGAAAGATGAAAAGAACTTTGAAAAGAGAGTTAAATAGTAC
>ASV_152
AAAGAAACCAACAGGGATTGCCCTAGTAACGGCGAGTGAAGCGGCAACAGCTCAAATTTGAAATCTGGCGTCTTTGGCGTCCGAGTTGTAATTTGCAGAGGGCGCTTTGGCGTTGGCAGCAGTCTAAGTTCCTTGGAACAGGACGTCACAGAGGGTGAGAATCCCGTACGTGGTTGCTGGCCTTCGCCGTGTAAAGCCCCTTCGACGAGTCGAGTTGTTTGGGAATGCAGCTCTAAATGGGAGGTAAATTTCTTCTAAAGCTAAATACTGGCCAGAGACCGATAGCGCACAAGTAGAGTGATCGAAAGATGAAAAGCACTTTGGAAAGAGAGTCAAACAGCAC
>ASV_153
AAAGAAACTAACAAGGATTCCCCTAGTAACGGCGAGTGAAGCGGGAAGAGCTCAAATTTGTAATCTGGCACTTTCAGTGTCCGAGTTGTAATCTCGAGAAGTGTTTTCCGCGCCAGACCGCATACAAGTCTGTTGGAATACAGCGTCATAGTGGTGAGAACCCCGTAACTGATGCGGATGCCTGGTGCTCTGTGATACACTTTCGAAGAGTCGAGTTGTTTGGGAATGCAGCTCAAATTGGGTGGTAAATTCCATCTAAAGCTAAATATTGGCGAGAGACCGATAGCGAACAAGTACCGTGAGGGAAAGATGAAAAGCACTTTGGAAAGAGAGTTAACAGTAC
>ASV_154
AAAGAAACTAACAAGGATTCCCCTAGTAACGGCGAGTGAAGCGGGAACAGCTCAAATTTGAAATCTCACAGGTTTCCTGTGCGAATTGTAGTTTAAAGAATCGTTTTCGGGGGCAACTTGGGTCTAAGTTCTTTGGAACAGGACATCATAGAGGGTGAGAATCCCGTCTTTGGTTCAAGCTTTGCTCCTATGTGATACGATTTCAAAGAGTCGGTTTGTTTGGGAATGCAGACCAAAGTGGGTGGTAAATACCATCTAAAGCTAAATATTGGCGAGAGACCGATAGCGAACAAGTACCGTGAGGGAAAGATGAAAAGAACTTTGAAAAGAGAGTTAAACAGTAC
>ASV_155
AAAGAAACCAACAGGGATTGCCTCAGTAACGGCGAGTGAAGCGGCAACAGCTCAAATTTGAAATCTGGCCCCCTCGGGGTCCGAGTTGTAATTTGGAGAAGATGCTTCGGGTGCGGCCCCGGTCTAAGTTCCTTGGAACAGGACGTCACAGAGGGTGAGAATCCCGTACGTGCCCGGTGGTCGCTCCCGTGTGAAGCTCTTTCGACGAGTCGAGTTGTTTGGGAATGCAGCTCTAAATGGGTGGTATATTTCATCTAAAGCTAAATATTGGCCAGAGACCGATAGCGCACAAGTAGAGTGATCGAAAGATGAAAAGCACTTTGGAAAGAGAGTTAAACAGTAC
>ASV_156
AAAGAAAATAACAATGATTCCCCTAGTAACGGCGAGTGAAGCGGGATCAGCTCAAATTTGAAATCTCAGGCGGCAACGTCTGCGAATTGTAGTTTAGAGATGCGTTTTCGGTGGCGGCTTGGGTTCAAGTTCTTTGGAACGAGACATCATAGAGGGTGAGAATCCCGTCCATGACTCAAGATCCGCTGCTATGTGATACGTACTCGAAGAGTCGGTTTGTTTGGGAATGCAGACCAAAATGGGTGGTAAATACCATCTAAAGCTAAATATTGGCGAGAGACCGATAGCGAACAAGTACCGTGAGGGAAAGATGAAAAGAACTTTGAAAAGAGAGTTAAATAGTAC
>ASV_157
AAAGAAACCAACAGGGATTGCCTCAGTAACGGCGAGTGAAGCGGCAACAGCTCAAATTTGAAATCTGGCCGGCTTGCCGGTCCGAGTTGTAATTTGTAGAGGATGTTTCGGGCACGGTCGCGGTTTAAATTTCTTGGAACAGAATGTCAGAGAGGGTGAGAGTCCCGTCTTGGACCGCGGCACGGCCTGTGTGAAACTCCTTCGACGAGTCGAGTTGTTTGGGAATGCAGCTCAAAATGGGTGGTAAATTTCATCTAAAGCTAAATATTGGCCAGAGACCGATAGCGCACAAGTAGAGTGATCGAAAGATGAAAAGCACTTTGAAAAGAGAGTTAAACAGTAT
>ASV_158
AAAGAAACTAACAAGGATTCCCCTAGTAACGGCGAGTGAAGCGGGAAGAGCTCAAATTTGAAATCTGGCTTTTGCCCGAATTGTAGTTTCGAGAAATGTTTTCGGAGAGGAGCTAGGCATAAGTCCTTTGGAACAAGGCATCGTAGAGGGTGACAATCCCGTCTTTGGTCTAGTGGCTGATCCATGTGATACATTTTCCAAGAGTCGGATTGTTTGGGAATGCAGTCCAAAATGGGTGGTAAATACCATCTAAAGCTAAATAACGGCGAGAGACCGATAGCGAACAAGTACCGTGAGGGAAAGATGAAAAGAACTTTGAAAAGAGAGTTAAACAGTAC
>ASV_159
AAAGAAACTAACAAGGATTCCCCTAGTAACTGCGAGTGAAGCGGGAAAAGCTCAAATTTAAAATCTGGCGGTCTTTGGCCGTCCGAGTTGTAATCTAGAGAAGCGTTTTCCGTGCCGGACCGTGTACAAATCTCTTGGAACAGAGTATCATAGAGGGTGAGAATCCCGTCTTTGACATGGACTACCGGTGCTTTGTGATGCGCTCTCAAAGAGTCGCGTTGTTTGGGAATGCAGCGCAAAATGGGTGGTGAATTCCATCTAAAGCTAAATATTGGCGAGAGACCGATAGCGAACAAGTACCGTGAGGGAAAGATGAAAAGCACTTTGGAAAGAGAGTTAAACAGTAC
>ASV_160
AAAGAAACTAACAAGGATTCCCCTAGTAACTGCGAGTGAAGAGGGAAAAGCTCAAATTTAAAATCTGGCAGCTTCGCTGTCCGAGTTGTAATTTAGAGAAGTGTTACCCGCGTTGGACCGTGTACAAGTCTCCTGGAACGGAGCGTCATAGAGGGTGAGAATCCCGTCTTTGACACGGACTACCAAGGCTTTGTGGTACGCTCTCGAAGAGTCGAGTTGTTTGGGAATGCAGCTCTAAATGGGTGGTAAATTCCATCTAAAGCTAAATATTGGCGAGAGACCGATAGCAAACAAGTACCGTGAGGGAAAGATGAAAAGAACTTTGGAAAGAGAGTTAAACAGTAC
>ASV_161
AAAGAAACTAACAAGGATTCCCCTAGTAACGGCGAGTGAAGCGGGAACAGCTCAAATTTGAAATCTCACTGTTTCACAGTGCGAATTGTAGTTTAGAGAAACGTTTTCGGGGTCGGCCTCGGTACAAGTTCTTTGGAACGAGACATCATAGAGGGTGAAAATCCCGTCTTTGACCGAGAGCCCGACTCTATGTGATACGTTTTCCAAGAGTCGGTTTGTTTGGGAATGCAGACCAAAATGGGTGGTAAATACCATCTAAAGCTAAATATTGGCGAGAGACCGATAGCGAACAAGTACCGTGAGGGAAAGATGAAAAGAACTTTGAAAAGAGAGTTAAATAGTAC
>ASV_162
AAAGAAACTAACAAGGATTCCCCTAGTAACGGCGAGTGAAGCGGGAAAAGCTCAAATTTGAAATCTCATGGCTTGGGCCATGCGAATTGTAGTTTAGAGAAGCGTCTTCAGGGGCAGCTTTGGCATAAGTTCTTTGGAACGAGACATCATAGAGGGTGAGAATCCCGTGTGTGGTCGAATGCCTGTCCCTGCTGTGATACGCCTTCTACGAGTCGGTTTGTTTGGGAATGCAGACCAAAGTGGGTGGTAAATACCATCTAAAGCTAAATATTGGCGAGAGACCGATAGCGAACAAGTACCGTGAGGGAAAGATGAAAAGCACTTTGAAAAGAGAGTCAAACAGTAC
>ASV_163
AAAGAAACCAACAGGGATTGCCTCAGTAACGGCGAGTGAAGCGGCAAGAGCTCAAATTTGAAAGCTGGCCCCCTCGGGGTCCGCATTGTAATTTGCAGAGGATGCTTCGGGAGTGGCCCCCATCTAAGTGCTCTGGAACGGGCCGTCATAGAGGGTGAGAATCCCGTATGGGATGGGGTGTCCGCGACCATGTGAAGCTCCTTCGACGAGTCGAGTTGTTTGGGAATGCAGCTCTAAATGGGTGGTAAATTTCATCTAAAGCTAAATATTGGCCGGAGACCGATAGCGCACAAGTAGAGTGATCGAAAGATGAAAAGCACTTTGAAAAGAGAGTTAAAAAGCAC
>ASV_164
AAAGAAACTAACAAGGATTCCCTTAGTAGTGGCGAACGAACAGGGAAAAGCTCATTTTTAAAATCAAAGTACTTGTACTTTGAGTTGTAGAGTGTTGAATCAATTTGGTTGGTTATGCTGGTTAAAGTTTACTGGAATGTAACACCTTAGAGGGTGAAAGTCCTTTTAAGCCGGCTTAACTTGGCTTTAAAATTGTTTTCATAGAGTCGGATTGTTTGGGAATGCAATCTTAATTGGGTGGTAAATTTCATCTAAAGCTAAATATAAGCAAAAGACCGATAGCAAACAAGTACCATGAGGGAAAGATGAAAAGAACTTTGAAAAGAGAGTTCAATAGTGC
>ASV_165
AAAGAAACTAACAAGGATTCCCCTAGTAACGGCGAGTGAAGCGGGAAGAGCTCAAATTTGAAATCGCATTGCGAATTGTAGTTTATAGAAGCGTTTTCGAGGGTAGCCTGGGTACAAGTTCTTTGGAACGAGACATCATAGAGGGTGAGAATCCCGTACATGATCCAGAGTCTATCCTTTTGTGATACGTTTTCTACGAGTCGGTTTGTTTGGGAATGCAGACCAAAATGGGTGGTAAATACCATCTAAAGCTAAATATTGGCGAGAGACCGATAGCGAACAAGTACCGTGAGGGAAAGATGAAAAGAACTTTGAAAAGAGAGTTAAACAGTAC
>ASV_166
AAAGAAACCAACAGGGATTACCTCAGTAACGGCGAGTGAAGCGGTAACAGCTCAAATTTGAAATCTGGGTCTTTCAGGCTCCGAGTTGTAATTTGTAGAAGATGCTTTGGGTATAGTACCGGTCTAAGTTCCTTGGAACAGGACGTCATAGAGGGTGAGAATCCCGTATGTGACTGGTTACTTTTGCCTATGTAAAGCTCTTTCGACGAGTCGAGTTGTTTGGGAATGCAGCTCTAAATGGGAGGTATATTTCTTCTAAAGCTAAATATTGGCCAGAGACCGATAGCGCACAAGTAGAGTGATCGAAAGATGAAAAGCACTTTGGAAAGAGAGTTAAACAGTAC
>ASV_167
AAAGAAACTAACAAGGATTCCCCTAGTAACGGCGAGTGAACAGGGAACAGCTCAAATTTGGAATCTGGGTAGTTTTACTACTCCGAGTTGTAATTTGAAGAGGCGTGGTCAGGGGAAGCCGGGTCTAAGTCTCTTGGAATAGAGCACCATAGAGGGTGAGAGTCCCGTACATGGCCCTGGTGGTACCTGTTGTGACATGTCCTCAAAGAGTCGAGTTGTTTGGGAATGCAGCTCAAATCGGGTGGTAAATTTCATCTAAAGCTAAATACCGGCAGGAGACCGATAGCGAACAAGTACCGTGAGGGAAAGATGAAAAGCACTTTGAAAAGAGAGTCAAATAGCAC
>ASV_168
AAAGAAACTAACAAGGATTCCCCTAGTAACTGCGAGTGAAGCGGGATGAGCTCAAATTTAAAATCTGGCGTCTTCGGCGTCCGAGTTGTAATTTAGAGAAGCGTTTTCCGCGCCGGACCGTGTACAAGTCTCCTGGAACGGAGCGTCATAGAGGGTGAGAATCCCGTCTTTGACACGGACCCCCGGTGCTCTGTGATACGCTCTCGAAGAGTCGAGTTGTTTGGGAATGCAGCTCAAAATGGGTGGTGAACTCCATCTAAAGCTAAATATTGGCGAGAGACCGATAGCGAACAAGTACCGTGAGGGAAAGATGAAAAGCACTTTGGAAAGAGAGTGAAACAGTAC
>ASV_169
AAAGAAACTAACAAGGATTCCCCTAGTAACTGCGAGTGAAGCGGGAAAAGCTCAAATTTAAAATCTGGCGGTCTATGGCTGTCCGAGTTGTAATCTAGAGAAGTGATGCCCGCGCTGGACCGTGTACAAGTCTCCTGGAATGGAGCGTCATAGAGGGTGAGAATCCCGTCTCTGACACGGACTACCAGGGCTTTGTGGTATGCTCTCAAAGAGTCGAGTTGTTTGGGAATGCAGCTCTAAATGGGTGGTAAATTCCATCTAAAGCTAAATATTGGCGAGAGACCGATAGCGAACAAGTACCGTGAGGGAAAGATGAAAAGAACTTTGGAAAGAGAGTTAAACAGTAC
>ASV_170
AAAGAAACTAACAAGGATTCCCCTAGTAACGGCGAGTGAACAGGGAACAGCTCAAATTTGAAATCTGGGTAGTTTTACTACTCCGAGTTGTAATTTGAAGAGGCGTGGTCAGGGGAAGCTGGGTCTAAGTCTCTTGGAATAGAGCACCATAGAGGGTGAGAGTCCCGTGTATGGCCCTAGTTGTACCTGTTGTGACATGTCCTCAAAGAGTCGAGTTGTTTGGGAATGCAGCTCAAATCGGGTGGTAAATTTCATCTAAAGCTAAATACCGGCAGGAGACCGATAGCGAACAAGTACCGTGAGGGAAAGATGAAAAGCACTTTGAAAAGAGAGTCAAATAGCAC
>ASV_171
AAAGAAACTAACAAGGATTCCCCTAGTAACGGCGAGTGAAGCGGGAAGAGCTCAAATTTGAAATCTGCCTTTGGGCCGAGTTGTAATTTCGAGAAGTGTTTTCGGAGAGGCGCTAGTCATAAGTCCTTTGGAACAAGGCATCGCAGAGGGTGACAATCCCGTCTATGGTCTAGTAGCTGATCCATGTGATACACTTTCAAAGAGTCGGATTGTTTGGGAATGCAGTCCAAAATGGGTGGTAAATACCATCTAAAGCTAAATAACGGCGAGAGACCGATAGCGAACAAGTACCGTGAGGGAAAGATGAAAAGAACTTTGAAAAGAGAGTTAAACAGTAC
>ASV_172
AAAGAAACTAACAAGGATTCCCCTAGTAACGGCGAGTGAAGCGGGAAGAGCTCAAATTTGAAATCTGACTTTGGTCCGAATTGTAGTTTAGAGATGTGTTTTCGGTGAGAAACTAGGCATAAGTCCTTTGGAACAAGGCATCGTAGAGGGTGACAATCCCGTCTTTGGTCTAGTATTTGAGCCATGTGATACACATTCAAAGAGTCGGATTGTTTGGGAATGCAGTCCAAAATGGGTGGTAAATACCATCTAAAGCTAAATAACGGCGAGAGACCGATAGCGAACAAGTACCGTGAGGGAAAGATGAAAAGAACTTTGAAAAGAGAGTTAAACAGTAC
>ASV_173
AAAGAAACTAACAAGGATTCCCCTAGTAACGGCGAGTGAAGCGGGAAGAGCTCAAATTTGAAATCTGGTAGCCTTCGGTTGCCCGAGTTGTAATCTAGAGAAGTGTTTTCCGCGTTGGCCCATGTACAAGTCCCTTGGAACAGGGCGTCATAGAGGGTGAGAATCCCGTCCTTGACATGGACCCCCAATGCTTTGTGATACACTTTCAACGAGTCGAGTTGTTTGGGAATGCAGCTCAAAATGGGTGGTGAATTCCATCTAAAGCTAAATATTGGCGAGAGACCGATAGCGAACAAGTACCGTGAGGGAAAGATGAAAAGCACTTTGGAAAGAGAGTTAAACAGTAC
>ASV_174
AAAGAAACCAACAGGGATTGCCTTAGTAACGGCGAGTGAAGCGGCAATAGCTCAAATTTGAAATCTGGCTCTTTCAGAGTCCGAGTTGTAATTTGCAGAGGGCGCTTTGGTGTTGGCAGCGGTCCAAGTTCCTTGGAACAGGACGTCACAGAGGGTGAGAATCCCGTACGTGGTCGCTAGCCTTCGCCGTGTAAAGCCCCTTCGACGAGTCGAGTTGTTTGGGAATGCAGCTCTAAATGGGAGGTAAATTTCTTCTAAAGCTAAATACTGGCCAGAGACCGATAGCGCACAAGTAGAGTGATCGAAAGATGAAAAGCACTTTGGAAAGAGAGTCAAATAGCAC
>ASV_175
AAAGAAACTAACCAGGATTCCCCTAGTAACGGCGAGTGAAGCGGGAAGAGCTCAAATTTGAAATCTCATGGCGCCAAACCATGCGAATTGTAGTTTCTAGAAGTGTGCTTGTGAAGACGGCCAGATACAAGTCTCTTGGAACAGAGCATCACAGAGGGTGAGAATCCCGTGTTGTTTGTCTGGTTTTGTCTTTCCAATGTAACGCACTCTCAAAGAGTCGGGTTGTTTGGGAATGCAGCCCTAAGCGGGTGGTAAATACCATCTAAAGCTAAATAACGGCGAGAGACCGATAGCGAACAAGTACCGTGAGGGAAAGATGAAAAGCACTTTGAAAAGAGAGTGAAAAGTAT
>ASV_176
AAAGAAACTAACAAGGATTCCCCTAGTAACTGCGAGTGAAGCGGGAAAAGCTCAAATTTAAAATCTGGCGGTCCCTGTGGCCGTCCGAGTTGTAATTTAGAGAAGCGTTATCCGTGCTAGACCGTGTACAAGTCTCCTGGAATGGAGCGTCATAGAGGGTGAGAATCCCGTCTTTGACACGGACTGCTAGGACATTGTGATGCGCTCTCAAAGAGTCGAGTTGTTTGGGAATGCAGCTCAAAATGGGTGGTAAATTCCATCTAAAGCTAAATATTGAGGAGAGACCGATAGCGAACAAGTACCGTGAGGGAAAGATGAAAAGAACTTTGGAAAGAGAGTTAAACAGTAC
>ASV_177
AAAGAAACTAACAAGGATTCCCCTAGTAACTGCGAGTGAAGCGGGAAAAGCTCAAATTTAAAATCTGGCAGTCTTTGGCTGTCCGAGTTGTAGTCTGGAGAAGTGTTTTCCGCGCTGGACCGTGTACAAGTCTCTTGGAATAGAGCGTCATAGAGGGTGAGAATCCCGTCTTTGACACGGACTACCAGTGCTTTGTGATGCGCTCTCAAAGAGTCGAGTTGTTTGGGAATGCAGCTCAAAATGGGAGGTAAATTCCTTCTAAAGCTAAATATTGGCGAGAGACCGATAGCGAACAAGTACCGTGAGGGAAAGATGAAAAGCACTTTGGAAAGAGAGTTAAACAGTAC
>ASV_178
AAAGAAACCAACAGGGATTACCTCAGTAACGGCGAGTGAAGCGGTAACAGCTCAAATTTGAAATCTGGCCGCAAGGTCCGAGTTGTAATTTGTAGAGGAAACTTCGGGCGCGGTCCGGTCTAAGTTCATTGGAACATGACGTCATAGAGGGTGAGAATCCCGTATGTGACTGGGTGCCGCTGTCCATGTGAAGCTCCTTCGACGAGTCGAGTTGTTTGGGAATGCAGCTCTAAATGGGTGGTATATTTCATCTAAAGCTAAATATTGGCCAGAGACCGATAGCGCACAAGTAGAGTGATCGAAAGATGAAAAGCACTTTGGAAAGAGAGTTAAACAGTAC
>ASV_179
AAAGAAACCAACAGGGATTGCCTCAGTAACGGCGAGTGAAGCGGCAACAGCTCAAATTTGAAATCTGGCTCCCTCGGGGCCCGAGTTGTAATTTGGAGAAGATGCTTCGGGTGTGGCCCCGGTCTAAGTTCCTTGGAACAGGACGTCACAGAGGGTGAGAATCCCGTACGTGACCGGTGGCCGCCCCCGTGTGAAGCTCTTTCGACGAGTCGAGTTGTTTGGGAATGCAGCTCAAAATGGGTGGTAAATTTCATCTAAAGCTAAATATTGGCCAGAGACCGATAGCGCACAAGTAGAGTGATCGAAAGATGAAAAGCACTTTGGAAAGAGAGTTAAACAGTAC
>ASV_180
AAAGAAACCAACAGGGATTACCTCAGTAACGGCGAGTGAAGCGGTAACAGCTCAAATTTGAAATCTGGCTCTTTCAGGGTCCGAGTTGTAATTTGTAGAAGATGCTTCGGGTGTGGCTCCGGTCTAAGTTCCTTGGAACAGGACGTCATAGAGGGTGAGAATCCCGTATGTGACTGGCTGCCTCCGCCCATGTGAAGCTCTTTCGACGAGTCGAGTTGTTTGGGAATGCAGCTCAAAATGGGTGGTAAATTTCATCTAAAGCTAAATATTGGCCAGAGACCGATAGCGCACAAGTAGAGTGATCGAAAGATGAAAAGCACTTTGGAAAGAGAGTTAAACAGTAC
>ASV_181
AAAGAAACTAACAAGGATTCCCCTAGTAACGGCGAGTGAAGCGGGAAGAGCTCAAATTTGGAATCTCATGGGGCAACTCATGCGAATTGTAGTTTGGAGAAAGGTTTTCGGGGGCGGCCTGGGTCCAAGTTCTTTGGAACAGGGCATCATAGAGGGTGAGAATCCCGTCTCTGATCCAGAGTCCGTTCCTATGTGATACCTTTTCAAAGAGTCGGTTTGTTTGGGAATGCAGACCAAAATGGGTGGTAAATACCATCTAAAGCTAAATATTGGCGAGAGACCGATAGCGAACAAGTACCGTGAGGGAAAGATGAAAAGAACTTTGAAAAGAGAGTTAAACAGTAC
>ASV_182
AAAGAAACCAACAGGGATTACCTCAGTAACGGCGAGTGAAGCGGTAACAGCTCAAATTTGAAATCTGGGTCTTTTAGGCTCCGAGTTGTAATTTGTAGAAGATGCTTTGGGTGTAGCTCCGGTCTAAGTTCCTTGGAACAGGACGTCATAGAGGGTGAGAATCCCGTATGTGACTGGTTGCTTTCGCCTATGTAAAGCTCTTTCGACGAGTCGAGTTGTTTGGGAATGCAGCTCTAAATGGGAGGTATATTTCTTCTAAAGCTAAATATTGGCCAGAGACCGATAGCGCACAAGTAGAGTGATCGAAAGATGAAAAGCACTTTGGAAAGAGAGTTAAACAGTAC
>ASV_183
AAAGAAACTAACAAGGATTCCCCTAGTAACGGCGAGTGAAGAGGGAAAAGCTCAAATTTAAAAGCTGTTGCCTTTCAGGTAACCGCATTGTAATCTCAAGAAGTGTTTTCGATTGTAGCCTGCGTATAAGTACCTTGGAATAGGTTGGCATAGAGGGTGAAACTCCCGTCTTTGATGCAGATTACTATGATTATGTGATACACTTTCTAAGAGTCGAGTTGTTTGGGAATGCAGCTCAAAATGGGTGGTAAATTCCATCTAAAGCTAAATATTGGCCTGAGACCGATAGCGAACAAGTACCGTGAGGGAAAGATGAAAAGCACTTTGGAAAGAGAGTCAAACAGAAC
>ASV_184
AAAGAAACCAACAGGGATTGCCCTAGTAACGGCGAGTGAAGCGGCATCAGCTCAAATTTGAAATCTGGCGCTTTCAGCGTCCGAGTTGTAATTTGCAGAGGAAGTTTTGGCGTTGGCAGCGGTCCAAGTTCCTTGGAACAGGTCGTCACAGAGGGTGAGAATCCCGTACGTGGCCGCAGGTCTTCGCCGTGTAAAACTCCTTCGACGAGTCGAGTTGTTTGGGAATGCAGCTCTAAATGGGAGGTAAATTTCTTCTAAAGCTAAATACTGGCCAGAGACCGATAGCGCACAAGTAGAGTGATCGAAAGATGAAAAGCACTTTGGAAAGAGAGTCAAACAGCAC
>ASV_185
AAAGAAACCAACAGGGATTGCCTCAGTAACGGCGAGTGAAGCGGCAAAAGCTCAAATTTGAAATCTGGCTCTTTCAGGGTCCGAGTTGTAATTTGTAGAAGATGCTTTGGGTGTGGCTCTGGTTTAAGTTCTTTGGAATATTACATCATAGAGGGTGAGAATCCCGTATGTGACCAGTCGCCGCGCCCGTGTAAAGCTCTTTCAACGAGTCGAGTTGTTTGGGAATGCAGCTCAAAATGGGAGGTATATTTCTTCTAAAGCTAAATATTGGCCAGAGACCGATAGCGCACAAGTAGAGTGATCGAAAGATGAAAAGCACTTTGGAAAGAGAGTTAAACAGTAC
>ASV_186
AAAGAAACTAACAAGGATTCCCCTAGTAACTGCGAGTGAAGAGGGAAAAGCTCAAATTTAAAATCTGGCAGTCTCCGATTGTCCGAGTTGTAATTTAGAGAAGTGTTACCCGCGTTGGACCGTGTACAAGTCTCCTGGAATGGAGCGTCATAGAGGGTGAGAATCCCGTCTTTGACACGGACTACCAAGGCTTTGTGGTGCGCTCTCGAAGAGTCGTGTTGTTTGGGAATGCAGCACTAAATGGGTGGTAAATTCCATCTAAAGCTAAATATTGGGGAGAGACCGATAGCGAACAAGTACCGTGAGGGAAAGATGAAAAGAACTTTGGAAAGAGAGTTAAACAGTAC
>ASV_187
AAAGAAACCAACAGGGATTCCCCTAGTAACGGCGAGTGAAGCGGGAACAGCTCAAATTTGAAATCTGGCCCTTGGGTCCGAGTTGTAATTTGCAGAGGATGCTTTTGGTGCGGTGCCTTCCGAGTTCCCTGGAACGGGACGCCTTAGAGGGTGAGAGCCCCGTACGGTTGGCCACCAAGCCTGTGTAAAGCTCCTTCGACGAGTCGAGTAGTTTGGGAATGCTGCTCAAAATGGGAGGTATATTTCTTCTAAAGCTAAATACTGGCCAGAGACCGATAGCGCACAAGTAGAGTGATCGAAAGATGAAAAGCACTTTGAAAAGAGGGTTAAATAGCAC
>ASV_188
AAAGAAACTAACAAGGATTCCCCTAGTAACGGCGAGTGAAGCGGGAACAGCTCAAATTTGAAATCTCCTTCGGGCGAATTGTAGTTTAGAGAAGCGTTTTCTGTTGGCGGGTAGGTACAAGTTCATTGGAACATGACATCATAGAGGGTGAAAATCCCGTCTTTGACCTATCTTAAAACTATGTGATACGTTTTCCAAGAGTCGGTTTGTTTGGGAATGCAGACCAAAATGGGAGGTAAATACCTTCTAAAGCTAAATATTGGCGAGAGACCGATAGCGAACAAGTACCGTGAGGGAAAGATGAAAAGAACTTTGAAAAGAGAGTTAAACAGTAC
>ASV_189
AAAGAAACCAACAGGGATTGCCTCAGTAACGGCGAGTGAAGCGGCAACAGCTCAAATTTGAAATCTGGCCCCAGGCCCGAGTTGTAATTTGCAGAGGATGCTTCGGGCGCGGTGCCTTCCAAGTCCCCTGGAACGGGGCGCCACAGAGGGTGAGAGCCCCGTCTGGTAGGACACCTAGCCTGTGTGAAGCTCCTTCGACGAGTCGAGTAGTTTGGGAATGCTGCTCTAAATGGGAGGTAGACCCCTTCTAAAGCTAAATACCGGCCAGAGACCGATAGCGCACAAGTAGAGTGATCGAAAGATGAAAAGCACTTTGAAAAGAGGGTTAAACAGTAC
>ASV_190
AAAGAAACTAACAAGGATTCCCTCAGTAACGGCGAGTGAAGCGGGAAGAGCTCAAATTTGGAATCTGGGTGCGCAGGCACTCCGAATTGTAAGTTCAAGAGGCGCTTTCGGGAAGCGGCGGCAGTCCAAGTCTCCTGGAATGGAGCATCACAGAGGGTGAGAATCCCGTTTGGGCTGGCGGCGCGGACTGTGTGAGGCGTGCTCGAAGAGTCGAGTTGTTTGGGAATGCAGCTCAAATTGGGTGGTAAATCTCATCTAAGGCTAAATACTGGCAGGAGACCGATAGCGAACAAGTACCGTGAGGGAAAGATGAAAAGCACCTTGAAAAGGGAGTTAAACAGTGC
>ASV_191
AAAGAAACCAACAGGGATTGCCTCAGTAACGGCGAGTGAAGCGGCAACAGCTCAAATTTGAAATCTGGCCCCTTCGGGGTCCGAGTTGTAATTTGTAGAGGATGCTTCTGGGTGGCCACCGGTCTAAGTTCCTTGGAACAGGACGTCACAGAGGGTGAGAATCCCGTACGTGACCGGCCCGGCCCCCTTTGTGTAGCTCCTTCGACGAGTCGGGTTGTTTGGGAATGCAGCCCTAAATGGGAGGTAAATTTCTTCTAAAGCTAAATACCGGCCAGAGACCGATAGCGCACAAGTAGAGTGATCGAAAGATGAAAAGCACTTTGGAAAGAGAGTCAAACAGCAC
>ASV_192
AAAGAAACTAACAAGGATTCCCCTAGTAACGGCGAGTGAAGCGGGAAGAGCTCAAATTTGAAATCTCACAGGTTTCCTGTGCGAATTGTAGTTTAAAGAGTCGTTTTCTGGGGCCACTTGAGCACAAGTTCTTTGGAACAAGGCATCATAGAGGGTGAGAATCCCGTCTTTGGTTCAAGATGAGTCCCTTTGTGATACGATCTCAAAGAGTCGGTTTGTTTGGGAATGCAGACCAAAATGGGTGGTAAATACCATCTAAGGCTAAATATTGGCGAGAGACCGATAGCGCACAAGTACCGTGAGGGAAAGATGAAAAGAACTTTGAAAAGAGAGTTAAATAGTAC
>ASV_193
AAAGAAACTAACAAGGATTCCCCTAGTAGCGGCGAGCGAAGCGGGAAGAGCTCAAATTTGTAATCTGGCAGCAATGCCCGAGTTGTAATCTATAGAGTCGTTTTCGGTGCCGGACCGCGTCCAAGTCCCTTGGAACAGGGTATCAAAGAGGGTGAGAATCCCGTGCTTGACGCGACGACCGGGGCTGTGTGATACGTCTTCTACGAGTCGAGTTGTTTGGGAATGCAGCTCTAAACGGGTGGTAAATTCCATCTAAAGCTAAATATTGGCGAGAGACCGATAGCGAACAAGTACCGTGAGGGAAAGATGAAAAGCACTTTGGAAAGAGAGTTAAACAGTAC
>ASV_194
AAAGAAACTAACAAGGATTCCCCTAGTAACTGCGAGTGAAGCGGGAAAAGCTCAAATTTAAAATCTGGCGGTCTTTGGCCGTCCGAGTTGTAATCTAGAGAAGTGTTACCCGCGCCGGACCGTGTATAAGTCTCCTGGAATGGAGCGTCATAGAGGGTGAGAATCCCGTCTTTGACACGGACTCCCGGGGCATTGTGGTGCGCTCTCAACGAGTCGAGTTGTTTGGGAATGCAGCTCAAAATGGGTGGTAAATTCCATCTAAAGCTAAATATTGGCGAGAGACCGATAGCGAACAAGTACCGTGAGGGAAAGATGAAAAGAACTTTGGAAAGAGAGTTAAACAGTAC
>ASV_195
AAAGAAACTAACAAGGATTCCCCTAGTAACGGCGAGCGAAGCGGGAAGAGCTCAAATTTAAAATCTGGGAGGCTTGCCTCTCCGAATTGTAGTTTAAAGAGGCGTTATCTGGTCTTTGGTCGGTGCTCAAGTCCCTTGGAATAGGGCGTCACAGAGGGTGAGAACCCCGTCTGGGCACTGGTCAAAGGCCTCTATGAGGCGCTCTCTACGAGTCGGGTTGTTTGGGAATGCAGCTCAAAATGGGTGGTAAATTTCATCTAAGGCTAAATACTGGCAAGAGACCGATAGCGAACAAGTACCGTGAGGGAAAGATGAAAAGCACCTTGAAAAGGGAGTTAAATAGTGC
>ASV_196
AAAGAAACTAACAAGGATTCCCTCAGTAACGGCGAGTGAAGCGGGATCAGCTCAAATTTGGAATCCGGGCACTTTGTGCTCTGAATTGTAAGTTCAAGAGGCGTTTTCGTCAAAAGGGTTCGGTCCAAGTCTCCTGGAATGGAGCATCACAGAGGGTGAGAATCCCGTCTGGGCTGAGCTCCGATGGCATGTGAGGCGTCCTCGAAGAGTCGAGTTGTTTGGGAATGCAGCTCAAATTGGGAGGTAAATTTCTTCTAAGGCTAAATACTGGCAAGAGACCGATAGCGAACAAGTACCGTGAGGGAAAGATGAAAAGCACCTTGAAAAGGGAGTTAAATAGTGC
>ASV_197
AAAGAAACTAACAAGGATTCCCCTAGTAACTGCGAGTGAAGCGGGAAAAGCTCAAATTTAAAATCTGGCAGTTTCACTGTCCGAGTTGTAATCTGGAGAAGCATTTTCCGCGTCGGACCGTGTACAAGTCTCTTGGAATAGAGCGTCATAGAGGGTGAGAATCCCGTCCATGACACGGACCACCGATGCTTTGTGATATGCTCTCGAAGAGTCGAGTTGTTTGGGAATGCAGCTCAAAATGGGTGGTAGATTCCATCTAAAGCTAAATATTGGCGAGAGACCGATAGCGAACAAGTACCGTGAGGGAAAGATGAAAAGCACTTTGGAAAGAGAGTTAAACAGTAC
>ASV_198
AAAGAAACTAACAAGGATTCCCCTAGTAACGGCGAGTGAAGTGGGAAAAGCTCAACTTTGTAATCTGGCAGCTTTGCTGTCCGAGTTGTAGTCTCGAGAAGTGTTTTCCGCGCTGGATCGTGTATGAGTCTGTTGGAATACAGCGTCATAGAGGGTGAGAACCCCGTTCGTGACACGACTACCAGTGCTTTGTGATACATTTTCGATGAGTCGAGTTGTTTGGGAATGCAGCTCAAATTGGGTGGTAAATTCCATCTAAAGCTAAATATTGGCGAGAGACCGATAGCAAACAAGTACCGTGAGGGAAAGATGAAAAGCACTTTGGAAAGAGAGTTAACAGTAC
>ASV_199
AAAGAAAATAACAATGATTCCCCTAGTAACGGCGAGTGAAGCGGGAAGAGCTCAAATTTGGAATCTCTGCTTAGCAGCGAATTGTAGTTTAGAGATGCGTTTTCGGCTGCAGACGACGTACAAGTTCTTTGGAACGAGGCATCATAGAGGGTGAGAATCCCGTCCATGACGTTGTTGCGCAGCCATGTGATACGTACTCAAAGAGTCGGTTTGTTTGGGAATGCAGACCAAAATGGGTGGTAAATACCATCTAAGGCTAAATATTGGCGAGAGACCGATAGCGAACAAGTACCGTGAGGGAAAGATGAAAAGAACTTTGAAAAGAGAGTTAAACAGTAC
>ASV_200
AAAGAAACTAACAAGGATTCCCCTAGTAACTGCGAGTGAAGAGGGAAAAGCTCAAATTTAAAATCTGGCAGTCTCCGATTGTCCGAGTTGTAATTTAGAGAAGTGTTACCCGTGTTGGACCGTGTACAAGTTTCCTGGAATGGAACGTCATAGAGGGTGAGAATCCCGTCTTTGACACGGATCCCAATGCATTGTGGTATGCTCTCGAAGAGTCGAGTTGTTTGGGAATGCAGCTCTAAATGGGTGGTAAATTCCATCTAAAGCTAAATATTGGGGAGAGACCGATAGCGAACAAGTACCGTGAGGGAAAGATGAAAAGAACTTTGGAAAGAGAGTTAAACAGTAC
>ASV_201
AAAGAAACTAACAAGGATTCCCCTAGTAACGGCGAGTGAAGCGGGAAGAGCTCAAATTTAAAATCTGGCAGTCTTCGATTGTCCGAGTTGTAATCTAGAGAAGCGTTTTCCGCGCTGGACTGTGTACAAGTTTCCTGGATACGGAACATCATAGAGGGTGAGAATCCCGTCCTTGACACAGACTGCCAGTGCTCTGTGATGCGCTCTCGACGAGTCGAGTTGTTTGGGATTGCAGCTCAAAATGGGAGGTAAATTCCTTCTAAAGCTAAATATTGGCGAGAGACCGATAGCGAACAAGTACCGTGAGGGAAAGATGAAAAGCACTTTGGAAAGAGAGTTAAACAGTAC
>ASV_202
AAAGAAACTAACAAGGATTCCCCTAGTAACGGCGAGTGAAGCGGGAAGAGCTCATAATGTGAATCTGTGTAACCCGCAAGGGTGCACCGAATTGTGGTCTGGAGAAGTATTGTCGGCCGAGTTTCCGGGCCAAGTCTCTTGGAAAAGGGCAGCTGAGAGGGTGAAACTCCCGTTCTTGCCTGGGAACTTTGTGCCTTGGCACATGCTTTCTACGAGTCGAGTTGCTTGGGATTGCAGCTCAAATTTGGTGGTAAATTCCATCTAAAGCTAAATATTGGTGGGATACCGATAGTGCACAAGTACCGTGAGGGAAAGATGCAAAGAACTTTGAAAAGAGAGTTAAAGAGTAC
>ASV_203
AAAGAAACCAACTGGGATTGCCTTAGTAACGGCGAGTGAAGCGGCAACAGCTCAAATTTGAAATCTGGCACCTTCTAGGGGCCCGAGTTGTAATTTGAAGAGGATACTTCGCGGAAGAGGCCGCCCCAAGTTCCCTGGGACGGGACGCTGTAGAGGGTGAGAGCCCCGTACGCGGGCGGCCTTCCGACGCGTGTGAAGTTCCCTCGACGAGTCGAGTTGTTTGGGAATGCAGCTCAAATTGGGAGGTAAATTTCTTCTAAGGCTAAATACCGGCCGGAGACCGATAGCGCACAAGTAGAGTGATCGAAAGATGAAAAGCACTTTGAAAAGAGAGTCAAACAGCAC
>ASV_204
AAAGAAACTAACAAGGATTCCCCTAGTAACGGCGAGTGAAGCGGGAACAGCTCAAATTTGAAATCTCACAGGTTTCCTGTGCGAATTGTAGTTTCAAGAAGTGTTTTCCGGGATCGACTAGGCATAAGTCCTCTGGAACGAGGCATCATAGAGGGTGACAATCCCGTTCTTGGTCTAGTGCCGATTCCACTGTGATACACTTTCAAAGAGTCGGGTTGTTTGGGAATGCAGCCCAAAATGGGTGGTAAATACCATCTAAAGCTAAATAACGGCGAGAGACCGATAGCGAACAAGTACCGTGAGGGAAAGATGAAAAGAACTTTGAAAAGAGAGTTAAATAGTAC
>ASV_205
AAAGAAACCAACAGGGATTGCCCCAGTAACGGCGAGTGAAGCGGCAACAGCTCAAATTTGAAATCTGGCCCCTAGGGTCCGAGTTGTAATTTGTAGAGGATGCTTTTGGTGAGGTGCCGCCCGAGTTCCCTGGAACGGGACGCCGCAGAGGGTGAGAGCCCCGTCTGGCTGGCCACCGAGCCTCTGTAAAGCTCCTTCGACGAGTCGAGTAGTTTGGGAATGCTGCTCAAAATGGGAGGTATATGTCTTCTAAAGCTAAATATTGGCCAGAGACCGATAGCGCACAAGTAGAGTGATCGAAAGATGAAAAGCACCTTGAAAAGAGGGTTAAACAGTAC
>ASV_206
AAAGAAACTAACAAGGATTCCCCTAGTAACGGCGAGTGAAGCGGGAAAAGCTCAAATTTGAAATCTTCCAGGTTCCCTGGACGAATTGTAGTTTCGAGAAGTATTTTCGGGAGCAAGCCAGGCATAAGTCCCTTGGAACAGGGCATCGTAGAGGGTGACAATCCCGTCTTTGGTCTGGTCTGTGCTCCCATGTGATATACTTTCAAAGAGTCGGGTTGTTTGGGAATGCAGCCCAAAATGGGTGGTAAATACCATCTAAAGCTAAATAACGGCGAGAGACCGATAGCGAACAAGTACCGTGAGGGAAAGATGAAAAGAACTTTGAAAAGAGAGTTAAATAGTAC
>ASV_207
AAAGAAACCAACAGGGATTGCCCTAGTAACGGCGAGTGAAGCGGCAACAGCTCAAATTTGAAATCTGGCGTCAGCCCGAGTTGTAATTTGTAGAGGATGCTTCTAGGCAGCGACCGGTCTAAGTTCCTTGGAACAGGACGTCACAGAGGGTGAGAATCCCGTATGTGACCGGTTGGCACCTAACACGTAGCTCCTTCGACGAGTCGAGTTGTTTGGGAATGCAGCTCTAAATGGGAGGTAAATTTCTTCTAAAGCTAAATACCGGCCAGAGACCGATAGCGCACAAGTAGAGTGATCGAAAGATGAAAAGCACTTTGGAAAGAGAGTTAAACAGCAC
>ASV_208
AAAGAAACTAACAAGGATTCCCCTAGTAACGGCGAGTGAAGTGGGAAAAGCTCAACTTTGAAATCTGGCACCTTCGGTGTCCGAGTTGTAGTCTCAAGAAGTGTTTTCTGTGCCGGCCCGTGTATGAGTCTGTTGGAACACAGCGTCATAGAGGGTGACAACCCCGTTCATGACACGGATCCCGGTGCTTTGTGATACACTCTCGAAGAGTCGAGTTGTTTGGGAATGCAGCTCAAATTGGGTGGTAAATTCCATCTAAAGCTAAATATTGGCGAGAGACCGATAGCAAACAAGTACCGTGAGGGAAAGATGAAAAGCACTTTGGAAAGAGAGTTAACAGTAC
>ASV_209
AAAGAAACCAACAGGGATTGCCTCAGTAACGGCGAGTGAAGCGGCAACAGCTCAAATTTGAAATCTGGCTCCTTTGGGGTCCGAGTTGTAATTTGGAGAGGATGTTTTTGGGTGTCCGCCGGCCTAAGTCCCTTGGAACAGGGCGTCATAGAGGGTGAGAATCCCGTATGTGGTCGGAAAGGTACCCTCCGTAAAACTCCTTCGACGAGTCGGGTTGTTTGGGAATGCAGCCCTAAATGGGAGGTAAATTTCTTCTAAAGCTAAATACCGGCCAGAGACCGATAGCGCACAAGTAGAGTGATCGAAAGATGAAAAGCACTTTGGAAAGAGAGTTAAACAGCAC
>ASV_210
AAAGAAACTAACAAGGATTCCCCTAGTAACGGCGAGTGAAGCGGGAACAGCTCAAATTTGAAATCTCAATGCTTTGACTAGTGTTGCGAATTGTAGTTTGAAGAAGCGACTATCTCAAAGGCATTCATGTGTGAATACAAGTTTTTTTTCTTTGGAATGAGACATCATAGAGGGTGAGAATCCCGTATTTTTTTTATTGACTGTGAATGCCCTATGAATATGATACGCTTTCCAAGAGTCGGTTTGTTTGGGAATGCAGACCTAAATGGGTGGTAAATACCATCTAAGGCTAAATATTGGCGAGAGACCGATAGCGAACAAGTACCGTGAGGGAAAGATGAAAAGCACTTTGAAAAGAGAGTTAAACAGTAC
>ASV_211
AAAGAAACTAACAAGGATTCCCCTAGTAACTGCGAGTGAAGCGGGAAAAGCTCAAATTTAAAATCTGGCGGTTTCACCGTCCGAGTTGTAATCTGGAGAAGCGTTTTCCGTGTCGGACCGTGCACAAGTCTCTTGGAACAGAGCGTCATAGAGGGTGAGAATCCCGTTTTATGGCACGGACACCCGATACTTTGTGATACGTTTTCTAAGAGTCGAGTTGTTTGGGAATGCAGCTCAAAATGGGTGGTAAATTCCATCTAAAGCTAAATATAGGCGAGAGACCGATAGCGAACAAGTACCGTGAGGGAAAGATGAAAAGCACTTTGGAAAGAGAGTTAAACAGTAC
>ASV_212
AAAGAAACTAACAAGGATTCCCCTAGTAACGGCGAGTGAAGCGGGAAGAGCTCAAATTTGAAATCTGTCTGGTCTCCAGGCCGAATTGTAGTTTATAAAAGTGTTTTCGGGGGCAGTCTAGGATCAAGTCCTTTGGGATAAGGCAGCATAGAGGGTGAGACTCCCGTTGCTTCTAGACTTGCTTCTATGTGATACACCTTTGACGAGTCGGGTTGTTTGGGAATGCAGCCCAAAATGGGTGGTAAATACCATCTAAAGCTAAATACTGGCGAGAGACCGATAGCGAACAAGTACCGTGAGGGAAAGATGAAAAGAACTTTGAAAAGAGAGTTAAAAGTAC
>ASV_213
AAAGAAACCAACAGGGATTGCCTTAGTAACGGCGAGTGAAGCGGCAACAGCTCAAATTTGAAATCTGGCTCTTTCAGGGTCCGAGTTGTAATTTGCAGAGGGCGCTTTGGTGTTAGTAGCGGTCCAAGTTCCTTGGAACAGGACGTCACAGAGGGTGAGAATCCCGTACGTGGTCGCCAACTTTCGCCGTGTAAAGCCCCTTCGACGAGTCGAGTTGTTTGGGAATGCAGCTCTAAATGGGAGGTAAATTTCTTCTAAAGCTAAATACTGGCCAGAGACCGATAGCGCACAAGTAGAGTGATCGAAAGATGAAAAGCACTTTGGAAAGAGAGTCAAACAGCAC
>ASV_214
AAAGAAACTAACAAGGATTCCCCTAGTAACTGCGAGTGAAGCGGGAAAAGCTCAAATTTAAAATCTGGCGGTCCCTGTGGCCGTCCGAGTTGTAATTTAGAGAAGTGTTATCCGCGCTGGACCGTGTACAAGTCTCCTGGAACGGAGCGTCATAGAGGGTGAGAATCCCGTCTTTGACACGGACTGCCAGGGCTTTGTGATGCGCTCTCGAAGAGTCGAGTTGTTTGGGAATGCAGCTCAAAATGGGTGGTAAATTCCATCTAAAGCTAAATATTGGGGAGAGACCGATAGCGAACAAGTACCGTGAGGGAAAGATGAAAAGAACTTTGGAAAGAGAGTTAAACAGTAC
>ASV_215
AAAGAAACTAACAAGGATTCCCCTAGTAACGGCGAGTGAAGCGGGAACAGCTCAAATTTGAAATCTCCTAGGTTCCCTAGGCGAATTGTAGTTTAGAGAAGCGTTTTCGGGGCTGGCCTCAGTACAAGTTCTTTGGAACGAGACATCACAGAGGGTGAAAATCCCGTCTATGACTGAGTGTCCGGCTCTATGTGATACGTTTTCCAAGAGTCGGTTTGTTTGGGAATGCAGACCAAAATGGGTGGTAAATACCATCTAAAGCTAAATATTGGCGTGAGACCGATAGCGAACAAGTACCGTGAGGGAAAGATGAAAAGAACTTTGAAAAGAGAGTTAAATAGTAC
>ASV_216
AAAGAAACTAACAAGGATTCCCCTAGTAACGGCGAGTGAAGCGGGAATAGCTCAAATTTGAAATCTCACTTCGGTGCGAATTGTAGTTTAGAGAAGCGTTTTCGGTTGCAAGGTTGCGGTACAAGTTCATTGGAACATGGCATCATAGAGGGTGAAAATCCCGTCTCTGACCGCGACTCTTGCTCCATATGATACGTTTTCCAAGAGTCGGTTTGTTTGGGAATGCAGACCAAAATGGGAGGTAAATACCTTCTAAAGCTAAATATTGGCGAGAGACCGATAGCGAACAAGTACCGTGAGGGAAAGATGAAAAGAACTTTGAAAAGAGAGTTAAACAGTAC
>ASV_217
AAAGAAACCAACAGGGATTACCTCAGTAACGGCGAGTGAAGCGGTAACAGCTCAAATTTGAAATCTGGTCCGTTTACGGGCCCGAGTTGTAATTTGTAGAAGATGCTTTGGTGACGAGTCCGGCCTAAGTTCCTTGGAACAGGACGTCATAGAGGGTGAGAACCCCGTATGCGGCCGGGTGCTCGATGCTATGTAAAGCTCTTTCGACGAGTCGAGTTGTTTGGGAATGCAGCTCAAAATGGGTGGTAAATTTCATCTAAAGCTAAATATTGGCCAGAGACCGATAGCGCACAAGTAGAGTGATCGAAAGATGAAAAGCACTTTGGAAAGAGAGTTAAACAGTAC
>ASV_218
AAAGAAACCAACAGGGATTGCCTCAGTAACGGCGAGTGAAGCGGCAACAGCTCAAATTTGAAATCTGGCCTCTTTGGGGTCCGAGTTGTAATTTGTAGAGGATGTTTCGGGTACCGCCTCGGTCTAAATTTCTTGGAACAGAATGTCAGAGAGGGTGAGAATCCCGTCTTGGACCGGCGGTAGGGCCCATGTGAAACTCCTTCGACGAGTCGAGTTGTTTGGGAATGCAGCTCAAAATGGGTGGTATATTTCATCTAAAGCTAAATATTGGCCAGAGACCGATAGCGCACAAGTAGAGTGATCGAAAGATGAAAAGAACTTTGAAAAGAGAGTTAAACAGTAT
>ASV_219
AAAGAAACCAACAGGGATTGCCTCAGTAACGGCGAGTGAAGCGGCAACAGCTCAAATTTGAAATCTGGCCTCACGGTCCGAGTTGTAATTTGTAGAGGATGCTTTTGGCGAGGTGCTTTCCGAGTTCCCTGGAACGGGACGCCATAGAGGGTGAGAGCCCCGTACGGTAAGACCACCGAGCCTCTGTAAAGCTCCTTCGACGAGTCGAGTAGTTTGGGAATGCTGCTCTAAATGGGAGGTGTACGTCTTCTAAAGCTAAATACCGGCCAGAGACCGATAGCGCACAAGTAGAGTGATCGAAAGATGAAAAGCACTTTGAAAAGAGGGTTAAAAAGTAC
>ASV_220
AAAGAAACTAACAAGGATTCCCCTAGTAACGGCGAGTGAAGCGGGAAGAGCTCAAATTTGAAATCTCACGGGCTTCCTGTGCGAATTGTAGTTTTAAGAGTCGTTTTCTGGGGCCACTTGAGCGCAAGTTCTTTGGAACAAGGCATCATAGAGGGTGAGAATCCCGTCTTTGGTTCAAGATGAGCACCTTTGTGATACGATCTCAAAGAGTCGGTTTGTTTGGGAATGCAGACCAAAATGGGTGGTAAATACCATCTAAGGCTAAATATTGGCGAGAGACTGATAGCGAACAAGTACCGTGAGGGAAAGATGAAAAGAACTTTGAAAAGAGAGTTAAATAGTAC
>ASV_221
AAAGAAACTAACAAGGATTCCCCTAGTAACGGCGAGTGAAGTGGGAAAAGCTCAACTTTGAAATCTGGTACTTTCAGTATCCGAATTGTAGTCTCAAGAAGTGTTTTCTGTGCTGGTCCATGTATGAGTCTGTTGGAACACAGCGTCATAGAGGGTGACAACCCCGTTCATGACATGGATACCAGTGCTTTGTGATACACTCTCGAAGAGTCGAGTTGTTTGGGAATGCAGCTCAAATTGGGTGGTAAATTCCATCTAAAGCTAAATATTGGCGAGAGACCGATAGCAAACAAGTACCGTGAGGGAAAGATGAAAAGCACTTTGGAAAGAGAGTTAACAGTAC
>ASV_222
AAAGAAACCAACCGGGATTGCCCCAGTAACGGCGAGTGAAGCGGCAAGAGCTCAAATTTGAAATCTGGCCCCTCCGGGGTCCGAGTTGTAATTTGCAGAGGATGCTTCGGGTGCGGCCCCTGTCTAAGTGCCCTGGAACGGGCCGTCAGAGAGGGTGAGAATCCCGTCTTGGGCAGGGTGCCCGTGCCCGTGTGAAGCTCCTTCGACGAGTCGAGTTGTTTGGGAATGCAGCTCTAAATGGGTGGTAAATTTCATCTAAAGCTAAATACCGGCCGGAGACCGATAGCGCACAAGTAGAGTGATCGAAAGATGAAAAGCACTTTGAAAAGAGAGTTAAACAGCAC
>ASV_223
AAAGAAACTAACAAGGATTCCCCTAGTAACGGCGAGTGAAGCGGGAACAGCTCAAATTTAAAATCTCGCGGGTTCCCCGTGCGAATTGTAGTTACAAGAAGTGTTTTCGGGTCCGGGTCTGGTTCAAGTTCCTTGGAACAGGACATCAAAGAGGGTGAGAATCCCGTATTTGGTCAGACTTTGGGCCTATGTGATACGCTTTCAAAGAGTCGGGTTGTTTGGGAATGCAGCCCAAAATGGGTGGTAAATACCATCTAAAGCTAAATATTGGCGAGAGACCGATAGCGAACAAGTACCGTGAGGGAAAGATGAAAAGAACTTTGAAAAGAGAGTTAAAAGTAC
>ASV_224
AAAGAAACTAACAAGGATTCCCCTAGTAACGGCGAGTGAAGCGGGAACAGCTCAAATTTGAAATCTCACTGGTTTCCAGTGCGAATTGTAGTTTAGAGAAGCGTTTTCGGGGCTGACGGCTAGTACAAGTTCTTTGGAACAAGGCATCATAGAGGGTGAAAATCCCGTCTTTGACTAGCTGTTCAGTCCTATATGATACGTTTTCCAAGAGTCGGTTTGTTTGGGAATGCAGACCAAAATGGGTGGTAAATACCATCTAAAGCTAAATATTGGCGAGAGACCGATAGCGAACAAGTACCGTGAGGGAAAGATGAAAAGAACTTTGAAAAGAGAGTTAAATAGTAC
>ASV_225
AAAGAAACCAACAGGGATTGCCTCAGTAACGGCGAGTGAAGCGGCAAGAGCTCAAATTTGAAAGCTGGGCCTTTCAGGTCCCGCATTGTAATTTGCAGAGGATGCTTCGGGAGTGGTCCCCATCTAAGTGCTCTGGAACGGGCCGTCATAGAGGGTGAGAATCCCGTATGGGATGGGGTGTCCACGCCCGTGTGAAGCTCCTTCGACGAGTCGAGTTGTTTGGGAATGCAGCTCTAAATGGGTGGTAAATTTCATCTAAAGCTAAATATTGACCGGAGACCGATAGCGCACAAGTAGAGTGATCGAAAGATGAAAAGCACTTTGAAAAGAGAGTTAAAAAGCAC
>ASV_226
AAAGAAACTAACAAGGATTCCCCTAGTAACGGCGAGTGAAGCGGGAACAGCTCAAATTTAAAATCTCCTCGGAGAATTGTAGTTTAGAGAAGTGTTTTCGAGTGTGGCCCAGGTACAAGTCCCTTGGAATGGGGCATCATAGAGGGTGAGAATCCCGTCCATGATCTGGTCACCACACCGCTACGATACACTTTCAAAGAGTCGGGTTGTTTGGGAATGCAGCCCAAAATGGGTGGTATATTCCATCTAAAGCTAAATATTGGCGAGAGACCGATAGCGAACAAGTACCGTGAGGGAAAGATGAAAAGAACTTTGAAAAGAGAGTTAAATAGTAC
>ASV_227
AAAGAAACCAACAGGGATTCCCTTAGTAACGGCGAGTGAAGCGGGAACAGCTCAATTTTGAAATCTCACTCTTTCAGAGTGCGAATTGTAGTTTCTAGAAGCACTTTCGGAGGCAGCCTGGGTTTAAGTCCGTTGGAACGCGGCATCAAAGAGGGTGAGAATCCCGTTTTTGATCCAGAGTCTGTTTCTGTGTGATGTGTTTTCAAAGAGTCGGATAGTTTGGGAATGCTGTCCAAAATGGGTGGTAAATACCATCTAAAGCTAAATAATGGCGAGAGACCGATAGCGAACAAGTACCGTGAGGGAAAGATGAAAAGAACTTTGAAAAGAGAGTTAAACAGTAC
>ASV_228
AAAGAAACTAACAAGGATTCCCCTAGTAACGGCGAGTGAAGCGGGAACAGCTCAAATTTGAAATCTCACAGGTTCCCTGTGCGAATTGTAGTTTCGAGAAGTGTTTTCCGAGATCGACTAGGCATAAGTCCTCTGGAACGAGGCATCATAGAGGGTGATAATCCCGTTCTTGGTCTAGTGCCGATCTCAATGTGATACACTTTCAAAGAGTCGGGTTGTTTGGGAATGCAGCCCAAAATGGGTGGTAAATACCATCTAAAGCTAAATAACGGCGAGAGACCGATAGCGAACAAGTACCGTGAGGGAAAGATGAAAAGAACTTTGAAAAGAGAGTTAAATAGTAC
>ASV_229
AAAGAAACCAACCGGGATTGCCTCAGTAACGGCGAGTGAAGCGGCAAGAGCTCAAATTTGAAATCTGGCCCCCTCGGGGTCCGAGTTGTAATTTGCAGAGGATGCTTCGGGAGCGGTCCCCATCTAAGTGCCCTGGAACGGGCCGTCATAGAGGGTGAGAATCCCGTCTGGGATGGGCGGCCGCGCCCGTGTGAAGCTCCTTCGACGAGTCGAGTTGTTTGGGAATGCAGCTCTAAGCGGGTGGTAAATTTCATCTAAAGCTAAATACTGGCCGGAGACCGATAGCGCACAAGTAGAGTGATCGAAAGATGAAAAGCACTTTGAAAAGAGAGTTAAACAGCAC
>ASV_230
AAAGAAACTAACAAGGATTCCCCCAGTAACGGCGAGTGAAGCGGGAAGAGCTCAAATTTGAAATCACCTTGGTGAATTGTAGTTTATAGACGCTAGACCATACGAACAAGAATGTACAAGTTTTTTGGAACAAGACATCATAGAGGGTGATAATCCCGTCTTTGACATTCTGGCGAGTATATGTGGATAGCAGTCGAAGAGTCGGTTTGTTTGGGAATGCAGACCAAAATGGGAGGTAAATACCTTCTAAAGCTAAATATTGGCGAGAGACCGATAGCGAACAAGTACCGTGAGGGAAAGATGAAAAGAACTTTGAAAAGAGAGTGCAACAGTAC
>ASV_231
AAAGAAACCAACAGGGATTGCCCTAGTAACGGCGAGTGAAGCGGCAACAGCTCAAATTTGAAAGCTGGCCTTCGGGTCCGCATTGTAATTTGTAGAGGATGCTTTGGGTGAAACGCCAGTCTAAGTTCCTTGGAACAGGACGTCATAGAGGGTGAGAATCCCGTATGTGACTGGAAATGTTAACCTATGTAAAGCTCCTTCGACGAGTCGAGTTGTTTGGGAATGCAGCTCTAAATGGGAGGTAAATTTCTTCTAAAGCTAAATATTGGCGAGAGACCGATAGCGCACAAGTAGAGTGATCGAAAGATGAAAAGCACTTTGGAAAGAGAGTTAAAAAGCAC
>ASV_232
AAAGAAACTAACAAGGATTCCCCTAGTAACTGCGAGTGAAGAGGGAAAAGCTCAAATTTAAAATCTGGCAGCTTTGGCTGTCCGAGTTGTAATCTGGAGAAGTGTTTTCAGTGCAGGACCGTGTACAAGTCTCTTGGAATGGAGCATCATAGAGGGTGAGAATCCCGTCTTTGACACGGACTACCTGTGCTTTGTGATACACTCTCAAAGAGTCGAGTTGTTTGGGAATGCAGCTCAAAATGGGTGGTAAATTCCATCTAAAGCTAAATATTGGCGAGAGACCGATAGCGAACAAGTACCGTGAGGGAAAGATGAAAAGCACTTTGGAAAGAGAGTTAAACAGTAC
>ASV_233
AAAGAAACCAACAGGGATTGCCTCAGTAACGGCGAGTGAAGCGGCAACAGCTCAAATTTGAAATCTGGCTCTTTCAGGGTCCGAGTTGTAATTTGTAGAGGATGCTTCGGGTGCGGCCCGGTCTAAGTTCCTTGGAACAGGACGTCACAGAGGGTGAGAATCCCGTACGTGATCGGACGCCAACCCCATGTGAAGCGCCTTCGACGAGTCGAGTTGTTTGGGAATGCAGCTCTAAATGGGTGGTAAATTTCATCTAAAGCTAAATATTGGCCGGAGACCGATAGCGCACAAGTAGAGTGATCGAAAGATGAAAAGCACTTTGGAAAGAGAGTTAAACAGTAC
>ASV_234
AAAGAAACCAACAGGGATTGCCCTAGTAACGGCGAGTGAAGCGGCAATAGCTCAAATTTGAAAGCTGGCCTTTGGTCCGCATTGTAATTTGTAGAGGATGCTTTTAGGCAGCCGCCGGTCTAAGTTCCTTGGAACAGGACGTCATAGAGGGTGAGAATCCCGTATGTGACCGGCTCAGGCACCTTCTGTAAAGCTCCTTCGACGAGTCGAGTTGTTTGGGAATGCAGCTCTAAATGGGAGGTAAATTTCTTCTAAAGCTAAATACTGGCGAGAGACCGATAGCGCACAAGTAGAGTGATCGAAAGATGAAAAGTACTTTGGAAAGAGAGTTAAAAAGCAC
>ASV_235
AAAGAAACTAACCAGGATTCCCCCAGTAACGGCGAGTGAAGAGGGATGAGCTCAAATTTAAAATCTCCTCGGAGAATTGTAGTTTGCAGGGGTGTTTTCGACTCGTGCGCCGGACCAAAGTTCTCTGGAACGAGACATCACAGAGGGTGATAATCCCGTGAATGGTTCGGATCGTGCGAGCATTTGATACACTTCCAAAGAGTCGGGTTGTTTGAGAATGCAGCCCAAATCGGGTGGTATATTCCATCTAAAGCTAAATATTGGCAAGAGACCGATAGCGAACAAGTACCGTGAGGGAAAGATGAAAAGGACTTTGAAAAGAGAGTTAAATAGTAC
>ASV_236
AAAGAAACCAACAGGGATTGCCTCAGTAACGGCGAGTGAAGCGGCAACAGCTCAAATTTGAAATCTGGCCTCACGGTCCGAGTTGTAATTTGTAGAGGATGCTTCGAGCATGGTCTGGCCTAAGTTCCTTGGAACAGGACGTCATAGAGGGTGAGAATCCCGTATGCGGCCAGGTGCCTACGCTCATGTGAAGCTCCTTCGACGAGTCGAGTTGTTTGGGAATGCAGCTCAAAATGGGTGGTAAATTTCATCTAAAGCTAAATATTGGCCAGAGACCGATAGCGCACAAGTAGAGTGATCGAAAGATGAAAAGCACTTTGGAAAGAGAGTTAAACAGTAC
>ASV_237
AAAGAAACCAACAGGGATTGCCCCAGTAACGGCGAGTGAAGCGGCAACAGCTCAAATTTGAAATCTGGCTTCGGCCCGAGTTGTAATTTGTAGAGGATGATTTTGGTGAGGTGCCTTCTGAGTTCCCTGGAACGGGACGCCAGAGAGGGTGAGAGCCCCGTATAGTCGGCCACCGATCCTTTGTAAATCTCCTTCGACGAGTCGAGTAGTTTGGGAATGCTGCTCAAAATGGGAGGTATATCTCTTCTAAAGCTAAATATAGGCCAGAGACCGATAGCGCACAAGTAGAGTGATCGAAAGATGAAAAGCACTTTGAAAAGAGGGTTAAATAGCAC
>ASV_238
AAAGAAACTAACTAGGATTCCCTTAGTAACGGCGAGTGAACCGGGATGAGCTCAAATTTAAAATCTGGCGTCTTTCAGGCGTCCGAGTTGTAATCTATAGAGGCGTTTTCCGCGCCGGACCGCGTCCAAGTCTCTTGGAATAGAGTATCAAAGAGGGTGACAATCCCGTACTTGACGCGACAACCGGTGCTCTGTGATACGTTCTCAATGAGTCGAGTTGTTTGGGAATGCAGCTCTAAATGGGTGGTAAATTCCATCTAAGGCTAAATATTGGCGAGAGACCGATAGCGAACAAGTACCGTGAGGGAAAGATGAAAAGCACTTTGGAAAGAGAGTTAAACAGCAC
>ASV_239
AAAGAAACTAACAAGGATTCCCCTAGTAACGGCGAGTGAAGCGGGAACAGCTCAAATTTGAAATCTCCTTCGGGCGAATTGTAGTTTAGAGAAGCGTTTTCTGTTGGCGGATAGGTACAAGTTCATTGGAACATGACATCATAGAGGGTGAAAATCCCGTCTTTGACCTATCTTAAGACTATGTGATACGTTTTCCAAGAGTCGGTTTGTTTGGGAATGCAGACCAAAATGGGAGGTAAATACCTTCTAAAGCTAAATATTGGCGAGAGACCGATAGCGAACAAGTACCGTGAGGGAAAGATGAAAAGAACTTTGAAAAGAGAGTTAAACAGTAC
>ASV_240
AAAGAAACTAACAAGGATTCCCCTAGTAACGGCGAGTGAACCGGGAAGAGCTCAAATTTGAAATCTGGCAGTCTTCGATTGTCCGAGTTGTAATCTATAGAAGCGTTTTCCGTGCTGAACTGTGTATAAGTCCCTTGGAACAGGGTATCAAAGAGGGTGACAATCCCGTACTTTACACAATCATCAGTGCTCTGTGATACGTTCTCTACGAGTCGAGTTGTTTGGGAATGCAGCTCAAAATGGGTGGTAAATTCCATCTAAAGCTAAATATTGGCGAGAGACCGATAGCGAACAAGTACCGTGAGGGAAAGATGAAAAGCACTTTGGAAAGAGAGTTAAACAGTAC
>ASV_241
AAAGAAACCAACAGGGATTGCCCTAGTAACGGCGAGTGAAGCGACAACAGCTCAAATTTGAAATCTGGCCCTCGTGGTCCGAGTTGTAATTTGTAGAGGATGCTTTTGGTGAGGTGCCTTCCGAGTTCCCTGGAACGGGACGCCATAGAGGGTGAGAGCCCCGTCTGGTTGGACACCGAGCCTCTGTAAAGCTCCTTCGACGAGTCGAGTAGTTTGGGAATGCTGCTCTAAATGGGAGGTATATGTCTTCTAAAGCTAAATACCGGCCAGAGACCGATAGCGCACAAGTAGAGTGATCGAAAGATGAAAAGCACTTTGAAAAGAGGGTTAAATAGTAC
>ASV_242
AAAGAAACCAACAGGGATTGCCCTAGTAACGGCGAGTGAAGCGGCAACAGCTCAAATTTGAAATCTGGCCTTCTGGTCCGAGTTGTAATTTGTAGAGGATGATTTTGGTTAGGTACCTTCCGAGTTCCTTGGAACAGGACGCCTTAGAGGGTGAGAGCCCCGTACGGTTGGATGCCGAGCCTCTGTAAATCTCCTTCGACGAGTCGAGTAGTTTGGGAATGCTGCTCTAAATGGGAGGTAAATTTCTTCTAAAGCTAAATACCGGCCAGAGACCGATAGCGCACAAGTAGAGTGATCGAAAGATGAAAAGCACTTTGAAAAGAGGGTTAAATAGTAC
>ASV_243
AAAGAAACTAACAAGGATTCCCCCAGTAACGGCGAGTGAAGCGGGAAGAGCTCAAATTTGAAATCACCTTGGTGAATTGTAGTTTATAGACGCTATTTCATACGAACAAGAATGTACAAGTTTTTTGGAACAAGACATCATAGAGGGTGATAATCCCGTCTTTGACATTCTGGCGAGTATATGTGGATAGCAGTCGAAGAGTCGGTTTGTTTGGGAATGCAGACCAAAATGGGAGGTAAATACCTTCTAAAGCTAAATATTGGCGAGAGACCGATAGCGAACAAGTACCGTGAGGGAAAGATGAAAAGAACTTTGAAAAGAGAGTGCAACAGTAC
>ASV_244
AAAGAAACCAACAGGGATTGCCCTAGTAACGGCGAGTGAAGCGGCAACAGCTCAAATTTGAAATCTGGCGCAAGCCCGAGTTGTAATTTGTAGAGGATGCTTCTAGGTAGCGACCGGTCTAAGTTCCTTGGAACAGGACGTCATAGAGGGTGAGAATCCCGTATGTGACCGGCCCGCACCTTCTACGTAGCTCCTTCGACGAGTCGAGTTGTTTGGGAATGCAGCTCTAAATGGGAGGTAAATTTCTTCTAAAGCTAAATACCGGCCAGAGACCGATAGCGCACAAGTAGAGTGATCGAAAGATGAAAAGCACTTTGGAAAGAGAGTTAAAAAGCAC
>ASV_245
AAAGAAACTAACAAGGATTCCCCTAGTAACGGCGAGTGAAGCGGGAACAGCTCAAATTTGAAATCTCACTCTTTCAGAGTGCGAATTGTAGTTTAGAGAAACGTTTTCGGCGGTAGTCTCGGTACAAGTTCTTTGGAAAAGGACATCACAGAGGGTGAAAATCCCGTCTATGATCGAGAGTCTACTGCTATGTGATACGTTTTCCAAGAGTCGGTTTGTTTGGGAATGCAGACCAAAATGGGTGGTAAATACCATCTAAAGCTAAATATTGGCGAGAGACCGATAGCGAACAAGTACCGTGAGGGAAAGATGAAAAGAACTTTGAAAAGAGAGTTAAACAGTAC
>ASV_246
AAAGAAACTAACAAGGATTCCCCTAGTAACGGCGAGTGAAGCGGGATGAGCTCAAATTTGTAATCTGGTGGACTCAGTTCATCCGAATTGTAATCTATAGAAAAGTTTTCCGCGCTGGACCGTGTCTAAGTCCCTTGGAACAGGGTGTCAGAGAGGGTGAGAATCCCGTGCTTGATACGACCACCAGTGCTATGTGATACTTTTTCAACGAGTCGAGTTGTTTGGGAATGCAGCTCAAAATGGGTGGTAAATTCCATCTAAAGCTAAATATTGGCGAGAGACCGATAGCGAACAAGTACCGTGAGGGAAAGATGAAAAGCACTTTGGAAAGAGAGTTAAACAGTAC
>ASV_247
AAAGAAACTAACAAGGATTCCCCCAGTAACGGCGAGTGAAGAGGGAAAAGCCCAAATTTGTAATCTGGCTCTTTCAGAGTCCGAGTTGTAATTTTGAGAACTGTTTTCAGTGCTGGACCATATATAAGTCTGTTGAAAAGCAGCATCATTGAGGGTGATAATCCCGTTTATGATATGGACTCCCAGTGCAATATGATACAGTCTCTAAGAGTCGAGTTGTTTGGGAATGCAGCTCAAAGTGGGTGGTAAATTCCATCTAAGGCTAAATATAGGTGAGAGACCGATAGCAAACAAGTACCGTGAGGGAAAGATGAAAAGAACTTTGGAAAGAGAGTTAACAGTAC
>ASV_248
AAAGAAACTAACAAGGATTCCCCTAGTAACGGCGAGTGAAGCGGGATGAGCTCAAATTTAAAATCTGGCGGTCTCAGATCGTCCGAGTTGTAGTCTAGAGAAGCGTTTTCCGTGCTGGCCTGTGTACAAGTCCGTTGGAACACGGCGTCATAGAGGGTGAGAATCCCGTCCTTGACACAGATCTCCAGTGCTTTGTGATGCGCTCTCAAAGAGTCGAGTTGTTTGGGAATGCAGCTCAAAATGGGTGGTAAATTCCATCTAAAGCTAAATATTGGCGAGAAACCGATAGCGAACAAGTACCGTGAGGGAAAGATGAAAAGCACTTTGGAAAGAGAGTTAAACAGTAC
>ASV_249
AAAGAAACTAACAAGGATTCCCCTAGTAACTGCGAGTGAAGCGGGAAAAGCTCAAATTTAAAATCTGGCAGTCTTTGATTGTCCGAGTTGTAATCTAGAGAAGCATTATCCGCGCTGGACCGTGTACAAGTCTCCTGGAATGGAGCGTCATAGAGGGTGAGAATCCCGTCTTTGACACGGACTGCCAGGGCTTTGTGATGTGCTCTCAAAGAGTCGAGTTGTTTGGGAATGCAGCTCAAAATGGGTGGTAAATTCCATCTAAAGCTAAATATTGGCGAGAGACCGATAGCGAACAAGTACCGTGAGGGAAAGATGAAAAGAACTTTGGAAAGAGAGTTAAACAGTAC
>ASV_250
AAAGAAACCAACAGGGATTGCCCTAGTAACGGCGAGTGAAGCGGCAACAGCTCAAATTTGAAATCTGGCGCTTTCAGCGTCCGAGTTGTAATTTGCAGAGGGCGCTTTGGCGTTGGCAGCGGTCCAAGTTCCTTGGAACAGGTCGTCACAGAGGGTGAGAATCCCGTACGTGGCCGCATGTCTTCGCCGTGTAAAGCCCCTTCGACGAGTCGAGTTGTTTGGGAATGCAGCTCTAAATGGGAGGTAAATTTCTTCTAAAGCTAAATACTGGCCAGAGACCGATAGCGCACAAGTAGAGTGATCGAAAGATGAAAAGCACTTTGGAAAGAGAGTCAAACAGCAC
>ASV_251
AAAGAAACCAACCGGGATTGCCCCAGTAACGGCGAGTGAAGCGGCAACAGCTCAAATTTGAAATCTGGAGCCTTTGTTGGCTTCCGAGTTGTAATTTGCAGAGGGAGCCTCGGAGGGCTGGTCGGTCCAAGTGCCTTGGAACAGGATACCGCAGAGGGTGAGAGTCCCGTATCCGGCCGACGCAGCGCTCCGTGTGAGGCCTCTTCGACGAGTCGAGTTGTTTGGGAATGCAGCTCTAAGTGGGTGGTAAATTCCATCTAAAGCTAAATACTGGCCAGAGACCGATAGCGAACAAGTAGAGTGATCGAAAGATGAAAAGCACTTTGAAAAGAGAGTTAAACAGTAC
>ASV_252
AAAGAAACTAACAAGGATTCCCCTAGTAACGGCGAGTGAAGCGGGAATAGCTCAAATTTGAAATCTCACAGGTTCCCTGTGCGAATTGTAGTTTAGAGAATCGTTTTCGGAGGCAGCTTGGACACAAGTTCTTTGGAACATGACATCATAGAGGGTGAGAATCCCGTCTTTGGTTCAGTGTTTGCTTCTATGTGATACGATTTCCAAGAGTCGGTTTGTTTGGGAATGCAGACCAAAATGGGTGGTAAATACCATCTAAAGCTAAATATTGGCGAGAGACCGATAGCGAACAAGTACCGTGAGGGAAAGATGAAAAGAACTTTGAAAAGAGAGTTAAAAGTAC
>ASV_253
AAAGAAACCAACAGGGATTGCCTCAGTAACGGCGAGTGAAGCGGCAACAGCTCAAATTTGAAATCTGAGACTTTTAGTTTCCGAGTTGTAATTTGAAGAGGATGTTTCGGTTGTAACCATGGCCTAAGTTCCTTGGAACAGGACGTCGTAGAGGGTGAGAATCCCGTACACGGCTGATGGTTTACTTCCATGTGTAACTCCTTCGAAGAGTCGAGTTGTTTGGGAATGCAGCTCAAAATGGGTGGTAAATTTCATCTAAAGCTAAATACTGGCGAGAGACCGATAGCGCACAAGTAGAGTGATCGAAAGATGAAAAGCACTTTGAAAAGAGAGTTAAACAGTAC
>ASV_254
AAAGAAACTAACAAGGATTCCCCTAGTAACGGCGAGTGAAGCGGGAATAGCTCAAATTTGGAATCTCCTAACTTTGTTAGGTGAATTGTAGTTTAAAGAAACATTTTCGAGGGTAATCTTTAGTACAAGTTCTCTGGAACGAGTCATCACAGAGGGTGAAAATCCCGTCTTTGACTAAGGTATTATTCTTATGTGATATGTTTTCTAAGAGTCGGTTTGTTTGGGAATGCAGACCAAAATGGGTGGTAAATACCATCTAAAGCTAAATATTGGCGAGAGACCGATAGCGAACAAGTACCGTGAGGGAAAGATGAAAAGAACTTTGAAAAGAGAGTTAAATAGTAC
>ASV_255
AAAGAAACTAACAAGGATTCCCCTAGTAACGGCGAGTGAAGCGGGAAGAGCTCAAATTTAAAATCTCACAGGTTTCCTGTGCGAATTGTAGTTTAAAGAGTCGTTTTCAGGGGCCACTTGTGCACAAGTTCTTTGGAACAAGGCATCATAGAGGGTGAGAATCCCGTCTTTGGCACAAGATGAGCTCCTTTGCGATACGATCTCAAAGAGTCGGTTTGTTTGGGAATGCAGACCAAAACGGGTGGTAAATACCATCTAAGGCTAAATATTGGCGAGAGACCGATAGCGAACAAGTACCGTGAGGGAAAGATGAAAAGAACTTTGAAAAGAGAGTTAAATAGTAC
>ASV_256
AAAGAAACTAACAAGGATTCCCCTAGTAACTGCGAGTGAAGCGGGAAGAGCTCAAATTTTGAATCTGGCGGTCTCTGGCCGTCCGAGTTGTAATCTAGAGAAGTGCTTTCCGCGCTGGACCGTGTACAAGTCTCCTGGAACGGAGCGTCATAGAGGGTGAGAATCCCGTCTCTGACACGGATCCCCAGTGCTTTGTGATGCGCTCTCGACGAGTCGAGTTGTTTGGGAATGCAGCTCAAATTGGGTGGTAAATTCCATCTAAAGCTAAATATAGGCGAGAGACCGATAGCGAACAAGTACCGTGAGGGAAAGATGAAAAGAACTTTGGAAAGAGAGTTAAACAGTAC
>ASV_257
AAAGAAACTAACAAGGATTCCCCTAGTAACTGCGAGTGAAGCGGGAAAAGCTCAAATTTAAAATCTGGCGGTCTTCGATCGTCCGAGTTGTAGTCTGGAGAAGCGTCTTCCGCGCTGGACCGTGTACAAGTCTCTTGGAACAGAGCGTCGTAGAGGGTGAGAATCCCGTCTTTGACACGGACTACCAGTGCTTTGTGATGCGCTCTCAAAGAGTCGAGTTGTTTGGGAATGCAGCTCAAAATGGGTGGTAAATTCCATCTAAAGCTAAATATTGGCGAGAGACCGATAGCGAACAAGTACCGTGAGGGAAAGATGAAAAGCACTTTGGAAAGAGAGTTAAACAGTAC
>ASV_258
AAAGAAACTAACAAGGATTCCCCTAGTAACGGCGAGTGAAGTGGGAAAAGCTCAACTTTATAATCTGGCTCTTTCAGGGTCCGAGTTGTAGTCTAGAGAAGCATCGTCCGCGCCGGACCTTGAATAAGTCGGTTGGAAAACCGTGTCAAAGAGGGTGACAATCCCGTTTGTATCAAGGACGCCCGTGTGCATTGTGTCGTGCTATCCAAGAGTCGAGTTGTTTGGGAATGCAGCTCAAATTGGGAGGTAGATTCCTTCTAAAGCTAAATATTGGCGAGAGACCGATAGCGAACAAGTACCGTGAGGGAAAGATGAAAAGCACTTTGGAAAGAGAATGAAACAGTAT
>ASV_259
AAAGAAACCAACAGGGATTGCCCTAGTAACGGCGAGTGAAGCGGCAACAGCTCAAATTTGAAATCTGGCGCAAGCCCGAGTTGTAATTTGTAGAGGATGCTTCTAGGTAGCGACCGGTCTAAGTTCCTTGGAACAGGACGTCATAGAGGGTGAGAATCCCGTATGTGACTGGCCCGCACCTTCTACGTAGCTCCTTCGACGAGTCGAGTTGTTTGGGAATGCAGCTCTAAATGGGAGGTAAATTTCTTCTAAAGCTAAATACCGGCCAGAGACCGATAGCGCACAAGTAGAGTGATCGAAAGATGAAAAGCACTTTGGAAAGAGAGTTAAAAAGCAC
>ASV_260
AAAGAAACTAACAAGGATTCCCCTAGTAACTGCGAGTGAAGCGGGAAAAGCTCAAATTTAAAATCTGGCGGTCTTCTGGCCGTCCGAGTTGTAGTCTGGAGAAGCGTTTTCCGCGTTGGCCCGTGTACAAGTTTCCTGGAACGGAGCGTCATAGAGGGTGAGAATCCCGTCTTTGACACGGACCCCAATGCTTTGTGATGCGCTCTCAAAGAGTCGAGTTGTTTGGGAATGCAGCTCAAAATGGGTGGTGAATTCCATCTAAAGCTAAATATTGGCGAGAGACCGATAGCGAACAAGTACCGTGAGGGAAAGATGAAAAGCACTTTGGAAAGAGAGTTAAACAGTAC
>ASV_261
AAAGAAACTAACAAGGATTCCCCTAGTAACGGCGAGTGAAGCGGGAATAGCTCAAATTTGAAATCTCACAGGTTCCCTGTGCGAATTGTAGTTTAGAGAGTCGTTTTCGGGGGCCGCTTGAGCACAAGTCCTTTGGAACAGGGCATCATAGAGGGTGAGAATCCCGTCTTTGGTTCAAGATGAGCTCCTATGTGATACGATTTCAAAGAGTCGGTTTGTTTGGGAATGCAGACCAAAATGGGTGGTAAATACCATCTAAAGCTAAATATTGGCGAGAGACCGATAGCGAACAAGTACCGTGAGGGAAAGATGAAAAGAACTTTGAAAAGAGAGTTAAAAAGTAC
>ASV_262
AAAGAAACCAACAGGGATTGCCTCAGTAACGGCGAGTGAAGCGGCAACAGCTCAAATTTGAAATCTGGCCGCAAGGTCCGAGTTGTAATTTGTAGAGGATGTTTTGGGCACCGCTGTGGGTTAAATTTCTTGGAACAGAATGTCAAAGAGGGTGAGAATCCCGTCTTGGCCCGCGGTAGGACCTATGTAAAACTCCTTCGACGAGTCGACTTGTTTGGGAATGCAGGTCAAAATGGGTGGTAAATTTCATCTAAAGCTAAATATTGGCCAGAGACCGATAGCGCACAAGTAGAGTGATCGAAAGATGAAAAGCACTTTGAAAAGAGAGTTAAACAGTAT
>ASV_263
AAAGAAACTAACAAGGATTCCCCTAGTAACTGCGAGTGAAGCGGGAAAAGCTCAAATTTAAAATCTGGCGGTCTTTGGCCGTCCGAGTTGTAGTCTGGAGAAGCGTCTTCCGCGTTGGACCGTGTACAAGTCTCTTGGAACAGAGCGTCATAGAGGGTGAGAATCCCGTCTTTGACACGGACTACCAATGCTTTGTGATGCGCTCTCAAAGAGTCGCGTTGTTTGGGAATGCAGCGCAAAATGGGAGGTGAATTCCTTCTAAAGCTAAATATTGGCGAGAGACCGATAGCGAACAAGTACCGTGAGGGAAAGATGAAAAGCACTTTGGAAAGAGAGTTAAACAGTAC
>ASV_264
AAAGAAACCAACAGGGATTGCCCTAGTAACGGCGAGTGAAGCGGCAACAGCTCAAATTTGAAATCTGGCTTTCGGGCCCGAGTTGTAATTTGTAGAGGATACTTTTGATGCGGTGCCTTCCGAGTTCCCTGGAACGGGACGCCATAGAGGGTGAGAGCCCCGTCTGGTTGGATGCCAAATCTCTGTAAAGTTCCTTCGACGAGTCGAGTAGTTTGGGAATGCTGCTCTAAATGGGAGGTATATGTCTTCTAAAGCTAAATATTGGCCAGAGACCGATAGCGCACAAGTAGAGTGATCGAAAGATGAAAAGCACTTTGAAAAGAGAGTTAAAAAGTAC
>ASV_265
AAAGAAACCAACAGGGATTGCCCTAGTAACGGCGAGTGAAGCGGCAACAGCTCAAATTTGAAATCTGGCGCTTTCAGCGTCCGAGTTGTAATTTGCAGAGGGCGCTTTGGCGTTGGCAGCGGTCCAAGTTCCTTGGAACAGGTCGTCACAGAGGGTGAGAATCCCGTACGTGGCCGCGTGTCTTCGCCGTGTAAAGCCCCTTCGACGAGTCGAGTTGTTTGGGAATGCAGCTCTAAATGGGAGGTAAATTTCTTCTAAAGCTAAATACTGGCCAGAGACCGATAGCGCACAAGTAGAGTGATCGAAAGATGAAAAGCACTTTGGAAAGAGAGTCAAACAGCAC
>ASV_266
AAAGAAACCAACAGGGATTGCCCTAGTAACGGCGAGTGAAGCGGCAACAGCTCAAATTTGAAATCTGGCGCAAGCCCGAGTTGTAATTTGTAGAGGATGCTTCTGGGCAGCGGCCGGTCTAAGTTCCTTGGAACAGGACGTCATAGAGGGTGAGAATCCCGTATGTGACCGGCTGGCACCCTCCACGTAGCTCCTTCGACGAGTCGAGTTGTTTGGGAATGCAGCTCTAAATGGGAGGTAAATTTCTTCTAAAGCTAAATACCGGCCAGAGACCGATAGCGCACAAGTAGAGTGATCGAAAGATGAAAAGCACTTTGGAAAGAGAGTTAAAAAGCAC
>ASV_267
AAAGAAACCAACAGGGATTGCCCTAGTAACGGCGAGTGAAGCGGCAACAGCTCAAATTTGAAATCTGGCGCTTTCAGCGTCCGAGTTGTACTTTGCAGAGGGCGCTTTGGCGTTGGCAGCGGTCCAAGTTCCTTGGAACAGGTCGTCACAGAGGGTGAGAATCCCGTACGTGGCCGCGTGTCTTCGCCGTGTAAAGCCCCTTCGACGAGTCGAGTTGTTTGGGAATGCAGCTCTAAATGGGAGGTAAATTTCTTCTAAAGCTAAATACTGGCCAGAGACCGATAGCGCACAAGTAGAGTGATCGAAAGATGAAAAGCACTTTGGAAAGAGAGTCAAACAGCAC
>ASV_268
AAAGAAACCAACAGGGATTGCCTCAGTAACGGCGAGTGAAGCGGCAAAAGCTCAAATTTGAAATCTGGCCCCTTCGGGGTCCGAGTTGTAATTTGTAGAGGAGATTTCGGGTGCGGCGCCGGTCTAAGTCCCTTGGAACAGGGCGTCATAGAGGGTGAGAATCCCGTATGTGACCGGCGACCAACCCCATGTGAAACTCCTTCGACGAGTCGAGTTGTTTGGGAATGCAGCTCAAAATGGGAGGTAAATTTCTTCTAAAGCTAAATACCGGCCAGAGACCGATAGCGCACAAGTAGAGTGATCGAAAGATGAAAAGCACTTTGGAAAGAGAGTCAAACAGTAC
>ASV_269
AAAGAAAGTAACGACGATTCCCTTAGTAGCGGCGAGCGAACTGGGAAAAGCTCAACTTTAAAATCTGGGCATTTCATGCTCCGAATTGTAGTTTGTGGAAACATTCTCTGGGCAAGGCTAGCTGGCAAAGACCTCTGGAATGAGGCACCATAGAGGGTGATAGTCCCGTTGCCGCCTGGTTAGACTCACCTTGTCCTCTACGAGATGTTTTTGAAGAGTCGGGTTGTTTGGGAATGCAGCCCAAAATGGGAGGTAAATTTCTCCTAAGGCTAAATATCAGTGAGAGACCGATAGCAAACAAGTACCGTGAGGGAAAGGTGAAAAGAACTTTGAAAAGAAAGTTAAAAGTAC
>ASV_270
AAAGAAACCAACAGGGATTGCCCTAGTAACGGCGAGTGAAGCGGCAACAGCTCAAATTTGAAATCTGGCCTTCGGGTCCGAGTTGTAATTTGCAGAGGATGCTTTTGGCGAGGTGCCTTCCGAGTTCCCTGGAACGGGACGCCTTAGAGGGTGAGAGCCCCGTACGGTTGGACACCGAGCCTCTGTAAAGCTCCTTCGACGAGTCGAGTAGTTTGGGAATGCTGCTCTAAATGGGAGGTAAATTTCTTCTAAAGCTAAATACCGGCCAGAGACCGATAGCGCACAAGTAGAGTGATCGAAAGATGAAAAGCACTTTGAAAAGAGGGTTAAATAGCAC
>ASV_271
AAAGAAACCAACAGGGATTGCCTCAGTAACGGCGAGTGAAGCGGCAACAGCTCAAATTTGAAATCTGGCCGCAAGGTCCGAGTTGTAATTTGTAGAGGATGTTTCGGGCACCGCCGCGGTGTAAGTTCCTTGGAACAGGACGTCAAAGAGGGTGAGAATCCCGTCTTGGATCGCGGTAGGGCTCGTGTGAAACTCCTTCGACGAGTCGACTTGTTTGGGAATGCAGGTCAAAATGGGAGGTAAATTTCTTCTAAAGCTAAATATTGGCCCGAGACCGATAGCGCACAAGTAGAGTGATCGAAAGATGAAAAGCACTTTGAAAAGAGAGTTAAACAGTAT
>ASV_272
AAAGAAACTAACAAGGATTCCCCTAGTAACTGCGAGTGAAGCGGGAAAAGCTCAAATTTAAAATCTGACAGTTTCACTGTCCGAGTTGTAATCTGGAGAAGCATTTTCCGCGTCGGACCGTGTACAAGTTTCTTGGAATAGAACGTCATAGAGGGTGAGAATCCCGTCCATGACACGGACTACCGATGCTTTGTGATATGCTCTCGAAGAGTCGAGTTGTTTGGGAATGCAGCTCAAAATGGGTGGTAAATTCCATCTAAAGCTAAATATTGGCGAGAGACCGATAGCGAACAAGTACCGTGAGGGAAAGATGAAAAGCACTTTGGAAAGAGAGTTAAACAGTAC
>ASV_273
AAAGAAACCAACAGGGATTCCCCTAGTAACGGCGAGTGAAGCGGGAACAGCTCAAATTTGAAATCTGGCCCTCGGGTCCGAGTTGTAATTTGTAGAGGATGCTTTTGGTGCGGTGCCTTCCGAGTTCCCTGGAACGGGACGCCTTAGAGGGTGAGAGCCCCGTACGGTTGGACGCCTAGCCTCTGTAAAGCTCCTTCGACGAGTCGAGTAGTTTGGGAATGCTGCTCTAAATGGGAGGTATATTTCTTCTAAAGCTAAATACTGGCCAGAGACCGATAGCGCACAAGTAGAGTGATCGAAAGATGAAAAGCACTTTGAAAAGAGGGTTAAATAGCAC
>ASV_274
AAAGAAACTAACAAGGATTCCCCTAGTAACTGCGAGTGAAGAGGGAAAAGCTCAAATTTAAAATCTGGCAGCTTTGCTGTCCGAGTTGTAATTTAGAGAAGTGATGCCCGCGCTGGACCGTGTATAAGTCTCCTGGAATGGTGCGTCATAGAGGGTGAGAATCCCGTCTTTGACACGGACTCCCAGTGCATTGTGGTACGCTCTCAAAGAGTCGTGTTGTTTGGGAATGCAGCACTAAATGGGTGGTAAATTCCATCTAAAGCTAAATATTGGCGAGAGACCGATAGCAAACAAGTACCGTGAGGGAAAGATGAAAAGAACTTTGGAAAGAGAGTGAAACAGTAC
>ASV_275
AAAGAAACTAACAAGGATTCCCGCAGTAACTGCGAGTGAAGAGGGATCAGCCCAGCCTTGGAATCTGCGGCTGTTGGCCGCAGAGTTGTGGGTTGGTGTGTCGATGCCCTGCGCATGTGCTTCGCCTAACTGGCCCGGAATGGCCGGACATGGAGGGTGATATTCCTGTGTGGCGAAGCGGTGCGCGTGGCGCGGCTCGTCGAGTCGGACTGTTTGGGATTGCAGTTTGAAGTGGGTGGTAGACTCCATCTAAGGCTAAATACGAACGAGAGACCGATAGCGAACAAGTACCGTGAGGGAAAACTGAAAAGGACCTTGAAAAGGGGGTCAAAAGTGC
>ASV_276
AAAGAAACTAACAAGGATTCCCCTAGTAACTGCGAGTGAAGCGGGAAGAGCTCAAATTTAAAATCTGGCGGTTCTGCCGTCCGAGTTGTAATCTGGAGAAGCGTTTTCTGTGCTGGACCGTGCATAAGTGTCTTGGAATAGGACGTCATAGAGGGTGAGAATCCCGTCTTTGGCACGGACTACCAGTGCTCTGTGATACGCTCTCAAAGAGTCGAGTTGTTTGGGAATGCAGCTCAAAATGGGTGGTAAATTCCATCTAAAGCTAAATATAGGCGAGAGACCGATAGCGAACAAGTACCGTGAGGGAAAGATGAAAAGCACTTTGGAAAGAGAGTTAAACAGTAC
>ASV_277
AAAGAAACCAACAGGGATTGCCTCAGTAACGGCGAGTGAAGCGGCAACAGCTCAAATTTGAAATCTGGCCCCCTCGGGGCCCGAGTTGTAATTTGGAGAAGATGCTTCGGGTGCGGCCCCGGTCTAAGTTCCTTGGAACAGGACGTCACAGAGGGTGAGAATCCCGTACGTGCCCGGTGGTCGCCCCCGTGTGAAGCTCTTTCGACGAGTCGAGTTGTTTGGGAATGCAGCTCAAAATGGGTGGTAAATTTCATCTAAAGCTAAATATTGGCCAGAGACCGATAGCGCACAAGTAGAGTGATCGAAAGATGAAAAGCACTTTGGAAAGAGAGTTAAACAGTAC
>ASV_278
AAAGAAACCAACAGGGATTACCTCAGTAACGGCGAGTGAAGCGGTAAAAGCTCAAATTTGAAATCTGGCTCTTTCAGGGTCCGAATTGTAATTTGTAGAAGATGCTTCGGGTGTGGTTCCGGTCTAAGTTCCTTGGAACAGGACGTCATAGAGGGTGAGAATCCCGTATGTGACTGGATACCTATGCTCATGTGAAGCTCTTTCGACGAGTCGAGTTGTTTGGGAATGCAGCTCAAAATGGGAGGTATATTTCTTCTAAAGCTAAATATTGGCCAGAGACCGATAGCGCACAAGTAGAGTGATCGAAAGATGAAAAGCACTTTGGAAAGAGAGTTAAACAGTAC
>ASV_279
AAAGAAACTAACAAGGATTCCCCTAGTAACTGCGAGTGAAGCGGGAAAAGCTCAAATTTAAAATCTGGCGGTCCCTGTGGCCGTCCGAGTTGTAATTTAGAGAAGTGTTATCCGCGCTGGACCGTGTACAAGTCTCCTGGAATGGAGCGTCATAGAGGGTGAGAATCCCGTCTTTGACACGGACTGCCAGGGCATTGTGATGCGCTCTCGAAGAGTCGAGTTGTTTGGGAATGCAGCTCAAAATGGGTGGTAAATTCCATCTAAAGCTAAATATTGGGGAGAGACCGATAGCGAACAAGTACCGTGAGGGAAAGATGAAAAGAACTTTGGAAAGAGAGTTAAACAGTAC
>ASV_280
AAAGAAACTAACAAGGATTCCCCTAGTAACGGCGAGTGAAGAGGGAAAAGCTCAAATTTAAAAGCTGTTGCCTTTCAGGTAACCGCATTGTAATCTCAAGAAATGTTTTCGATTGTAGCCTGCGTATAAGTACCTTGGAATAGGTTGGCATAGAGGGTGAAACTCCCGTCTTTGATGCAGATTACTATGATCATGTGATACATTTTCTAAGAGTCGAGTTGTTTGGGAATGCAGCTCAAAATGGGTGGTAAATTCCATCTAAAGCTAAATATTGGCCTGAGACCGATAGCGAACAAGTACCGTGAGGGAAAGATGAAAAGCACTTTGGAAAGAGAGTCAAACAGAAC
>ASV_281
AAAGAAACCAACAGGGATTACCTCAGTAACGGCGAGTGAAGCGGTAACAGCTCAAATTTGAAATCTGGCCTCACGGTCCGAGTTGTAATTTGTAGAGGATGCTTCGAGCATGGTCTGGCCTAAGTTCCTTGGAACAGGACGTCATAGAGGGTGAGAATCCCGTATGCGGCCAGGTGCCTACGCTCATGTGAAGCTCCTTCGACGAGTCGAGTTGTTTGGGAATGCAGCTCAAAATGGGTGGTAAATTTCATCTAAAGCTAAATATTGGCCAGAGACCGATAGCGCACAAGTAGAGTGATCGAAAGATGAAAAGCACTTTGGAAAGAGAGTTAAACAGTAC
>ASV_282
AAAGAAACCAACAGGGATTGCCCCAGTAACGGCGAGTGAAGCGGCAACAGCTCAAATTTGAAATCTGGCCCCCAGGGCCCGAGTTGTAATTTGCAGAGGATGCTTTTGGCGCGGTGCCTTCCGAGTTCCCTGGAACGGGACGCCATAGAGGGTGAGAGCCCCGTCTGGTCGGACACCAAGCCAGTGTAAAGCTCCTTCGACGAGTCGAGTAGTTTGGGAATGCTGCTCTAAATGGGAGGTATATGTCTTCTAAAGCTAAATACCGGCCAGAGACCGATAGCGCACAAGTAGAGTGATCGAAAGATGAAAAGCACTTTGAAAAGAGGGTTAAACAGTAC
>ASV_283
AAAGAAACCAACAGGGATTGCCTCAGTAACGGCGAGTGAAGCGGCAACAGCTCAAATTTGAAATCTGGCCCTTTCAGGGTCCGAGTTGTAATTTGTAGAGGATGCTTTTGGGCAGCCACCGGTCTAAGTTCCTTGGAACAGGACGTCACAGAGGGTGAGAATCCCGTACGTGACCGGCAGGCACCCTCCGTAAAGCTCCTTCGACGAGTCGGGTTGTTTGGGAATGCAGCCCTAAATTGGAGGTAAATTTCTTCTAAAGCTAAATACCGGCCAGAGACCGATAGCGCACAAGTAGAGTGATCGAAAGATGAAAAGCACTTTGGAAAGAGAGTTAAAAAGCAC
>ASV_284
AGAGAAACTAACAAGGATTCCCCTAGTAACGGCGAGTGAAGCGGGATGAGCTCAAATTTGAAAGCTGGCCTTTGGTCCGCATTGTAATCTCGAGAAGTGTTTTCCGTGCCGGATTGCGTACAAGTCCCTTGGAATAGGGCGTCGTAGAGGGTGAGAATCCCGTACTTGACGCAGACTCCGGTGCTTTGTGATACACTCTCCAAGAGTCGAGTTGTTTGGGAATGCAGCTCAAAATGGGTGGTAAATTCCATCTAAAGCTAAATAGTGGGGAGAGACCGATAGCGAACAAGTACCGTGAGGGAAAGATGAAAAGCACTTTGGAAAGAGAGTTAAACAGTAC
>ASV_285
AAAGAAACTAACAAGGATTCCCCTAGTAACGGCGAGTGAAGTGGGAAAAGCTCAACTTTGAAATCTGGTACTTTCAGTATCCGAATTGTAGTCTCAAGAAGTGTTTTCTGTGCCGGTCCATGTATGAGTCTGTTGGAACACAGCGTCATAGAGGGTGACAACCCCGTTCATGACATGGATCCCGGTGCTTTGTGATACACTCTCGAAGAGTCGAGTTGTTTGGGAATGCAGCTCAAATTGGGTGGTAAATTCCATCTAAAGCTAAATATTGGCGAGAGACCGATAGCAAACAAGTACCGTGAGGGAAAGATGAAAAGCACTTTGGAAAGAGAGTTAACAGTAC
>ASV_286
AAAGAAACCAACAGGGATTGTCCTAGTAACGGCGAGTGAAGCGGCAACAGCTCAAATTTGAAATCTGGCCCTCGTGGTCCGAGTTGTAATTTGTAGAGGATGCTTTTGGTGAGGTGCCTTCCGAGTTCCCTGGAACGGGACGCCATAGAGGGTGAGAGCCCCGTCTGGTTGGACACCGAGCCTCTGTAAAGCTCCTTCGACGAGTCGAGTAGTTTGGGAATGCTGCTCTAAATGGGAGGTATATGTCTTCTAAAGCTAAATACCGGCCAGAGACCGATAGCGCACAAGTAGAGTGATCGAAAGATGAAAAGCACTTTGAAAAGAGGGTTAAATAGTAC
>ASV_287
AAAGAAACTAACAAGGATTCCCCTAGTAACGGCGAGTGAAGCGGGAACAGCTCAAATTTGAAATCTCACTGGCTTCCAGTGCGAATTGTAGTTTAGAGAAACGTTTTCGGGGCTGACGGCTAGTACAAGTTCTTTGGAACAAGGCATCATAGAGGGTGAAAATCCCGTCTTTGACTAGCTGCTCAGTTCTATATGATACGTTTTCCAAGAGTCGGTTTGTTTGGGAATGCAGACCAAAATGGGTGGTAAATACCATCTAAAGCTAAATATTGGCGAGAGACCGATAGCGAACAAGTACCGTGAGGGAAAGATGAAAAGAACTTTGAAAAGAGAGTTAAATAGTAC
>ASV_288
AAAGAAACTAACAAGGATTCCCCTAGTAACGGCGAGTGAAGTGGGAAAAGCTCAACTTTGAAATCTGGCACCTTCGGTGTCCGAGTTGTAGTCTCAAGAAGTGTTTTCTGTGCTGGTCCATGTATGAGTCTGTTGGAACACAGCGTCATAGAGGGTGACAACCCCGGTCATGACATGGATACCAGTGCTTTGTGATACACTCTCGAAGAGTCGAGTTGTTTGGGAATGCAGCTCAAATTGGGTGGTAAATTCCATCTAAAGCTAAATATTGGCGAGAGACCGATAGCAAACAAGTACCGTGAGGGAAAGATGAAAAGCACTTTGGAAAGAGAGTTAACAGTAC
>ASV_289
AAAGAAACTAACAAGGATTCCCCTAGTAACGGCGAGTGAAGCGGGAATAGCTCAAATTTGAAATCTCATGTTTTCAACATGCGAATTGTAGTTTAGAGAAATGTTTTCGTGACCAATCCTTGGTACAAGTTCTTTGGAACAAGGCATCACAGAGGGTGAAAATCCCGTCTTTGATCAAGGCATTGGTTGCATGCGATACATTTTCCAAGAGTCGGTTTGTTTGGGAATGCAGACCAAAATGGGTGGTAAATACCATCTAAAGCTAAATATTGGCGAGAGACCGATAGCGAACAAGTACCGTGAGGGAAAGATGAAAAGAACTTTGAAAAGAGAGTTAAATAGTGC
>ASV_290
AAAGAAACCAACAGGGATTACCTCAGTAACGGCGAGTGAAGCGGTAACAGCTCAAATTTGAAATCTGGCTCTTTCAGGGTCCGAGTTGTAATTTGTAGACGATGCTTTGGGTGTGGTGCCGGTCTAAGTTCCTTGGAACAGGACGTCATAGAGGGTGAGAATCCCGTATGTGATCGGTCGCCTTCGCCCGTGTAAAGCTCGTTCGACGAGTCGAGTTGTTTGGGAATGCAGCTCAAAATGGGTGGTAAATTTCATCTAAAGCTAAATATTGGCCAGAGACCGATAGCGCACAAGTAGAGTGATCGAAAGATGAAAAGCACTTTGGAAAGAGAGTTAAACAGTAC
>ASV_291
AAAGAAACCAACAGGGATTGCCCTAGTAACGGCGAGTGAAGCGGCAACAGCTCAAATTTGAAATCTGGCCCTTGTGGTCCGAGTTGTAATTTGTAGAGGATGCTTTTGGTTAGGTACCTTCCGAGTTCCTTGGAACAGGACGCCTTAGAGGGTGAGAGCCCCGTACGGTTGGATACCAAGCCTTTGTAAAGCTCCTTCGACGAGTCGAGTAGTTTGGGAATGCTGCTCTAAATGGGAGGTAAATTTCTTCTAAAGCTAAATACCGGCCAGAGACCGATAGCGCACAAGTAGAGTGATCGAAAGATGAAAAGCACTTTGAAAAGAGGGTTAAATAGTAC
>ASV_292
AAAGAAACTAACAAGGATTCCCCTAGTAACTGCGAGTGAAGCGGGAAAAGCTCAAATTTAAAATCTGGTAGCCTTCGGTTGCCCGAGTTGTAGTCTGGAGAAGCGTCTTCCGCGCTGGACCGTGTACAAGTCTCTTGGAACAGAGCGTCATAGAGGGTGAGAATCCCGTCTTTGACACGGACTACCAGTGCTTTGTGATGCGCTCTCAAAGAGTCGAGTTGTTTGGGAATGCAGCTCAAAATGGGTGGTAAATTCCATCTAAAGCTAAATATTGGCGAGAGACCGATAGCGAACAAGTACCGTGAGGGAAAGATGAAAAGCACTTTGGAAAGAGAGTTAAACAGTAC
>ASV_293
AAAGAAACTAACAAGGATTCCCCTAGTAACTGCGAGTGAAGCGGGAAAAGCTCAAATTTGAAATCTGGCAGTCCTTGCGGCTGTCCGAGTTGTAATTTAGAGAAGTGCTACCCGCGCTGGACCGTATACAAGTCCTCTGGAATGGGGCGTCATAGAGGGTGAGAATCCCGTCTTTGATACGGACTACCAGTGCTTTGTGGTGCGCTCTCGAAGAGTCGAGTTGTTTGGGAATGCAGCTCAAAATGGGTGGTAAATTCCATCTAAAGCTAAATACAGGCGAGAGACCGATAGCGAACAAGTACCGTGAGGGAAAGATGAAAAGAACTTTGGAAAGAGAGTTAAACAGTAC
>ASV_294
AAAGAAACTAACAAGGATTCCCCTAGTAACGGCGAGTGAAGAGGGAAGAGCCCAAGATTGAAAGCTGGCGTCTTCGGCGTCCGCATTGTAATCTCAAGAAGTGTTTTCCGCTTCGGACCATGCCTAAGTCCCTTGGAAAAGGGCATCATAGAGGGTGATAATCCCGTACATGGCATGGAGCGCCCGAAGCTTTGTGATACGCTTTCTAAGAGTCGAGTTGTTTGGGAATGCAGCTCAAAATGGGTGGTAAATGCCATCTAAGGCTAAATATTGGGGAGAGACCGATAGCGAACAAGTACAGTGATGGAAAGATGAAAAGAACTTTGAAAAGAGAGTTAAACAGTAC
>ASV_295
AAAGAAACTAACAAGGATTCCCCTAGTAACTGCGAGTGAAGCGGGAAAAGCTCAAATTTGTAATCTGGCGGTCTTGGGCCGTCCGAATTGTAAACTAGAGAAGTGTTATCCGCGCTGGACCGTGTACAAGTCCCCTGGAATGGGGCGTCATAGAGGGTGAGAATCCCGTCTTTGACACGGACTACCAGGGCTTTGTGATGCGCTCTCAAAGAGTCGAGTTGTTTGGGAATGCAGCTCAAAATGGGTGGTAAATTCCATCTAAAGCTAAATATTGGCGAGAGACCGATAGCGAACAAGTACCGTGAGGGAAAGATGAAAAGAACTTTGGAAAGAGAGTTAAACAGTAC
>ASV_296
AAAGAAACCAACAGGGATTGCCTTAGTAACGGCGAGTGAAGCGGCAACAGCTCAAATTTGAAATCTGGCGCTTTCAGCGTCCGAGTTGTAATTTGCAGAGGGCGCTTTGGCGTTGGCAGCGGTCCAAGTTCCTTGGAACAGGTCGTCACAGAGGGTGAGAATCCCGTACGTGGCCGCATGTCTTCGCCGTGTAAAGCCCCTTCGACGAGTCGAGTTGTTTGGGAATGCAGCTCTAAATGGGAGGTAAATTTCTTCTAAAGCTAAATACTGGCCAGAGACCGATAGCGCACAAGTAGAGTGATCGAAAGATGAAAAGCACTTTGGAAAGAGAGTCAAACAGCAC
>ASV_297
AAAGAAACTAACAAGGATTCCCCTAGTAACGGCGAGTGAAGCGGGATGAGCTCAAATTTGAAAGCTGGCAGCAATGTCCGCGTTGTAATCTCGAGAAATGTTTTCCGTGCTGGACCACGTACAAGTTCCTTGGAATAGGATATCATAGAGGGTGAAAATCCCGTACTTGATGTGGACGCCCAGTGCTTTGTGATACATTTTCGAAGAGTCGAGTTGTTTGGGAATGCAGCTCAAAATGGGTGGTAAATTCCATCTAAAGCTAAATATTGGGGAGAGACCGATAGCGAACAAGTACCGTGAGGGAAAGATGAAAAGCACTTTGGAAAGAGAGTTAAACAGTAC
>ASV_298
AAAGAAACCAACAGGGATTGCCCTAGTAACGGCGAGTGAAGCGGCAAAAGCTCAAATTTGAAATCTGGCGCCTTCGGCGTCCGAGTTGTAATTTGTAGAGGATGCTTCTGGGCAGCCACCGGTCTAAGTTCCTTGGAACAGGACGTCATAGAGGGTGAGAATCCCGTATGCGACCGGAAGGGCACCCTACACGTAGCTCCTTCGACGAGTCGAGTTGTTTGGGAATGCAGCTCTAAATGGGAGGTAAATTTCTTCTAAAGCTAAATACCGGCCAGAGACCGATAGCGCACAAGTAGAGTGATCGAAAGATGAAAAGCACTTTGGAAAGAGAGTTAAAAAGCAC
>ASV_299
AAAGAAACCAACAGGGATTGCCCCAGTAACGGCGAGTGAAGCGGCAAGAGCTCAAATTTGAAAGCTGGCTCCTTCGGGGTCCGCATTGTAATTTGTAGAGGATGCTTCGGGAGCGGTCCCCATCTAAGTGCCCTGGAACGGGACGTCATAGAGGGTGAGAATCCCGTATGGGATGGGGTGTCCGCGCCCGTGTGAAGCTCCTTCGACGAGTCGAGTTGTTTGGGAATGCAGCTCTAAATGGGTGGTAAATTTCATCTAAAGCTAAATATTGGCCGGAGACCGATAGCGCACAAGTAGAGTGATCGAAAGATGAAAAGCACTTTGAAAAGAGAGTTAAAAAGCAC
>ASV_300
AAAGAAACCAACAGGGATTGCCCCAGTAACGGCGAGTGAAGCGGCAACAGCTCAAATTTGAAATCTGGCCCCTAGGGTCCGAGTTGTAATTTGCAGAGGATGCTTTTGACAAGGTGCCTTCCGAGTTCCCTGGAACGGGACGCCATAGAGGGTGAGAGCCCCGTCTGGTCGGATACCGCGTCTCTGTAAAGCTCCTTCGACGAGTCGAGTAGTTTGGGAATGCTGCTCAAAATGGGAGGTATATGTCTTCTAAAGCTAAATATTGGCCAGAGACCGATAGCGCACAAGTAGAGTGATCGAAAGATGAAAAGCACTTTGAAAAGAGGGTTAAAAAGTAC
>ASV_301
AAAGAAACCAACAGGGATTACCTCAGTAACGGCGAGTGAAGCGGTAACAGCTCAAATTTGAAATCTGGCCTCACGGTCCGAGTTGTAATTTGTAGAGGATGCTTCGAGCATGGTCTGGCCTAAGTTCCTTGGAACAGGACGTCATAGAGGGTGAGAATCCCGTATGCGGTCAGGTGCCTACGCTCATGTGAAGCTCCTTCGACGAGTCGAGTTGTTTGGGAATGCAGCTCAAAATGGGTGGTAAATTTCATCTAAAGCTAAATATTGGCCAGAGACCGATAGCGCACAAGTAGAGTGATCGAAAGATGAAAAGCACTTTGGAAAGAGAGTTAAACAGTAC
>ASV_302
AAAGAAACCAACAGGGATTGCCTCAGTAACGGCGAGTGAAGCGGCAACAGCTCAAATTTGAAATCTGGCTCCTTCGGGGCCCGAGTTGTAATTTGGAGAAGATGCTTCGGGTGTGGCCCCGGTCTAAGTTCCTTGGAACAGGACGTCACAGAGGGTGAGAATCCCGTACGTGACCGGTGGCCGCCCCCGTGTGAAGCTCTTTCGACGAGTCGAGTTGTTTGGGAATGCAGCTCAAAATGGGTGGTAAATTTCATCTAAAGCTAAATATTGGCCAGAGACCGATAGCGCACAAGTAGAGTGATCGAAAGATGAAAAGCACTTTGGAAAGAGAGTTAAACAGTAC
>ASV_303
AAAGAAACCAACTGGGATTGCCTCAGTAACGGCGAGTGAAGCGGCAACAGCTCAAATTTGAAATCTGGCACCCTCACCGGGGGGCCCGAGTTGTAATTTGAAGAGGACGCTTCGCGGAGGACGCCGCCCCAAGTTCCCTGGGACGGGACGCTGCAGAGGGTGAGAGCCCCGTACGCGGGCGGTGGTCCGACGCGTGTGAAGCTCCTTCGACGAGTCGAGTTGTTTGGGAATGCAGCTCTAATCGGGAGGTAAATTTCTTCTAAGGCTAAATACCGGCCGGAGACCGATAGCGCACAAGTAGAGTGATCGAAAGATGAAAAGCACTTTGAAAAGAGAGTCAAACAGCAC
>ASV_304
AAAGAAACCAACAGGGATTGCCCTAGTAACGGCGAGTGAAGCGGCAACAGCTCAAATTTGAAATCTGGCTCCCTTGGGGGTCCGAGTTGTAATTTGTAGAGGGTGCTTTGGTGTTAGCTGTGGTCTAAGTCCCTTGGAACAGGGCGTCACAGAGGGTGAGAATCCCGTATGTGGCCAGCAGCTTCCGCCTTGTAAAGCCCCTTCGACGAGTCGAGTTGTTTGGGAATGCAGCTCTAAATGGGAGGTAAATTTCTTCTAAAGCTAAATATTGGCCAGAGACCGATAGCGCACAAGTAGAGTGATCGAAAGATGAAAAGCACTTTGGAAAGAGAGTCAAAAAGCAC
>ASV_305
AAAGAAACCAACAGGGATTGCCCTAGTAACGGCGAGTGAAGCGGCAACAGCTCAAATTTGAAATCTGGCCCCCTCGGGGTCCGAGTTGTAATTTGCAGAGGGTGCTTTGGTGTTGGCTGTGGTCCAAGTTCCCTGGAACAGGACGTCGCAGAGGGTGAGAACCCCGTACGTGGCCGCCAGCCTTCGCCGTGTAAAGCCCCTTCGAAGAGTCGAGTTGTTTGGGAATGCAGCTCTAAATGGGAGGTAAATTCCTTCTAAAGCTAAATATTGGCCAGAGACCGATAGCGCACAAGTAGAGTGATCGAAAGATGAAAAGCACTTTGGAAAGAGAGTGAAAAAGCAC
>ASV_306
AAAGAAACCAACAGGGATTACCTCAGTAACGGCGAGTGAAGCGGTAACAGCTCAAATTTGAAATCTGCCGCAAGGCCGAGTTGTAATTTGTAGAAGATGCTTTGGATATGGCCCCGGTCTAAGTTCGTTGGAACACGACGTCATAGAGGGTGAGAATCCCGTATGTGACTGGGTGCTTTTGTCTATGTAAAGCTCTTTCGACGAGTCGAGTTGTTTGGGAATGCAGCTCAAAATGGGTGGTATATTTCATCTAAAGCTAAATATTGGCCAGAGACCGATAGCGCACAAGTAGAGTGATCGAAAGATGAAAAGCACTTTGGAAAGAGAGTTAAACAGTAC
>ASV_307
AAAGAAACCAACAGGGATTGCCCTAGTAACGGCGAGTGAAGCGGCAACAGCTCAAATTTGAAATCTGGCTTCGGCCCGAGTTGTAATTTGTAGAGGATGCTTTTGGCGAGGTGCCTTCTGAGTTCCCTGGAACGGGACGCCATAGAGGGTGAGAGCCCCGTATAGTCGGACACCTAGCCTCTGTAAAGCTCCTTCGACGAGTCGAGTAGTTTGGGAATGCTGCTCAAAATGGGAGGTATATCTCTTCTAAAGCTAAATATAGGCCAGAGACCGATAGCGCACAAGTAGAGTGATCGAAAGATGAAAAGCACTTTGAAAAGAGGGTTAAATAGCAC
>ASV_308
AAAGAAACCAACAGGGATTGCCCCAGTAACGGCGAGTGAAGCGGCAACAGCTCAAATTTGAAATCTGGCCTCCGGGTCCGAGTTGTAATTTGTAGAGGATGCTTTTGGCGAGGTGCCTTCCGAGTTCCCTGGAACGGGACGCCATAGAGGGTGAGAGCCCCGTCTGGTCGGACACTGAGCCTCTGTAAAGCTCCTTCGACGAGTCGAGTAGTTTGGGAATGCTGCTCAAAATGGGAGGTATATGTCTTCTAAAGCTAAATATTGGCCAGAGACCGATAGCGCACAAGTAGAGTGATCGAAAGATGAAAAGCACTTTGAAAAGAGGGTTAAAAAGTAC
>ASV_309
AAAGAAACTAACAAGGATTCCCCTAGTAACGGCGAGTGAAGCGGGAATAGCTCAAATTTGGAATCTCCTAACTTTGTTAGGTGAATTGTAGTTTAAAGAAACATTTTCGAGGGTAATCTTTAGTACAAGTTCTCTGGAACGAGTCATCACAGAGGGTGAAAATCCCGTCTTCGACTAAGGTATTATTCTTATGTGATATGTTTTCTAAGAGTCGGTTTGTTTGGGAATGCAGACCAAAATGGGTGGTAAATACCATCTAAAGCTAAATATTGGCGAGAGACCGATAGCGAACAAGTACCGTGAGGGAAAGATGAAAAGAACTTTGAAAAGAGAGTTAAATAGTAC
>ASV_310
AAAGAAACTAACAAGGATTCCCCTAGTAACTGCGAGTGAAGAGGGAAAAGCTCAAATTTAAAATCTGGCAGTCTCCGATTGTCCGAGTTGTAATTTAGAGAAGTGTTACCCGCGTTGGACCGTGTACAAGTTTCCTGGAATGGAACGTCATAGAGGGTGAGAATCCCGTCTTTGACACGGACTACCAAGGCTTTGTGGTGCGCTCTCGAAGAGTCGTGTTGTTTGGGAATGCAGCACTAAATGGGTGGTAAATTCCATCTAAAGCTAAATATTGGGGAGAGACCGATAGCGAACAAGTACCGTGAGGGAAAGATGAAAAGAACTTTGGAAAGAGAGTTAAACAGTAC
>ASV_311
AAAGAAACCAACAGGGATTGCCTCAGTAACGGCGAGTGAAGCGGCAAAAGCTCAAATTTGAAATCTGGCTCTTTTAGGGTCCGAGTTGTAATTTGTAGAAGATGTTTCGGGTGTGGCTCCGGTTTAAGTTCTTTGGAATATTACATCATAGAGGGTGAGAATCCCGTATGTGACCGGCAGCCTTCGCCTATGTGAAACTCTTTCAACGAGTCGAGTTGTTTGGGAATGCAGCTCAAAATGGGAGGTATATTTCTTCTAAAGCTAAATATTGGCCAGAGACCGATAGCGCACAAGTAGAGTGATCGAAAGATGAAAAGCACTTTGGAAAGAGAGTTAAACAGTAC
>ASV_312
AAAGAAACCAACAGGGATTGCCTCAGTAACGGCGAGTGAAGCGGCAACAGCTCAAATTTGAAATCTGGCCCTCGCAGGGTCCGAGTTGTAATTTGTAGAGGATGTTTCGGGCGCGGCGCCGGTCTAAGTCCCTTGGAACGGGGCGTCACAGAGGGTGAGAATCCCGTATGTGACCGGTGGCCAAGTTCATGTGAAACTCCTTCGACGAGTCGAGTTGTTTGGGAATGCAGCTCAAAATGGGTGGTAAATTTCATCTAAAGCTAAATACCGGCCGGAGACCGATAGCGCACAAGTAGAGTGATCGAAAGATGAAAAGCACTTTGGAAAGAGAGTTAAAAAGTAC
>ASV_313
AAAGAAACTAACAAGGATTCCCCTAGTAACTGCGAGTGAAGCGGGAGGAGCTCAAGCTGAAAATCGGCCTGGCGTGCTTCGTCGGTCGAATTGTAGTCTAGAGGGGCGAAACCAGCGGCGGCCCGGGGAGAACTCTGTTGGAACACAGGGTCATAGAGGGTGACAATCCCGTATGTGCTCCGGGTGCCTGCGCCGTGTACGGTACGTCTCCGACGAGTCGGGCTGTTTGGGAATTCAGCCCAAAGCGGGTGGTAAATTCCATCTAAAGCTAAATATAGGCAATAGACCGATAGCGAACAAGTACCGTGAGGGAAAGATGAAAAGAACTTTGAAAAGAGAGTTAAAAGGAC
>ASV_314
AAAGAAACTAACAAGGATTCCCCTAGTAACTGCGAGTGAAGCGGGAAAAGCTCAAATTTGAAATCTGGCAGTCTTTGATTGTCCGAGTTGTAATCTAGAGAAGTGTTACCCGCGTTGGACCGTGTACAAGTCTCCTGGAATGGAGCGTCATAGAGGGTGAGAATCCCGTCTTTGACACGGACTGCCAAGGCTTTGTGGTGCGCTCTCAAAGAGTCGAGTTGTTTGGGAATGCAGCTCAAAATGGGTGGTAAATGCCATCTAAAGCTAAATACAGGCGAGAGACCGATAGCGAACAAGTACCGTGAGGGAAAGATGAAAAGAACTTTGGAAAGAGAGTTAAACAGTAC
>ASV_315
AAAGAAACTAACAAGGATTCCCCTAGTAACGGCGAGTGAAGCGGGAAGAGCTCAAATTTGAAATCCCGCAGGTTCCCTGTGCGAATTGTAGTTTAAAGAGTCGTTTTCTGGGGCCACTTGCGCACAAGTTCTTTGGAACAAGGCATCATAGAGGGTGAGAATCCCGTCTTTGGTTCAAGCTGCGCTCGACTGTGATACGATCTCAAAGAGTCGGTTTGTTTGGGAATGCAGACCAAATCGGGTGGTAAATACCATCCAAGGCTAAATATTGGCGAGAGACCGATAGCGAACAAGTACCGTGAGGGAAAGATGAAAAGAACTTTGAAAAGAGAGTTAAACAGTAC
>ASV_316
AAAGAAACCAACAGGGATTGCCCTAGTAACGGCGAGTGAAGCGGCAACAGCTCAAATTTGAAATCTGGCCTAGGCCCGAGTTGTAATTTGCAGAGGATGCTTTTGGCGCGGTGCCTTCCGAGTTCCCTGGAACGGGACGCCACAGAGGGTGAGAGCCCCGTATGGTCGGACACCAAGCCTCTGTAAAGCTCCTTCGACGAGTCGAGTAGTTTGGGAATGCTGCTCAAAATGGGAGGTAAATCTCTTCTAAAGCTAAATACCGGCCAGAGACCGATAGCGCACAAGTAGAGTGATCGAAAGATGAAAAGCACCTTGAAAAGGGGGTTAAACAGTAC
>ASV_317
AAAGAAACTAACAAGGATTCCCCTAGTAACTGCGAGTGAAGCGGGAAAAGCTCAAATTTAAAATCTGGCGGTCTCTGGCCGTCCGAGTTGTAGTCTGGAGAAGTGCTTTCCGCGCTGGACCGTGTATAAGTCTCTTGGAACAGAGCGTCATAGAGGGTGAGAATCCCGTCTTTGACACGGACTACCAGTGCTTTGTGATGCGCTCTCAAAGAGTCGAGTTGTTTGGGAATGCAGCTCAAAATGGGTGGTGAATTCCATCTAAAGCTAAATATTGGCGAGAGACCGATAGCGAACAAGTACCGTGAGGGAAAGATGAAAAGCACTTTGGAAAGAGAGTTAAACAGTAC
>ASV_318
AAAGAAACTAACAAGGATTCCCCTAGTAACTGCGAGTGAAGCGGGAAAAGCTCAAATTTGAAATCTGGCGGCCCCGCCGTCCGAGTTGTAATCTGGAGAAGCGTCTTCCGTGCCGGACCGTGTACAAGTCCCTTGGAACAGGGCGTCGTAGAGGGTGAGAATCCCGTCTTTGACACGGACCCCCGGTGCTATGTGATGCGCTCTCGAAGAGTCGAGTTGTTTGGGAATGCAGCTCAAAATGGGTGGTAAATTCCATCTAAAGCTAAATATTGGCGAGAGACCGATAGCGAACAAGTACCGTGAGGGAAAGATGAAAAGCACTTTGGAAAGAGAGTAAAACAGTAC
>ASV_319
AAAGAAACTAACAAGGATTCCCCTAGTAACTGCGAGTGAAGAGGGAAAAGCTCAAATTTAAAATCTGGCAGTCTTTGATTGTCCGAGTTGTAATTTAGAGAAGTGTTACCCGTGTTGGCCCGTGTACAAGTTTCCTGGAATGGAACGTCATAGAGGGTGAGAATCCCGTCTTTGACACGGACTACCAATGCATTGTGGTATGCTCTCAAAGAGTCGAGTTGTTTGGGAATGCAGCTCTAAATGGGTGGTAAATTCCATCTAAAGCTAAATATTGGGGAGAGACCGATAGCGAACAAGTACCGTGAGGGAAAGATGAAAAGAACTTTGGAAAGAGAGTTAAACAGTAC
>ASV_320
AAAGAAACTAACAAGGATTCCCCTAGTAACTGCGAGTGAAGCGGGAAAAGCTCAAATTTAAAATCTGGCGGTCTACGGCCGTCCGAGTTGTAATTTAGAGAAGCGTCATCCGTGCTGGACCGTGTACAAGTCTCCTGGAACGGAGCGTCATAGAGGGTGAGAATCCCGTATATGACACGGACTACCAGTGCATTGTGATGCGCTCTCAAAGAGTCGAGTTGTTTGGGAATGCAGCTCAAAATGGGTGGTAAATTCCATCTAAAGCTAAATATAGGCGAGAGACCGATAGCGAACAAGTACCGTGAGGGAAAGATGAAAAGAACTTTGGAAAGAGAGTTAAACAGTAC
>ASV_321
AAAGAAACCAACAGGGATTGCCCTAGTAACGGCGAGTGAAGCGGCAATAGCTCAAATTTGAAAGCTGGCCTTCTGGTCCGCATTGTAATTTGTAGAGGATGCTTTTAGGCAGCCGCCGGTCTAAGTTCCTTGGAACAGGACGTCATAGAGGGTGAGAATCCCGTATGTGACCGGCTCTGGCACCTTATGTAAAGCTCCTTCGACGAGTCGAGTTGTTTGGGAATGCAGCTCTAAATGGGAGGTAAATTTCTTCTAAAGCTAAATACTGGCGAGAGACCGATAGCGCACAAGTAGAGTGATCGAAAGATGAAAAGCACTTTGGAAAGAGAGTTAAAAAGCAC
>ASV_322
AAAGAAACTAACAAGGATTCCCTCAGTAACGGCGAGTGAAGCGGGAAAAGCTCAAATTTGAAATCTCCGGGCTTCGCCCGGCGAATTGTAGTTTCGAGAAGCGTTTTCGAGGAGTGCGGCCGGCCTAAGTTCCTTGGAACAGGGCATCAGAGAGGGTGAGAATCCCGTTCTGGCTGCGTCGCACGACCAATACGAGACGTTCTCCAAGAGTCGGGTTGTTTGGGAATGCAGCCCAAAATGGGTGGTAAATTTCATCTAAAGCTAAATATTGGCACGAGACCGATAGCGAACAAGTACTGTGAAGGAAAGATGAAAAGCACTTTGAAAAGAGAGTTAAAAGCAC
>ASV_323
AAAGAAACTAACAAGGATTCCCCTAGTAACTGCGAGTGAAGAGGGAAAAGCTCAAATTTAAAATCTGGCAGCGTTTGCTGTCCGAGTTGTAATTTAGAGAAGTGTTACCCGCGTTGGACCGTGTACAAGTCTCCTGGAATGGAGCGTCATAGAGGGTGAGAATCCCGTCTTTGACACGGACTACCAAGGCATTGTGGTACGCTCTCAAAGAGTCGAGTTGTTTGGGAATGCAGCTCTAAATGGGTGGTAAATTCCATCTAAAGCTAAATATTGGCGAGAGACCGATAGCAAACAAGTACCGTGAGGGAAAGATGAAAAGAACTTTGGAAAGAGAGTTAAACAGTAC
>ASV_324
AAAGAAACTAACAAGGATTCCCCTAGTAACGGCGAGTGAAGCGGGAACAGCTCAAATTTGAAATCTCACAGGTTCCCTGTGCGAATTGTAGTTTAGAGAAGCGTTTTCGAGGCTAGCGCATGTACAAGTTCTCTGGAACGAGGCATCATAGAGGGTGAAAATCCCGTCTTTGACATGCAGTCTAGTCTTATGTGATACGTTTTCCAAGAGTCGGTTTGTTTGGGAATGCAGACCAAAATGGGTGGTAAATACCATCTAAAGCTAAATATTGGCGAGAGACCGATAGCGAACAAGTACCGTGAGGGAAAGATGAAAAGAACTTTGAAAAGAGAGTTAAATAGTAC
>ASV_325
AAAGAAACTAACAAGGATTCCCCTAGTAACGGCGAGCGAACAGGGAAGAGCTCAAATTTGAAATCTGGCGTCCTCCGGGCGTCCGAGTTGTAATCTATAGAGACGTTTTCCGTGCCGGACCGTGTCCAAGTTCCTTGGAACAGGATATCAAAGAGGGTGACAATCCCGTACTTGACACGACGACCGGTGCTCTGTGATACGTTTTCTACGAGTCGAGTTGTTTGGGAATGCAGCTCAAAATGGGTGGTGAGTTCCATCTAAAGCTAAATATTGGCGAGAGACCGATAGCGAACAAGTACCGTGAGGGAAAGATGAAAAGCACTTTGGAAAGAGAGTTAAACAGTAC
>ASV_326
AAAGAAACTAACAAGGATTCCCCTAGTAACGGCGAGTGAAGCGGGAAGAGCTCAAATTTGAAATCTAATGGCCTCAGGTCATTCGAGTTGTAATCTATAGGAACGTTTTCCGTGCCGGCTCATGTACAAGTCCCTTGGAACAGGGCGTCATAGAGGGTGAGAATCCCGTACTTGACATGAACTACCGGTGCTCTGTGATACGTCTCCAACGAGTCGAGTTGTTTGGGAATGCAGCTCAAAATGGGTGGTAAATTCCATCTAAAGCTAAATATTGGTGTGAGACCGATAGCGAACAAGTACCGTGAGGGAAAGATGAAAAGCACTTTGGAAAGAGAGTTAAAAAGTAT
>ASV_327
AAAGAAACCAACAGGGATTGCCTCAGTAACGGCGAGTGAAGCGGCAACAGCTCAAATTTGAAATCTGGCCTCTGCGGGGTCCGAGTTGTAATTTGGAGAGGATGTTTCGGGCACGGTCCGGGCTTAAATTTCTTGGAACAGAATGTCACAGAGGGTGAGAATCCCGTCTGGAGTCCGGACACGGCCCATGTGAAACTCCTTCGACGAGTCGAGTTGTTTGGGAATGCAGCTCTAAATGGGTGGTAAATTTCATCTAAAGCTAAATACTGGCCAGAGACCGATAGCGCACAAGTAGAGTGATCGAAAGATGAAAAGCACTTTGAAAAGAGAGTTAAACAGTAC
>ASV_328
AAAGAAACTAACAAGGATTCCCCTAGTAACTGCGAGTGAAGCGGGAAGAGCTCAAATTTAAAATCTGGCAGTCTTGCTGTCCGAGTTGTAATCTGGAGAAGCATTTTCCGCGTCAGACCGTGTACAAGTCTCTTGGAATAGAGCGTCATCGAGGGTGATAATCCCGTTCATGACACGGACTACTGATGCTTTGTGATATGCTTTCAAAGAGTCGAGTTGTTTGGGAATGCAGCTCAAATTGGGTGGTAAGTTCCATCTAAAGCTAAATATTGGCGAGAGACCGATAGCGAACAAGTACCGTGAGGGAAAGATGAAAAGCACTTTGAAAAGAGAGTTAAACAGTAC
>ASV_329
AAAGAAACTAACTAGGATGCCTTCAGTAACGGCGAGCGAAGCAGGCATAGCTCAAATTTGTAATCTGGCGCCTTTGGCGTCCGAGTTGTATTTTCTAGAAGCGAGTTCGGCGACAGCTCCTACCCAAGTCCGTTGGAACACGGCGTCATGGAGGGTGAGAATCCCGTGAATGGTAGGATGTCTGCTGCTATGTGAACCGCCTTCGAAGAGTCGAGTTGTTTGGGAATGCAGCTCTAAATGGGAGGTAAATTTCTTCTAAAGCTAAATATTGGCCAGAGACCGATAGCGAACAAGTAGAGTGATCGAAAGATGAAAAGAACTTTGAAAAGAGAGTTAAACAGTAC
>ASV_330
AAAGAAACTAACAAGGATTCCCCTAGTAGCGGCGAGCGAACCGGGAAGAGCTCAAATTTAAAATCTGGCGTCTTTCAGGCGTCCGAGTTGTAATCTACAGAAGTGTTTTCCGTGCCGGACCGTGTCCAAGTCCCTTGGAATAGGGTATCAAAGAGGGTGACAATCCCGTACTTGACACGACAACCGGTGCTCTGTGATACATTTTCTACGAGTCGAGTTGTTTGGGAATGCAGCTCAAAATGGGTGGTAAATTCCATCTAAAGCTAAATATAGGCGAGAGACCGATAGCGAACAAGTACCGTGAGGGAAAGATGAAAAGCACTTTGGAAAGAGAGTTAAACAGTAC
>ASV_331
AAAGAAACTAACAAGGATTCCCCCAGTAACGGCGAGTGAAGCGGGAAGAGCTCAAATTTGAAATCACCTCCGGGCGAATTGTAGTTTAGAGAATCGTTTTCTACGTAGAGCAAGGTACAAGTTCTTTGGAACATGACATCATAGAGGGTGAGAATCCCGTCTTTGACCTTGGTTGAAGTTTTGTGATACGATTTCCAAGAGTCGGTTTGTTTGGGAATGCAGACCAAAATGGGAGGTAAATACCTTCTAAAGCTAAATATTGGCGAGAGACCGATAGCGAACAAGTACCGTGAGGGAAAGATGAAAAGAACTTTGAAAAGAGAGTGCAACAGTAC
>ASV_332
AAAGAAACTAACAAGGATTCCCCTAGTAACTGCGAGTGAAGCGGGAAAAGCTCAAATTTAAAATCTGATAGTCTTTGGCTGTCCGAGTTGTAATCTGGAGAAGCGTCTTCCGCGCTGGACCGTGTAAAAGTCTCCTGGAACGGAGCGTCATAGAGGGTGAGAATCCCGTCTTTGACACGGACTACCAGTGCTTTGTGATGCGCTCTCAAAGAGTCGAGTTGTTTGGGAATGCAGCTCAAAATGGGTGGTAAACTCCATCTAAAGCTAAATATTGGCGAGAGACCGATAGCGAACAAGTACCGTGAGGGAAAGATGAAAAGCACTTTGGAAAGAGAGTTAAACAGTAC
>ASV_333
AAAGAAACTAACAAGGATTCCCCTAGTAACTGCGAGTGAAGCGGGAAAAGCTCAAATTTAAAATCTGGTGGTCTCTGGCCATCCGAGTTGTAATCTAGAGAAGTGTTACCCGCGTCGGACCGTGTATAAGTCTCCTGGAATGGAGCGTCATAGAGGGTGAGAATCCCGTCTTTGACACGGACTACCGAGGCTTTGTGGTATGCTCTCAAAGAGTCGAGTTGTTTGGGAATGCAGCTCAAAATGGGTGGTAAATTCCATCTAAAGCTAAATATTGGCGAGAGACCGATAGCGAACAAGTACCGTGAGGGAAAGATGAAAAGAACTTTGGAAAGAGAGTTAAACAGTAC
>ASV_334
AAAGAAACTAACCAGGATTCCCCTAGTAACGGCGAGTGAAGCGGGAAGAGCTCAAATTTAAAATCGGGGGGCTTTCAGTGGCCCCTTGAATTGTAGTTTGAAGTGGCGCCTTTTGGCGGAGGTCGGGGGTCCCCCTCCCAAGTCCCTTGGAAGAGGGCATCAGAGAGGGTGATAATCCCGTTGATGCGGGGGGTTGACCCTTCCTCCACGAACGAAGGCGCACACCAAGAGTCGGGTTGCTTGGGAATGCAGCCCAAAAGGGGTGGTAAATCTCATCTAAGGCTAAATAGCGGCGAGAGACCGATAGCGAACAAGTACCGTGAGGGAAAGATGAAAAGAACTTTGAAAAGAGAGTTAAACAGTAC
>ASV_335
AAAGAAACTAACAAGGATTCCCCTAGTAACGGCGAGTGAAGCGGGAATAGCTCAAATTTGAAATCTCACTTCGGTGCGAATTGTAGTTTAAAGAAGCGTTTTCGGTTCAAAGGCCGCGGTACAAGTTCTTTGGAACAAGGCATCATAGAGGGTGAAAATCCCGTCTCTGACCGCGGTTCTTTGTCCATATGATACGTTTTCCAAGAGTCGGTTTGTTTGGGAATGCAGACCAAAATGGGTGGTAAATACCATCTAAAGCTAAATATTGGCGAGAGACCGATAGCGAACAAGTACCGTGAGGGAAAGATGAAAAGAACTTTGAAAAGAGAGTTAAACAGTAC
>ASV_336
AAAGAAACCAACAGGGATTGCCTCAGTAACGGCGAGTGAAGCGGCAACAGCTCAAATTTGAAATCTGGCCCTTTCAGGGTCCGAGTTGTAATTTGTAGAGGGTGTTTCGGGCGCGGCGCGGGTCTAAGTCCCTTGGAACGGGGCGTCATAGAGGGTGAGAATCCCGTATGTGACTCGTGAACCACCTATTGTGAAACCCCTTCGACGAGTCGAGTTGTTTGGGAATGCAGCTCAAAATGGGTGGTAAATTTCATCTAAAGCTAAATACCGGCCAGAGACCGATAGCGCACAAGTAGAGTGATCGAAAGATGAAAAGCACTTTGGAAAGAGAGTTAAACAGTAC
>ASV_337
AAAGAAACTAATAAGGATTCCCTCAGTAGTGGCGAACGAACAGGGAATAGCCCACATTTTGAATCCATGAGTTTTGTTCATGGAGTTGTGAATTGTAGGGATGGTATCAGGGAAATATACTAGCATGAGTCTTTTGGAATAAGGCATCATAGAGGGTGAAAATCCTGTAATGCTTTTATATTGACTGTTGAAACCATTTCCAAAGAGTCAGGTTGTTTGGGAATGCAACCTTAAATGGGTGGTAAATTTCATCTAAGGCTAAATAAATGCAAGAGACTGATAGCATACAAGTACCGTGAGGGAAAGATGAAAAGAACTTTGAAAAGAGAGTTCAATAGTGC
>ASV_338
AAAGAAACCAACAGGGATTGCCTCAGTAACGGCGAGTGAAGCGGCAAAAGCTCAAATTTGAAATCTGGCTCTTTTAGGGTCCGAGTTGTAATTTGTAGAAGATGTTTCGGGTGTGGCTCCGGTTTAAGTTCTTTGGAATATTACATCATAGAGGGTGAGAATCCCGTATGTGACCGGCAGCCTCCGCCTATGTGAAACTCTTTCGACGAGTCGAGTTGTTTGGGAATGCAGCTCAAAATGGGAGGTATATTTCTTCTAAAGCTAAATATTGGCCAGAGACCGATAGCGCACAAGTAGAGTGATCGAAAGATGAAAAGCACTTTGGAAAGAGAGTTAAACAGTAC
>ASV_339
AAAGAAACTAACAAGGATTCCCCTAGTAACTGCGAGTGAAGCGGGATGAGCTCAAATTTAAAATCTGGCGTCTTCGGCGTCCGAGTTGTAATTTAGAGAAGTGTTTTCCGCGCCGGACCGTGTACAAGTCTCCTGGAACGGAGCGTCATAGAGGGTGAGAATCCCGTCTTTGACACGGACCCCCGGTGCTCTGTGATACGCTCTCGAAGAGTCGAGTTGTTTGGGAATGCAGCTCAAAATGGGTGGTGAACTCCATCTAAAGCTAAATATTGGCGAGAGACCGATAGCGAACAAGTACCGTGAGGGAAAGATGAAAAGCACTTTGGAAAGAGAGTGAAACAGTAC
>ASV_340
AAAGAAACCAACAGGGATTGCCTCAGTAACGGCGAGTGAAGCGGCAACAGCTCAAATTTGAAATCTGGCTTCTTTGGAGTCCGAGTTGTAATTTGTAGAGGATGTTTCGGGCACCGCAACGGCTTAAATTTCTTGGAACAGAATGTCAGAGAGGGTGAGAGTCCCGTCTGGAGTCGCGGTAGGGCCCATGTGAAACTCCTTCGACGAGTCGAGTTGTTTGGGAATGCAGCTCAAAATGGGTGGTAAATTTCATCTAAAGCTAAATATTGGCCAGAGACCGATAGCGCACAAGTAGAGTGATCGAAAGATGAAAAGCACTTTGAAAAGAGAGTTAAACAGTAT
>ASV_341
AAAGAAACTAACAAGGATTCCCCTAGTAACTGCGAGTGAAGCGGGAAAAGCTCAAATTTAAAATCTGGCGGTCTTTGGCTGTCCGAATTGTAGTCTGGAGAAGTGCTTTCCGCGCTGGACCGTGTACAAGTCTCTTGGAATAGAGCGTCATAGAGGGTGAGAATCCCGTCTTTGACACGGACAACCAGTGCTTTGTGATGCGCTCTCAAAGAGTCGAGTTGTTTGGGAATGCAGCTCAAAATGGGTGGTAAATTCCATCTAAAGCTAAATATTGGCGAGAGACCGATAGCGAACAAGTACCGTGAGGGAAAGATGAAAAGCACTTTGGAAAGAGAGTTAAACAGTAC
>ASV_342
AAAGAAACCAACAGGGATTGCCTCAGTAACGGCGAGTGAAGCGGCAACAGCTCAAATTTGAAATCTGGCCCCCTCGGGGCCCGAGTTGTAATTTGTAGAGGATGCTTCGGGTGTGGCCCGGTCTAAGTTCCTTGGAACAGGACGTCACAGAGGGTGAGAATCCCGTATGTGATCGGATGCCGCACCCATGTGAAGCGCCTTCGACGAGTCGAGTTGTTTGGGAATGCAGCTCTAAATGGGTGGTAAATTTCATCTAAAGCTAAATACTGGCCGGAGACCGATAGCGCACAAGTAGAGTGATCGAAAGATGAAAAGCACTTTGGAAAGAGAGTCAAACAGTAC
>ASV_343
AAAGAAAACAACTGTGATTCCCTGAGTAATGGCGAATGAAACGGGAAAAGCCCATCGCTGAACTGCAGGTCTTCACGGCCTCGCGGAATGTAGCGTATGGAAGGGTCTTCCAGGGCTCGGACAGCCTGTCAAAGTCCAACTTGACAGTGGCCACAGCCCATAGAGGGTGATAGGCCCGTAAGGCGGTTGTCCGGCTCTGCTGACCTCTTCCGAGAGTCGGGTTGCTTGAGAGTGCAGCCCTAAGTGCGAGGTAAACTCCTCGTAAGGCTAAATATTACCCCAAGACCGATAGCAAACAAGTACAGTGATGGAAACTTGAAAAGAACTTTGAAGAGAGAGTTAAGAGTAC
>ASV_344
AAAGAAACTAACAAGGATTCCCCCAGTAACGGCGAGTGAAGCGGGAAGAGCTCAAATTTGAAATCTCCTTCGGGCGAATTGTAGTTTAGAGAAGCGTTTTCTGGCAAAAGTGCTGGTACAAGTTCTTTGGAACAAGACATCACAGAGGGTGACAATCCCGTCTCTGACCAGCACTGACGTCTCTGATGCGTTTTCGAAGAGTCGGTTTGTTTGGGAATGCAGACCAAAAGGGGAGGTAAATACCTTCTAAAGCTAAATATTGGCGAGAGACCGATAGCGAACAAGTACCGTGAGGGAAAGATGAAAAGAACTTTGAAAAGAGAGTTAAACAGTAC
>ASV_345
AAAGAAACTAACAAGGATTCCCCTAGTAACTGCGAGTGAAGCGGGAGTAGCTCAACTTGAAAATCGTTCTGGCGTGCTTCGCCGTTCGAATTGTAGTCTAAAGGAGCGTTACCAGCAGCGCACCGGGGATAATTCGGCTGGAAAGCCGGATCGTAGAGGGTGACAATCCCGTACATGCCTCGGTACGCGTTGCGTACGGTGCGATTCCGAAGAGTCGGGTTGTTTGGGATTTCAACTCAAAGTGGGTGGTAAATTCCATCTAAGGCTAAATATAGGCAATAGACCGATAGCGAACAAGTACTGTGAAGGAAAGATGAAAAGAACTTTGAAAAGAGAGTTAAAAGGAC
>ASV_346
AAAGAAACCAACTGGGATTGCCTTAGTAACGGCGAGTGAAGCGGCAACAGCTCAAATTTGAAATCTGGCACCTTCTAGGAGCCCGAGTTGTAATTTGAAGAGGATACTTCGCGGAAGAGGCCGCCCCAAGTTCCCTGGGACGGGACGCTGTAGAGGGTGAGAGCCCCGTACGCGGGCGGCCTTCCGACGCGTGTGAAGTTCCCTCGACGAGTCGAGTTGTTTGGGAATGCAGCTCAAATTGGGAGGTAAATTTCTTCTAAGGCTAAATACCGGCCGGAGACCGATAGCGCACAAGTAGAGTGATCGAAAGATGAAAAGCACTTTGAAAAGAGAGTCAAACAGCAC
>ASV_347
AAAGAAACTAACAAGGATTCCCCTAGTAACGGCGAGTGAAGCGGGAAAAGCTCAAATTTAAAATCTGGTAGCCTTTGGTTATCCGAGTTGTAATCTAGAGAAGTATTTTCCGCGTTGGACCATGTACAAGTTTCCTGGAACGGAACGTCATAGAGGGTGAGAATCCCGTCCTTGACATGGACTACCAGTGCTCTGTGATATACTCTCAAAGAGTCGAGTTGTTTGGGAATGCAGCTCAAAATGGGAGGTAAATTCCTTCTAAAGCTAAATATTGGCGAGAGACCGATAGCGAACAAGTACCGTGAGGGAAAGATGAAAAGAACTTTGGAAAGAGAGTTAAACAGTAC
>ASV_348
AAAGAAACTAACAAGGATTCCCCTAGTAACGGCGAGTGAAGCGGGAATAGCTCAAATTTGAAATCTCATGGTTTTACGCCATGCGAATTGTAGTTTAGAGAAACGTTTTCGGGAACAGGCTGGGTTAAAGTGCTTTGGAAAAGGCCATCATAGAGGGTGAGAATCCCGTATATGATCCAGAGTTTTGTTTCCATGTGATACGTTTTCCAAGAGTCGGTTTGTTTGGGATTGCAGACCAAAATGGGTGGTAAATACCATCTAAAGCTAAATATTGGCGAGAGACCGATAGCGAACAAGTACCGTGAGGGAAAGATGAAAAGAACTTTGAAAAGAGAGTTAAACAGTAC
>ASV_349
AAAGAAACTAACAAGGATTCCCCTAGTAACGGCGAGTGAAGCGGGAATAGCTCAAATTTGAAATCTCATGTTCTCAACATGCGAATTGTAGTTTAGAGAAATGTTTTCGTGACCAATCCTTGGTACAAGTTCTTTGGAACAAGGCATCACAGAGGGTGAAAATCCCGTCTTTGATCAAGGCATTGGTTGCATGCGATACATTTTCCAAGAGTCGGTTTGTTTGGGAATGCAGACCAAAATGGGTGGTAAATACCATCTAAAGCTAAATATTGGCGAGAGACCGATAGCGAACAAGTACCGTGAGGGAAAGATGAAAAGAACTTTGAAAAGAGAGTTAAATAGTGC
>ASV_350
AAAGAAACCAACAGGGATTGCCCTAGTAACGGCGAGTGAAGCGGCAACAGCTCAAATTTGAAATCTGGCTCTTTTAGGGTCCGAGTTGTAATTTGCAGAGGGCGCTTTGGCGTTGGCAGCGGTCCAAGTTCTTTGGAACAGGACGTCACAGAGGGTGAGAATCCCGTACGTGGTCGCTATCCTTCGCCGTGTAAAGCCCCTTCGACGAGTCGAGTTGTTTGGGAATGCAGCTCTAAATGGGAGGTAAATTTCTTCTAAAGCTAAATACTGGCCAGAGACCGATAGCGCACAAGTAGAGTGATCGAAAGATGAAAAGCACTTTGGAAAGAGAGTCAAATAGCAC
>ASV_351
AAAGAAACTAACAAGGATTCCCCTAGTAACGGCGAGTGAAGCGGGAACAGCTCAAATTTGTAATCTGACGGCCTCTGGTCGTCCGAGTTGTAATCTGGAGAAGCGTTTTCAGTGCCGGCCCGCGTACAAGTCCCCTGGAACGGGGCGTCGCAGAGGGTGAGAATCCCGTCTCTGACGTGGTCATGCCGGCATGCTGCGATGCGCTCTCGAAGAGTCGAGTTGTTTGGGAATGCAGCTCAAAACGGGTGGTAAATTCCATCTAAAGCTAAATACTGGCGAAAGACCGATAGCGAACAAGTACCGTGAGGGAAAGATGAAAAGCACTTTGGAAAGAGAGTCAAACAGTAC
>ASV_352
AAAGAAACTAACAAGGATTCCCCTAGTAACGGCGAGTGAAGCGGGAACAGCTCAAATTTGAAATCTCCTAGGTTCCCTAGGCGAATTGTAGTTTAGAGAAGCGTTATCGGAGTTGGCCTCAGTACAAGTTCTTTGGAACATGACATCACAGAGGGTGAAAATCCCGTCTTTGACTGAGAGTCCTTCTCTATGTGATACGTTTTCCAAGAGTCGGTTTGTTTGGGAATGCAGACCAAAATGGGTGGTAAATACCATCTAAAGCTAAATATTGGCGAGAGACCGATAGCGAACAAGTACCGTGAGGGAAAGATGAAAAGAACTTTGAAAAGAGAGTTAAATAGTAC
>ASV_353
AAAGAAACTAACAAGGATTCCCCTAGTAACTGCGAGTGAAGCGGGAAAAGCTCAAATTTGAAATCTGGCAGTTTCTCTACTGTCCGAGTTGTAGTCTAGAGAAGTGTTTACCTGTGCTGGACCGTGTACAAGTCTTCTGGAATGGAGCATCATAGAGGGTGAGAATCCCGTCTTTGACATGGACTACCTGTACATTATGGGTGCGCTCTCGAAGAGTCGAGTTGTTTGGGAATGCAGCTCAAAATGGGTGGTAAATGCCATCTAAAGCTAAATATTGGCGAGAGACCGATAGCGAACAAGTACCGTGAGGGAAAGATGAAAAGAACTTTGGAAAGAGAGTTAAACAGTAC
>ASV_354
AAAGAAACTAACAAGGATTCCCCTAGTAACGGCGAGTGAAGTGGGAAAAGCTCAACTTTGTAATCTGGCAGCTTCGCTGTCCGAGTTGTAGTCTCGAGAAATGTTTTCCGCGCTGGCATGTGTATGAGTCTGTTGGAATACAGCGTCATAGAGGGTGAGAACCCCGTTCATGACACATCTCCCAGTGCTTTGTGATACATTTTCGATGAGTCGAGTTGTTTGGGAATGCAGCTCAAAATGGGTGGTAAATTCCATCTAAAGCTAAATATTGGCGAGAGACCGATAGCAAACAAGTACCGTGAGGGAAAGATGAAAAGCACTTTGGAAAGAGAGTTAAAAGTAC
>ASV_355
AAAGAAACCAACCGGGATTGCCTCAGTAACGGCGAGTGAAGCGGCAAAAGCTCAAATTTGAAATCTGGCCCCTCCGGGGTCCGAGTTGTAATTTGTAGAGGATGCTTCGGGTGCGGCCCCCGTCTAAGTGCTCTGGAATGGGCCATCAGAGAGGGTGAGAATCCCGTCTGGGACGGGGTGTCCGCGTCCATGTGAAGCTCCTTCGACGAGTCGAGTTGTTTGGGAATGCAGCTCTAAATGGGTGGTAAATTTCATCTAAAGCTAAATATTGGCCGGAGACCGATAGCGCACAAGTAGAGTGATCGAAAGATGAAAAGCACTTTGAAAAGAGAGTTAAAAAGCAC
>ASV_356
AAAGAAACCAACAGGGATTGCCTCAGTAACGGCGAGTGAAGCGGCAACAGCTCAAATTTGAAATCTGGCCCTTTCAGGGTCCGAGTTGTAATTTGGAGAAGATGCTTCGGGTGCGGCGCCGGTCTAAGTTCCTTGGAACAGGACGTCACAGAGGGTGAGAATCCCGTACGTGCCCGGTGGTCGCCCCCGTGTGAAGCTCTTTCGACGAGTCGAGTTGTTTGGGAATGCAGCTCAAAATGGGTGGTAAATTTCATCTAAAGCTAAATATTGGCCAGAGACCGATAGCGCACAAGTAGAGTGATCGAAAGATGAAAAGCACTTTGGAAAGAGAGTTAAACAGTAC
>ASV_357
AAAGAAACCAACAGGGATTGCCCTAGTAACGGCGAGTGAAGCGGCAACAGCTCAAATTTGAAATCTGGCTCTTTTAGGGTCCGAGTTGTAATTTGCAGAGGGCGCTTTGGCATTGGCAGCGGTCCAAGTTCTTTGGAACAGGACGTCACAGAGGGTGAGAATCCCGTACGTGGTCGCTAGCCTTTGCCGTGTAAAGCCCCTTCGACGAGTCGAGTTGTTTGGGAATGCAGCTCTAAATGGGAGGTAAATTTCTTCTAAAGCTAAATACTGGCCAGAGACCGATAGCGCACAAGTAGAGTGATCGAAAGATGAAAAGCACTTTGGAAAGAGAGTCAAATAGCAC
>ASV_358
AAAGAAACTAACAAGGATTCCCTTAGTAGTGGCGAACGAACAGGGAAAAGCTCATTTTTAAAATCAAAGTACTTGTACTTTGAGTTGTAGAGTGTTGAATCAATTTCGTTGGTTACGCTGGTTAAAGTTTACTGGAATGTAACACCTTAGAGGGTGAAAGTCCTTTTAAGCCGGCTTAACTTGGCTTTAAAATTGTTTTCATAGAGTCGGATTGTTTGGGAATGCAATCTTAATTGGGTGGTAAATTTCATCTAAAGCTAAATATAAGCAAAAGACCGATAGCAAACAAGTACCATGAGGGAAAGATGAAAAGAACTTTGAAAAGAGAGTTCAATAGTGC
>ASV_359
AAAGAAACCAACAGGGATTGCCCTAGTAACGGCGAGTGAAGCGGCAACAGCTCAAATTTGAAATCTGGCCCCCGGGTCCGAGTTGTAATTTGTAGAGGATGCTTTTGGTGCGGTACCTTCCGAGTTCCCTGGAACGGGACGCCATAGAGGGTGAGAGCCCCGTCTGGTTGGACGCCAAACCTTTGTAAAGCTCCTTCGACGAGTCGAGTAGTTTGGGAATGCTGCTCTAAATGGGAGGTATATGTCTTCTAAAGCTAAATATTGGCCAGAGACCGATAGCGCACAAGTAGAGTGATCGAAAGATGAAAAGCACTTTGAAAAGAGAGTTAAAAAGTAC
>ASV_360
AAAGAAACTAACAAGGATTCCCCCAGTAACGGCGAGTGAAGCGGGAAGAGCTCAAATTTGAAATCACCTTGGTGAATTGTAGTTTATAGACGCTAGACCATACAAACTAGAATGTACAAGTTTTTTGGAACAAGACATCATAGAGGGTGATAATCCCGTCTTTGACATTCTGGCGAGTATATGTGGATAGCAGTCGAAGAGTCGGTTTGTTTGGGAATGCAGACCAAAATGGGAGGTAAATACCTTCTAAAGCTAAATATTGGCGAGAGACCGATAGCGAACAAGTACCGTGAGGGAAAGATGAAAAGAACTTTGAAAAGAGAGTGCAACAGTAC
>ASV_361
AAAGAAACTAACTAGGATTCCCTTAGTAACGGCGAGTGAACCGGGATGAGCTCAAATTTGAAATCTGGCGTCTTTCAGGCGTCCGAGTTGTAATCTATAGAGGCGTTTTCCGCGCCGGACCGCGTCCAAGTCTCTTGGAATAGAGTATCAAAGAGGGTGACAATCCCGTACTTGACGCGACAACCGGTGCTCTGTGATACGTTCTCAACGAGTCGAGTTGTTTGGGAATGCAGCTCTAAATGGGTGGTAAATTCCATCTAAGGCTAAATATTGGCGAGAGACCGATAGCGAACAAGTACCGTGAGGGAAAGATGAAAAGCACTTTGGAAAGAGAGTTAAACAGCAC
>ASV_362
AAAGGAACTAAATAGGATTCCCTTAGTAATGGCGAACGAACAGGGATGAGCTCGGCTTGGAAACTGGGGCCTTGGCCTTGGATTGTAGCCTCTAGACATAGCACCAACGGAGGCGCAGGTGTAAGCCTCTTGGAAAAGAGCATCAACGTGGGTGAGAATCCTGTGTTTCATCTGCAGTCCACCGTGCACGGTGCGTGTTCTCAGAGTCGCGTTCCTCGGAATTGGAGCGTAAAGTGGGTGGTAAATTTCATCTAAAGCTAAATATAGGCTTGAGACCGATAGCAAACAAGTACCATGAGGGAAAGATGAAAAGGACTTTGAAAAGAGAGTTAAAAGTGC
>ASV_363
AAAGAAACTAACAAGGATTCCCCTAGTAACGGCGAGTGAACCGGGAAGAGCTCAAATTTGAAATCTGGCATACTCAGTGTGTCCGAGTTGTAATCTATAGAGGCGTTTTCCGTGCCGGACCGTGTCCAAGTCCCTTGGAACAGGGTATCAAAGAGGGTGATAATCCCGTACTTGACACGACGACCGGTGCTCTGTGATACGTCTTCTACGAGTCGAGTTGTTTGGGAATGCAGCTCAAAATGGGTGGTGAGTTCCATCTAAAGCTAAATATTGGCGAGAGACCGATAGCGAACAAGTACCGTGAGGGAAAGATGAAAAGCACTTTGGAAAGAGAGTTAAACAGTAC
>ASV_364
AAAGAAACCAACAGGGATTGCCCTAGTAACGGCGAGTGAAGCGGCAACAGCTCAAATTTGAAATCTGGCTCTTTCAGAGTCCGAGTTGTAATTTGCAGAGGGCGCTTTGGTGTCGGCAGCGGTCCAAGTTCCTTGGAACAGGACGTCACAGAGGGTGAGAATCCCGTACGTGGTCGCTAGCCTTCGCCGTGTAAAGCCCCTTCGACGAGTCGAGTTGTTTGGGAATGCAGCTCTAAATGGGAGGTAAATTTCTTCTAAAGCTAAATACTGGCCAGAGACCGATAGCGCACAAGTAGAGTGATCGAAAGATGAAAAGCACTTTGGAAAGAGAGTCAAATAGCAC
>ASV_365
AAAGAAACTAACAAGGATTCCCCTAGTAACTGCGAGTGAAGCGGGAAAAGCTCAAATTTAAAATCTGGCCGCCTTTGGTTGCCCGAGTTGTAGTTTAGAGAAGTGTTATCCGCGCCGGCCCGTGTACAAGTTTCTTTGAATAGAACATCATAGAGGGTGATAATCCCGTCTTTGACATGGACATCCGGGGCTTTTGTGATGCGCTCTCAATGAGTCGAGTTGTTTGGGAATGCAGCTCTAAATGGGTGGTAAATTCCATCTAAAGCTAAATATTGGCGAGAGACCGATAGCGAACAAGTACCGTGAGGGAAAGATGAAAAGAACTTTGGAAAGAGAGTTAAACAGTAC
>ASV_366
AAAGAAACTAACAAGGATTCCCCTAGTAACTGCGAGTGAAGCGGGAAGAGCTCAAATTTTGAATCTGGCGGTCCTCGTGGTCGTCCGAGTTGTAATCTAGAGAAGCGTTTTCCGCGCTGGACCGTGTACAAGTCTCCTGGAACGGAGCGTCATAGAGGGTGAGAATCCCGTCTCTGACACGGACTACCAGGGCTTTTGTGATGCGCTCTCGACGAGTCGAGTTGTTTGGGAATGCAGCTCAAATTGGGTGGTAAATTCCATCTAAAGCTAAATACAGGCGAGAGACCGATAGCGAACAAGTACCGTGAGGGAAAGATGAAAAGAACTTTGGAAAGAGAGTTAAACAGTAC
>ASV_367
AAAGAAACCAACAGGGATTACCTCAGTAACGGCGAGTGAAGCGGTAACAGCTCAAATTTGAAATCTGGCTCTTTCAGGGTCCGAGTTGTAATTTGTAGAAGATGCTTCGAGTGTGGTCCCGGTCTAAGTTCCTTGGAACAGGACGTCATAGAGGGTGAGAATCCCGTATGTGACTGGGTGCCTTCGCTCATGTGAAGCTCTTTCGACGAGTCGAGTTGTTTGGGAATGCAGCTCAAAATGGGTGGTAAATTTCATCTAAAGCTAAATATTGGCCAGAGACCGATAGCGCACAAGTAGAGTGATCGAAAGATGAAAAGCACTTTGGAAAGAGAGTTAAACAGTAC
>ASV_368
AAAGAAACCAACAGGGATTGCCCTAGTAACGGCGAGTGAAGCGGCAACAGCTCAAATTTGAAATCTGGCCCCTCTCGGGGTCCGAGTTGTAATTTGTAGAGGGTGCTTTGGCGTCGGCCATGGTCTAAGTTCCTTGGAACAGGACGTCACAGAGGGTGAGAATCCCGTACGTGGCCGCTGGCCTTCGCCATGTAAAGCCCCTTCGACGAGTCGAGTTGTTTGGGAATGCAGCTCTAAATGGGAGGTAAATTTCTTCTAAAGCTAAATATTGGCCAGAGACCGATAGCGCACAAGTAGAGTGATCGAAAGATGAAAAGCACTTTGGAAAGAGAGTCAAAAAGCAC
>ASV_369
AAAGAAACCAACAGGGATTGCCCTAGTAACGGCGAGTGAAGCGGCAACAGCTCAAATTTGAAATCTGGCGCAAGCCCGAGTTGTAATTTGTAGAGGATGCTTCTGGGCAGCGGCCGGTCTAAGTTCCTTGGAACAGGACGTCACAGAGGGTGAGAATCCCGTATGTGATCGGTTGGCACCCGCTACGTAGCTCCTTCGACGAGTCGAGTTGTTTGGGAATGCAGCTCTAAATGGGAGGTAAATGCCTTCTAAAGCTAAATACCGGCCAGAGACCGATAGCGCACAAGTAGAGTGATCGAAAGATGAAAAGCACTTTGGAAAGAGAGTTAAAAAGCAC
>ASV_370
AAAGAAACCAACAGGGATTGCCTCAGTAACGGCGAGTGAAGCGGCAACAGCTCAAATTTGAAATCTGGCTCCTTCGGGGCCCGAGTTGTAATTTGGAGAAGATGCTTCGGGGGTGGCCCCGGTCTAAGTTCCTTGGAACAGGACGTCACAGAGGGTGAGAATCCCGTACGTGACCGGTGGCCTCCTCCATGTGAAGCTCTTTCGACGAGTCGAGTTGTTTGGGAATGCAGCTCAAAATGGGTGGTAAATTTCATCTAAAGCTAAATATTGGCCAGAGACCGATAGCGCACAAGTAGAGTGATCGAAAGATGAAAAGCACTTTGGAAAGAGAGTTAAACAGTAC
>ASV_371
AAAGAAACCAACAGGGATTGCCTCAGTAACGGCGAGTGAAGCGGCAACAGCTCAAATTTGAAATCTGGCTCCCAATCGGGGGTCCGAGTTGTAATTTGTAGAGGAATTTTCGGGTGCGGTACCGGCCTAAGTTCCTTGGAACAGGGCGTCATAGAGGGTGAGAATCCCGTATGCGGCCGGCCTCCAACCCCATAGGAAAATCCTTCGACGAGTCGAGTTGTTTGGGAATGCAGCTCAAAATGGGTGGTAAATTTCATCTAAAGCTAAATACCTGCCAGAGACCGATAGCGCACAAGTAGAGTGATCGAAAGATGAAAAGCACTTTGGAAAGAGAGTCAAAAAGCAC
>ASV_372
AAAGAAACTAACAAGGATTCCCCTAGTAACTGCGAGTGAAGCGGGAAAAGCTCAAATTTGAAATCTGGCAGTCTCTGATTGTCCGAGTTGTAATCTAGAGAAGTGTTACCCGCGTTGGACCGTGTACAAGTCTCCTGGAATGGAGCGTCATAGAGGGTGAGAATCCCGTCTTTGACACGGACTCCCAAGGCTTTGTGGTGCGCTCTCAAAGAGTCGAGTTGTTTGGGAATGCAGCTCAAAATGGGTGGTAAATGCCATCTAAAGCTAAATACAGGCGAGAGACCGATAGCGAACAAGTACCGTGAGGGAAAGATGAAAAGAACTTTGGAAAGAGAGTTAAACAGTAC
>ASV_373
AAAGAAACCAACAGGGATTGCCCTAGTAACGGCGAGTGAAGCGGCAACAGCTCAAATTTGAAATCTGGCGCAAGCCCGAGTTGTAATTTGCAGAGGATGTTTCGGCGAAGGGCCTGTGTTAGGTTCCTTGGAACAGGACGTCATAGAGGGTGAGAACCCCGTCTTCTCGGGATTCCTTCGCCATGTGAAACTCCTTCGACGAGTCGAGTTGTTTGGGAATGCAGCTCTAAGCAGGAGGTAAATTTCTTCTAAAGCTAAATAACGGCCAGAGACCGATAGCGCACAAGTAGAGTGATCGAAAGGTGAAAAGCACTTTGGAAAGAGAGTTAAACAGCAC
>ASV_374
AAAGAAACTAACAAGGATTCCCCTAGTAACGGCGAGTGAAGTGGGAAAAGCTCAACTTTGTAATCTGGCAGCTTTGCTGTCCGAGTTGTAGTCTCGAGAAATGTTTTCCGCGCTGGCATGTGTATGAGTCTGTTGGAATACAGCGTCATAGAGGGTGAGAACCCCGTTCATGACACATCTCCCAGTGCTTTGTGATACATTTTCGATGAGTCGAGTTGTTTGGGAATGCAGCTCAAAATGGGTGGTAAATTCCATCTAAAGCTAAATATTGGCGAGAGACCGATAGCAAACAAGTACCGTGAGGGAAAGATGAAAAGCACTTTGGAAAGAGAGTTAAAAGTAC
>ASV_375
AAAGAAACTAACAAGGATTCCCCTAGTAACTGCGAGTGAAGCGGGAGGAGCTCAAATTGAAAATCGGCCTGGCGTGCTTCGCCGGTCGAATTGTAGTCTATAGGGGCGAAACCAGCGGCGGCCCGGGGAGAACTCTGTTGGAACACAGGGTCATAGAGGGTGACAATCCCGTATGTGCTCCGGGTGCACGCCGTGTACGGTACGTTTCCGATGAGTCGGGCTGTTTGGGAATTCAGCCCAAAGTGGGTGGTAAATTCCATCTAAAGCTAAATATAGGCAATAGACCGATAGCGAACAAGTACCGTGAGGGAAAGATGAAAAGAACTTTGAAAAGAGAGTTAAAAGGAC
>ASV_376
AAAGAAACTAACAAGGATTCCCCTAGTAACTGCGAGTGAAGCGGGAAAAGCTCAAATTTAAAATCTGGCGGTCTTTGGCCGTCCGAGTTGTAATCTAGAGAAGCGTCTTCCGTGCCGGACCGTGTACAAATCTCTTGGAACAGAGTATCATAGAGGGTGAGAATCCCGTCTTTGACATGGACTACCGGTGCTTTGTGATGCGCTCTCAAAGAGTCGCGTTGTTTGGGAATGCAGCGCAAAATGGGTGGTGAATTCCATCTAAAGCTAAATATTGGCGAGAGACCGATAGCGAACAAGTACCGTGAGGGAAAGATGAAAAGCACTTTGGAAAGAGAGTTAAACAGTAC
>ASV_377
AAAGAAACTAACAAGGATTCCCCTAGTAACTGCGAGTGAAGCGGGAAAAGCTCAAATTTAAAATCTGGCGGTCCTTGTGGCCGTCCGAGTTGTAATTTAGAGAAGTGTTATCCGCGCTAGACCGTGTACAAGTCTCCTGGAATGGAGCGTCATAGAGGGTGAGAATCCCGTCTTTGACACGGACTGCTAGGGCATTGTGATGCACTCTCAAAGAGTCGAGTTGTTTGGGAATGCAGCTCAAAATGGGTGGTAAATTCCATCTAAAGCTAAATATTGAGGAGAGACCGATAGCGAACAAGTACCGTGAGGGAAAGATGAAAAGAACTTTGGAAAGAGAGTTAAACAGTAC
>ASV_378
AAAGAAACTAACAAGGATTCCCCTAGTAACTGCGAGTGAAGCGGGAAAAGCTCAAATTTAAAATCTGGCAGTCTTTGGCTGTCCGAGTTGTAAACTAGAGAAGTGTTACCCGCGTCGGACCGTGTACAAGTCTCCTGGAATGGAGCATCATAGAGGGTGAGAATCCCGTCTTTGACATGGACTACCGAGGCTTTTGTGGTGCGCTCTCAACGAGTCGAGTTGTTTGGGAATGCAGCTCAAAATGGGTGGTAAATTCCATCTAAAGCTAAATATTGGCGAGAGACCGATAGCGAACAAGTACCGTGAGGGAAAGATGAAAAGAACTTTGGAAAGAGAGTTAAACAGTAC
>ASV_379
AAAGAAACCAACAGGGATTGCCCTAGTAACGGCGAGTGAAGCGGCAACAGCTCAAATTTGAAATCTGGCCCCCGGGTCCGAGTTGTAATTTGTAGAGGATGCTTTTGGTGAGGTACCTTCCGAGTTCCCTGGAACGGGACGCCATAGAGGGTGAGAGCCCCGTCTGGTCGGATACCGATCCTCTGTAAAGCTCCTTCGACGAGTCGAGTAGTTTGGGAATGCTGCTCTAAATGGGAGGTATATGTCTTCTAAAGCTAAATATAGGCCAGAGACCGATAGCGCACAAGTAGAGTGATCGAAAGATGAAAAGCACTTTGAAAAGAGGGTTAAACAGTAC
>ASV_380
AAAGAAACCAACAGGGATTGCCTCAGTAACGGCGAGTGAAGCGGCAACAGCTCAAATTTGAAATCTGGCCTTCGGGTCCGAATTGTAATTTGTAGAGGATGCTTAGGGTGTGGCTCCGGTCTAAGTTCCTTGGAACAGGACGTCATAGAGGGTGAGAATCCCGTATGTGACTGGCAGCCTTCGCCCGTGTTAAGCTCCTTCGACGAGTCGAGTTGTTTGGGAATGCAGCTCTAAATGGGTGGTAAATTTCATCTAAAGCTAAATATTGGCCAGAGACCGATAGCGCACAAGTAGAGTGATCGAAAGATGAAAAGCACTTTGGAAAGAGAGTTAAACAGTAC
>ASV_381
AAAGAAACCAACAGGGATTGCCTCAGTAACGGCGAGTGAAGCGGCAAGAGCTCAAATTTGAAATCTGGCTCCTTCGGGGCCCGAGTTGTAATTTGGAGAGGATGCTTCGGGCGTGGCCCCCATCTAAGTGCCCTGGAACGGGCCGTCATAGAGGGTGAGAATCCCGTCTGGGATGGGTGGTCCCGCCCGTGTGAAGCTCCTTCGAAGAGTCGAGTTGTTTGGGAATGCAGCTCTAAGAGGGTGGTAAATTTCATCTAAAGCTAAATATTGGCCGGAGACCGATAGCGCACAAGTAGAGTGATCGAAAGATGAAAAGCACTTTGAAAAGAGAGTTAAACAGCAC
>ASV_382
AAAGGAACTAAATGGGATTCCCTTAGTAATGGCGAACGAACAGGGATGAGCTCGGCTTGGAAACTGGGGCCTTGGCCTTGGATTGTAGCCTCTAGACATAGCACCAACGGAGGCGCAGGTGTAAGCCTCTTGGAAAAGAGCATCAACGTGGGTGAGAATCCTGTGTTTCATCTGCAGTCCACCGTGCACGGTGCATGTTTTCCGAGTCGCGTTCCTCGGAATTGGAGCGTAAAGTGGGTGGTAAATTTCATCTAAAGCTAAATATAGGCTTGAGACCGATAGCAAACAAGTACCATGAGGGAAAGATGAAAAGGACTTTGAAAAGAGAGTTAAAAGTGC
>ASV_383
AAAGAAACTAACAAGGATTCCCCTAGTAACTGCGAGTGAAGCGGGAAAAGCTCAAATTTAAAATCTGGCAGTCTTTGATTGTCCGAGTTGTATTCTAGAGAAGTGTTTTCCGCGTTGGACCGTGTACAAGTCTCTTGGAACAGAGCGTCATAGAGGGTGAGAATCCCGTCTTTGACACGGACTACCAATGCTTTGTGATGCGCTCTCAAAGAGTCGAGTTGTTTGGGAATGCAGCTCAAAATGGGTGGTAAATTCCATCTAAAGCTAAATATTGGCGAGAGACCGATAGCGAACAAGTACCGTGAGGGAAAGATGAAAAGCACTTTGGAAAGAGAGTTAAACAGTAC
>ASV_384
AAAGAAACCAACCGGGATTGCCTCAGTAACGGCGAGTGAAGCGGCAACAGCTCAAATTTGAAATCTGGCCCTTTCAGGGTCCGAGTTGTAATTTGTAGAGGATGCTTCGGGTACGGGTCCGGTCTAAGTTCCTTGGAACAGGACGTCGCAGAGGGTGAGAATCCCGTATGTGATCGGTCCCCACACCCGTGTGAAGCTCCTTCGACGAGTCGAGTTGTTTGGGAATGCAGCTCAAAATGGGTGGTATATTTCATCTAAAGCTAAATATTGGCCAGAGACCGATAGCGCACAAGTAGAGTGATCGAAAGATGAAAAGCACTTTGGAAAGAGAGTCAAACAGTAC
>ASV_385
AAAGAAACTAACAAGGATTCCCCTAGTAACGGCGAGTGAAGCGGGAACAGCTCAAATTTGAAATCTCTGTCGCAAGGCAGCGAATTGTAGTTTAGAGAAGCGTTTTCGTGGGCAGGCTGGGTACAAGTTCTTTGGAACGAGACATCATGGAGGGTGAGAATCCCGTTTATGACCCAGCTGCGTCTGCATGTGATACGTTTTCCAAGAGTCGGTTTGTTTGGGAATGCAGACCAAAATGGGTGGTAAATACCATCTAAAGCTAAATATTGGCGAGAGACCGATAGCGAACAAGTACCGTGAGGGAAAGATGAAAAGAACTTTGAAAAGAGAGTTAAATAGTAC
>ASV_386
AAAGAAACCAACAGGGATTGCCTCAGTAACGGCGAGTGAAGCGGCAACAGCTCAAATTTGAAATCTGGCCTTTTGGTCCGAGTTGTAATTTGTAGAGGATGTTTCGAACGTGGTCCGGTCTAAGTTTCTTGGAACAGAACGTCATAGAGGGTGAGAATCCCGTATGCGACTGGGTGCCTAAGTTCATGTGAAGCTCCTTCGACGAGTCGAGTTGTTTGGGAATGCAGCTCAAAATGGGTGGTAAATTTCATCTAAAGCTAAATATTGGCCAGAGACCGATAGCGCACAAGTAGAGTGATCGAAAGATGAAAAGCACTTTGGAAAGAGAGTTAAACAGTAC
>ASV_387
AAAGAAACTAACAAGGATTCCCTTAGTAACGGCGAGTGAAGTGGGAAAAGCTCAAATTTTAAATCTGGGAGTCGGTCATGATTCTCCGAATTGTAGTTTAAAGAAACGTTTTCTGGTTTTAAACAAAATTTAGGGAAAGTATAAGTCTCTTGGAACAGAGCATCATAGAGGGTGATAATCCCGTTCATGACTTTCCGTTTAGAGCCAATATGATACGTTTTCAAAGAGTCGGGTTGTTTGGGAATGCAGCCCAAAATGGGTGGTAAATTTCATCTAAAGCTAAATATTGGGCGAGAGACCGATAGCGAACAAGTACCGTGAGGGAAAGATGAAAAGAACTTTGAAAAGAGAGTTAAATAGTAC
>ASV_388
AAAGAAACCAACAGGGATTGCCTCAGTAACGGCGAGTGAAGCGGCAACAGCTCAAATTTGAAATCTGGCCTCTTTGGGGTCCGAGTTGTAATTTGTAGAGGATGTTTCGGGTACCGCCTCGGTTTAAATTTCTTGGAACAGAATGTCAGAGAGGGTGAGAATCCCGTCTTGGACCGGCGGTAGGGCCCATGTGAAACTCCTTCGACGAGTCGAGTTGTTTGGGAATGCAGCTCAAAATGGGTGGTAAATTTCATCTAAAGCTAAATATTGGCCAGAGACCGATAGCGCACAAGTAGAGTGATCGAAAGATGAAAAGCACTTTGAAAAGAGAGTTAAACAGTAT
>ASV_389
AAAGAAACCAACAGGGATTCCCCTAGTAACGGCGAGTGAAGCGGGAAAAGCTCAAATTTAAAATCTCGCTGGTTTTACACCAGTGCGAATTGTAGTTTCGAGAAGCGTTTTCTGGGATGGCCTGAGCACAAGTCTGCTGGAACGCAGCGCCATAGAGGGTGAGAGCCCCGTAGTGCACAGTGTCCATTCCTGTATGATACGTCTTCGAAGAGTCGGATAGTTTGGGAATGCTGTCCAAAATGGGTGGTAAATACCATCTAAAGCTAAATATTGGCGTGAGTCCGATAGCGAACAAGTACCGTGAGGGAAAGATGAAAAGAACTTTGAAAAGAGAGTTAAAAGTAC
>ASV_390
AAAGAAACCAACAGGGATTGCCTCAGTAACGGCGAGTGAAGCGGCAAGAGCTCAAATTTGAAATCTGGCCCCCTTGGGGGTCCGAGTTGTAATTTGGAGAGGATGCTTCGGGCGTGGCCCCCATCTAAGTGCCCTGGAACGGGCCGTCATAGAGGGTGAGAATCCCGTCTGGGATGGGTGGCCTCGCCCGTGTGAAGCTCCTTCGAAGAGTCGAGTTGTTTGGGAATGCAGCTCTAAGAGGGTGGTAAATTTCATCTAAAGCTAAATATTGGCCGGAGACCGATAGCGCACAAGTAGAGTGATCGAAAGATGAAAAGCACTTTGAAAAGAGAGTTAAACAGCAC
>ASV_391
AAAGAAACCAACAGGGATTGCCTCAGTAACGGCGAGTGAAGCGGCAACAGCTCAAATTTGAAAGCTGGCTCCTTTGGGGCCCGCATTGTAATTTGTAGAGGATGCTTCGGGCGCGGCTCCGGTCTAAGTTCTCTGGAACGAGACGTCATAGAGGGTGAGAATCCCGTATGTGACCGGCGGCCTGTGCCCATGTGAAGCTCCTTCGACGAGTCGAGTTGTTTGGGAATGCAGCTCAAAATGGGTGGTGTACTCCATCTAAAGCTAAATATTGGCCAGAGACCGATAGCGCACAAGTAGAGTGATCGAAAGATGAAAAGCACTTTGGAAAGAGAGTTAAACAGTAC
>ASV_392
AAAGAAACTAACAAGGATTCCCTCAGTAACGGCGAGTGAAGCGGGAAGAGCTCAATGTTAAAATCTCCGAGGGGAACCTCGGCGAATTGTAGTTTATAGAAGTGTTTTCTGGGGTGGGCAGCGATCTAAGTCTCTTGGAAAAGGGCGCCATTGAGGGTGAGAGCCCCGTTCGTGGTTGCCTGCTGCACTCCTATACGAGGCACTTTCGAAGAGTCGGGTTGTTTGGGAATGCAGCCCAAAATTGGTGGTAAATTTCATCTAAAGCTAAATATGGGCACGAGACCGATAGCGAACAAGTACCGTGAGGGAAAGATGAAAAGCACTTTGAAAAGAGAGTCAAATAGTAC
>ASV_393
AAAGAAACTAACAAGGATTCCCCTAGTAACGGCGAGTGAAGTGGGAAAAGCTCAACTTTGTAATCTGGCAGCTTTGCTGTCCGAGTTGTAGTCTCGAGAAATGTTTTCCGCGCTGGCATGTGTATGAGTCTGTTGGAATACAGCGTCATAGAGGGTGAGAACCCCGTTCATGACACATCTCCCAGTGCTTTGCGATACATTTTCGATGAGTCGAGTTGTTTGGGAATGCAGCTCAAAATGGGTGGTAAATTCCATCTAAAGCTAAATATTGGCGAGAGACCGATAGCAAACAAGTACCGTGAGGGAAAGATGAAAAGCACTTTGGAAAGAGAGTTAAAAGTAC
>ASV_394
AAAGAAACTAACAAGGATTCCCCTAGTAACGGCGAGTGAAGCGGGAAGAGCTCAAATTTGAAATCTCCTAGGTTCCCTAGGCGAATTGTAGTTTAGAGAAGCGTTTTCGGGGCTGGCCTCGGTACAAGTTCTTTGGAACGAGACATCACAGAGGGTGAAAATCCCGTCTATGACCGAGAGTCCAGCTCTATGTGATACGTTTTCCAAGAGTCGGTTTGTTTGGGAATGCAGACCAAAATGGGTGGTAAATACCATCTAAAGCTAAATATTGGCGAGAGACCGATAGCGAACAAGTACCGTGAGGGAAAGATGAAAAGAACTTTGAAAAGAGAGTTAAATAGTAC
>ASV_395
AAAGAAACTAACAAGGATTCCCCTAGTAACGGCGAGTGAAGCGGGAACAGCTCAAATTTGAAATCTCACGGGTTTCCTGTGCGAATTGTAGTTTAAAGAATCGTTTTCGGGGGCAACTTGGGTCTAAGTTCTTTGGAACAGGACATCATAGAGGGTGAGAATCCCGTCTTTGGTTCAAGCTTTGCTCCTATGTGATACGATTTCAAAGAGTCGGTTTGTTTGGGAATGCAGACCAAAGTGGGTGGTAAATACCATCTAAAGCTAAATATTGGCGAGAGACCGATAGCGAACAAGTACCGTGAGGGAAAGATGAAAAGAACTTTGAAAAGAGAGTTAAACAGTAC
>ASV_396
AAAGAAACTAACAAGGATTCCCCTAGTAACGGCGAGTGAAGCGGGAAGAGCTCAAACCGAAAATCGGGGCAGTCATGCTTCGAATTGTAGTCTATAGACGTTAACTCAACGTAAGCCCAGGTCTAATTACCCTGGAAAGGGTAGACAGAGAGGGTGACATCCCCGTTCTCGGCCTAGGATCTTACGTTACCGGGTGGCGTTCATCGAGTCGGCTTGTTTGGGATTGCAGGCCTAATCGGGTGGTAAGTTTCATCCAAAGCTAAATATCTGCGAGAGACCGATAGCGAACAAGTACCGTGAGGGAAAGATGAAAAGAACTTTGAAAAGAGAGTAAAATAGTGC
>ASV_397
AAAGAAACTAACAAGGATTCCCCTAGTAACGGCGAGTGAAGCGGGAACAGCTCAAATTTAAAATCTGGTAGCAATGCCCGAGTTGTAATTTAAAGAGGCGTTTTCTGGAGCGACTACATGTTCAAGTCCCTTGGAAGAGGGCATCACAGAGGGTGAGAATCCCGTCTGGACATGTGGGTTGCTCCTCCACGAGGCGCTCTCTACGAGTCGAGTTGTTTGGGAATGCAGCTCTAAATGGGTGGTAAATTTCATCTAAGGCTAAATACTGGCAAGAGACCGATAGCGAACAAGTACCGTGAGGGAAAGATGAAAAGCACCTTGAAAAGGGAGTTAAATAGCGC
>ASV_398
AAAGAAACCAACCGGGATTGCCTCAGTAACGGCGAGTGAAGCGGCAAAAGCTCAAATTTGAAATCTGGCCCTTCCGGGGTCCGAGTTGTAATTTGTAGAGGATGCTTCGGGTGCGGCCCCTGTCTAAGTGCTCTGGAACGGGCCATCGGAGAGGGTGAGAATCCCGTCTGGGACGGGGTGTCCGTGTCCGTGTGAAGCTCCTTCGACGAGTCGAGTTGTTTGGGAATGCAGCTCTAAATGGGTGGTAAATTTCATCTAAAGCTAAATACAGGCCGGAGACCGATAGCGCACAAGTAGAGTGATCGAAAGATGAAAAGCACTTTGAAAAGAGAGTTAAACAGCAC
>ASV_399
AAAGAAACTAACTAGGATGCCTTCAGTAACGGCGAGCGAAGCAGGCATAGCTCAAATTTGTAATCTGGCGCCTTTGGCGTCCGAGTTGTATTTACTAGAAGCGAGTTCGGCGACAGCTCCTACCTAAGTCCGTTGGAACGCGGCGTCATGGAGGGTGAGAATCCCGTGAATGGTAGGATGTCTGCTGCTATGTGAACCGCCTTCGAAGAGTCGAGTTGTTTGGGAATGCAGCTCTAAATGGGAGGTAAATTTCTTCTAAAGCTAAATATTGGCCAGAGACCGATAGCGAACAAGTAGAGTGATCGAAAGATGAAAAGAACTTTGAAAAGAGAGTTAAACAGTAC
>ASV_400
AAAGAAACTAACAAGGATTCCCCTAGTAACGGCGAGTGAAGCGGGAAGAGCTCAAATTTGAAATCTGGTGGCGTCACGTCATCCGAGTTGTAATCTATAGAAGCGTTTTCCGCGCCGGCTCATGTACAAGTCCCTTGGAACAGGGCGTCATAGAGGGTGAGAATCCCGTCCTTGACATGAACTACCGGTGCTATGTGATACGTTTTCAACGAGTCGAGTTGTTTGGGAATGCAGCTCAAAATGGGTGGTAAATTCCATCTAAAGCTAAATATTGGCGAGAGACCGATAGCGAACAAGTACCGTGAGGGAAAGATGAAAAGCACTTTGGAAAGAGAGTTAAACAGTAT
>ASV_401
AAAGAAACCAACAGGGATTGCCTCAGTAACGGCGAGTGAAGCGGCAACAGCTCAAATTTGAAATCTGGCTTCAGTGGAGCCCGAGTTGTAATTTGTAGAGGATGTTTCGGGTACCGCATCGGCTTAAATTTCTTGGAACAGAATGTCAGAGAGGGTGAAAGTCCCGTCTGGAGTCGCGGTAGGGCCCATGTGAAACTCCTTCGACGAGTCGAGTTGTTTGGGAATGCAGCTCAAAATGGGTGGTAAATTTCATCTAAAGCTAAATATTGGCCAGAGACCGATAGCGCACAAGTAGAGTGATCGAAAGATGAAAAGCACTTTGAAAAGAGAGTTAAACAGTAT
>ASV_402
AAAGAAACTAACAAGGATTCCCCTAGTAACTGCGAGTGAAGCGGGAAAAGCTCAAATTTAAAATCTGGCGGTCTATGGCTGTCCGAGTTGTAATCTAGAGAAGTAATGCCCGCGCTGGACCGTGTACAAGTCTCCTGGAATGGAGCGTCATAGAGGGTGAGAATCCCGTCTTTGACACGGACTACCAGGGCTTTGTGGTATGCTCTCAAAGAGTCGAGTTGTTTGGGAATGCAGCTCTAAATGGGTGGTAAATTCCATCTAAAGCTAAATATTGGCGAGAGACCGATAGCGAACAAGTACCGTGAGGGAAAGATGAAAAGAACTTTGGAAAGAGAGTTAAACAGTAC
>ASV_403
AAAGAAACTAACAAGGATTCCCCTAGTAACGGCGAGTGAAGCGGGATCAGCTCAAATTTGAAATCTCACAGCAATGTGCGAATTGTAGTTTAAAGAAACGTTTTCGGGAGAACGCCAGGTCCAAGTTCTTTGGAATGAGGCATCATAGAGGGTGAGAATCCCGTCTTTGGTTTGGTTGTTCTTCCATGTGATACGTTTTCAAAGAGTCGGGTTGTTTGGGAATGCAGCCCAAAATGGGTGGTAAATACCATCTAAAGCTAAATATTGGCGAGAGACCGATAGCGAACAAGTACCGTGAGGGAAAGATGAAAAGAACTTTGAAAAGAGAGTTAAATAGTAC
>ASV_404
AAAGAAACCAACAGGGATTGCCCTAGTAACGGCGAGTGAAGCGGCAACAGCTCAAATTTGAAATCTGGCCTCTTTGGGGGTCCGAGTTGTAATTTGCAGAGGGTGCTTTGGCGTTGGCTGTGGTCTAAGTTCCTTGGAACAGGACGTCGCAGAGGGTGAGAATCCCGTATGTGGCCGCCAGTCTTCGCCGTGTAAAGCCCCTTCGACGAGTCGAGTTGTTTGGGAATGCAGCTCTAAATGGGAGGTAAATTTCTTCTAAAGCTAAATATTGGCCAGAGACCGATAGCGCACAAGTAGAGTGATCGAAAGATGAAAAGCACTTTGGAAAGAGAGTCAAAAAGCAC
>ASV_405
AAAGAAACCAACAGGGATTGCCCTAGTAACGGCGAGTGAAGCGGCAACAGCTCAAATTTGAAATCTGGCGCAAGCCCGAGTTGTAATTTGTAGAGGATGCTTCTGGGCAGCGGCTGGTCTAAGTTCCTTGGAACAGGACGTCATAGAGGGTGAGAATCCCGTATGCGACCAGCTGGCACCCGTCACGTAGCTCCTTCGACGAGTCGAGTTGTTTGGGAATGCAGCTCTAAATGGGAGGTAAATTTCTTCTAAAGCTAAATACCGGCCAGAGACCGATAGCGCACAAGTAGAGTGATCGAAAGATGAAAAGCACTTTGGAAAGAGAGTTAAAAAGCAC
>ASV_406
AAAGAAACCAACAGGGATTGCCCCAGTAACGGCGAGTGAAGCGGCAACAGCTCAGATTTGAAATCTGGTCCTCGGACCCGAGTTGTAATCTGTAGGGGTAGCTTCGGGCGCGGCGTCTTCTGAGTCCCCTGGAACGGGGCGCCACAGAGGGTGAGAGCCCCGTACGGTCGACCGCCAAGCCCATGTGAAGCTCCTCCGACGAGTCGAGTAGTTTGGGAATGCTGCTCAAAATGGGAGGTAAATTTCTTCTAAAGCTAAATACCGGCCAGAGACCGATAGCGCACAAGTAGAGTGATCGAAAGATGAAAAGCACTTTGAAAAGAGGGTTAAAAAGCAC
>ASV_407
AAAGAAACTAACAAGGATTCCCTTAGTAACGGCGAGTGAACCGGGAAGAGCTCAAATTTGTAATCTGGCGTCCTTCGGGCGTCCGAGTTGTAATCTAAAGAGGTGTTTTCCGCGCCGGACCATGTTTAAGTCTCCTGGAACGGAGTATCAAAGAGGGTGACAATCCCGTGCTTGACATGACGACCGGTGCTATGTGATACATCCTCAACGAGTCGAGTTGTTTGGGAATGCAGCTCTAAACGGGTGGTAAATTCCATCTAAGGCTAAATATTGGCGAGAGACCGATAGCGAACAAGTACCGTGAGGGAAAGATGAAAAGCACTTTGGAAAGAGAGTTAAACAGCAC
>ASV_408
AAAGAAACTAACAAGGATTCCCCTAGTAACTGCGAGTGAAGCGGGAAAAGCTCAAATTTAAAATCTGGCAGTCTTTGGCTGTCCGAGTTGTAGTCTGGAGAAGTGCTTTCCGCGCTGGACCGTGTACAAGTCTCTTGGAATAGAGCGTCATAGAGGGTGAGAATCCCGTCTTTGACACGGACTACCAGTGCTTTGTGATGCGCTCTCAAAGAGTCGAGTTGTTTGGGAATGCAGCTCAAAATGGGTGGTAAATTCCATCTAAAGCTAAATATTGGCGAGAGACCGATAGCGAACAAGTACCGTGAGGGAAAGATGAAAAGCACTTTGGAAAGAGAGTTAAACAGTAC
>ASV_409
AAAGAAACCAACAGGGATTGCCTTAGTAACGGCGAGTGAAGCGGCAATAGCTCAAATTTGAAATCTGGCGTCTTTGGACGTCCGAGTTGTAATTTGTAGAGGATGTTTCGGTATTAGCTCCGGTCTAAGTCCCTTGGAACAGGGTGTCGCAGAGGGTGAGAATCCCGTACGCGACCGGCTGCTTTTGCCATGTGAAACTCCTTCGACGAGTCGAGTTGTTTGGGAATGCAGCTCTAATTGGGAGGTAAATTTCTTCTAAAGCTAAATACTGGCCAGAGACCGATAGCGCACAAGTAGAGTGATCGAAAGATGAAAAGCACTTTGGAAAGAGAGTTAAAAAGTAC
>ASV_410
AAAGAAACTAACAAGGATTCCCCCAGTAACGGCGAGTGAAGCGGGAAGAGCTCAAATTTGAAATCACCTCCGGGCGAATTGTAGTTTAGAGAATCGTTTTCTACGTAGAGCAAGGTACAATTTCTTTGGAACAGGACATCATAGAGGGTGAGAATCCCGTCTTTGACCTTGGTTGAAGTTTTGTGATACGATTTCCAAGAGTCGGTTTGTTTGGGAATGCAGACCAAAATGGGAGGTAAATACCTTCTAAAGCTAAATATTGGCGAGAGACCGATAGCGAACAAGTACCGTGAGGGAAAGATGAAAAGAACTTTGAAAAGAGAGTGCAACAGTAC
>ASV_411
AAAGAAACCAACAGGGATTGCCCTAGTAACGGCGAGTGAAGCGGCAACAGCTCAAATTTGAAATCTGGCGCAAGCCCGAGTTGTAATTTGTAGAGGATGCTTCGAGGCAGCGGCCGGTCTAAGTTCCTTGGAACAGGACGTCATAGAGGGTGAGAATCCCGTATGTGACCGGTTGGCACCTCATACGTAGCTCCTTCGACGAGTCGAGTAGTTTGGGAATGCTGCTCTAAATGGGAGGTAAATGTCTTCTAAAGCTAAATACCGGCCAGAGACCGATAGCGCACAAGTAGAGTGATCGAAAGATGAAAAGCACTTTGGAAAGAGAGTTAAAAAGCAC
>ASV_412
AAAGAAACCAACAGGGATTGCCTCAGTAACGGCGAGTGAAGCGGCAACAGCTCAAATTTGAAATCTGGAGCCTTTGGCTTCCGAGTTGTAATTTGAAGAGGAAGTTTCGGTGCGACCTGGGCCTAAGTTCCTTGGAACAGGACGTCATGGAGGGTGAGAATCCCGTACATGGCTGCAGGTTTGCTTCTATGTGAAACTCCTTCGAAGAGTCGAGTTGTTTGGGAATGCAGCTCAAAATGGGTGGTAAATTTCATCTAAAGCTAAATATTGGTGGGAGACCGATAGCGCACAAGTAGAGTGATCGAAAGATGAAAAGCACTTTGAAAAGAGAGTTAAACAGTAC
>ASV_413
AAAGAAACCAACAGGGATTGCCCTAGTAACGGCGAGTGAAGCGGCAAAAGCTCAAATTTGAAATCTGGCTTCGGCCCGAGTTGTAATTTGTAGAGGATGTTTCGGGCACCGCCCCGGCGTAAGTCCCTTGGAACAGGGCGTCATAGAGGGTGAGAATCCCGTCTGGCGTCGTGGTAGGGCCCATGTGAAACTCCTTCGACGAGTCGAGTTGTTTGGGAATGCAGCTCAAAATGGGTGGTAAATTTCATCTAAAGCTAAATACTGGCCAGAGACCGATAGCGCACAAGTAGAGTGATCGAAAGATGAAAAGCACTTTGAAAAGAGAGTTAAACAGTAT
>ASV_414
AAAGAAACCAACAGGGATTGCCTTAGTAACGGCGAGTGAAGCGGCACCTTAGCTCAAATTTGAAAGCTGACGTCTGACGTTCGCGTTGTAATTTGTAGAGGATGCTTCGAGGGCTCCTGCAGGTCTAGTCTCCTTGGAACAGGAAGTCATTGAGGGTGAGAGCCCCGTCCGAGGCCTGGCAGGTTCTCCGCATGAAGCTCCTTCGAAGAGTCGAGTTGTTTGGGAATGCAGCTCTAAACGGGTGGTAAATTTCATCCAAAGCTGAATATCTGCGGTAGACCGATAGCGCACAAGTAGAGTGATCGAAAGATGAAAAGCACTTTGGAAAGAGAGTTAAACAGCAC
>ASV_415
AAAGAAACTAACAAGGATTCCCCTAGTAACGGCGAGTGAAGCGGGAATAGCTCAAATTTGAAATCTCACAGGTTCCCTGTGCGAATTGTAGTTTAGAGAGTCGTTTTCGGGGGCCGCTTGAGCACAAGTCCTTTGGAACAGGGCATCATAGAGGGTGAGAATCCCGTCTTTGGTTCAAGATGAGCTCCTATGTGATACGATTTCAAAGAGTCGGTTTGTTTGGGAATGCAGACCAAAATGGGTGGTAAATACCATCTAAAGCTAAATATTGGCGAGAGACCGATAGCGAACAAGTACCGTGAGGGAAAGATGAAAAGAACTTTGAAAAGAGAGTTAAACAGTAC
>ASV_416
AAAGAAACTAACAAGGATTCCCCTAGTAACGGCGAGTGAAGCGGGAAGAGCTCAAATTTAAAATCTCACAGGTTTCCTGTGCGAATTGTAGTTTAAAGAGTCGTTTTCAGGGGCCACTTGTGCACAAGTTCTTTGGAACAAGGCATCATAGAGGGTGAGAATCCCGTCTTTGGCACAAGATGAGCTCCTTTGTGATGCGATCTCAAAGAGTCGGTTTGTTTGGGAATGCAGACCAAAACGGGTGGTAAATACCATCTAAGGCTAAATATTGGCGAGAGACCGATAGCGAACAAGTACCGTGAGGGAAAGATGAAAAGAACTTTGAAAAGAGAGTTAAATAGTAC
>ASV_417
AAAGAAACCAACAGGGATTGCCTCAGTAACGGCGAGTGAAGCGGCAACAGCTCAAATTTGAAATCTGGCCTCTTTGGGGTCCGAGTTGTAATTTGTAGAGGATGTTTTGGGTACCGCCCCGGTTTAAATTTCTTGGAACAGAATGTCAAAGAGGGTGAGAATCCCGTCTTGGACCGGCGGTAGGGCCCGTGTAAAACTCCTTCGACGAGTCGAGTTGTTTGGGAATGCAGCTCAAAATGGGTGGTAAATTTCATCTAAAGCTAAATATTGGCCAGAGACCGATAGCGCACAAGTAGAGTGATCGAAAGATGAAAAGCACTTTGAAAAGAGAGTTAAACAGTAT
>ASV_418
AAAGAAACTAACAAGGATTCCCCTAGTAACTGCGAGTGAAGCGGGAAAAGCTCAAATTTAAAAGCTGACGGTCTTTGGCCGTCCGCATTGTAATCTAGAGAAGTGTTACCCGCGTTGGACCGTGTACAAGTCTCCTGGAATGGAGCATCATAGAGGGTGACAACCCCGTCTTTGACACGGACTCCCAAGGCTTTGTGGTGCGCTCTCAAAGAGTCGAGTTGTTTGGGAATGCAGCTCAAAATGGGTGGTAAATTCCATCTAAAGCTAAATATTGGCGAGAGACCGATAGCGAACAAGTACCGTGAGGGAAAGATGAAAAGAACTTTGGAAAGAGAGTTAAACAGTAC
>ASV_419
AAAGAAACTAACAAGGATTCCCCTAGTAACGGCGAGTGAAGCGGGAAGAGCTCAAATTTGAAATCTGGCGTGCTCAGTGCGTCCGAGTTGTAATCTATAGAGGCGTTTTCCGCGCCGGTCCGCGTCCAAGTCCCTTGGAACAGGGTATCAAAGAGGGTGACAATCCCGTGCTTGACGCGACCGCCGGTGCTATGTGATACGTCTTCTACGAGTCGAGTTGTTTGGGAATGCAGCTCAAAATGGGTGGTAAATTCCATCTAAAGCTAAATATTGGCGAGAGACCGATAGCGAACAAGTACCGTGAGGGAAAGATGAAAAGCACTTTGGAAAGAGAGTTAAACAGCAC
>ASV_420
AAAGAAACCAACAGGGATTGCCCTAGTAACGGCGAGTGAAGCGGCAAAGGCTCAAATTTGAAATCTGGCCTCATAAGAAGCCCGAGTTGTACTTTGTAGAGGGTGCTTTAGTATTGGCAGCGGTCTAAGTTCCTTGGAAGAGGACGTCATAGAGGGTGAGAATCCCGTATGGGATCGCCTGCCTTTGCTGTGTAAAGCCCCTTCGACGAGTCGAGTTGTTTGGGAATGCAGCTCTAAATGGGAGGTAAATTTCTTCTAAAGCTAAATACTAGCCAGAGACCGATAGCGCACAAGTAGAGTGATCGAAAGATGAAAAGCACTTTGGAAAGAGAGTTAAATAGCAC
>ASV_421
AAAGAAACTAACTAGGATTCCCTTAGTAACGGCGAGTGAACCGGGATGAGCTCAAATTTAAAATCTGGCGTCTTTCAGGCGTCCGAGTTGTAATCTATAGAGGCGTTTTCCGCGCCGGACCGCGTCCAAGTCCCTTGGAATAGGGTATCAAAGAGGGTGACAATCCCGTACTTGACGCGACGACCGGTGCTCTGTGATACGTTCTCAACGAGTCGAGTTGTTTGGGAATGCAGCTCTAAACGGGTGGTAAATTCCATCTAAGGCTAAATATTGGCGAGAGACCGATAGCGAACAAGTACCGTGAGGGAAAGATGAAAAGCACTTTGGAAAGAGAGTTAAACAGCAC
>ASV_422
AAAGAAACCAACAGGGATTGCCCTAGTAACGGCGAGTGAAGCGGCATCAGCTCAAATTTGAAATCTGGCTCTTTCAGAGTCCGAGTTGTAATTTGCAGAGGGCGCTTTGGTGTCGGCAGCGGTCCAAGTTCCTTGGAACAGGACGTCACAGAGGGTGAGAATCCCGTACGTGGTCGCTGACCTACACCGTGTAAAGCCCCTTCGACGAGTCGAGTTGTTTGGGAATGCAGCTCTAAATGGGAGGTAAATTTCTTCTAAAGCTAAATACTGGCCAGAGACCGATAGCGCACAAGTAGAGTGATCGAAAGATGAAAAGCACTTTGGAAAGAGAGTCAAACAGCAC
>ASV_423
AAAGAAACTAACAAGGATTCCCTTAGTAACGGCGAGTGAAGCGGGAATAGCTCAAATTTGAAATCTCTCAGGTTTTCCTGTGCGAATTGTAGTTTAAAGAAACGTTTTCGGGAGTGGCTTGGGTATAAGTCCTCTGGAAAGGGGCATCGTAGAGGGTGAGAATCCCGTTTATGATCCAATGTCCACTTCTATGTGATACGTTTTCTAAGAGTCAGGTAGTTTGGGATTGCTGCCTAAAACGGGTGGTAAATACCATCTAAAGCTAAATATTGGCGAGAGACCGATAGCGAACAAGTACCGTGAGGGAAAGATGAAAAGAACTTTGAAAAGAGAGTTAAACAGTAC
>ASV_424
AAAGAAACCAACAGGGATTGCCCCAGTAACGGCGAGTGAAGCGGCAACAGCTCAAATTTGAAATCTGGCACTCGTGGTCAGAGTTGTAATTTGAAGAGGATGCTTTGGGTGCGGTGCCTTCCGAGTTCCCTGGGACGGGACGCCACAGAGGGTGAGAGCCCCGTATGGTCGGATGCCTAGCCCGTGTAAAGCTCCTTCGACGAGTCGAGTAGTTTGGGAATGCTGCTCTAAATGGGAGGTAAATTTCTTCTAAAGCTAAATACCGGCCCAAGACCGATAGCGCACAAGTAGAGTGATCGAAAGATGAAAAGCACTTTGAAAAGAGGGTTAAACAGCAC
>ASV_425
AAAGAAACCAACAGGGATTGCCTCAGTAACGGCGAGTGAAGCGGCAAGAGCTCAAATTTGAAAGCTGGCCCCCTCGGGGTCCGCATTGTAATTTGCAGAGGATGCTTCGGGAGTGGCCCCCATCTAAGTGCCCTGGAACGGGCCGTCATAGAGGGTGAGAATCCCGTCTGGGATGGGGTGCCCACGCCCGTGTGAAGCTCCTTCGACGAGTCGAGTTGTTTGGGAATGCAGCTCTAAATGGGTGGTAAATTTCATCTAAAGCTAAATACTGGCCGGAGACCGATAGCGCACAAGTAGAGTGATCGAAAGATGAAAAGCACTTTGAAAAGAGAGTTAAACAGCAC
>ASV_426
AAAGAAACCAACAGGGATTGCCTCAGTAACGGCGAGTGAAGCGGCAACAGCTCAAATTTGAAATCTGGCCCTTTCAGGGCCCGAGTTGTAATTTGGAGAAGATGCTTCGGGTGCGGCCCCGGTCTAAGTTCCTTGGAACAGGACGTCACAGAGGGTGAGAATCCCGTACGTGCCCGGTGGTCGCCCCCGTGTGAAGCTCTTTCGACGAGTCGAGTTGTTTGGGAATGCAGCTCAAAATGGGTGGTAAATTTCATCTAAAGCTAAATATTGGCCAGAGACCGATAGCGCACAAGTAGAGTGATCGAAAGATGAAAAGCACTTTGGAAAGAGAGTTAAACAGTAC
>ASV_427
AAAGAAACTAACAAGGATTCCCCTAGTAACTGCGAGTGAAGCGGGAAAAGCTCAAATTTAAAATCTGGCGGTCCCTGTGGCCGTCCGAGTTGTAATTTAGAGAAGTGTTATCCGTGCTGGACCGTGTACAAGTCTCCTGGAATGGAGCGTCATAGAGGGTGAGAATCCCGTCTTTGACACGGACTGCCAGTGCATTGTGATGCGCTCTCAAAGAGTCGAGTTGTTTGGGAATGCAGCTCAAAATGGGTGGTAAATTCCATCTAAAGCTAAATATTGAGGAGAGACCGATAGCGAACAAGTACCGTGAGGGAAAGATGAAAAGAACTTTGGAAAGAGAGTTAAACAGTAC
>ASV_428
AAAGAAACTAACAAGGATTCCCCTAGTAACTGCGAGTGAAGCGGGAAAAGCTCAAATTTAAAATCTGGCGGTCCTTGTGGCCGTCCGAGTTGTAATCTAGAGAAGTGTTATCCGCGCCGGACCGTGTACAAGTCTCCTGGAACGGAGCGTCATAGAGGGTGAGAATCCCGTCTTTGACACGGACTACCGGGGCTTTGTGATACGCTCTCAAAGAGTCGAGTTGTTTGGGAATGCAGCTCTAAATGGGTGGTAAATTCCATCTAAAGCTAAATATTGGCGAGAGACCGATAGCGAACAAGTACCGTGAGGGAAAGATGAAAAGAACTTTGGAAAGAGAGTTAAACAGTAC
>ASV_429
AAAGAAACTAACAAGGATTCCCCTAGTAACTGCGAGTGAAGCGGGAAAAGCTCAAATTTAAAATCTGGCGGTCTTATGGCCGTCCGAGTTGTAGTCTGGAGAAGCGTTTTCCGCGTTGGACCGTGTACAAGTTTCCTGGAACGGAGCGTCATAGAGGGTGAGAATCCCGTCTTTGACACGGACCCCAATGCTTTGTGATGCGCTCTCAAAGAGTCGAGTTGTTTGGGAATGCAGCTCAAAATGGGTGGTGAATTCCATCTAAAGCTAAATATTGGCGAGAGACCGATAGCGAACAAGTACCGTGAGGGAAAGATGAAAAGCACTTTGGAAAGAGAGTTAAACAGTAC
>ASV_430
AAAGAAACCAACAGGGATTGCCTCAGTAACGGCGAGTGAAGCGGCAACAGCTCAAATTTGAAATCTGGCCCTTTCAGGGTCCGAGTTGTAATTTGTAGAGGGTGCTTTGGCGTCGGCCGTGGTCTAAGTTCCTTGGAACAGGACGTCACAGAGGGTGAGAATCCCGTACGTGGCCGCCGGTCTTCGCCGTGTAAAGCCCCTTCGACGAGTCGAGTTGTTTGGGAATGCAGCTCTAAATGGGAGATAAATTTCTTCTAAAGCTAAATATTGGCCAGAGACCGATAGCGCACAAGTAGAGTGATCGAAAGATGAAAAGCACTTTGGAAAGAGAGTCAAAAAGCAC
>ASV_431
AAAGAAACTAACAAGGATTCCCCTAGTAACGGCGAGTGAAGTGGGAAAAGCTCAACTTTAAAATCTGGCAGCTTCGCTGTCCGAGTTGTAGTCTCGAGAAGTGTTTTCCGCGCTGGATCGTGTATGAGTCTGTTGGAATACAGCGTCATAGAGGGTGAGAACCCCGTTCATGACACGACTACCAGTGCTTTGTGATACATTTTCGATGAGTCGAGTTGTTTGGGAATGCAGCTCAAACTGGGTGGTAAATTCCATCTAAAGCTAAATATTGGCGAGAGACCGATAGCAAACAAGTACCGTGAGGGAAAGATGAAAAGCACTTTGGAAAGAGAGTTAACAGTAC
>ASV_432
AAAGAAACTAACAAGGATTCCCCTAGTAACGGCGAGTGAAGCGGGATGAGCTCAAATTTGAAATCTGGCTGGTTTACTAGTCCGAGTTGTAATTTAAAGAAGCGTTTTCGGTGGCAGCCTGGGTATAAATCCTTTGGAATAGGGTATCATAGAGGGTGAGAATCCCGTCTTTGACCTAGTGCATGCTACTATGTGATACGTTTTCAAAGAGTCGAGTTGTTTGGGAATGCAGCTCAAAATGGGTGGTAAATTTCATCTAAAGCTAAATATTGGCGAGAGACCGATAGCGAACAAGTACCGTGAGGGAAAGATGAAAAGAACTTTGAAAAGAGAGTTAAACAGTGC
>ASV_433
AAAGAAACTAACAAGGATTCCCTCAGTAACGGCGAGTGAAGTGGGATGAGCTCAAATTTAAAATCCGCAAGGAATTGTAGTCTGTAGAGGGCCGTGAATGGGTGTGCGGGGTGTGGCCAAGTCCCTTGGAATGGGGCGTCGGAGAGGGTGAGAATCCCGTGGGCGGGACCCGGCACATGCAGTCAGCGGTGACTCGAAGAGTCGAGTTGTTTGGGAATGCAGCTCAAAAGGGGTGGTATACTCCATCCAAGGCTAAATAGGGGCAGGAGACCGATAGCGAAAAAGTACCGTGAGGGAAGGATGAAAAGCACCTTGAAAAGGGAGTTAAATAGTGC
>ASV_434
AAAGAAACCAACAGGGATTGCCCTAGTAACGGCGAGTGAAGCGGCAACAGCTCAAATTTGAAATCTGGCTCTTTTAGGGTCCGAGTTGTAATTTGCAGAGGGCGCTTTGGCTTTGGCAGCGGTCCAAGTTCCTTGGAACAGGACGTCACAGAGGGTGAGAATCCCGTACGTGGTCGCTAGCTATCGCCGTGTAAAGCCCCTTCGACGAGTCGAGTTGTTTGGGAATGCAGCTCTAAATGGGAGGTAAATTTCTTCTAAAGCTAAATATTGGCCAGAGACCGATAGCGCACAAGTAGAGTGATCGAAAGATGAAAAGCACTTTGGAAAGAGAGTCAAACAGCAC
>ASV_435
AAAGAAACCAACAGGGATTGCCCCAGTAACGGCGAGTGAAGCGGCAACAGCTCAAATTTGAAATCTGGTCCCCAGGGCCCGAGTTGTAATTTGTAGAGGATGCTTTTGGCGAGGCGCCTTCCGAGTTCCCTGGAACGGGACGCCACAGAGGGTGAGAGCCCCGTCTGGTCGGATGCCAAGCCTATGTAAAGCTCCTTCGACGAGTCGAGTAGTTTGGGAATGCTGCTCAAAATGGGAGGTATATGTCTTCTAAAGCTAAATACCGGCCAGAGACCGATAGCGCACAAGTAGAGTGATCGAAAGATGAAAAGCACTTTGAAAAGAGGGTTAAAAAGTAC
>ASV_436
AAAGAAAATAACAATGATTCCCCCAGTAGCGGCGAGCGAAGCGGGAACAGCTCAAAGTTAAAATCTCGACGGGCAGCCGTTGCGAATTGTAGTCTGTGGACGGCAATCGAGGGGGGACGGGGTGTCAAGTCTGCTGGAAAGCAGCGCCAGAGAGGGTGAGAGCCCCGTGGACACACTGGAGGCCCGCGATGAGCGCCGGTCTAAGAGTCGAGTTGCTTGGGAATGCAGCTCAAAGCGGGTGGTAGATCTCACCAAAGGCTAAATACAGGCAAGAGACCGATAGCGAACAAGTACCGTGAGGGAAAGATGAAAAGCACCTTGAAAAGGGAGTTAAACAGTGC
>ASV_437
AAAGAAAGCAACAGCGATAGCCTCAGTAACGGCGAGTGAAGCGGCTACAGCTCAAATTTGAAATCTGGCCTCCTTTGGGGGTCCGAGTTGTAATTTGCAGAGGATGCTTTGGCATTGGCGGCGGTCTAAGTTCCTTGGAACAGGACATCGCAGAGGGTGAGAATCCCGTACGTGGGCGCCTGCCTTTGCCGTGTAAAGCTCCTTCGACGAGTCGAGTTGTTTGGGAATGCAGCTCTAAATGGGAGGTAAATTTCTCCTAAAGCTAAATACCGGCCAGAGACCGATAGCGCACAAGTAGAGTGATCGAAAGATGAAAAGTACTTTGGAAAGAGAGTCAAATAGCAC
>ASV_438
AAAGAAACCAACAGGGATTACCTCAGTAACGGCGAGTGAAGCGGTAACAGCTCAAATTTGAAATCTGGCTCTTTCAGGGTCCGAGTTGTAATTTGTAGAAGATGCTTTGGGTGTGGCCCGGGTCTAAGTTCCTTGGAACAGGACGTCATAGAGGGTGAGAATCCCGTATGTGACTCGGCGCCTTCGCCCGTGTAAAGCTCTTTCGACGAGTCGAGTTGTTTGGGAATGCAGCTCAAAATGGGTGGTAAATTTCATCTAAAGCTAAATATTGGCCAGAGACCGATAGCGCACAAGTAGAGTGATCGAAAGATGAAAAGCACTTTGGAAAGAGAGTTAAACAGTAC
>ASV_439
AAAGAAACTAACAAGGATTCCCCTAGTAACGGCGAGTGAAGCGGGAACAGCTCAAATTTGAAATCTCCTTCGGGCGAATTGTAGTTTAGAGAAGCGTTTTCTGTTGGCGGATAGGTACAAGTTCATTGGAACATGACGTCATAGAAGGTGAAAACCCTGTCTTTGACCTATCTTAAGACTATGTGATACGTTTTCCAAGAGTCGGTTTGTTTGGGAATGCAGACCAAAATGGGAGGTAAATACCTTCTAAAGCTAAATATTGGCGAGAGACCGATAGCGAACAAGTACCGTGAGGGAAAGATGAAAAGAACTTTGAAAAGAGAGTTAAACAGTAC
>ASV_440
AAAGAAACTAACAAGGATTCCCCTAGTAACGGCGAGTGAAGCGGGAAGAGCTCAAATTTGAAATCTGGTGGCCTCAGGTCATCCGAGTTGTAATCTATAGAAACGTTTTCCGTGCTGGCTCATGTACAAGTCCCTTGGAACAGGGCGTCATAGAGGGTGAGAATCCCGTCCTTGACATGAACTACCAGTGCTCTGTGATACGTTTTCAACGAGTCGAGTTGTTTGGGAATGCAGCTCAAAATGGGTGGTAAATTCCATCTAAAGCTAAATATTGGCGAGAGACCGATAGCGAACAAGTACCGTGAGGGAAAGATGAAAAGCACTTTGGAAAGAGAGTTAAACAGTAT
>ASV_441
AAAGAAACCAACAGGGATTGCCCTAGTAACGGCGAGTGAAGCGGCAACAGCTCAAATTTGAAATCTGGCCTCGGCCCGAGTTGTAATTTGTAGAGGATGCTTTTGGCGCGGTGCCTTCTGAGTTCCCTGGAACGGGACGCCACAGAGGGTGAGAGCCCCGTATAGTTGGACACCAAGCCTCTGTAAAGCTCCTTCGACGAGTCGAGTAGTTTGGGAATGCTGCTCAAAATGGGAGGTAAATGCCTTCTAAAGCTAAATACTGGCCAGAGACCGATAGCGCACAAGTAGAGTGATCGAAAGATGAAAAGCACTTTGAAAAGAGGGTTAAATAGTAC
>ASV_442
AAAGAAACTAACAAGGATTCCCCTAGTAACTGCGAGTGAAGCGGGAAAAGCTCAAATTTGAAATCTGGCAGTCTTTGCGGCTGTCCGAGTTGTAATTTAGAGAAGTGCTACCCGCGCTGGACCGTATACAAGTCCTCTGGAATGGGGCGTCATAGAGGGTGAGAATCCCGTCTTTGATACGGACTACCAGTGCTTTGTGGTGCGCTCTCGAAGAGTCGAGTTGTTTGGGAATGCAGCTCAAAATGGGTGGTAAATTCCATCTAAAGCTAAATACAGGCGAGAGACCGATAGCGAACAAGTACCGTGAGGGAAAGATGAAAAGAACTTTGGAAAGAGAGTTAAACAGTAC
>ASV_443
AAAGAAACTAACAAGGATTCCCCTAGTAACTGCGAGTGAAGCGGGAAAAGCTCAAATTTAAAATCTGGCGGTCTCTGGCCGTCCGAGTTGTAGTCTGGAGAAGTGTTTTCCGCGCTGGACCGTGTACAAGTCTCCTGGAACGGAGCGTCATAGAGGGTGAGAATCCCGTCTTTGACACGGACTACCAGTGCTCTGTGATGCGCTCTCAAAGAGTCGAGTTGTTTGGGAATGCAGCTCAAAATGGGTGGTGAATTCCATCTAAAGCTAAATATTGGCGAGAGACCGATAGCGAACAAGTACCGTGAGGGAAAGATGAAAAGCACTTTGGAAAGAGAGTTAAACAGTAC
>ASV_444
AAAGAAACCAACAGGGATTGCCCTAGTAACGGCGAGTGAAGCGGCAACAGCTCAAATTTGAAATCTGGCGCAAGCCCGAGTTGTAATTTGTAGAGGATGCTTCTGGGTAGCGGCCGGTCTAAGTTCCTTGGAACAGGACGTCACAGAGGGTGAGAATCCCGTATGTGATCGGCGCGCGCCCTCTACGTAGCTCCTTCGACGAGTCGAGTTGTTTGGGAATGCAGCTCTAAATGGGAGGTAAATTTCTTCTAAAGCTAAATACTGGCCAGAGACCGATAGCGCACAAGTAGAGTGATCGAAAGATGAAAAGCACTTTGGAAAGAGAGTTAAAAAGCAC
>ASV_445
AAAGAAACTAACAAGGATTCCCCTAGTAACTGCGAGTGAAGCGGGAAAAGCTCAAATTTAAAATCTGGCGGTCTTTGGCCGTCCGAGTTGTAGTCTGGAGAAGTGCTTTCCGCGCTGGACCGTGTACAAGTCTCTTGGAACAGAGCGTCATAGAGGGTGAGAATCCCGTCTTTGACACGGACTACCAGTGCTTTGTGATGTGCTCTCAAAGAGTCGAGTTGTTTGGGAATGCAGCTCAAAATGGGTGGTAAATTCCATCTAAAGCTAAATATTGGCGAGAGACCGATAGCGAACAAGTACCGTGAGGGAAAGATGAAAAGCACTTTGGAAAGAGAGTTAAACAGTAC
>ASV_446
AAAGAAACTAACAAGGATTCCCCTAGTAACGGCGAGTGAAGCGGGAACAGCTCAAATTTGAAATCTCGCAGGTTCCCTGCGCGAATTGTAGTTTAGAGAAGCGTTTTCGAGGCCAGCGCACGTACAAGTTCTCTGGAACGAGGCATCATAGAGGGTGAAAATCCCGTCTTTGACGTGCAGTCTGGTCTTATGTGATACGTTTTCCAAGAGTCGGTTTGTTTGGGAATGCAGACCAAAATGGGTGGTAAATACCATCTAAAGCTAAATATTGGCGAGAGACCGATAGCGAACAAGTACCGTGAGGGAAAGATGAAAAGAACTTTGAAAAGAGAGTTAAATAGTAC
>ASV_447
AAAGAAACTAACAAGGATTCCCCTAGTAACGGCGAGTGAAGAGGGAAAAGCTCAAATTTGAAATCTGGCGGTCTAAGGCCGTCCGAGTTGTAATCTAGAGAGGTGTTTTCCGTGCCGGACCGTGTACAAGTCCCTTGGAACAGGGCGTCATAGAGGGTGAGAATCCCGTCCATGACACGGACTCCCGGTGCTCTGTGATACACCTTCGAAGAGTCGAGTTGTTTGGGAATGCAGCTCAAAATGGGTGGTAAATTCCATCTAAAGCTAAATACAGGCGAGAGACCGATAGCGAACAAGTACCGTGAGGGAAAGATGAAAAGAACTTTGGAAAGAGAGTTAAACAGTAC
>ASV_448
AAAGAAACCAACAGGGATTGCCCTAGTAACGGCGAGTGAAGCGGCAACAGCTCAAATTTGAAATCTGGCTCTTTTAGGGTCCGAGTTGTAATTTGCAGAGGGCGCTTTGGCGTTGGCAGCGGTCCAAGTTCTTTGGAACAGGACGTCACAGAGGGTGAGAATCCCGTACGTGGTCGCTAGCCTTCGCCGTGTAAAGCCCCTTCGACGAGTCGAGTTGTTTGGGAATGCAGCTCTAAATGGGAGGTAAATTTCTTCTAAAGCTAAATACTGGCCAGAGACCGATAGCGCACAAGTAGAGTGATCGAAAGATGAAAAGCACTTTGGAAAGAGAGTCAAATAGCAC
>ASV_449
AAAGAAACTAACAAGGATTCCCCTAGTAACGGCGAGTGAAGTGGGAAAAGCTCAACTTTATAATCTGGCTCTTTCAGGGTCCGAGTTGTAGTCTAGAGAAGCATCGTCCGCGCCGGACCTTGAATAAGTCGGTTGGAAAACCGTGTCAAAGAGGGTGACAATGCCGTTTGTATCAAGGACGCCCGTGTGCATTGTGTCGTGCTATCCAAGAGTCGAGTTGTTTGGGAATGCAGCTCAAATTGGGAGGTAGATTCCTTCTAAAGCTAAATATTGGCGAGAGACCGATAGCGAATAAGTACCGTGAGGGAAAGATGAAAAGCACTTTGGAAAGAGAATGAAACAGTAT
>ASV_450
AAAGAAACCAACTGGGATTGCCTTAGTAACGGCGAGTGAAGCGGCAACAGCTCAAATTTGAAATCTGGCACCCTCACCGGGGGGCCCGAGTTGTAATTTGAAGAGGATGCTTCGAGGAGGACGCCGCCCCAAGTTCCCTGGGACGGGACGCTGCAGAGGGTGAGAGCCCCGTACGCGGGCGGCGGTCCGACGCGTGTGAAGCTCCTTCGACGAGTCGAGTTGTTTGGGAATGCAGCTCTAATTGGGAGGTAAATTTCTTCTAAGGCTAAATACCGGCCGGAGACCGATAGCGCACAAGTAGAGTGATCGAAAGATGAAAAGCACTTTGAAAAGAGAGTTAAACAGCAC
>ASV_451
AAAGAAACTAACAAGGATTCCCCTAGTAACGGCGAGTGAAGTGGGAAAAGCTCAACTTTGAAATCTGGCAGCTTCGCTGTCCGAGTTGTAGTCTCGAGAAGTGTTTTCCGCGCTGGACCATGTATGAGTCTGTTGGAATACAGCGTCATAGAGGGTGAGAACCCCGTTCATGACATGACTTCCAGTGCTTTGTGATACACTTTCGATGAGTCGAGTTGTTTGGGAATGCAGCTCAAAATGGGTGGTAAATTCCATCTAAAGCTAAATATTGGGGAGAGACCGATAGCAAACAAGTACCGTGAGGGAAAGATGAAAAGCACTTTGGAAAGAGAGTTAACAGTAC
>ASV_452
AAAGAAACCAACCGGGATTGCCCCAGTAACGGCGAGTGAAGCGGCAACAGCTCAAATTTGAAATCTGGAGTCGTTGTGGCTTCCGAGTTGTAATTTGCAGAGGGAGCCTCGGAGGGCTGGTCGGTCCAAGTGCCTTGGAACAGGATACCGCAGAGGGTGAGAGTCCCGTATCCGGCCGACGCAGCGCTCCGTGTGAGGCCTCTTCGACGAGTCGAGTTGTTTGGGAATGCAGCTCTAAGTGGGTGGTAAATTCCATCTAAAGCTAAATACTGGCCAGAGACCGATAGCGAACAAGTAGAGTGATCGAAAGATGAAAAGCACTTTGAAAAGAGAGTTAAACAGTAC
>ASV_453
AAAGAAACTAACAAGGATTCCCCTAGTAACGGCGAGTGAAGCGGGATGAGCTCAAATTTAAAATCTGGTGTCCTTTGGGCATCCGAGTTGTAGTCTAGAGAAGCATTTTCCGTGTCGGACCATGTACAAGTCTCCTGGAACGGAGCGTCATAGAGGGTGAGAATCCCGTTCTTGACATGGAACCCCCGATGCTATGTGATATGCTCTCAAAGAGTCGAGTTGTTTGGGATTGCAGCTCAAAATGGGAGGTAAATTCCTTCTAAAGCTAAATATTGGCGAGAGACCGATAGCGAACAAGTACCGTGAGGGAAAGATGAAAAGCACTTTGGAAAGAGAGTTAAACAGTAC
>ASV_454
AAAGAAACTAACAAGGATTCCCCTAGTAACTGCGAGTGAAGCGGGAAAAGCTCAAATTTAAAATCTGGCGGTCTCCGGCCGTCCGAGTTGTAATCTAGAGAAGTGTTATCCGCGCTGGACCGTGTACAAGTCTCCTGGAATGGAGCGTCATAGAGGGTGAGAATCCCGTCTTTGACACGGACTGCCAGGGCTTTGTGATGCGCTCTCAAAGAGTCGAGTTGTTTGGGAATGCAGCTCAAAATGGGTGGTAAATTCCATCTAAAGCTAAATATTGGCGAGAGACCGATAGCGAACAAGTACCGTGAGGGAAAGATGAAAAGAACTTTGGAAAGAGAGTTAAACAGTAC
>ASV_455
AAAGAAACCAACAGGGATTGCCCTAGTAACGGCGAGTGAAGCGGCAACAGCTCAAATTTGAAATCTGGCGCAAGCCCGAGTTGTAATTTGTAGAGGATGCTTCTGGGCAGCGGCCGGTCTAAGTTCCTTGGAACAGGACGTCATAGAGGGTGAGAATCCCGTATGCGACCGGTTGGCACCCGTCACGTAGCTCCTTCGACGAGTCGAGTTGTTTGGGAATGCAGCTCTAAATGGGTGGTAAATTCCATCTAAAGCTAAATACCGGCCAGAGACCGATAGCGCACAAGTAGAGTGATCGAAAGATGAAAAGCACTTTGGAAAGAGAGTTAAAAAGCAC
>ASV_456
AAAGAAACTAACAAGGATTCCCCTAGTAACTGCGAGTGAAGAGGGAAAAGCTCAAATTTAAAATCTGGCAGCTTCGCTGTCCGAGTTGTAATTTAGAGAAGTGTTACCCGTGCTGGACCGTGTACAAGTCTCCTGGAACGGAGCGTCATAGAGGGTGAGAATCCCGTCTTTGACACGGACTCCCAGTGCATTGTGGTACGCTCTCAAAGAGTCGTGTTGTTTGGGAATGCAGCACTAAATGGGTGGTAAATTCCATCTAAAGCTAAATATTGGCGAGAGACCGATAGCAAACAAGTACCGTGAGGGAAAGATGAAAAGAACTTTGGAAAGAGAGTTAAACAGTAC
>ASV_457
AAAGAAACCAACAGGGATTGCCCTAGTAACGGCGAGTGAAGCGGCAACAGCTCAAATTTGAAATCTGGCGTCTTCGGCGTCCGAGTTGTAATTTGCAGAGGGCGCTTTGGCATTGGCAGCGGTCCAAGTTCCTTGGAACAGGACGTCACAGAGGGTGAGAATCCCGTACGTGGTCGCTAGCCTTTACCGTGTAAAGCCCCTTCGACGAGTCGAGTTGTTTGGGAATGCAGCTCTAAATGGGAGGTAAATTTCTTCTAAAGCTAAATACTGGCCAGAGACCGATAGCGCACAAGTAGAGTGATCGAAAGATGAAAAGCACTTTGGAAAGAGAGTTAAAAAGCAC
>ASV_458
AAAGAAACTAACTAGGATTCCCTCAGTAACGGCGAGTGAAGCGGGACCAGTCCAAATTTGTAAAGTGCCGCAAGGTACTGTTGTAATTGCAAGAGGATACGAAAATGCACGCCTGGCTGCAGTGCGCACAAGTCGCAAGGAATGGCGCACCATGGAGGGTGACAGTCCCGTAGTGCGTGCAGCAGCCGGTTGGCACCCCTCGACGAGTCGAGCTGTTTGGGATTGCAGCTCAAAGCAGGTGGTATACCCCATCTAAGGCTAAATAACGACGAGAGACCGATAGCGAACAAGTACCGTGAGGGAAAGATGAAAAGGACTTTGAAAAGAGAGTCAAAAGTGC
>ASV_459
AAAGAAACTAACAAGGATTCCCCTAGTAACGGCGAGTGAAGCGGGAATAGCTCAAATTTGAAATCTCATAGGCTTGCTCCTATGCGACGTGTAGTTTGAAGAAGCGTTTTCGAGGGCAGCCCAGGCATAAGTTCTCTGGAACGAGACATCATAGAGGGTGAGAATCCCGTGTGAGGTCTGGGTGGATGCACTATGCCTTCACTGTGATACGCTTTCGACGAGTCGGTTTGTTTGGGAATGCAGACCAAAATGGGTGGTAAATACCATCTAAAGCTAAATATTGGCGAGAGACCGATAGCGAACAAGTACCGTGAGGGAAAGATGAAAAGAACTTTGAAAAGAGAGTTAAATAGGAC
>ASV_460
AAAGAAACTAACAAGGATTCCCCTAGTAACTGCGAGTGAAGCGGGATGAGCTCAAATTTCGAATCTGGCGGTCTTCAGGCCGTCCGAGTTGTAATCTAGAGAAGCGTCTTCCGCGCTGGACCGTGTACAAGTCTCCTGGAAGGGAGCGTCGTAGAGGGTGAGAATCCCGTCTTTGACACGGACTGCCAGTGCTATGTGATGCGCTCTCGACGAGTCGAGTTGTTTGGGAATGCAGCTCAAATCGGGTGGTAAACTCCATCTAAAGCTAAATATTGGCGAGAGACCGATAGCGAACAAGTACCGTGAGGGAAAGATGAAAAGAACTTTGGAAAGAGAGTTAAACAGTAC
>ASV_461
AAAGAAACTAACAAGGATTCCCCTAGTAGCGGCGAGCGAAGCGGGAAGAGCTCAAATTTGTAATCTGGCGCAAGCCCGAGTTGTAATCTATAGAAACGTTTTCCGTGCCGGACCGCGTCCAAGTCCCTTGGAACAGGGTATCAAAGAGGGTGACAATCCCGTGCTTGATGCGACACCCGGGCTTTGTGATACGTTTTCTACGAGTCGAGTTGTTTGGGAATGCAGCTCAAAATGGGTGGTAAATTCCATCTAAGGCTAAATATTGGCGAGAGACCGATAGCGAACAAGTACCGTGAGGGAAAGATGAAAAGCACTTTGGAAAGAGAGTTAAACAGTAT
>ASV_462
AAAGAAACTAACTAGGATGCCCTTAGTAACGGCGAGCGAACCGGGCAAAGCCCAACTTGAAAATCTCCAGCCTCCGGCTGGCGAATTGTAGTCTAGAGAAGTGCTCTCTGCGCCAGTCCGGCCCCAAGTCCCCTGGAAAGGGGCGTCAGAGAGGGTGAGAACCCCGTTGGGACCGGATCCTGGTGCTCCACGAGACGCTTTCGCAGAGTCGGGTTGTTTGGGAATGCAGCCCAAAGCAGGTGGTAAATCCCATCTAAGGCTAAATACAGACGGGAGACCGATAGCGAACAAGTACCGCGAGGGAAAGATGAAAAGAACTTTGAAAAGAGAGTTAAAAAGTGC
>ASV_463
AAAGAAACCAACAGGGATTGCCTCAGTAACGGCGAGTGAAGCGGCAACAGCTCAAATTTGAAATCTGGCTCCTTCGGGGTCCGAGTTGTAATTTGTAGAGGATGCTTTTGGGCAGCCGCCGGTCTAAGTTCCTTGGAACAGGACGTCACAGAGGGTGAGAATCCCGTATGTGGCCGGCAGGGCACTCTTTGTAAAGCTCCTTCGACGAGTCGGGTTGTTTGGGAATGCAGCCCTAATTGGGAGGTAAATTTCTTCTAAAGCTAAATACCGGCCAGAGACCGATAGCGCACAAGTAGAGTGATCGAAAGATGAAAAGCACTTTGGAAAGAGAGTTAAAAAGCAC
>ASV_464
AAAGAAACTAACAAGGATTCCCCTAGTAACTGCGAGTGAAGCGGGAAAAGCTCAAATTTAAAATCTGGTGGTCTCTGGCCATCCGAGTTGTAATCTAGAGAAGTGTTATCCGCGCTGGACCGTGTACAAGTCTCCTGGAATGGAGCGTCATAGAGGGTGAGAATCCCGTCTTTGATACGGACTGCCAGGGCTTTGTGATGCGCTCTCAAAGAGTCGAGTTGTTTGGGAATGCAGCTCAAAATGGGTGGTAAATTCCATCTAAAGCTAAATATTGGCGAGAGACCGATAGCGAACAAGTACCGTGAGGGAAAGATGAAAAGAACTTTGGAAAGAGAGTTAAACAGTAC
>ASV_465
AAAGAAACCAACCGGGATTGCCTTAGTAACGGCGAGTGAAGCGGCAAAAGCTCAAATTTGAAATCTAGTACCTTCGGTGCTCGAGTTGTAATTTGTAGAGGGATACTTTGGGGCCGTTCCTTGTCTATGTTCCTTGGAACAGGACGTCATAGAGGGTGAGAATCCCGTGTGGCGAGGAGTGCGGTTCTATGTAAAGTGCCTTCGAAGAGTCGAGTTGTTTGGGAATGCAGCTCTAAGTGGGTGGTAAATTCCATCTAAAGCTAAATATTGGCGAGAGACCGATAGCGAACAAGTACAGTGATGGAAAGATGAAAAGAACTTTGAAAAGAGAGTGAAAAAGTAC
>ASV_466
AAAGAAACCAACAGGGATTGCCCTAGTAACGGCGAGTGAAGCGGCAACAGCTCAAATTTGAAATCTGGCGTCAGCCCGAGTTGTAATTTGCAGAGGATGCTTCTAGGCAGCGGCCGGTCTAAGTTCCTTGGAACAGGACGTCACAGAGGGTGAGAATCCCGTATGTGACCGGTTGGCACCTAACACGTAGCTCCTTCGACGAGTCGAGTTGTTTGGGAATGCAGCTCTAAATGGGAGGTAAATTTCTTCTAAAGCTAAATACCGGCCAGAGACCGATAGCGCACAAGTAGAGTGATCGAAAGATGAAAAGCACTTTGGAAAGAGAGTTAAACAGCAC
>ASV_467
AAAGAAACCAACAGGGATTGCCCTAGTAACGGCGAGTGAAGCGGCATCAGCTCAAATTTGAAATCTGGCTCTTTCAGGGTCCGAGTTGTAATTTGCAGAGGGCGCTTTGGTGTTGGCAGCGGTCCAAGTTCCTTGGAACAGGACGTCACAGAGGGTGAGAATCCCGTACGTGGTCGCTGGCCTTCGCCGTGTAAAGCCCCTTCGACGAGTCGAGTTGTTTGGGAATGCAGCTCTAAATGGGAGGTAAATTTCTTCTAAAGCTAAATACTGGCCAGAGACCGATAGCGCACAAGTAGAGTGATCGAAAGATGAAAAGCACTTTGGAAAGAGAGTCAAATAGCAC
>ASV_468
AAAGAAACTAACAAGGATTCCCTCAGTAACGGCGAGTGAAGCGGGAATAGCTCAAATTTAAAATCTGGCTTAACAGCCCGAGTTGTAAACTAAAGAGGCGCTATCGGACACGGGCTGGCTGCACAAGTCTCCTGGAATGGAGCATCACAGAGGGTGAGAATCCCGTCTGGGCAGCTGGCGAGTGGCTACATGAGGCGTTCTCAAAGAGTCGAGTTGTTTGGGATTGCAGCTCAAAATGGGTGGTAAATTTCATCTAAGGCTAAATAATGGCAAGAGACCGATAGCAAACAAGTACCGTGAGGGAAAGATGAAAAGCACCTTGAAAAGGGAGTTAAAAGCGC
>ASV_469
AAAGAAACTAACAAGGATTCCCCCAGTAACGGCGAGTGAAGCGGGAAGAGCTCAAATTTGAAATCCGCGGCTCGGCGAGCAGCGGAATTGTATTTGCAAGGCGCGGCATTCGCGGCGCACGGCGACCCAAGTGCCCTGGAACGGGCTGCCAGAGAGGGTGAGAGCCCCGTGGGGTGGGCGTGCGGGCGGCAGCATGGCGCGCCAACGAGTCGGGCTGTTTGGGAATGCAGCCCAAAATGGGAGGTACATTTCTTCTAAAGCTAAATAGCGGCAAGAGACCGATAGCGAACAAGTACCGTGAGGGAAAGATGAAAAGAACTTTGAAAAGAGAGTGAAAAGTGC
>ASV_470
AAAGAAACCAACAGGGATTGCCTCAGTAACGGCGAGTGAAGCGGCAACAGCTCAAATTTGAAATCTGGCCTTCGGGTCCGAGTTGTAATTTGTAGAGGATGCTTAGGGTGTGGCTCCGGTCTAAGTTCCTTGGAACAGGACGTCATAGAGGGTGAGAATCCCGTATGTGACTGGCAGCCTTCGCCCGTGTTAAGCTCCTTCGACGAGTCGAGTTGTTTGGGAATGCAGCTCTAAATGGGTGGTAAATTTCATCTAAAGCTAAATATTGGCCAGAGACCGATAGCGCACAAGTAGAGTGATCGAAAGATGAAAAGCACTTTGGAAAGAGAGTTAAACAGTAC
>ASV_471
AAAGAAACCAACAGGGATTGCCTCAGTAACGGCGAGTGAAGCGGCAACAGCTCAAATTTGAAATCTGGCTCTTTCAGGGTCCGAGTTGTAATTTGTAGAAGATGCTTTGGGTGTGGCTCCGGTCTAAGTTCCTTGGAACAGGACGTCATAGAGGGTGAGAATCCCGTACGTGACTGGTTGCCTTCGCTCGTGTAAAGCTCTTTCGACGAGTCGAGTTGTTTGGGAATGCAGCTCAAAATGGGTGGTAAATTTCATCTAAAGCTAAATATTGGCCAGAGACCGATAGCGCACAAGTAGAGTGATCGAAAGATGAAAAGCACTTTGGAAAGAGAGTTAAACAGTAC
>ASV_472
AAAGAAACTAACAAGGATTCCCTCAGTAACGGCGAGTGAAGCGGGAAGAGCTCAAATTTAAAATCTGGCGTAACAGCCCGAGTTGTATTCTAAAGAGGCGCTATCGGACGCGAGTTGGCTGCACAAGTCTCCTGGAATGGAGCATCACAGAGGGTGAGAATCCCGTCTGGGCAGCCAGCGAGTGGCCATATGAGGCGTTCTCAAAGAGTCGAGTTGTTTGGGATTGCAGCTCAAAATGGGTGGTAAATTTCATCTAAGGCTAAATAGTGGCAAGAGACCGATAGCAAACAAGTACCGTGAGGGAAAGATGAAAAGCACCTTGAAAAGGGAGTTAAAAGCGC
>ASV_473
AAAGAAACTAACAAGGATTCCCCTAGTAACGGCGAGTGAAGCGGGATGAGCTCAAATTTAAAATCTGGCAGTCTTCGATTGTCCGAGTTGTAATCTAGAGAAGTGTTTTCCGCGCTGGACTGTGTACAAGTTTCCTGGATACGGAACATCATAGAGGGTGAGAATCCCGTCCTTGACACAGACTCCCAGTGCTCTGTGATGCGCTCTCGACGAGTCGAGTTGTTTGGGATTGCAGCTCAAAATGGGAGGTAAATTCCTTCTAAAGCTAAATATTGGCGAGAGACCGATAGCGAACAAGTACCGTGAGGGAAAGATGAAAAGCACTTTGGAAAGAGAGTTAAACAGTAC
>ASV_474
AAAGAAACCAACAGGGATTGCCCTAGTAACGGCGAGTGAAGCGGCAACAGCTCAAATTTGAAATCTGGCTTCGGCCCGAGTTGTAATTTGCAGAGGATGTTTATGGTGCGGTACTTTCCGAGTTCCCTGGAACGGGACGCCACAGAGGGTGAGAGCCCCGTCTGGATGGATACCAAACCTGTGTTAAACTCCTTCAACGAGTCGAGTAGTTTGGGAATGCTGCTCTAAATGGGAGGTAAATCTCTTCTAAAGCTAAATATAGGCCAGAGACCGATAGCGCACAAGTAGAGTGATCGAAAGATGAAAAGCACCTTGAAAAGGGGGTTAAACAGTAC
>ASV_475
AAAGAAACTAACAAGGATTCCCTTAGTAGTGGCGAACGAACAGGGAAAAGCTCATTTTTAAAATCAAAGTACTTGTACTTTGAGTTGTAGAGTGTTGAATCAATTTCGTTGGTTACGCTGGTTAAAGTTTACTGGAATGTAACACCTTAGAGGGTGAAAGTCCTTTTAAGCCGGCTTAACTTGGCTTTATAATTGTTTTCATAGAGTCGGATTGTTTGGGAATGCAATCTTAATTGGGTGGTAAATTTCATCTAAAGCTAAATATAAGCAAAAGACCGATAGCAAACAAGTACCATGAGGGAAAGATGAAAAGAACTTTGAAAAGAGAGTTCAATAGTGC
>ASV_476
AAAGAAACTAACAAGGATTCCCCTAGTAACGGCGAGTGAAGCGGGAATAGCTCAAATTTGGAATCTCCCGGGGTGACTTGGGCGAATTGTAGTTTGGAGAAAGGTTTTCGGGGGCAAGCTGGGTCCAAGTTCCTTGGAACAGGGCATCATAGAGGGTGAGAATCCCGTCTCTGATCCAGAGTTTGCTTCTATGTGATACCTTTTCGAAGAGTCGGTTTGTTTGGGAATGCAGACCAAAATGGGTGGTAAATACCATCTAAAGCTAAATATTGGCGAGAGACCGATAGCGAACAAGTACCGTGAGGGAAAGATGAAAAGAACTTTGAAAAGAGAGTTAAACAGTAC
>ASV_477
AAAGAAACTAACAAGGATTCCCCTAGTAACGGCGAGTGAAGCGGGAAGAGCTCAAATTTGGAATCTGGGAGGCAGCGCCTCTCCGAGTTGTAAGCTACAGAGCCGCTATCAGCAGGCCAGCACACGCACAAGTTCCCTGGAAAGGGACGTCACAGAGGGTGAGAACCCCGTTTGGGCGTGAGCTGGTCGGCATCATGAGGCGGTCTCGACGAGTCGAGTTGTTTGGGAATGCAGCTCAAAATGGGTGGTAAATTTCATCTAAGGCTAAATACTGGCAAGAGACCGATAGCGAACAAGTACCGTGAGGGAAAGATGAAAAGAACCTTGAAAAGGGGGTTAAATAGTGC
>ASV_478
AAAGAAACCAACAGGGATTGCCCTAGTAACGGCGAGTGAAGCGGCAACAGCTCAAATTTGAAATCTGGCTCCTTCCGGGGTCCGAGTTGTAATTTGTAGAGGGTGCTTTGGCGTCGGCCATGGTCTAAGTTCCTTGGAACAGGGCGTCACAGAGGGTGAGAATCCCGTACGTGGCCGCTGGCCTTCGCCATGTAAAGCCCCTTCGACGAGTCGAGTTGTTTGGGAATGCAGCTCTAAATGGGAGGTAAATTTCTTCTAAAGCTAAATATTGGCCAGAGACCGATAGCGCACAAGTAGAGTGATCGAAAGATGAAAAGCACTTTGGAAAGAGAGTCAAAAAGCAC
>ASV_479
AAAGAAACTAACAAGGATTCCCCTAGTAACGGCGAGTGAAGCGGGAACAGCTCAAATTTAAAATCTCACACCCGTGCGAATTGTAGTTTAGAGAAGCGTTTTCGGGGGCGGCCTGGGTACAAGTTCTTTGGAACGAGACATCATAGAGGGTGAGAATCCCGTCCATGATCCGGAGCCCGTCCTCATGTGATACGTTTTCCAAGAGTCGGTTTGTTTGGGAATGCAGACCAAAATGGGTGGTAAATACCATCTAAAGCTAAATATTGGCGAGAGACCGATAGCGAACAAGTACCGTGAGGGAAAGATGAAAAGAACTTTGAAAAGAGAGTTAAATAGTAC
>ASV_480
AAAGAAACTAACAAGGATTCCCCTAGTAACGGCGAGTGAAGCGGGAAGAGCTCAAATTTGTAATCTGGCACCATCGGTGTCCGAGTTGTAATCTCGAGAAGTGTTTTCCGCGCCGGACCGCATATAAGTCTGTTGGAATACAGCGTCATAGTGGTGAGAACCCCGTAACTGATGCGGATGCCCGGTGCTTTGTGATACACTTTCGAAGAGTCGAGTTGTTTGGGAATGCAGCTCAAATTGGGTGGTAAATTCCATCTAAAGCTAAATATTGGCGAGAGACCGATAGCGAACAAGTACCGTGAGGGAAAGATGAAAAGCACTTTGGAAAGAGAGTTAACAGTAC
>ASV_481
AAAGAAACTAACCAGGATTCCCCTAGTAACGGCGAGTGAAGCGGGAAAAGCTCAAATTTAAAATCCGGGAGCTTTAAGTGGCTCCCTGAATTGTAGTTTGAAGTGGCGTTTTCTGTAGCAGGGGTCCGCGCGGGTCCAAGTCCCTTGGAACAGGGCGTCAGAGAGGGTGACAACCCCGTATTCTGGCCCGCACCGCCGCCTGCTGCAATATGATACGCCCACTAAGAGTCGGGTTGCTTGGGAATGCAGCCCAAAATGGGTGGTAAACCTCATCTAAGGCTAAATAATGGCGAGAGACCGATAGCGAACAAGTACCGTGAGGGAAAGATGAAAAGAACTTTGAAAAGAGAGTTAAAAAGTAC
>ASV_482
AAAGAAACCAACAGGGATTGCCCTAGTAACGGCGAGTGAAGCGGCAACAGCTCAAATTTGAAATCTGGCGCTTGCGCCCGAGTTGTAATTTGCAGAGGATGCTTCCTGCGCGGTGCCTTCCGAGTTCCCTGGAACGGGACGCCATAGAGGGTGAGAGCCCCGTACGGTCGGCAACCAAGCTTTGTGTAGCACCTTCGACGAGTCGAGTAGTTTGGGAATGCTGCTCTAAATGGGAGGTAAACTCCTTCTAAAGCTAAATATTGGCCAGAGACCGATAGCGCACAAGTAGAGTGATCGAAAGATGAAAAGCACTTTGAAAAGAGAGTCAAACAGCAC
>ASV_483
AAAGAAACCAACAGGGATTGCCTCAGTAACGGCGAGTGAAGCGGCAACAGCTCAAATTTGAAATCTGGCCCTTGGGTCCGAGTTGTAATTTGTAGAGGGTGCTTCGGGTGCGGCCCGGTCTAAGTTCCTTGGAACAGGACGTCACAGAGGGTGAGAATCCCGTACGTGACCGGACGCCAACCCCATGTGAAGCCCCTTCGACGAGTCGAGTTGTTTGGGAATGCAGCTCTAAATGGGTGGTAAATTTCATCTAAAGCTAAATACCGGCCAGAGACCGATAGCGCACAAGTAGAGTGATCGAAAGATGAAAAGCACTTTGGAAAGAGAGTTAAACAGTAC
>ASV_484
AAAGAAACCAACAGGGATTGCCCTAGTAACGGCGAGTGAAGCGGCAACAGCTCAAATTTGAAATCTGGCGCAAGCCCGAGTTGTAATTTGTAGAGGATACTTCGGCGTCGGCCCCGTTCTAAGTTCCTTGGAACAGGACGTCCTAGAGGGTGAGAACCCCGTCTTCGATCGGGTCGCCTTCGCCATGTGAAGTTCCTTCGACGAGTCGAGTTGTTTGGGAATGCAGCTCTAAGCGGGAGGTAAATTTCTTCTAAAGCTAAATAACGGCCAGAGACCGATAGCGCACAAGTAGAGTGATCGAAAGATGAAAAGCACTTTGGAAAGAGAGTTAAAAAGTAC
>ASV_485
AAAGAAACTAACAAGGATTCCCCTAGTAACGGCGAGTGAAGAGGGAAAAGCTCAAATTTTGAATCTGATACCTTCGGTGTCCGAGTTGTAATCTATAGACGTGTTTTCCGCGGCGGACCTTGCAAAAGTCTCTTGGAACAGAGCTTCATAGAGGGTGAGAATCCCGTACATGGCAAGGACTCCCGTTGCTCTGTGATACACGCTCAACGAGTCGAGTTGTTTGGGAATGCAGCTCAAAGTGGGTGGTAAATTCCATCTAAAGCTAAATATTGGCGAGAGACCGATAGCGAACAAGTACCGTGAGGGAAAGATGAAAAGCACTTTGGAAAGAGAGTGAAACAGTAC
>ASV_486
AAAGAAACCAACAGGGATTGCCCTAGTAACGGCGAGTGAAGCGGCAACAGCTCAAATTTGAAATCTGGCCTTCGGGTCCGAGTTGTAATTTGTAGAGGATGCTTTTGGTGAGGTACCTTCCGAGTTCCCTGGAACGGGACGCCATAGAGGGTGAGAGCCCCGTCTGGTTGGATACCGATCCTCTGTAAAGCTCCTTCGACGAGTCGAGTAGTTTGGGAATGCTGCTCTAAATGGGAGGTATATGTCTTCTAAAGCTAAATATTGGCCAGAGACCGATAGCGCACAAGTAGAGTGATCGAAAGATGAAAAGCACTTTGAAAAGAGAGTTAAAAAGTAC
>ASV_487
AAAGAAACCAACAGGGATTGCCCTAGTAACGGCGAGTGAAGCGGCAACAGCTCAAATTTGAAATCTGGCTCTTTTAGGGTCCGAGTTGTAATTTGCAGAGGGCGCTTTGGCTTAGGCAGCGGTCCAAGTTCCTTGGAACAGGACGTCACAGAGGGTGAGAATCCCGTACGTGGTCGCTAGCCTTTGCCGTGTAAAGCCCCTTCGACGAGTCGAGTTGTTTGGGAATGCAGCTCTAAATGGGAGGTAAATTTCTTCTAAAGCTAAATATTGGCCAGAGACCGATAGCGCACAAGTAGAGTGATCGAAAGATGAAAAGCACTTTGGAAAGAGAGTCAAACAGCAC
>ASV_488
AAAGAAACTAACAAGGATTCCCCTAGTAACTGCGAGTGAAGCGGGAAAAGCTCAAATTTAAAATCTGGTAGTCTTTGGCTGCCCGAGTTGTAATCTAGAGAAGTGTTACCCGTGCTGGACCGTGTACAAGTCTCCTGGAATGGAGCGTCATAGAGGGTGAGAATCCCGTCTTTGACACGGACTCCCAGTGCATTGTGGTGCGCTCTCAACGAGTCGAGTTGTTTGGGAATGCAGCTCAAAATGGGTGGTGAATTCCATCTAAAGCTAAATATTGGCGAGAGACCGATAGCGAACAAGTACCGTGAGGGAAAGATGAAAAGAACTTTGGAAAGAGAGTTAAACAGTAC
>ASV_489
AAAGAAACCAACAGGGATTGCCTCAGTAACGGCGAGTGAAGCGGCAACAGCTCAAATTTGAAATCTGGCCCCCTCGGGGTCCGAGTTGTAATTTGGAGAAGATGCTTCGGGTGCGGCCCCGGTCTAAGTTCCTTGGAACAGGACGTCACAGAGGGTGAGAATCCCGTACGTGCCCGGTGGTCGCCCCCATGTGAAGCTCTTTCGACGAGTCGAGTTGTTTGGGAATGCAGCTCTAAATGGGTGGTATATTTCATCTAAAGCTAAATATTGGCCAGAGACCGATAGCGCACAAGTAGAGTGATCGAAAGATGAAAAGCACTTTGGAAAGAGAGTTAAACAGTAC
>ASV_490
AAAGAAACTAACAAGGATTCCCCTAGTAACTGCGAGTGAAGCGGGATGAGCTCAAATTTAAAATCTGTCAGCTTTCGCTGTCCGAGTTGTAATCTAGAGAAGCATTTTCTGTGATGGACCGTGTACAAGTTTCTTGGAATAGAACTTCATAGAGGGTGAGAATCCCGTCCATGACACGGACTACCGTTACTTTGTGATATGCTCTCAAAGAGTCGAGTTGTTTGGGAATGCAGCTCAAAATGGGTGGTAAGTTCCATCTAAAGCTAAATATTGGCGAGAGACCGATAGCGAACAAGTACCGTGAGGGAAAGATGAAAAGCACTTTGGAAAGAGAGTTAAACAGTAC
>ASV_491
AAAGAAACTAACAAGGATTCCCTCAGTAACGGCGAGTGAAGCGGGAAGAGCTCAAATTTAAAATCTGGCGTAACAGCCCGAATTGTAGTCTAAAGAGGCGCTATCGGACGCGAGCTGGCTGCACAAGTCTCCTGGAACGGAGCATCACAGAGGGTGAGAATCCCGTCTGGGCAGCTGGCGAGTGGCCATATGAGGCGTTCTCAAAGAGTCGAGTTGTTTGGGATTGCAGCTCAAAATGGGTGGTAAATTTCATCTAAGGCTAAATAGAGGCAAGAGACCGATAGCAAACAAGTACCGTGAGGGAAAGATGAAAAGCACCTTGAAAAGGGAGTTAAAAGCGC
>ASV_492
AAAGAAACCAACAGGGATTGCCTTAGTAACGGCGAGTGAAGCGGCAAAAGCTCAAATTTGAAATCTGGCGTCTTTGGCGTCCGAGTTGTAATTTGAAGAGGAGTCTTCGGCAGCGACCTTGATCTATGTTCCTTGGAACAGGACGTCGTAGAGGGTGAGAATCCCGTACACGGTTGATGGTCTGCAGTCATGTGAAGTTCCTTCGAAGAGTCGAGTTGTTTGGGAATGCAGCTCTAAATGGGTGGTAAATTTCATCTAAAGCTAAATACCGGCGAGAGACCGATAGCGCACAAGTAGAGTGATCGAAAGATGAAAAGCACTTTGAAAAGAGAGTTAAACAGTAC
>ASV_493
AAAGAAACTAACAAGGATTCCCCTAGTAACTGCGAGTGAAGCGGGAAAAGCTCAAATTTAAAATCTGGCGGTCTCTGGCCGTCCGAGTTGTAATCTAGAGAAGTGATGCCCGCGCTGGACCGTGTACAAGTCTCCTGGAATGGAGCGTCATAGAGGGTGAGAATCCCGTCTCTGACACGGACTACCAGGGCTTTGTGGTACGCTCTCAAAGAGTCGAGTTGTTTGGGAATGCAGCTCTAAATGGGTGGTAAATTCCATCTAAAGCTAAATATTGGCGAGAGACCGATAGCGAACAAGTACCGTGAGGGAAAGATGAAAAGAACTTTGGAAAGAGAGTTAAACAGTAC
>ASV_494
AAAGAAACTAACAAGGATTCCCCTAGTAACGGCGAGTGAAGCGGGATCAGCTCAAATTTGAAATCTCATAGGTTCCCTATGCGAATTGTAGTTTAGAGAAGCGTTTTCGGGGGCAGCTTGGGCATAAGTTCTTTGGAACGAGACATCATAGAGGGTGAGAATCCCGTGTGTGGTCCAATGCCTGTCCCTATGTGATACGTTTTCCAAGAGTCGGTTTGTTTGGGAATGCAGACCAAAATGGGTGGTAAATACCATCTAAAGCTAAATATTGGCGAGAGACCGATAGCGAACAAGTACCGTGAGGGAAAGATGAAAAGAACTTTGAAAAGAGAGTTAAACAGTAC
>ASV_495
AAAGAAACTAACAAGGATTCCCCTAGTAACGGCGAGTGAAGCGGGAACAGCTCAAATTTGAAATCTCATAGGTTACCTATGCGAATTGTAGTTTAGAGAAGCGTTTTCGGTGCAGGCCTCAGTACAAGTTCTTTGGAACGAGACATCACAGAGGGTGAAAATCCCGTCTATGACTGAGTGTTCTGTACTATGTGATACGTTTTCCAAGAGTCGGTTTGTTTGGGAATGCAGACCAAAATGGGTGGTAAATACCATCTAAAGCTAAATATTGGCGTGAGACCGATAGCGAACAAGTACCGTGAGGGAAAGATGAAAAGAACTTTGAAAAGAGAGTTAAATAGTAC
>ASV_496
AAAGAAACTAACAAGGATTCCCCTAGTAACGGCGAGTGAAGCGGGAATAGCTCAAATTTGAAATCTCACTTCGGTGCGAATTGTAGTTTAGAGAAGCGTTTTCGGTTGTAAGGCTGCGGCACAAGTTCTTTGGAACAAGGCATCATAGAGGGTGAAAATCCCGTCTTTGGGCGCAGCTCTTGCTCCATATGATACGTTTTCCAAGAGTCGGTTTGTTTGGGAATGCAGACCAAAATGGGTGGTAAATACCATCTAAAGCTAAATATTGGCGAGAGACCGATAGCGAACAAGTACCGTGAGGGAAAGATGAAAAGAACTTTGAAAAGAGAGTTAAATAGTAC
>ASV_497
AAAGAAACTAACAAGGATTCCCCTAGTAACTGCGAGTGAAGCGGGAGTAGCTCAACTTGAAAATCGTGCTGGCGCACTGCGCTGTACGAATTGTAGTCTAAAGGAGCGTTACCAGCAGTGGATTGGGGATAATTTGGCTGGAAAGCCGAATCATAGAGGGTGACAATCCCGTACATGCCTCAATGCCCGCTGCGTACGGTGCGATTCCGAAGAGTCGGGTTGTTTGGGATTTCAACTCAAAGTGGGTGGTAAATTCCATCTAAGGCTAAATACAGGCAATAGACCGATAGCGAACAAGTACTGTGAAGGAAAGATGAAAAGAACTTTGAAAAGAGAGTTAAAAGGAC
>ASV_498
AAAGAAACTAACAAGGATTCCCCTAGTAACGGCGAGTGAAGCGGGATCAGCTCAAATTTGAAATCTCACAGCAATGTGCGAATTGTAGTTTAAAGAAACGTTTTCGGAGGGACGCCAGGTCTAAGTTCTTTGGAACGAGGCATCATAGAGGGTGAGAATCCCGTCTTTGATTTGGTTGTTCTTCCATGTGATACGTTTTCAAAGAGTCGCGTTGTTTGGGAATGCAGCGCAAAATGGGTGGTAAATACCATCTAAAGCTAAATATTGGCGAGAGACCGATAGCGAACAAGTACCGTGAGGGAAAGATGAAAAGAACTTTGAAAAGAGAGTTAAATAGTAC
>ASV_499
AAAGAAACCAACAGGGATTGCCCTAGTAACGGCGAGTGAAGCGGCAACAGCTCAAATTTGAAATCTGGCTCTTTTAGGGTCCGAGTTGTAATTTGCAGAGGGCGCTTTGGCTTTGGCAGCGGTCCAAGTTCCTTGGAACAGGACGTCACAGAGGGTGAGAATCCCGTACGTGGTCGCTAGCTATTGCCGTGTAAAGCCCCTTCGACGAGTCGAGTTGTTTGGGAATGCAGCTCTAAATGGGAGGTAAATTTCTTCTAAAGCTAAATATTGGCCAGAGACCGATAGCGCACAAGTAGAGTGATCGAAAGATGAAAAGCACTTTGGAAAGAGAGTCAAACAGCAC
>ASV_500
AAAGAAACTAACAAGGATTCCCTCAGTAACGGCGAGTGAAGTGGGAACAGCTCAAATTTGAAATCTGGGAAGCGCATCGTTTCTCCGAGTTGTAATTTGAAGAGGCATTTTCGGTTACGGCCTTGGTCTAGGTCCCTTGGAATAGGGCATCGGAGAGGGTGAGAATCCCGTTCATGATCTTGGCAAGTAACTATGTGATATGCACTCTAAGAGTCGGGTTGTTTGGGAATGCAGCCCAAAATGGGTGGTAAATTTCATCTAAGGCTAAATAACGGCAAGAGACCGATAGCGAACAAGTACCGTGAGGGAAAGATGAAAAGAACTTTGAAAAGAGAGTTAAACAGTAC
>ASV_501
AAAGAAACTAACAAGGATTGGCCTAGTAACGGCGAGTGAAACGCCAATAGCCCAACTTGAAAATCTTCCTTTGAAGAATTGTAGTCTATAGAAGCGCCCTCTGTAGCGGTCGGGACCCAAGTTCGCTGGAAGGCGGCGTCAGAGAGGGTGATAACCCCGTCGGTCCTAGGCTTAGCTACTCCACGAGGTGCTTTCGCAGAGTCGCATTGTTTGGGAATGCAGTGCAAAATGGGAGGTAAATCCCTTCTAAGGCTAAATACTGACGAGAGACCGATAGCGAACAAGTACCGTGAGGGAAAGATGAAAAGAACTTTGAAAAGAGAGTTAAAAAGTGC
>ASV_502
AAAGAAACCAACAGGGATTACCTCAGTAACGGCGAGTGAAGCGGTAAGAGCTCAAATTTGAAAGCTGGCTCCTTCGGGGTCCGCATTGTAATTTGCAGAGGATGTTTCGGGAGCAGCCCCCATCTAAGTGTCCTGGAACGGACCGTCATAGAGGGTGAGAATCCCGTATGGGATGGGGTGTCTGCGCCCATGTGAAACTCCTTCGACGAGTCGAGTTGTTTGGGAATGCAGCTCTAAATGGGTGGTAAATTTCATCTAAAGCTAAATATTGGCCGGAGACCGATAGCGCACAAGTAGAGTGATCGAAAGATGAAAAGCACTTTGAAAAGAGAGTTAAAAAGCAC
>ASV_503
AAAGAAACCAACAGGGATTGCCTCAGTAACGGCGAGTGAAGCGGCAACAGCTCAAATTTGAAATCTGGCTCTTTCAGGGTCCGAGTTGTAATTTGTAGAAGATGCTTCGGGTGTGGCTCCGGTCTAAGTTCCTTGGAACAGGACGTCATAGAGGGTGAGAATCCCGTATGTGACTGGTTGCCTTCGCCCATGTGAAGCTCTTTCGACGAGTCGAGTTGTTTGGGAATGCAGCTCAAAATGGGTGGTAAATTTCATCTAAAGCTAAATATTGGCCAGAGACCGATAGCGCACAAGTAGAGTGATCGAAAGATGAAAAGCACTTTGGAAAGAGAGTTAAACAGTAC
>ASV_504
AAAGAAACTAACAAGGGTTCCCCTAGTAACGGCGAGTGAAGCGGGAAGAGCTCAAATTTGAAAGCTGGCGTCTTCGGCGTCCGCATTGTAATCTCGAGAAGTGTTTTCCGCGTTGGACCATGTACAAGTTCCTTGGAACAGGACGTCATAGAGGGTGAGAATCCCGTACTTGACATGGATGCCCAACGCTTTGTGATACGCTCTCCACGAGTCGAGTTGTTTGGGAATGCAGCTCAAAATGGGTGGTAAATTCCATCTAAAGCTAAATATTGGGGAGAGACCGATAGCGAACAAGTACCGTGAGGGAAAGATGAAAAGCACTTTGGAAAGAGAGTTAAACAGTAC
>ASV_505
AAAGAAACCAACAGGGATTGCCCTAGTAACGGCGAGTGAAGCGGCAACAGCTCAAATTTGAAATCTGGCTCCTTTGGGGGTCCGAGTTGTAATTTGTAGAGGGTGCTTTGGTATTAGCTGTGGTCTAAGACCCTTGGAACAGGGTGTCACAGAGGGTGAGAATCCCGTATGTGGCCAGCAGCTTTTGCCTTGTAAAGCCCCTTCGACGAGTCGAGTTGTTTGGGAATGCAGCTCTAAATGGGAGGTAAATTTCTTCTAAAGCTAAATACTGGCCAGAGACCGATAGCGCACAAGTAGAGTGATCGAAAGATGAAAAGCACTTTGGAAAGAGAGTCAAAAAGCAC
>ASV_506
AAAGAAACTAACAAGGATTCCCTTAGTAGCGGCGAGCGAAGCGGGAAGAGCTCAAATTTGTAATCTGGCGTCTTTCAGGCGTCCGAGTTGTAATCTATAGAAGTGTTTTCTGTGCCGGACCATGTCTAAGTCCCTTGGAATAGGGTATCAAAGAGGGTGACAATCCCGTGCTTGACATGATTCCCGGTGCTCTGTGATACATTTTCTACGAGTCGAGTTGTTTGGGAATGCAGCTCTAAATGGGTGGTAAATTCCATCTAAAGCTAAATATTGGCGAGAGACCGATAGCGAACAAGTACCGTGAGGGAAAGATGAAAAGCACTTTGGAAAGAGAGTTAAACAGTAC
>ASV_507
AAAGAAACTAACAAGGATTCCCCTAGTAACTGCGAGTGAAGCGGGAAAAGCTCAAATTTAAAATCTGGTGGTCTTCGGCCATCCGAGTTGTAATCTAGAGAAGCGTTACCCGCGTCGGACCGTGTACAAGTCTCCTGGAATGGAGCATCATAGAGGGTGAGAATCCCGTCTTTGACACGGACTACCGAGGCTTTGTGGTACGCTCTCAAAGAGTCGAGTTGTTTGGGAATGCAGCTCAAAATGGGTGGTAAATTCCATCTAAAGCTAAATATTGGCGAGAGACCGATAGCGAACAAGTACCGTGAGGGAAAGATGAAAAGAACTTTGGAAAGAGAGTTAAACAGTAC
>ASV_508
AAAGAAACTAACAAGGATTCCCCTAGTAACGGCGAGTGAAGCGGGAAGAGCTCAAATTTGAAATCTCATGGGGTTCCCCTATGCGAATTGTAGTTTCAAGAAGTGTTTTCGAGTCCAAATCAGGTCCAAGTCCTCTGGAAAGGGGTATCAGAGAGGGTGACAATCCCGTATCTGGCTTGAATTTGTTGGACTTGTGCGATACACTCTCAAAGAGTCGGGTTGTTTGGGAATGCAGCCCAAAGTGGGTGGTAAATACCATCTAAAGCTAAATAACGGCGAGAGACCGATAGCGAACAAGTACCGTGAGGGAAAGATGAAAAGAACTTTGAAAAGAGAGTTAAATAGTAC
>ASV_509
AAAGAAACTAACAAGGATTCCCCTAGTAACGGCGAGTGAAGCGGGAAGAGCTCAAATTTGTAATCTGGCGGTCCACGGCCGTCCGAGTTGTAATCTGGAGAAGCGTTTTCGAGCGTCGGCCCGCGTACAAGTCCCCTGGAACGGGGCGTCGCAGAGGGTGAGAATCCCGTCTCTGACGCGGTTCGGCCGACGCGTTGCGATGCGCTCTCGAAGAGTCGAGTTGTTTGGGAATGCAGCTCAAAACGGGTGGTAAATTCCATCTAAAGCTAAATACCGGCGAAAGACCGATAGCGAACAAGTACCGTGAGGGAAAGATGAAAAGCACTTTGGAAAGAGAGTCAAACAGTAC
>ASV_510
AAAGAAACCAACAGGGATTCCCCTAGTAACGGCGAGTGAAGCGGGAACAGCTCAATTTTGAAATCTCACTGGTTTCCAGTGCGAATTGTAGTTTCTAGAAACGTTTTCGGGGACGGTCTGAGTACAAGTCTGTTGGAACGCAGCGCCACTGAGGGTGAGAGCCCCGTTGTATTCGGTATCCGTTCCTATGTGATACGTTTTCAAAGAGTCGGATAGTTTGGGAATGCTGTCCAAAATGGGTGGTAAATACCATCTAAAGCTAAATATTGGCGAGAGACCGATAGCGAACAAGTACCGTGAGGGAAAGATGAAAAGAACTTTGAAAAGAGAGTTAAACAGTAC
>ASV_511
AAAGAAACTAACAAGGATTCCCCTAGTAACGGCGAGTGAAGCGGGAACAGCTCAAATTTGAAATCTCACTCTTTCAGAGTGCGAATTGTAGTTTAGAGAAGCGTTTTCGGTGGCAGCCTCGGTACAAGTTCTTTGGAAAAGGACATCACAGAGGGTGAAAATCCCGTCTATGATCGAGAGTCTGCTACTATGTGATACGTTTTCCAAGAGTCGGTTTGTTTGGGAATGCAGACCAAAATGGGTGGTAAATACCATCTAAAGCTAAATATTGGCGAGAGACCGATAGCGAACAAGTACCGTGAGGGAAAGATGAAAAGAACTTTGAAAAGAGAGTTAAACAGTAC
>ASV_512
AAAGAAACTAACAAGGATTCCCTTAGTAACGGCGAGTGAACCGGGAAGAGCTCAAATTTGTAATCTGGCGTCCTTCGGGCGTCCGAGTTGTAATCTATAGAGGTGTTTTCCGCGCCGGACCACGTTTAAGTCTCCTGGAACGGAGTATCAAAGAGGGTGACAATCCCGTACTTGACGTGACGACCGGTGCTATGTGATACACTCTCAACGAGTCGAGTTGTTTGGGAATGCAGCTCTAAATGGGTGGTAAATTCCATCTAAGGCTAAATATTGGCGAGAGACCGATAGCGAACAAGTACCGTGAGGGAAAGATGAAAAGCACTTTGGAAAGAGAGTTAAACAGCAC
>ASV_513
AAAGAAACCAACAGGGATTGCCTCAGTAACGGCGAGTGAAGCGGCAAGAGCTCAAATTTGAAAGCTGGCCCCTTCGGGGTCCGCGTTGTAATTTGCAGAGGATGCTTCGGGTGCAGCCCCCGTCTAAGTGCCCTGGAACGGGCCGTCATAGAGGGTGAGAATCCCGTCTGGGACGGGGTGTCTGCGTCCGTGTGAAGCTCCTTCGACGAGTCGAGTTGTTTGGGAATGCAGCTCTAAATGGGTGGTAAATTTCATCTAAAGCTAAATACTGGCCGGAGACCGATAGCGCACAAGTAGAGTGATCGAAAGATGAAAAGCACTTTGAAAAGAGAGTTAAACAGCAC
>ASV_514
AAAGAAACCAACAGGGATTGCCCCAGTAACGGCGAGTGAAGCGGCAACAGCTCAAATTTGAAATCTGGCCCCTAGGGTCCGAGTTGTAATTTGTAGAGGATGCTTTTGGTGAGGTGCCGCCCGAGTTCCCTGGAACGGGACGCCGCAGAGGGTGAGAGCCCCGTCTGGCTGGCCACGGAGCCTCTGTAAAGCTCCTTCAACGAGTCGAGTAGTTTGGGAATGCTGCTCAAAATGGGAGGTATATGTCTTCTAAAGCTAAATATTGGCCAGAGACCGATAGCGCACAAGTAGAGTGATCGAAAGATGAAAAGCACCTTGAAAAGAGGGTTAAACAGTAC
>ASV_515
AAAGAAACTAACAAGGATTCCCCTAGTAACGGCGAGTGAAGCGGGAAGAGCTCAAATTTGTAATCTGGCACTTTCAGTGTCCGAGTTGTAATCTCGAGAAGTGTTTTCCGCGCCGGACTGCATACAAGTCTGTTGGAATACAGCGTCATAGTGGTGAGAACCCCGTAACTGATGCAGATGCCCGGTGCTTTGTGATACACTTTCGAAGAGTCGAGTTGTTTGGGAATGCAGCTCAAATTGGGTGGTAAATTCCATCTAAAGCTAAATATTGGCGAGAGACCGATAGCGAACAAGTACCGTGAGGGAAAGATGAAAAGCACTTTGGAAAGAGAGTTAACAGTAC
>ASV_516
AAAGAAACCAACAGGGATTGCCCCAGTAACGGCGAGTGAAGCGGCAACAGCTCAAATTTGAAATCTGGCCCCCAGGGCCCGAGTTGTAATTTGCAGAGGATGCTTTTGGCGCGGTGCCTTCCGAGTTCCCTGGAACGGGACGCCATAGAGGGTGAGAGCCCCGTCTGGTCGGACGCCTAGCCTGTGTAAAGCTCCTTCGACGAGTCGAGTAGTTTGGGAATGCTGCTCTAAATGGGAGGTATATGTCTTCTAAAGCTAAATACCGGCCAGAGACCGATAGCGCACAAGTAGAGTGATCGAAAGATGAAAAGCACTTTGAAAAGAGGGTTAAATAGTAC
>ASV_517
AAAGAAACCAACAGGGATTGCCCTAGTAACGGCGAGTGAAGCGGCAACAGCTCAAATTTGAAATCTGGCTTCGGCCCGAGTTGTAATTTGTAGAGGATGCTTTGGGCGCGGCTCTAACTGAGTTCCCTGGAACGGGACGCCACAGAGGGTGAGAGCCCCGTATAGTTAGATGCCTAGCCTATGTAAAGCTCCTTCGACGAGTCGAGTAGTTTGGGAATGCTGCTCTAAATGGGAGGTAAATTTCTTCTAAAGCTAAATATTGGCCAGAGACCGATAGCGCACAAGTAGAGTGATCGAAAGATGAAAAGCACTTTGAAAAGAGGGTTAAATAGCAC
>ASV_518
AAAGAAACTAACAAGGATTCCCCTAGTAACGGCGAGTGAAGCGGGAAGAGCTCAAATTTGAAATCTCACCTCTGGTGCGAATTGTAGTTTAGAGAAGCGTTTTCGGGCTGAAAGGTGGGTACAAGTTCATTGGAACATGACATCATAGAGGGTGAAAATCCCGTCTTTGACCCATTTCTTCAGTTCATATGATACGTTTTCCAAGAGTCGGTTTGTTTGGGAATGCAGACCAAAATGGGTGGTAAATACCATCTAAAGCTAAATATTGGCGAGAGACCGATAGCGAACAAGTACCGTGAGGGAAAGATGAAAAGAACTTTGAAAAGAGAGTTAAACAGTAC
>ASV_519
AAAGAAACTAACAAGGATTCCCTTAGTAACGGCGAGTGAACCGGGATGAGCTCAAATTTGTAATCTGGCGTCTTTCAGGCGTCCGAGTTGTAATCTATAGAGGCGTTTTCTGTGCCGGACCGCGTCCAAGTCCCTTGGAACAGGGTATCAAAGAGGGTGATAATCCCGTGCTTGATGCGACGACCGGTGCTCTGTGATACGTTCTCAACGAGTCGAGTTGTTTGGGAATGCAGCTCAAAATGGGTGGTAAATTCCATCTAAAGCTAAATATTGGCGAGAGACCGATAGCGAACAAGTACCGTGAGGGAAAGATGAAAAGCACTTTGGAAAGAGAGTTAAACAGTAC
>ASV_520
AAAGAAACTAACAAGGATTCCCCTAGTAACGGCGAGTGAAGCGGGAACAGCTCAAATTTGAAATCTCACACTCGGTGTGCGAATTGTAGTTTAGAGAAACGTTTTCGGGGGCGGCCTGGGTACAAGTTCTTTGGAACAAGGCATCATAGAGGGTGAGAATCCCGTCCATGATCCGGAGCCCGTCCTCATGTGATACGTTTTCCAAGAGTCGGTTTGTTTGGGAATGCAGACCAAAATGGGTGGTAAATACCATCTAAAGCTAAATATTGGCGAGAGACCGATAGCGAACAAGTACCGTGAGGGAAAGATGAAAAGAACTTTGAAAAGAGAGTTAAACAGTAC
>ASV_521
AAAGAAACTAACAAGGATTCCCCTAGTAACGGCGAGCGAAGCGGGAAGAGCTCAAATTTAAAATCTGGTAGGCTTTGCCTATCCGAATTGTAGTTTAAAGAGACGTTATCTGGCTTTGGTCTGGTGCTCAAGTCCCTTGGAATAGGGCGTCACAGAGGGTGAGAACCCCGTCTGGGCACTGGGCCAAGGCCTCTATGAGGCGTTTTCTACGAGTCGGGTTGTTTGGGAATGCAGCTCAAAATGGGTGGTAAATTTCATCTAAGGCTAAATACTGGCAAGAGACCGATAGCGAACAAGTACCGTGAGGGAAAGATGAAAAGCACCTTGAAAAGGGAGTTAAATAGTGC
>ASV_522
AAAGAAACCAACAGGGATTGCCCTAGTAACGGCGAGTGAAGCGGCAACAGCTCAAATTTGAAATCTGGCCTTCGGGTCCGAGTTGTAATTTGTAGAGGATGCTTTTGGTGCGGTGCCTTCCGAGTTCCTTGGAACAGGACGCCTTAGAGGGTGAGAGCCCCGTACGGTTGGACACCAAGCCTTTGTAAAGCTCCTTCGACGAGTCGAGTAGTTTGGGAATGCTGCTCTAAATGGGAGGTAAATTTCTTCTAAAGCTAAATACCGGCCAGAGACCGATAGCGCACAAGTAGAGTGATCGAAAGATGAAAAGTACTTTGAAAAGAGGGTTAAATAGCAC
>ASV_523
AAAGAAACTAACAAGGATTCCCCTAGTAACGGCGAGTGAAGCGGGAAGAGCTCAAATTTGTAATCTGGCACTTTCAGTGTCCGAGTTGTAATCTCGAGAAGTATTTTCCGCGCCGGACCGCATACAAGTCTGTTGGAATACAGCGTCATAGTGGTGAGAACCCCGTAACTGATGCGGATGCCCGGTGCTTTGTGATATACTTTCGAAGAGTCGAGTTGTTTGGGAATGCAGCTCAAATTGGGTGGTAAATTCCATCTAAAGCTAAATATTGGAGCAAGACCGATAGCGAACAAGTACCGTGAGGGAAAGATGAAAAGCACTTTGGAAAGAGAGTTAACAGTAC
>ASV_524
AAAGAAACCAACAGGGATTACCTCAGTAACGGCGAGTGAAGCGGTAACAGCTCAAATTTGAAAGCTAGCTCTTTTAGGGTTCGCATTGTAATTTGTAGAAGATGCTTCGGGTGTGGCCCCGGTCTAAGTTCCTTGGAACAGGACGTCATAGAGGGTGAGAATCCCGTATGTGACTGGGTGCCTTCGCTCATGTGAAGCTCTTTCGACGAGTCGAGTTGTTTGGGAATGCAGCTCAAAATGGGTGGTAAATTTCATCCAAAGCTAAATATTGGCCAGAGACCGATAGCGCACAAGTAGAGTGATCGAAAGATGAAAAGCACTTTGGAAAGAGAGTTAAACAGTAC
>ASV_525
AAAGAAACTAACAAGGATTCCCCTAGTAACGGCGAGTGAAGCGGGAACAGCTCAAATTTGAAATCTCCTAGGTTCCCTAGGCGAATTGTAGTTTAGAGAAGCGTTATCGGAGTCGGCCTCGGTACAAGTTCTTTGGAACATGACATCACAGAGGGTGAAAATCCCGTCTATGACCGAGTGTCCTTCTCTATGTGATACGTTTTCCAAGAGTCGGTTTGTTTGGGAATACAGACCAAAATGGGTGGTAAATACCATCTAAAGCTAAATATTGGCGAGAGACCGATAGCGAACAAGTACCGTGAGGGAAAGATGAAAAGAACTTTGAAAAGAGAGTTAAATAGTAC
>ASV_526
AAAGAAAATAACAATGATTCCCCTAGTAACGGCGAGTGAAGCGGGAAAAGCTCAAATTTGAAATCTCAGCTTGCTGCGAATTGTAGTTTATAGGACCATTTTCGGAGTCTGACGAGGTATAAGTCCCTTGGAACAGGGCATCGTAGAGGGTGATAATCCCGTTCACGATCTCGTTGCAGATTCTATGTGATATGGCTCCAAAGAGTCGGATAGTTTGGGAATGCTGTCCTAAATGGGAGGTAAATACCTCCTAAAGCTAAATATTGGCGAGAGACCGATAGCGAACAAGTACCGTGAGGGAAAGATGAAAAGAACTTTGAAAAGAGAGTTAAATAGTAC
>ASV_527
AAAGAAACTAACAAGGATTCCCCTAGTAACGGCGAGTGAAGCGGGAACAGCTCAAATTTGAAATCTCACGGGTGTCCACCTGTGCGAGTTGTAGTTTCAAGAAGCGTTTTCGGGGGCAGCCTGGGCATAAGTTTCCCTGGAATGGCGACATCAGAGAGGGTGAGAATCCCGTGTGTGGCCCCTGGGCGTGCCTGCTCCCACTGCGATGCGCTTTCGACGAGTCGGTTTGTTTGGGAATGCAGACCTAAATGGGTGGTAAATACCATCTAAAGCTAAATATTGGCGAGAGACCGATAGCGAACAAGTACCGTGAGGGAAAGATGAAAAGAACTTTGAAAAGAGAGTTAAACAGTAC
>ASV_528
AAAGAAACCAACAGGGATTGCCTCAGTAACGGCGAGTGAAGCGGCAACAGCTCAAATTTGAAATCTGGCGCCTTGTGCGCCCGAGTTGTAATTTGTAGAGGATGTTTCGGGTGCGGCACCGATCTAAGTTCCTTGGAACAGGGCGTCATAGAGGGTGAGAATCCCGTATGTGACCGGTCGCCTATCCCATGTGAAACTCCTTCGACGAGTCGAGTTGTTTGGGAATGCAGCTCAAAATGGGTGGTATATTTCATCTAAAGCTAAATATTGGCCAGAGACCGATAGCGCACAAGTAGAGTGATCGAAAGATGAAAAGCACTTTGGAAAGAGAGTTAAAAAGTAC
>ASV_529
AAAGAAACCAACAGGGATTGCCCTAGTAACGGCGAGTGAAGCGGCAACAGCTCAAATTTGAAATCTGGCTCCTTTCGGGGTCCGAGTTGTAATTTGTAGAGGGTGCTTTGGCGTTGGCCATGGCCTAAGTTCCTTGGAACAGGGCGTCACAGAGGGTGAGAATCCCGTACGTGGCCGCTGGCCTTCGCCATGTAAAGCCCCTTCAACGAGTCGAGTTGTTTGGGAATGCAGCTCTAAATGGGAGGTAAATTTCTTCTAAAGCTAAATATTGGCCAGAGACCGATAGCGCACAAGTAGAGTGATCGAAAGATGAAAAGCACTTTGGAAAGAGAGTCAAAAAGCAC
>ASV_530
AAAGAAACTAACAAGGATTCCCCTAGTAACGGCGAGTGAAGCGGGAATAGCTCAAATTTGAAATCTCTGGCAGCTATGTCAGCGAATTGTAGTTTAAAGATGCGTCTTCGGAGATGTAGTGAATTCAAGTTCTTTGGAACAAGACGTCATGGAGGGTGAGAATCCCGTTTATGATTCATTATGTCGACATGTGAGTCGTTTTCTAAGAGTCGGTTTGTTTGGGAATGCAGACCAAAATGGGTGGTAAATACCATCTAAGGCTAAATATATGCGAGAGACCGATAGCGAACAAGTACCGTGAGGGAAAGATGAAAAGAACTTTGAAAAGAGAGTTAAAAAGTAC
>ASV_531
AAAGAAACTAACAAGGATTCCCTCAGTAACGGCGAGTGAAGCGGGAAGAGCTCAAATTTGGAATCACGGCGGCTTCTGCTGTGAATTGTAATTTCAAGACATGTGGGTACGGGGAAGAGTGTATTCAAGTCTCCTGGAATGGAGCACCACAGAGGGTGACAGTCCCGTCTGGATACGCTTGACCTTTCAATCTCTAGTGTCGACGAGTCGAGTTGCTTGGGAATGCAGCTCAAATGGGTGGTAAATTCCATCCAAGGCTAAATATTGGCAAGAGACCGATAGCGAACAAGTACCGTGAGGGAAAGATGAAAAGCACCTTGAAAAGGGAGTTAAATAGCAC
>ASV_532
AAAGAAACTAACAAGGATTCCCCCAGTAACGGCGAGTGAAGCGGGAAGAGCTCAAATTTGAAATCACCTTGGTGAATTGTAGTTTATAGACGCTATTTCATACGAACAAGAATGTACAAGTTTTTTGGAACAAGACATCATAGAGGGTGATAATCCCGTCTTTGACATTCTGGCGAGTATATGTGGATAGCAGTCGAAGAGTCGGTTTGTTTGGGAATGCAGACCAAAAAGGGAGGTAAATACCTTCTAAAGCTAAATATTGGCGAGAGACCGATAGCGAACAAGTACCGTGAGGGAAAGATGAAAAGAACTTTGAAAAGAGAGTGCAACAGTAC
>ASV_533
AAAGAAACTAACAAGGATTCCCCCAGTAACGGCGAGTGAAGCGGGAAGAGCTCAAATTTGAAATCACCTTGGTGAATTGTAGTTTATAGACGCTAATTCATACGAACAAGAATGTACAAGTTTTTTGGAACAAGGCATCATAGAGGGTGATAATCCCGTCTTTGACATTCTGGCGAGTATATGTGGATAGCAGTCGAAGAGTCGGTTTGTTTGGGAATGCAGACCAAAATGGGAGGTAAATACCTTCTAAAGCTAAATATTGGCGAGAGACCGATAGCGAACAAGTACCGTGAGGGAAAGATGAAAAGAACTTTGAAAAGAGAGTGCAACAGTAC
>ASV_534
AAAGAAACCAACAGGGATTGCCTTAGTAACGGCGAGTGAAGCGGCAACAGCTCAAATTTGAAATCTGGCTCTTTCAGGGTCCGAGTTGTAATTTGCAGAGGGCGCTTTGGTGTTAGTAGCGGTCCAAGTTCCTTGGAACAGGACGTCACAGAGGGTGAGAATCCCGTACGTGGTCGCCAACTCTCACCGTGTAAAGCCCCTTCGACGAGTCGAGTTGTTTGGGAATGCAGCTCTAAATGGGAGGTAAATTTCTTCTAAAGCTAAATACTGGCCAGAGACCGATAGCGCACAAGTAGAGTGATCGAAAGATGAAAAGCACTTTGGAAAGAGAGTCAAACAGCAC
>ASV_535
AAAGAAACCAACAGGGATTGCCCTAGTAACGGCGAGTGAAGCGGCAACAGCTCAAATTTGAAATCTGGCGCAAGCCCGAGTTGTAATTTGTAGAGGATGCTTCTAGGTAGCGACCGGTCTAAGTTCCTTGGAACAGGACGTCATAGAGGGTGAGAATCCCGTATGTGACCGGCCCGCACCTTCTACGTAGCTCCTTCGAAGAGTCGAGTTGTTTGGGAATGCAGCTCTAAATGGGAGGTAAATTTCTTCTAAAGCTAAATACCGGCCAGAGACCGATAGCGCACAAGTAGAGTGATCGAAAGATGAAAAGCACTTTGGAAAGAGAGTTAAAAAGCAC
>ASV_536
AAAGAAACCAACAGGGATTACCTCAGTAACGGCGAGTGAAGCGGTAACAGCTCAAATTTGAAATCTGGCTCCTTCGGAGTCCGAGTTGTAATTTGTAGAAGATGCTTTGGGTTGCAGGTTTGGTCTAAGTTCCTTGGAACAGGGCGTCATAGAGGGTGAGAATCCCGTATGCGGCCGTGACCTGTGCCCGTGTAAAGCTCTTTCGACGAGTCGAGTTGTTTGGGAATGCAGCTCAAAATGGGTGGTAAATTTCATCTAAAGCTAAATATAGGCCAGAGACCGATAGCGCACAAGTAGAGTGATCGAAAGATGAAAAGCACTTTGGAAAGAGAGTTAAACAGTAC
>ASV_537
AAAGAAACCAACAGGGATTGCCTTAGTAACGGCGAGTGAAGCGGCAATAGCTCAAATTTGAAATCTGGCGCTTGCGTCCGAGTTGTAATTTGTAGAGGATGATTTTGGTTAGGTACCTTTCGAGTTCCTTGGAACAGGACGCCTTAGAGGGTGAGAGCCCCGTACGATTGGATGCCGAGCCTCTGTAAATCTCCTTCGACGAGTCGAGTAGTTTGGGAATGCTGCTCTAAATGGGAGGTAAATTTCTTCTAAAGCTAAATACCGGCCAGAGACCGATAGCGCACAAGTAGAGTGATCGAAAGATGAAAAGCACTTTGAAAAGAGGGTTAAATAGCAC
>ASV_538
AAAGAAACCAACAGGGATTACCTCAGTAACGGCGAGTGAAGCGGTAACAGCTCAAATTTGAAATCTGGCCCCCTCGGGGCCCGAGTTGTAATTTGTAGAAGATGCTTTGGGTGTGGGCCCGGCCTAAGTTCCTTGGAACAGGACGTCGTAGAGGGTGAGAATCCCGTATGCGGCTGGTGCCCTCGCCCGTGTAAAGCTCTTTCGACGAGTCGAGTTGTTTGGGAATGCAGCTCTAAATGGGTGGTAAATTTCATCTAAAGCTAAATATTGGCCAGAGACCGATAGCGCACAAGTAGAGTGATCGAAAGATGAAAAGCACTTTGGAAAGAGAGTTAAACAGTAC
>ASV_539
AAAGAAACCAACAGGGATTGCCCTAGTAACGGCGAGTGAAGCGGCAACAGCTCAAATTTGAAATCTGGCGCAAGCCCGAGTTGTAATTTGTAGAGGATGCTTCTGGGTAGCGACCGATCTAAGTTCCTTGGAACAGGACGTCATAGAGGGTGAGAATCCCGTATGTGACCGGCCCGCACCCTTTACGTAGCTCCTTCGACGAGTCGAGTTGTTTGGGAATGCAGCTCTAAATGGGAGGTAAATTTCTTCTAAAGCTAAATACCGGCCAGAGACCGATAGCGCACAAGTAGAGTGATCGAAAGATGAAAAGTACTTTGGAAAGAGAGTTAAAAAGCAC
>ASV_540
AAAGAAACCAACAGGGATTGCCCTAGTAACGGCGAGTGAAGCGGCAATAGCTCAAATTTGAAATCTGGCTCTTTTGCAGGGCCCGAGTTGTAATTTGTAGAGGGTGCTTTGGCGTTGGTAGCGGTCTAAGTTCTTTGGAACAAGACATCACAGAGGGTGAGAATCCCGTATGTGGTCGCTATCCCTCGCCGTGTAAAGCCCCTTCAACGAGTCGAGTTGTTTGGGAATGCAGCTCTAAATGGGAGGTAAATTTCTTCTAAAGCTAAATACTGGCCAGAGACCGATAGCGCACAAGTAGAGTGATCGAAAGATGAAAAGCACTTTGGAAAGAGAGTCAAACAGCAC
>ASV_541
AAAGAAACTAACAAGGATTCCCCCAGTAACGGCGAGTGAAGCGGGAAGAGCTCAAATTTGAAATCACCTTGGTGAATTGTAGTTTATAGACGCTATACCTTACCAGCAAGAATGTACAAGTTTTTTGGAACAAGACATCATAGAGGGTGATAATCCCGTCTTTGACATTCTGGCGAGTATATGTGGATAGCAGTCGAAGAGTCGGTTTGTTTGGGAATGCAGACCAAAATGGGAGGTAAATACCTTCTAAAGCTAAATATTGGCGAGAGACCGATAGCGAACAAGTACCGTGAGGGAAAGATGAAAAGAACTTTGAAAAGAGAGTGCAACAGTAC
>ASV_542
AAAGAAACCAACAGGGATTGCCCTAGTAACGGCGAGTGAAGCGGCAACAGCTCAAATTTGAAATCTGGCCCCCAGGCCCGAGTTGTAATTTGCAGAGGATGCTTTTGGCGAGGCGCCTACCGAGTCCCCTGGAATGGGGCGCCACAGAGGGTGAGAGCCCCGTATGGTTTGCCGCCGAGCCTCTGTAAAGCTCCTTCGACGAGTCGAGTAGTTTGGGAATGCTGCTCTAAATGGGAGGTAAATTTCTTCTAAAGCTAAATACCGGCCAGAGACCGATAGCGCACAAGTAGAGTGATCGAAAGATGAAAAGCACTTTGAAAAGAGGGTTAAATAGCAC
>ASV_543
AAAGAAACTAACAAGGATTCCCCTAGTAGCGGCGAGCGAACCGGGAAGAGCTCAAATTTAAAATCTGGCGTCCTTCGGGCGTCCGAGTTGTAATCTACAGAAGTGTTTTCCGTGCTGGACCGTGTCCAAGTCCCTTGGAACAGGGTATCAAAGAGGGTGACAATCCCGTACTTGACACGACAACCAGTGCTATGTGATACATTTTCTACGAGTCGAGTTGTTTGGGAATGCAGCTCAAAATGGGTGGTAAATTCCATCTAAAGCTAAATATAGGCGAGAGACCGATAGCGAACAAGTACCGTGAGGGAAAGATGAAAAGCACTTTGGAAAGAGAGTTAAACAGTAC
>ASV_544
AAAGAAACCAACAGGGATTGCCCTAGTAACGGCGAGTGAAGCGGCAACAGCTCAAATTTGAAATCTGGCCTCGGCCCGAGTTGTAATTTGCAGAGGAAGCTTTAGGCGCGGCACCTTCTGAGTCCCCTGGAACGGGGCGCCATAGAGGGTGAGAGCCCCGTATAGTTGGATGCCTAGCCTGTGTAAAGCTCCTTCGACGAGTCGAGTAGTTTGGGAATGCTGCTCAAAATGGGAGGTAAATTTCTTCTAAAGCTAAATACCGGCCAGAGACCGATAGCGCACAAGTAGAGTGATCGAAAGATGAAAAGCACTTTGAAAAGAGGGTTAAAAAGCAC
>ASV_545
AAAGAAACCAACAGGGATTGCCTCAGTAACGGCGAGTGAAGCGGCAACAGCTCAAATTTGAAATCTGGCTCTTTCAGAGTCCGAGTTGTAATTTGTAGAGGATGCTTCGGCGTAGGCCCCGCCCAAAGTTCCTTGGAACGGGACGTCATAGAGGGTGAGAACCCCGTGTCTAGGCGGACGTCTTTGCCATGTGAAGCTCCTTCGACGAGTCGAGTTGTTTGGGAATGCAGCTCAAAATGGGAGGTAAATTTCTTCCAAAGCTAAATACCGGCCGGAGACCGATAGTGCACAAGTAGAGTGATCGAAAGATGAAAAGCACTTTGGAAAGAGAGTCAAACAGCGC
>ASV_546
AAAGAAACTAACAAGGATTCCCCTAGTAACGGCGAGTGAAGCGGGATGAGCTCAAATTTGTAATCTGGTGGACTCAGTTCATCCGAGTTGTAATCTATAGAAAAGTTTTCCGCGCCGGACCGTGTCTAAGTCCCTTGGAACAGGGTGTCAGAGAGGGTGAGAATCCCGTGCTTGATACGACCACCGGTGCTATGTGATACTTTTTCAACGAGTCGAGTTGTTTGGGAATGCAGCTCAAAATGGGTGGTAAATTCCATCTAAAGCTAAATATTGGCGAGAGACCGATAGCGAACAAGTACCGTGAGGGAAAGATGAAAAGCACTTTGGAAAGAGAGTTAAACAGTAC
>ASV_547
AAAGAAACTAACAAGGATTCCCCTAGTAACGGCGAGCGAAGCGGGAAGAGCTCAAATTTAAAATCTGGTAGGCTTTGCCTATCCGAATTGTAGTTTAAAGAGGCGTTATCTGGCTTTGGTCTGGTGTTCAAGTCCCTTGGAATAGGGCGTCACAGAGGGTGAGAACCCCGTCTGGGCACTGGGCCAAGGCCTCTATGAGGCGCTCTCTACGAGTCGGGTTGTTTGGGAATGCAGCTCAAAATGGGTGGTAAATTTCATCTAAGGCTAAATACTGGCAAGAGACCGATAGCGAACAAGTACCGTGAGGGAAAGATGAAAAGCACCTTGAAAAGGGAGTTAAATAGTGC
>ASV_548
AAAGAAACCAACTGGGATTGCCTTAGTAACGGCGAGTGAAGCGGCAACAGCTCAAATTTGAAATCTGGCACCCTCACCGGGGGGCCCGAGTTGTAATTTGAAGAGGATGCTTCGCGGAGGACGCCGCCCCAAGTTCCCTGGGACGGGACGCTGCAGAGGGTGAGAGCCCCGTACGCGGGCGGCGGTCCGACGCGTGTGAAGCTCCTTCGACGAGTCGAGTTGTTTGGGAATGCAGCTCTAATTGGGAGGTAAATTTCTTCTAAGGCTAAATACCGGCCGGAGACCGATAGCGCACAAGTAGAGTGATCGAAAGATGAAAAGCACTTTGAAAAGAGAGTTAAACAGCAC
>ASV_549
AAAGAAACTAACAAGGATTCCCCTAGTAACGGCGAGTGAAGCGGGATGAGCTCAAATTTAAAATCTGGCAGTCTAAGATTGTCCGAGTTGTAGTCTAGAGAAGCGTTTTCCGCGTAGGCCTGTGTACAAGTCCCTTGGAATAGGGCGTCATAGAGGGTGAGAATCCCGTCCTTGACACAGATCATCTATGCTCTGCGATGCGCTCTCGAAGAGTCGAGTTGTTTGGGAATGCAGCTCAAAATGGGTGGTAAATTCCATCTAAAGCTAAATATTGGCGAGAGACCGATAGCGAACAAGTACCGTGAGGGAAAGATGAAAAGCACTTTGGAAAGAGAGTTAAACAGTAC
>ASV_550
AAAGAAACCAACAGGGATTGCCCCAGTAACGGCGAGTGAAGCGGCATCAGCTCAAATTTGAAATCTGGCGTCTTCGGCGTCCGAGTTGTAATTTGTAGAGGGAGTTCCGGCATCGGGCCCGTACTAGGTTCCTTGGAACAGGACGTCATAGAGGGTGAGAACCCCGTCTTCGTTCGGGACGCCTTTGCCATGTGGAACCCTTTCGACGAGTCGAGTTGTTTGGGAATGCAGCTCTAAATGGGAGGTAAATTTCTTCTAAAGCTAAATACCGGCCAGAGACCGATAGCGCACAAGTAGAGTGATCGAAAGATGAAAAGCACTTTGGAAAGAGAGTTAAAAAGCAC
>ASV_551
AAAGAAACTAACAAGGATTCCCCTAGTAACTGCGAGTGAAGCGGGAAGAGCTCAAATTTAAAATCTGGCGTGCCTCTGGTCGTCCGAGTTGTAGTCTGGAGAAGCGTTTTCCGTGTTGGACCGTGTATAAGTCTCTTGGAACAGGGCGTCATAGAGGGTGAGAATCCCGTCTTTGACACGGACTACCAATGCTTTGTGATGCGCTCTCAAAGAGTCGAGTTGTTTGGGAATGCAGCTCAAAATGGGTGGTAAATTCCATCTAAAGCTAAATATAGGCGAGAGACCGATAGCGAACAAGTACCGTGAGGGAAAGATGAAAAGCACTTTGGAAAGAGAGTTAAACAGTAC
>ASV_552
AAAGAAACTAACAAGGATTCCCCTAGTAACTGCGAGTGAAGCGGGAAAAGCTCAAATTTAAAATCTGGTGGTCTTCGGCCATCCGAGTTGTAATCTAGAGAAGCGTTACCCGCGTCGGACCGTGTACAAGTCTCCTGGAATGGAGCGTCATAGAGGGTGAGAATCCCGTCTTTGACACGGACTACCGAGGCTTTGTGGTACGCTCTCAAAGAGTCGAGTTGTTTGGGAATGCAGCTCAAAATGGGTGGTAAATTCCATCTAAAGCTAAATATTGGCGAGAGACCGATAGCGAACAAGTACCGTGAGGGAAAGATGAAAAGAACTTTGGAAAGAGAGTTAAACAGTAC
>ASV_553
AAAGAAACCAACAGGGATTGCCCTAGTAACGGCGAGTGAAGCGGCATCAGCTCAAATTTGAAATCTGGCGCTTTCAGCGTCCGAGTTGTAATTTGCAGAGGAAGTTTTGGCGTCGGCAGCGGTCCAAGTTCCTTGGAACAGGTCGTCACAGAGGGTGAGAATCCCGTACGTGGCCGCAGGTCTTCGCCGTGTAAAACTCCTTCGACGAGTCGAGTTGTTTGGGAATGCAGCTCTAAATGGGAGGTAAATTTCTTCTAAAGCTAAATACTGGCCAGAGACCGATAGCGCACAAGTAGAGTGATCGAAAGATGAAAAGCACTTTGGAAAGAGAGTCAAACAGCAC
>ASV_554
AAAGAAACTAACAAGGATTCCCCTAGTAACGGCGAGTGAAGAGGGAAGAGCCCAAGATTGAAAGCTGGCGTCTTTGGCGTCTGCATTGTAATCTCAAGAAGTGTTTTCCGCTTTGGACCATGCCTAAGTCCCTTGGAAAAGGGCATCATAGAGGGTGATAATCCCGTACATGGCATGGAGCGCCCGAAGCTTTGTGATACACTTTCTAAGAGTCGAGTTGTTTGGGAATGCAGCTCAAAATGGGTGGTAAATGCCATCTAAGGCTAAATATTGGGGAGAGACCGATAGCGAACAAGTACAGTGATGGAAAGATGAAAAGAACTTTGAAAAGAGAGTTAAACAGTAC
>ASV_555
ATGGAAACTAACAAGGACTCCCTTAGTAGCGGCGAGCGAAACGGGACTAGCCCAACTTGAAAATCTCCCTTTGGAGAATTGTAGTCTAGAGAAGCGCCCTCTGCGGCGTCCGGAGCCCAAGTCCGCTGGAAGGCGGCGTCAGAGAGGGTGAGAACCCCGTCGGCTCTAGGTTCGTTGCTTCACGAGGTGCTTTCAAAGAGTCGGGTTGTTTGGGAATGCAGCCCAAATTGGGAGGTAAATCCCTTCTAAGGCTAAGTATTGGCGAGAGACCGATAGCGAACAAGTACCGTGAGGGAAAGATGAAAAGAACTTTGAAAAGAGAGTTAAAAAGTGC
>ASV_556
AAAGAAACTAACAAGGATTCCCCTAGTAACGGCGAGTGAAGCGGGAAGAGCTCAATGTTGAAATCTCCTGGGGGAACCCAGGCGAATTGTAGTTTAGAGAAGTGTTTTCTGGGGTGGGCAGCGATCTAAGTTTCCTTGGAAAAGGGCGCCATTGAGGGTGAGAGCCCCGTTTGTGGTTGCCTGCTGCACTCCTATACGAGGCACTTTCGACGAGTCGGGTTGTTTGGGAATGCAGCCCAAAATGGGTGGTAAATTTCATCTAAAGCTAAATATGGGCACGAGACCGATAGCGAACAAGTACCGTGAGGGAAAGATGAAAAGCACTTTGAAAAGAGAGTCAAATAGTAC
>ASV_557
AAAGAAACTAACAAGGATTCCCTTAGTAACGGCGAGTGAACCGGGAAGAGCTCAAATTTGTAATCTGGCGTCCTTCGGGCGTCCGAGTTGTAATCTATAGAGGTGTTTTCCGCGCCGGACCACGTTTAAGTCTCCTGGAACGGAGTATCAAAGAGGGTGACAATCCCGTGCTTGACGTGACGACCGGTGCTATGTGATACACTCTCAACGAGTCGAGTTGTTTGGGAATGCAGCTCTAAACGGGTGGTAAATTCCATCTAAGGCTAAATATTGGCGAGAGACCGATAGCGAACAAGTACCGTGAGGGAAAGATGAAAAGCACTTTGGAAAGAGAGTTAAACAGCAC
>ASV_558
AAAGAAACTAACAAGGATTCCCCTAGTAACTGCGAGTGAAGCGGGAAAAGCTCAAATTTAAAATCTGACGGTTACGCCGTCCGAGTTGTAATCTGGAGAAGCGTTTTCTGTGTTGGCCCGTGCATAAATCTCTTGGAACAGAGTGTCATAGAGGGTGAGAATCCCGTCTTTGGCACGGACTACCAATGCTATACGATACGCTCTCAAAGAGTCGAGTTGTTTGGGAATGCAGCTCAAAATGGGTGGTAAATTCCATCTAAAGCTAAATATTGGCGAGAGACCGATAGCGAACAAGTACCGTGAGGGAAAGATGAAAAGCACTTTGGAAAGAGAGTTAAACAGTAC
>ASV_559
AAAGAAACTAACAAGGATTCCCCTAGTAACGGCGAGTGAAGCGGGAACAGCTCAAATTTGAAATCTCCAAGTGTCTCACTTGGCGAGTTGTAATTTGGAGAAACGTTTTCGGGGGCAGCCTGGGTCTAAGTTCTTTGGAACAAGACATCATAGAGGGTGAGAATCCCGTCTTTGATCTAGAGTCTGCTCCTTTGTGATACGTTTTCAAAGAGTCGGTTTGTTTGGGAATGCAGACCAAAATGGGTGGTAAATACCATCTAAAGCTAAATATTGGCGAGAGACCGATAGCGAACAAGTACCGTGAGGGAAAGATGAAAAGAACTTTGAAAAGAGAGTTAAACAGTAC
>ASV_560
AAAGAAACTAACAAGGATTCCCTTAGTAGTGGCGAACGAACAGGGAAAAGCTCATTTTTAAAATCAAAGTACTTGTACTTTGAGTTGTAGAGTGTTGAATCAATTTGGTTGGTTAAGCTGGTTAAAGTTTACTGGAATGTAACACCTTAGAGGGTGAAAGTCCTTTTAAGCCAGCTTAACTTGGCTTTAAAATTGTTTTCATAGAGTCGGATTGTTTGGGAATGCAATCTTAATTGGGTGGTAAATTTCATCTAAAGCTAAATATAAGCAAAAGACCGATAGCAAACAAGTACCATGAGGGAAAGATGAAAAGAACTTTGAAAAGAGAGTTCAATAGTGC
>ASV_561
AAAGAAACCAACAGGGATTGCCTTAGTAACGGCGAGTGAAGCGGCAACAGCTCAAATTTGAAATCTGGCTCCTTTGGGGTCCGAGTTGTAATTTGTAGAGGGTGCTTTGGCGTTGGTTGTGGTCTAAGTTCCTTGGAACAGGACGTCACAGAGGGTGAGAATCCCGTACGTGGCCGCCAGCCTCCGCCGTGTAAAGCCCCTTCGATGAGTCGAGTTGTTTGGGAATGCAGCTCTAAATGGGAGGTAAATTTCTTCTAAAGCTAAATATTTGCCAGAGACCGATAGCGCACAAGTAGAGTGATCGAAAGATGAAAAGCACTTTGGAAAGAGAGTCAAAAAGCAC
>ASV_562
AAAGAAACCAACAGGGATTGCCCCAGTAACGGCGAGTGAAGCGGCAACAGCTCAAATTTGAAATCTGGCCCCCAGGGCCCGAGTTGTAATTTGTAGAGGATGCTTTTGGCGCGGTGCCTTCCGAGTTCCCTGGAACGGGACGCCATAGAGGGTGAGAGCCCCGTCTGGTTGGACACCTAGCCTCTGTAAAGCTCCTTCGACGAGTCGAGTAGTTTGGGAATGCTGCTCTAAATGGGAGGTATATGTCTTCTAAAGCTAAATACCGGCCAGAGACCGATAGCGCACAAGTAGAGTGATCGAAAGATGAAAAGCACTTTGAAAAGAGGGTTAAATAGTAC
>ASV_563
AAAGAAACCAACAGGGATTGCCCTAGTAACGGCGAGTGAAGCGGCAACAGCTCAAATTTGAAATCTGGCCCCCGGCCCGAGTTGTAATTTGTAGAGGATGCTTTTGGCGCGGTGCCTTCTGAGTTCCCTGGAACGGGACGCCACAGAGGGTGAGAGCCCCGTATAGTTGGACACCAAGCCTCTGTAAAGCTCCTTCGACGAGTCGAGTAGTTTGGGAATGCTGCTCAAAATGGGAGGTAAATGCCTTCTAAAGCTAAATACTGGCCAGAGACCGATAGCGCACAAGTAGAGTGATCGAAAGATGAAAAGCACTTTGAAAAGAGGGTTAAATAGTAC
>ASV_564
AAAGAAACCAACAGGGATTGCCTCAGTAACGGCGAGTGAAGCGGCAACAGCTCAAATTTGAAATCTGGCCCCTCCGGGGTCCGAGTTGTAATTTGTAGAGGGTGTTTCGGGCGAGGCGCCGGTCTAAGTCCCTTGGAACGGGGCGTCAGAGAGGGTGAGAATCCCGTACGCGACCGGTGGCCGAGCCTATGTGAAACCCCTTCGACGAGTCGAGTTGTTTGGGAATGCAGCTCAAAACGGGTGGTAAATTTCATCTAAAGCTAAATACCGGCCAGAGACCGATAGCGCACAAGTAGAGTGATCGAAAGATGAAAAGCACTTTGGAAAGAGAGTCAAAAAGTAC
>ASV_565
AAAGAAACTAACAAGGATTCCCCCAGTAACGGCGAGTGAAGAGGGAACAGCTCAAGCTTAAAACCTGTGCCCTTTGGGTACCGGATTGTAGCCTACAGAGGGAGTGTCCGGGCGGCCAGTGACCTAAATTCCTTGGAACAGGATGCCACGGAGGGTGAGAGCCCCGTTCTTGGTTGCTGGTCCCGTCCTTTTGCGATACCCTTTCGTCGAGTCGGACTGCTTGAGAGTGCAGTCTTAAGTGGGTGGTATACTTCATCTAAAGCTAAATATTGACACGAGACCGATAGCGAACAAGTACCGTGAGGGAAAGGTGAAAAGGACTTTGAAAAGAGAGTTAAACAGTAC
>ASV_566
AAAGAAACCAACAGGGATTGCCCCAGTAACGGCGAGTGAAGCGGCAACAGCTCAAATTTGAAATCTGGCTTCGGCCCGAGTTGTAATTTGCAGAGGAAGCTTTAGGCGCGGCACCATCTGAGTCCCCTGGAACGGGGCGCCACAGAGGGTGAGAGCCCCGTATAGATGGACGCCTAGCCTGTGTAAAGCTCCTTCGACGAGTCGAGTAGTTTGGGAATGCTGCTCAAAATGGGAGGTAAATTTCTTCTAAAGCTAAATACCGGCCAGAGACCGATAGCGCACAAGTAGAGTGATCGAAAGATGAAAAGCACTTTGAAAAGAGGGTTAAATAGCAC
>ASV_567
AAAGAAACCAACAGGGATTGCCCTAGTAACGGCGAGTGAAGCGGCAAAAGCTCAAATTTGAAATCTGGCCTCGGCCCGAGTTGTAATTTGTAGAGGATGTTTCGGGCACCGCCCCGGCGTAAGTCCCTTGGAACAGGGCGTCATAGAGGGTGAGAATCCCGTCTGGCGTCGTGGTAGGGCCCATGTGAACCTCCTTCGACGAGTCGAGTTGTTTGGGAATGCAGCTCAAAATGGGTGGTAAATTTCATCTAAAGCTAAATACTGGCCAGAGACCGATAGCGCACAAGTAGAGTGATCGAAAGATGAAAAGCACTTTGAAAAGAGAGTTAAACAGTAT
>ASV_568
AAAGAAACTAACAAGGATTCCCCTAGTAACTGCGAGTGAAGCGGGAAAAGCTCAAATTTAAAATCTGGCGGTCTTTGGCTGTCCGAATTGTATTCTAAAGAAGCGTTTTCTGTGCTGGACCGTGTACAAGTCTCTTGGAACAGAGCGTCGTAGAGGGTGAGAATCCCGTCTTTGACATGGACTACCAGTGCTATGTGATGCGCTCTCAAAGAGTCGAGTTGTTTGGGAATGCAGCTCAAAATGGGTGGTAAATTCCATCTAAAGCTAAATATTGGCGAGAGACCGATAGCGAACAAGTACCGTGAGGGAAAGATGAAAAGCACTTTGGAAAGAGAGTTAAACAGTAC
>ASV_569
AAAGAAACTAACAAGGATTCCCCTAGTAACTGCGAGTGAAGCGGGAAAAGCTCAAATTTAAAATCTGGCGGTCTTTGGCCGTCCGAGTTGTAATCTAGAGAAGTGTTATCCGCGCTGGACCGTGTACAAGTCTCCTGGAATGGAGCGTCATAGAGGGTGAGAATCCCGTCTTTGACACGGACTGCCAGGGCTTTGTGATGCGCTCTCAAAGAGTCGAGTTGTTTGGGAATGCAGCTCCAAATGGGTGGTAAATTCCATCTAAAGCTAAATATTGGCGAGAGACCGATAGCGAACAAGTACCGTGAGGGAAAGATGAAAAGAACTTTGGAAAGAGAGTTAAACAGTAC
>ASV_570
AAAGAAACTAACAAGGATTCCCCCAGTAACGGCGAGTGAAGTGGGAAAAGCTCAAATTTTTAATCCGAGAGGTTTCCTCTCTGAATTGTAGTTTGAAGAAGTGTATTCTGTGGCCGGGCGAGTCCAAGTCTCCTGGAATGGAGCATCAGAGAGGGTGAAAATCCCGTCCTTGGCTCTGCCCGTGTTACTATACGATTGCATTTCGAAGAGTCGAGTTGTTTGGGAATGCAGCTCAAAGTGGGTGGTAAATTTCATCCAAGGCTAAATATTGGCAGGAGACCGATAGCGAACAAGTACCGTGAGGGAAAGATGAAAAGCACTTTGAAAAGAGAGTTAAATAGTAC
>ASV_571
AAAGAAACCAACTGGGATTGCCTTAGTAACGGCGAGTGAAGCGGCACCAGCTCAAATTTGAAATCTGGCGCCTTTAGCGTCCGAGTTGTAATTTGCAGAAGATGCTTCGGGTATGGCAGCGGTCTAAGTGCCTTGGAACAGGACGCCACAGAGGGTGAGAGCCCCGTCTACAACCGCTAGCCTATGCTCATGTGAAGCTCTTTCAACGAGTCGAGTTGTTTGGGAATGCAGCTCAAAATGGGTGGTATATTTCATCTAAAGCTAAATACCGGCCAGAGACCGATAGCGCACAAGTAGAGTGATCGAAAGATGAAAAGCACTTTGGAAAGAGAGTTAAAAAGTAC
>ASV_572
AAAGAAACTAACAAGGATTCCCCTAGTAACTGCGAGTGAAGCGGGATGAGCTCAAATTTAAAATCTGGCGGTTATGCCGTCCGAGTTGTAATCTGGAGAAGCGTTTTCTGTGCTGGACCGTACATAAGTTCCTTGGAATAGGACGTCATAGAGGGTGAGAATCCCGTCTTTGGTATGGACTACCAGTACTCTGTGATACGCTCTCAAAGAGTCGAGTTGTTTGGGAATGCAGCTCAAAATGGGTGGTAAATTCCATCTAAAGCTAAATATAGGCGAGAGACCGATAGCGAACAAGTACCGTGAGGGAAAGATGAAAAGCACTTTGGAAAGAGAGTTAAACAGTAC
>ASV_573
AAAGAAACTAACAAGGATTCCCCTAGTAACGGCGAGTGAAGCGGGAACAGCTCAAATTTGAAATCTCACAGCAATGTGCGAATTGTAGTTTAAAGAAACGTTTTCGGGAGAACGCCAGGTCCAAGTTCTTTGGAATGAGGCATCATAGAGGGTGAGAATCCCGTCTTTGGTTTGGTTGTTCTTCCATGTGATACGTTTTCAAAGAGTCGGGTTGTTTGGGAATGCAGCCCAAAATGGGTGGTAAATACCATCTAAAGCTAAATATTGGCGAGAGACCGATAGCGAACAAGTACCGTGAGGGAAAGATGAAAAGAACTTTGAAAAGAGAGTTAAATAGTAC
>ASV_574
AAAGAAACCAACAGGGATTGCCTTAGTAACGGCGAGTGAAGCGGCAACAGCTCAAATTTGAAATCTGGCCTCTTTGAGGCCCGAGTTGTAATTTGGAGAAGATGCTTCGAGTGCGGCTCCGGTCTAAGTTCCTTGGAACAGGACGTCACAGAGGGTGAGAATCCCGTACGTGCCCGGTAGTCGCTCTTGTGTGAAGCTCTTTCGACGAGTCGAGTTGTTTGGGAATGCAGCTCAAAATGGGTGGTAAATTTCATCTAAAGCTAAATATTGGCCAGAGACCGATAGCGCACAAGTAGAGTGATCGAAAGATGAAAAGCACTTTGGAAAGAGAGTTAAACAGTAC
>ASV_575
AAAGAAACTAACAAGGATTCCCCCAGTAATGGCGAATGAACAGGGAAGAGCTCAAATTTAAAATCTGGGTAGTTTTACTGCTCCGAATTGTAGTTTGAAGAGACGTGGTCAGAGGAAGCCGGGTCTAAGTCTCTTGGAATAGAGCATCACAGAGGGTGAGAATCCCGTATGTGGCCCAGGTGTTACTCGTTGTGACATGTTCTCAAAGAGTCGAGTTGTTTGGGATTGCAGCTCAAAATGGGTGGTAAATTTCATCTAAGGCTAAATAGCGGCAGGAGACCGATAGCGAACAAGTACCGTGAGGGAAAGATGAAAAGCACTTTGAAAAGAGAGTCAAATAGCAC
>ASV_576
AAAGAAACCAACAGGGATTGCCTTAGTAACGGCGAGTGAAGCGGCAACAGCTCAAATTTGAAATCTGGCCTTATGGTCCGAGTTGTAATTTGTAGAGGATGTTTTGGGTACCGTTGCAGTTTAATTTTCTTGGAACAGAATGTCAGAGAGGGTGAGAGTCCCGTCTGGAACTGCGGTAGGGCCTATGTAAAACTCCTTCGACGAGTCGAGTTGTTTGGGAATGCAGCTCAAAATGGGTGGTAAATTTCATCTAAAGCTAAATATTGGCCAGAGACCGATAGCGCACAAGTAGAGTGATCGAAAGATGAAAAGCACTTTGAAAAGAGAGTTAAACAGTAT
>ASV_577
AAAGAAACTAACAAGGATTCCCCTAGTAACGGCGAGTGAAGTGGGAAAAGCTCAACTTTAAAATCTGGCAGCTTCGCTGTCCGAGTTGTAGTCTCGAGAAGTGTTTTCCGCGCTGGATCGTGTATGAGTCTGTTGGAATACAGCGTCATAGAGGGTGAGAACCCCGTTCATGACACAACTACCAGTGCTTTGTGATACATTTTCGATGAGTCGAGTTGTTTGGGAATGCAGCTCAAACTGGGTGGTAAATTCCATCTAAAGCTAAATATTGGCGAGAGACCGATAGCAAACAAGTACCGTGAGGGAAAGATGAAAAGCACTTTGGAAAGAGAGTTAACAGTAC
>ASV_578
CAAGAAACCAACAGGGATTGCCTTAGTAACGGCGAGTGAAGCGGCAATAGCTCAAATTTGAAATCTGGCGCCTTTAACCGCGTCCGAGTTGTAATTTGTAGAGGATGTTTCGGTATTAGCTTTAATCTAAGTTCCTTGGAACAGGACGTCGCAGAGGGTGAGAATCCCGTACGCGATTAGTAGCTTTTGCCATGTGAAACTCCTTCGACGAGTCGAGTTGTTTGGGAATGCAGCTCTAATTGGGAGGTAAATTTCTTCTAAAGCTAAATATTGGCCAGAGACCGATAGCGCACAAGTAGAGTGATCGAAAGATGAAAAGCACTTTGGAAAGAGAGTTAAAAAGTAC
>ASV_579
AAAGGAACTAAATAGGATTCCCTTAGTAATGGCGAACGAACAGGGATGAGCTCGGCTTGGAAACTGGGGCCTTGGCCTTGGATTGTAGCCTCTAGACATAGCACCAACGGAGGCGCAGATGTAAGCCTCTTGGAAAAGAGCATCAACGTGGGTGAGAATCCTGTGTTTCATCTGCAGTCCACCGTGCACGGTGCATGTTCTCAGAGTCGCGTTCCTCGGAATTGGAGCGTAAAGTGGGTGGTAAATTTCATCTAAAGCTAAATATAGGCTTGAGACCGATAGCAAACAAGTACCATGAGGGAAAGATGAAAAGGACTTTGAAAAGAGAGTTAAAAGTGC
>ASV_580
AAAGAAACTAACAAGGATTCCCCTAGTAACGGCGAGTGAAGCGGGATGAGCTCAAATTTAAAATCTTGCAGCCTCAGGTTGTACGAGTTGTAGTCTAGAGAATCGTTTTCCGCGTTGGCCTGTGTACAAGTCCCTTGGAACAGGGCGTCATAGAGGGTGAGAATCCCGTCCTTGACACAGACTACCAATGCTTTGTGATGCGATCTCGAAGAGTCGAGTTGTTTGGGAATGCAGCTCAAAATGGGTGGTAAATTCCATCTAAAGCTAAATATTGGCGAGAGACCGATAGCGAACAAGTACCGTGAGGGAAAGATGAAAAGCACTTTGGAAAGAGAGTTAAACAGTAC
>ASV_581
AAAGAAACCAACAGGGATTGCCCTAGTAACGGCGAGTGAAGCGGCAACAGCTCAAATTTGAAATCTGGCTTCGGCCCGAGTTGTAATTTGCAGAGGATGTTTATGGTGCGGTACCTTCCGAGTTCCCTGGAACGGGACGCCACAGAGGGTGAGAGCCCCGTCTGGTTGGATACCAAACCTGTGTTAAACTCCTTCAACGAGTCGAGTAGTTTGGGAATGCTGCTCTAAATGGGAGGTAAATCTCTTCTAAAGCTAAATACCGGCCAGAGACCGATAGCGCACAAGTAGAGTGATCGAAAGATGAAAAGCACCTTGAAAAGGGGGTTAAACAGTAC
>ASV_582
AAAGAAACTAACAAGGATTCCCCTAGTAACTGCGAGTGAAGAGGGAAAAGCTCAAATTTAAAATCTGGCAGCTTCGCTGTCCGAGTTGTAATTTAGAGAAGTGTTACCCGTGTTGGACCGTGTACAAGTCTCCTGGAACGGAGCGTCATAGAGGGTGAGAATCCCGTCTTTGACACGGACTACCAAGACTTTGTGGTACGCTCTCAAAGAGTCGTGTTGTTTGGGAATGCAGCACTAAATGGGTGGTAAATTCCATCTAAAGCTAAATATTGGCGAGAGACCGATAGCAAACAAGTACCGTGAGGGAAAGATGAAAAGAACTTTGGAAAGAGAGTTAAACAGTAC
>ASV_583
AAAGAAACCAACAGGGATTGCCTCAGTAACGGCGAGTGAAGCGGCAACAGCTCAAATTTGAAATCTGGCCCCCCGGGCCCGAGTTGTAATTTGCAGAGGATGCTTTTGGCGCCGTCCCCTCCGAGTCCCCTGGAATGGGGCGCCACAGAGGGTGAGAGCCCCGTATGGTCGGAGACCAAGCCTTTGTAAAGCTCCCTCGACGAGTCGAGTAGTTTGGGAATGCTGCTCAAAATGGGAGGTAAATTTCTTCTAAAGCTAAATACTGGCCAGAGACCGATAGCGCACAAGTAGAGTGATCGAAAGATGAAAAGCACTTTGAAAAGAGGGTTAAACAGCAC
>ASV_584
AAAGAAACTAACCAGGATTCCCTCAGTAAGGGCGACTGAAGCGGGAAGTGCTCAAACCGAAGAATTGTGGTGTGTTTGCATCATTTGCGACGGTCAAAGTCCCTTGGAACAGGGCAGCATAGAGGGTGATACTCCCGTTTGGCTGTTGCAATGAGTGAGCATGTTTGAGTCGAGTTGTTTGGGATTGCAGCTCTAAGTGGGTGGTAAATTCCATCGAAAGCTAAATATTGGTGGGAGACCGATAGCGTACAAGTACCGTGAGGGAAAGATGCAAAGAACTTTGAAAAGAGAGTTAAAGAGTAC
>ASV_585
AAAGAAACTAACAAGGATTCCCCTAGTAACGGCGAGTGAAGCGGGATCAGCTCAAATTTGAAATCTCGCAAGTCTCTTGCGCGAATTGTAGTTTAAAGAAGTATTTTCGGAGGTGGACCAGGCCCAAGTCCTTTGGGATAAGGCATCGTAGAGGGTGAGAATCCCGTACGGTTTGGCACCATCTCTATGTGATATACTTTCAAAGAGTCGGGTTGTTTGGGAATGCAGCCCAAAATGGGTGGTAAATACCATCTAAAGCTAAATATTGGCGAGAGACCGATAGCGAACAAGTACCGTGAGGGAAAGATGAAAAGAACTTTGAAAAGAGAGTTAAAAGTAC
>ASV_586
AAAGAAACTAACAAGGATTCCCTCAGTAACGGCGAGTGAAGCGGGAAAAGCTCAAATTTAAAATCTGGGAGGTTTTACCTCTCCGAATTGTAACCTAAAGATGCGTTTTCGGTGGCAACTCGGGTGCAAGTCCTTTGGAACAAGGCATCATGGAGGGTGAGAATCCCGTTCATAACCCGAGATCTGCTGCTATGTGATACGTATTCATAGAGTCGGGTTGTTTGGGAATGCAGCTCAAATTGGGTGGTAAATTTCATCTAAAGCTAAATATAGGCGAGAGACCGATAGCGAACAAGTACCGTGAGGGAAAGATGAAAAGAACTTTGAAAAGAGAGTTAAAAAGTAC
>ASV_587
AAAGAAACCAACAGGGATTGCCTCAGTAACGGCGAGTGAAGCGGCAACAGCTCAAATTTGAAATCTGGCCTTACGGGTCCGAGTTGTAATTTGGAGAGGATGTTTCGGGTACGGTCCGGGCTTAAATTTCTTGGAACAGAATGTCACAGAGGGTGAGAGTCCCGTCTGGAGTCTGCGACACGGCCTATGTGAAACTCCTTCGACGAGTCGAGTTGTTTGGGAATGCAGCTCTAAATGGGTGGTAAATTTCATCTAAAGCTAAATATTGGCCAGAGACCGATAGCGCACAAGTAGAGTGATCGAAAGATGAAAAGCACTTTGAAAAGAGAGTTAAACAGTAC
>ASV_588
AAAGAAACTAACAAGGATTCCCCTAGTAACGGCGAGTGAAGCGGGAAAAGCTCAAATTTGAAATCTCATGGCTCATGGCCATGCGAATTGTAGTTTAGAGAAGCGTCTTCAGGGGCAGCTTTGGCATAAGTTCTTTGGAACGAGACATCATAGAGGGTGAGAATCCCGTGTGTGGTCGAATGCCTGTCCCTGCTGTGATACGCCTTCTACGAGTCGGTTTGTTTGGGAATGCAGACCAAAGTGGGTGGTAAATACCATCTAAAGCTAAATATTGGCGAGAGACCGATAGCGAACAAGTACCGTGAGGGAAAGATGAAAAGCACTTTGAAAAGAGAGTCAAACAGTAC
>ASV_589
AAAGAAACTAACAAGGATTCCCCTAGTAACTGCGAGTGAAGCGGGAAAAGCTCAAATTTAAAATCTGGCGGTCTTCGGCCGTCCGAGTTGTAATCTGGAGAAGTGCCTTCCGCGCCGGACCGTGTACAAGTCTCTTGGAATAGAGCGTCATAGAGGGTGAGAATCCCGTCTTTGACACGGACCGCCGGTGCTTTGCGATGCGCTTTCAAAGAGTCGAGTTGTTTGGGAATGCAGCTCAAAATGGGTGGTAAATTCCATCTAAAGCTAAATATTGGCGAGAGACCGATAGCGAACAAGTACCGTGAGGGAAAGATGAAAAGCACTTTGGAAAGAGAGTTAAACAGTAC
>ASV_590
AAAGAAACTAACAAGGATTCCCCTAGTAACTGCGAGTGAAGCGGGAAAAGCTCAAATTTAAAATCTGGCGGTCCTTGCGGCCGTCCGAGTTGTAATCTGGAGAAGCGCTATCCGCGCCGGACCGTGTACAAGTCTCTTGGAAAAGAGCATCATAGAGGGTGAGAATCCCGTCTTTGACACGGACTACCGGGGCTTTTGTGATGTGCTTTCTACGAGTCGAGTTGTTTGGGAATGCAGCTCAAATCGGGTGGTAAATTCCATCTAAAGCTAAATATTGGCGAGAGACCGATAGCGAACAAGTACCGTGAGGGAAAGATGAAAAGAACTTTGGAAAGAGAGTTAAACCGTAC
>ASV_591
AAAGAAACTAACAAGGATTCCCCTAGTAACGGCGAGTGAAGTGGGAAAAGCTCAACTTTGTAATCTGGCTGCTTTGCAGTCCGAGTTGTAGTCTAGAGAAGTATGATCCGCGTCGGACCTTACAGATGTCTGTTGGAATGCAGTGTCAAAGAGGGTGAGAATCCCGTACATAGTAAGGACGCCCGTATGCATTGTGATCTACTTTCAAAGAGTCGAGTTGTTTGGGAATGCAGCTCAAATTGGGTGGTAAATTCCATCTAAAGCTAAATAACGGGGAGAGACCGATAGCGAACAAGTACCGTGAGGGAAAGATGAAAAGCACTTTGGAAAGAGAATGAAACAGTAT
>ASV_592
AAAGAAACCAACAGGGATTGCCTTAGTAACGGCGAGTGAAGCGGCAAAAGCTCAAATTTGAAATCTGACGTCTTTGGCGTCCGAGTTGTAATTTGAAGAGGAATCTTCGGTTTGGACTCCGGTATATGTTCCTTGGAACAGGACGTCATAGAGGGTGAGAATCCCGTACGTTACCGGCTGTCTCTTTCCATGTGAAGCTCCTTCGAAGAGTCGAGTTGTTTGGGAATGCAGCTCAAAATGGGTGGTAAATTTCATCTAAAGCTAAATATTGGCGGGAGACCGATAGCGCACAAGTAGAGTGATCGAAAGATGAAAAGCACTTTGAAAAGAGAGTCAAACAGTAC
>ASV_593
AAAGAAACCAACAGGGATTGCCTCAGTAACGGCGAGTGAAGCGGCAAGAGCTCAAATTTGAAATCTGATACCTTCGGTGTCCGAGTTGTAATTTGAAGAGGAGTCTTCGGTTTGGGTCGTGGCCTATGTTCCTTGGAACAGGACGTCGTAGAGGGTGAGAATCCCGTACACGGCTGACGATCTCTTACCATGTGAAGTTCCTTCGAAGAGTCGAGTTGTTTGGGAATGCAGCTCTAAATGGGTGGTAAATTTCATCTAAAGCTAAATACCGGCGAGAGACCGATAGCGCACAAGTAGAGTGATCGAAAGATGAAAAGCACTTTGAAAAGAGAGTTAAACAGTAC
>ASV_594
AAAGAAACTAACAAGGATTCCCCTAGTAACAGCAAGTGAAGCGGGAAGAGCTCAATTTTAAAATCTGGGAGGTTTTACCTCTCCGAATTGTAGTTGCAAGAAAATTGGCCTGTATAAGCGGTGGTACAAGTCCCTTGGAATAGGGTATCATAGAGGGTAAGAATCCCGTCTTTGACTGCCAGTCTTATGCAATACGGTCTTTTTTCAAAGAGTCGGGTTGTTTGGGAATGCAGCCCAAAATGGGTGGTAAATTTCATCTAAAGCTAAATAAGGGCGAGAGACCGATAGCGAACAAGTACCGTGAGGGAAAGATGAAAAGAACTTTGAAAAGAGAGTTAAAAAGTAC
>ASV_595
AAAGAAACTAACAAGGATTCCCCTAGTAACGGCGAGTGAACCGGGAAAAGCTCAAATTTGAAATCTGGCGTGCTCAGTGCGTCCGAGTTGTAATCTATAGAGGTGTTTTCCGTGCCGGACCGTGTCCAAGTCCCTTGGAACAGGGTATCAAAGAGGGTGACAATCCCGTACTTGACACGACGACCGGTGCTCTGTGATACATCTTCTACGAGTCGAGTTGTTTGGGAATGCAGCTCAAAATGGGTGGTGAGTTCCATCTAAAGCTAAATATTGGCGAGAGACCGATAGCGAACAAGTACCGTGAGGGAAAGATGAAAAGCACTTTGGAAAGAGAGTTAAACAGTAC
>ASV_596
AAAGAAACCAACAGGGATTGCCTTAGTAACGGCGAGTGAAGCGGCAACAGCTCAAATTTGAAATCTGGTTCTTTTAGAGCCCGAGTTGTAATTTGTAGAGGATGTTTTGGGTATCGCTACGGTTTAAATTTCTTGGAACAGAATGTTAGAAAGGGTGAGAGTCCCGTCTGGAACCGCGGTAGAGCCTATGTAAAACTCCTTCGACGAGTCGAGTTGTTTGGGAATGCAGCTCAAAATGGGTGGTAAATTTCATCTAAAGCTAAATATTGGCCAAAGACCGATAGCGCACAAGTAGAGTGATCGAAAGATGAAAAGCACTTTGAAAAGAGAGTTAAACAGTAC
>ASV_597
AAAGAAACTAACAAGGATTCCCCTAGTAACGGCGAGTGAAGCGGGAACAGCTCAAATTTAAAATCTCCTCGGAGAATTGTAGTTTAGAGAAGTGTTTTCGAGTGTGGCCCAGGTACAAGTCCCTTGGAATGGGGCATCATAGAGGGTGAGAATCCCGTCCATGATCTGGTCACCACACCGCTACGATACACTTTCAAAGAGTCGGGTTGTTTGGGAATGCAGCCCAAAATGGGTGGTATATTCCATCTAAAGCTAAATAATGGCGAGAGACCGATAGCGAACAAGTACCGTGAGGGAAAGATGAAAAGAACTTTGAAAAGAGAGTTAAATAGTAC
>ASV_598
AAAGAAACTAACAAGGATTCCCCTAGTAACTGCGAGTGAAGCGGGAAAAGCTCAAATTTAAAATCTGGCAGTCTTTGGCTGTCCGAGTTGTAATCTGGAGAAGCGTCTTCCGCGCTGGACCGTGTACAAGTCTCCTGGAACGGAGCGTCATAGAGGGTGAGAATCCCGTCTTTGACACGGACTACCAGTGCTTTGTGATGCGCTCTCAAAGAGTCGAGTTGTTTGGGAATGCAGCTCAAAATGGGTGGTAAACTCCATCTAAAGCTAAATACTGGCGAGAGACCGATAGCGAACAAGTACCGTGAGGGAAAGATGAAAAGCACTTTGGAAAGAGAGTTAAACAGTAC
>ASV_599
AAAGAAACTAACAAGGATTCCCCTAGTAACTGCGAGTGAAGCGGGAAAAGCTCAAATTTAAAATCTGGCAGTCTTTGGCTGTCCGAGTTGTAAACTAGAGAAGTGTTACCCGTGTCGGACCGTGTACAAGTCTCCTGGAATGGAGCATCATAGAGGGTGAGAATCCCGTCTTTGACATGGACTACCGAGGCTTTTGTGGTGCGCTCTCAACGAGTCGAGTTGTTTGGGAATGCAGCTCAAAATGGGTGGTAAATTCCATCTAAAGCTAAATATTGGCGAGAGACCGATAGCGAACAAGTACCGTGAGGGAAAGATGAAAAGAACTTTGGAAAGAGAGTTAAACAGTAC
>ASV_600
AAAGAAACTAACAAGGATTCCCCTAGTAACGGCGAGTGAAGCGGGAACAGCTCAAATTTGAAATCTCACAGGTTTCCTGTGCGAATTGTAGTTTAAAGAATCGTTTTCGGGGGCAGCTTGGGTCTAAGTTCTTTGGAACAGGACATCATAGAGGGTGAGAATCCCGTCTTTGGTTCAAGCTTTGCTCCTATGTGATACGATTTCAAAGAGTCGGTTTGTTTGGGAATGCAGACCAAAGTGGGTGGTAAATACCATCTAAAGCTAAATATTGGCGAGAGACCGATAGCGAACAAGTACCGTGAGGGAAAGATGAAAAGAACTTTGAAAAGAGAGTTAAACAGTAC
>ASV_601
AAAGAAACCAACAGGGATTGCCTCAGTAACGGCGAGTGAAGCGGCAACAGCTCAAATTTGAAATCTGGCCTTCTGGTCCGAGTTGTAATTTGCAGAGGATGTTTCTGACAAGGTGCCTTCCGAGTTCCCTGGAACGGGACGCCATAGAGGGTGAGAGCCCCGTCTGGTTGGCCGCCGCGTCTCTGTGAAACTCCTTCGACGAGTCGAGTAGTTTGGGAATGCTGCTCTAAATGGGAGGTGTACGTCTTCTAAAGCTAAATATTGGCCAGAGACCGATAGCGCACAAGTAGGGTGACCGAAAGATGAAAAGCACTTTGAAAAGAGGGTTAAACAGTAC
>ASV_602
AAAGAAACTAACAAGGATTCCCCTAGTAACGGCGAGCGAACCGGGAAGAGCTCAAATTTGAAATCTGGCGTCCTTCGGGCGTCCGAGTTGTAATCTATAGAGGCGTTTTCCGTGCCGGACCGTGTCCAAGTCCCTTGGAACAGGGTATCAAAGAGGGTGACAATCCCGTACTTGACACGACCACCGGTGCTCTGTGATACGTCTTCTACGAGTCGAGTTGTTTGGGAATGCAGCTCAAAACGGGTGGTAAACTCCATCTAAAGCTAAATATTGGTGGGAGACCGATAGCGAACAAGTACCGTGAGGGAAAGATGAAAAGCACTTTGGAAAGAGAGTTAAACAGTAT
>ASV_603
AAAGAAACTAACTAGGATGCCCTTAGTAACGGCGAGCGAACCGGGCAGAGCCCAACTTGAAAATCTCCAGCCTCCGGCTGGCGAATTGTAGTCTAGAGAAGTGCTCTCTGCCTCAGTCCGGTCCCAAGTCCCCTGGAAAGGGGCGTCAGAGAGGGTGAGAACCCCGTTGGGATCGGAGCCTGAGGCTCCACGAGACGCTTTCGAAGAGTCGGGTTGTTTGGGAATGCAGCCCAAAGCAGGTGGTAAATCCCATCTAAGGCTAAATACAGACGGGAGACCGATAGCGAACAAGTACCGTGAGGGAAAGATGAAAAGAACTTTGAAAAGAGAGTTAAAAAGTGC
>ASV_604
AAAGAAACTAACCAGGATTCCCTCAGTAAGGGCGACTGAAGCGGGAAGAGCTCCACTTGTGAATCTGCGCTTGCGCCGAATTGTGGTGTGTTCACGTTATTGTCCGGGCCAAGTCCCTTGGAAAAGGGCAGCAGAGAGGGTGAGACTCCCGTTCGCCTGGACTTTTGAGTGAACATGATCGAGTCGAGTTGTTTGGGATTGCAGCTCAAAGCGGGTGGTAAATTCCATCGAAAGCTAAATATTGGTGGGAGACCGATAGCGTACAAGTACCGTGAGGGAAAGATGCAAAGAACTTTGAAAAGAGAGTTAAAGAGTAC
>ASV_605
AAAGAAACCAACAGGGATTGCCTCAGTAACGGCGAGTGAAGCGGCAACAGCTCAAATTTGAAATCTGGCCTCTTTGGGGTCCGAGTTGTAATTTGTAGAGGATGTTTCGGGTACCGCCCCGGTCTAAATTTCTTGGAACAGAATGTCAGAGAGGGTGAGAATCCCGTCTTGGACCGGCGGTAGGGCCCATGTGAAACTCCTTCGACGAGTCGAGTTGTTTGGGAATGCAGCTCAAAATGGGTGGTATATTTCATCTAAAGCTAAATATTGGCCAGAGACCGATAGCGCACAAGTAGAGTGATCGAAAGATGAAAAGAACTTTGAAAAGAGAGTTAAACAGTAT
>ASV_606
AAAGAAACTAACAAGGATTCCCCTAGTAACGGCGAGTGAAGCGGGATGAGCTCAAGCTTAAAATCTCTGTGCCAGTTTGGCATGGCGAATTGTAGTCTATAGAGGCGCTGTCAGTGCGACTATGCGGGTTAAGTTCCTTGGAAGAGGACAGCATCGAGGGTGATACTCCCGTATGTACCTGTGTAGTTGCGCGTACGACACGTTTTCTTTGAGTCGTGTTGTTTGGGAATGCAGCACAAAGTAGGTGGTAAATTCCATCTAAAGCTAAATATTGGTGCGAGACCGATAGCGAACAAGTACCGTGAGGGAAAGATGAAAAGAACTTTGAAAAGAGAGTTAAAGAGTAC
>ASV_607
AAAGAAACCAACAGGGATTGCCTTAGTAACGGCGAGTGAAGCGGCAACAGCTCAAATTTGAAATCTGGCTTCGGCCCGAGTTGTAATTTGCAGAGGATGTTTATGGTGCGGTACTTTCCGAGTTCCCTGGAACGGGACGCCACAGAGGGTGAGAGCCCCGTCTGGATGGATACCAAACCTGTGTTAAACTCCTTCAACGAGTCGAGTAGTTTGGGAATGCTGCTCTAAATGGGAGGTAAATCTCTTCTAAAGCTAAATACCGGCCAGAGACCGATAGCGCACAAGTAGAGTGATCGAAAGATGAAAAGCACCTTGAAAAGGGGGTTAAACAGTAC
>ASV_608
AAAGAAACTAACAAGGATTCCCCTAGTAACGGCGAGTGAAGCGGGAAGAGCTCAAATTTGAAATCTGGTAGCCTTCGGTTGCCCGAGTTGTAATCTAGAGAAATGTTTTCCGTGCCGGCCCATGTACAAGTCCCTTGGAACAGGGCGTCATAGAGGGTGAGAATCCCGTCCTTGACATGGACCCCCGGTGCTTTGTGATACATTTTCAACGAGTCGAGTTGTTTGGGAATGCAGCTCAAAATGGGTGGTGAATTCCATCTAAAGCTAAATATTGGCGAGAGACCGATAGCGAACAAGTACCGTGAGGGAAAGATGAAAAGCACTTTGGAAAGAGAGTTAAACAGTAC
>ASV_609
AAAGAAACTAACAAGGATTCCCTCAGTAACGGCGAGTGAAGCGGGAAGAGCTCAAATTTGGAATCTGGGAGGCAGCGCCTCTCCGAGTTGTAAGCTACAGAGCCGCCATCCGCAGGCCAGCGCACGCACAAGTTCCCTGGAAAGGGACGTCACAGAGGGTGAGAACCCCGTTTGGGCGCGTGCTGGCGTGCATCACGAGGCGGTCTCGACGAGTCGGGTTGTTTGGGAATGCAGCTCAAAATGGGTGGTAAATTTCATCTAAGGCTAAATACTGGCAAGAGACCGATAGCGAACAAGTACCGTGAGGGAAAGATGAAAAGAACCTTGAAAAGGGGGTTAAATAGTGC
>ASV_610
AAAGAAACTAACAAGGATTCCCCTAGTAACTGCGAGTGAAGCGGGAAAAGCTCAAATTTAAAATCTGGTAGTTCTTGTAGCTGCCCGAGTTGTAATTTAGAGAAGCGTTATCCGTGCTGGACCGTGTACAAGTCTCCTGGAACGGAGCGTCATAGAGGGTGAGAATCCCGTACATGACACGGACTGCCAGTGCATTGTGATGCGCTCTCAAAGAGTCGAGTTGTTTGGGAATGCAGCTCAAAATGGGTGGTAAATTCCATCTAAAGCTAAATATAGGCGAGAGACCGATAGCGAACAAGTACCGTGAGGGAAAGATGAAAAGAACTTTGGAAAGAGAGTTAAACAGTAC
>ASV_611
AAAGAAACTAACAAGGATTCCCCTAGTAACGGCGAGTGAAGCGGGAAGAGCTCAAATTTGTAATCTGGCACTTTCAGTGTCCGAGTTGTAATCTCGAGAAGTGTTTTCCGCGCTGGACCGCATACAAGTCTGTTGGAATACAGCGTCATAGTGGTGAGAACCCCGTAACTGATGCGGATGCCCAGTGCTTTGTGATACACTTTCGAAGAGTCGAGTTGTTTGGGAATGCAGCTCAAATTGGGTGGTAAATTCCATCTAAAGCTAAATATTGGCGAGAGACCGATAGCGAACAAGTACCGTGAGGGAAAGATGAAAAGCACTTTGGAAAGAGAGTTAACAGTAC
>ASV_612
AAAGAAACTAACAAGGATTCCCCTAGTAACGGCGAGTGAAGCGGGAAGAGCTCAAATTTGAAATCTCCGCGGTCCCCGCGGCGAATTGTAGTTTCGAGAAACGTTTTCTGGGGCGGGCGCCGGCCTAAGTTCCTTGGAACAGGGCATCAGAGAGGGTGAGAATCCCGTTCTGGCTGCGCGCACGCTCCGCTACGAGGCGTTCTCCAAGAGTCGGGTTGTTTGGGAATGCAGCCCAAAATGGGTGGTAAATTTCATCTAAAGCTAAATATAGGCACGAGACCGATAGCGAACAAGTACTGTGAAGGAAAGATGAAAAGCACTTTGAAAAAAGAGTTAAAAGCAC
>ASV_613
AAAGAAACCAACAGGGATTGCCTTAGTAGCGGCGAGTGAAGCGGCAAAAGCTCAAATTTGAAATCTGGCGCCTTCGGTGTCCGAGTTGTAATTTGAAGATTGTAACCTTGGGGTTGGCTCTTGTCTATGTTTCTTGGAACAGGACGTCACAGAGGGTGAGAATCCCGTGCGATGAGATGCCCAATTCTATGTAAGGTGCTTTCGAAGAGTCGAGTTGTTTGGGAATGCAGCTCTAAGTGGGTGGTAAATTCCATCTAAAGCTAAATATTGGCGAGAGACCGATAGCGAACAAGTACAGTGATGGAAAGATGAAAAGAACTTTGAAAAGAGAGTGAAAAAGTAC
>ASV_614
AAAGAAACTAACAAGGATTCCCCTAGTAACTGCGAGTGAAGCGGGAAAAGCTCAAATTTAAAATCTGGCGGTCCTTGTGGCCGTCCGAGTTGTAATCTAGAGAAGTGCTATCCGCGCTGGACCGTGTACAAGTCTCCTGGAACGGAGCGTCATAGAGGGTGAGAATCCCGTCTTTGACACGGACTACCAGGGCTTTGTGATGTGCTCTCAAAGAGTCGAGTTGTTTGGGAATGCAGCTCTAAATGGGTGGTAAATTCCATCTAAAGCTAAATATTGGCGAGAGACCGATAGCGAACAAGTACCGTGAGGGAAAGATGAAAAGAACTTTGGAAAGAGAGTTAAACAGTAC
>ASV_615
AAAGAAACCAACAGGGATTGCCTCAGTAACGGCGAGTGAAGCGGCAACAGCTCAAATTTGAAATCTGGCTCTTTCAGGGTCCGAGTTGTAATTTGTAGAAGATGCTTTGGGTGTGGCTCCGGTCTAAGTTCCTTGGAACAGGACGTCATAGAGGGTGAGAATCCCGTATGTGACTGGTCGCCTTCGCCCGTGTAAAGCTCTTTCGACGAGTCGAGTTGTTTGGGAATGCAGCTCAAAATGGGTGGTAAATTTCATCTAAAGCTAAATATTGGCCAGAGACCGATAGCGCACAAGTAGAGTGATCGAAAGATGAAAAGCACTTTGGAAAGAGAGTTAAACAGTAC
>ASV_616
AAAGAAACCAACAGGGATTCCCCTAGTAATGGCGAATGAAGCGGGAACAGCTCAAATTTGAAATCTCGCAAGAGAATTGTAGTTTGAAGAAGCGACTTTGATAGCGATCCAGACGCAAGTCCTCTGGAAAGAGGCATCGTGGAGGGTGACAATCCCGTACGTAGTCTGGGCAGCCGTTACATATAAAGCGCTTTCAAAGAGTCGGGTTGCTTGGGACTGCAGCCCAAAGTGGGTGGTATATTCCATCTAAAGCTAAATATTGGCGAGAGACCGATAGCAAACAAGTACCGTGAGGGAAAGATGAAAAGAACTTTGAAAAGAGAGTTAAAAGTAC
>ASV_617
AAAGAAACCAACAGGGATTACCTTAGTAACGGCGAGTGAAGCGGTAATAGCTCAAATTTGAAATCTGGCTCTTTCAGGGTCCGAGTTGTAATTTGTAGAGGATGTTTCGGGCACGGTTGCGGTTTAAATTTCTTGGAACAGAATGTCAAAGAGGGTGAGAGTCCCGTCTTGAACCGATTACTTCGTCCATGTGAAACTCCTTCGACGAGTCGAGTTGTTTGGGAATGCAGCTCAAAATGGGTGGTAAATTTCATCTAAAGCTAAATATTGGCCAGAGACCGATAGCGCACAAGTAGAGTGATCGAAAGATGAAAAGCACTTTGAAAAGAGAGTTAAACAGTAT
>ASV_618
AAAGAAACCAACAGGGATTGCCCTAGTAACGGCGAGTGAAGCGGCAACAGCTCAAATTTGAAATCTGCCTTCGGGCCGAGTTGTAACTTGCAGAGGATGCTTTTGGTGAGGTGCCTTCTGAGTCCCCTGGAACGGGGCGCCATAGAGGGTGAGAGCCCCGTATAGTCGGCCACCTAGCCTGTGTAAAGCTCCTTCGACGAGTCGAGTAGTTTGGGAATGCTGCTCTAAATGGGAGGTAAATTCCTTCTAAAGCTAAATACCTGCCAGAGACCGATAGCGCACAAGTAGAGTGATCGAAAGATGAAAAGCACTTTGAAAAGAGAGTCAAATAGCAC
>ASV_619
AAAGAAACCAACAGGGATTGCCTCAGTAACGGCGAGTGAAGCGGCAACAGCTCAAATTTGAAATCTGGCTCTTTCAGGGTCCGAGTTGTAATTTGTAGAGGATGCTTCGGGTGCGGCCCAGTCTAAGTTCCTTGGAACAGGACGTCATAGAGGGTGAGAATCCCGTATGTGATTGGACGCCAACCCCATGTGAAGCGCCTTCAACGAGTCGAGTTGTTTGGGAATGCAGCTCTAAATGGGTGGTAAATTTCATCTAAAGCTAAATATTGGCCGGAGACCGATAGCGCACAAGTAGAGTGATCGAAAGATGAAAAGCACTTTGGAAAGAGAGTTAAACAGTAC
>ASV_620
TCAGCAAAGTGAACACCGGGCCGCAAGCCAAAATCACGGCGCTGGAAAACGCGGTGGACCAATGGATGCCAAAGGTGACCAAGCCCACATGCAAGGAATGACCGACCAAGCCCAGCCCGGCCATGTGCAGCAGGGCTTGGCGCGGCAAGGGCGGCAGCCAACGGCCACAGCGCCAGCGCATCAAGGCCAATGCAAACAGTGGCATCAGGCTGTAGCGCGCCAGCAAAAACCCGGCGGGCGACATGAGATGAAACAGGTATTTCTGCAGC
>ASV_621
AAAGAAACTAACAAGGATTCCCCTAGTAACGGCGAGTGAAGCGGGAAAAGCCCAAATTTAAAATCCGAGGGCTTTAAATGGTCCTCTGAATTGTAGTTTGTAGTGGCGGCTCTCTGTACCGAAAGGCGTGCGGGTCCAAGTCCCCTGGAAAGGGGCATCAGAGAGGGTGACAATCCCGTTCGATGGCCCGCTCCCCTATTTCGTGTGCGAATATGAGACCGTCTCGAAGAGTCGGGTTGTTTGGGAATGCAGCCCAAAATGGGTGGTAAACCTCATCTAAGGCTAAATATTGGCGAGAGACCGATAGCGAACAAGTACCGTGAGGGAAAGATGAAAAGATCTTTGAAAAGAAGGTAAAAAAGAAC
>ASV_622
AAAGAAACCAACAGGGATTGCCCCAGTAACGGCGAGTGAAGCGGCAATAGCTCAAATTTGAAATCTGGCCCTTTCAGGGTCCGAGTTGTAATTTGCAGAGGGCACTTTGGTGTTGGCAGCGGCCTAAGTTCCTTGGAACAGGTCATCATAGAGGGTGAGAATCCCGTATGTGGCTGATTGTCTTCACCGTGTAAAGTCCCTTCGATGAGTCGAGTTGTTTGGGAATGCAGCTCTAAATGGGAGGTAAATTTCTTCTAAAGCTAAATATTGGCCAGAGACCGATAGCGCACAAGTAGAGTGATCGAAAGATGAAAAGCACTTTGGAAAGAGAGTCAAAAAGCAC
>ASV_623
AAAGAAACTAACAAGGATTCCCCTAGTAACGGCGAGTGAACCGGGAAGAGCTCAAATTTGAAATCTGGCGTGCTCAGTGCGTCCGAGTTGTAATCTATAGAGTCGTTTTCCGTGCCGGACTGTGTCCAAGTCCCTTGGAACAGGGTATCAAAGAGGGTGATAATCCCGTACTTGACACAATGACCGGTGCTCTGTGATACGTCTTCTACGAGTCGAGTTGTTTGGGAATGCAGCTCAAAATGGGTGGTGAGTTCCATCTAAAGCTAAATATTGGCGAGAGACCGATAGCGAACAAGTACCGTGAGGGAAAGATGAAAAGCACTTTGGAAAGAGAGTTAAACAGTAC
>ASV_624
AAAGAAACTAACAAGGATTCCCCTAGTAACTGCGAGTGAAGAGGGAAAAGCTCAAATTTAAAATCTGGCAGTCTTTGATTGTCCGAGTTGTAATTTAGAGAAGTGTTACCCGTGTTGGGCCGTGTATAAGTCTCCTGGAATGGAGCGTCATAGAGGGTGAGAATCCCGTCTTTGACACGGACTTCCAATACATTGTGGTACGCTCTCGAAGAGTCGAGTTGTTTGGGAATGCAGCTCTAAATGGGTGGTAAATTCCATCTAAAGCTAAATATTGGGGAGAGACCGATAGCGAACAAGTACCGTGAGGGAAAGATGAAAAGAACTTTGGAAAGAGAGTTAAATAGTAC
>ASV_625
AAAGAAACCAACAGGGATTGCCTCAGTAACGGCGAGTGAAGCGGCAAGAGCTCAAATTTGAAATCTGGCCCCTCCGGGGTCCGAGTTGTAATTTGTAGAGGATGCTTCGGGTGCGGCCCCCGTCTAAGTGCTCTGGAACGGGCCATCGGAGAGGGTGAGAATCCCGTCTGGGACGGGGTGTCCGCGTCCATGTGAAGCTCCTTCGACGAGTCGAGTTGTTTGGGAATGCAGCTCTAAATGGGTGGTAAATTTCATCTAAAGCTAAATACTGGCCGGAGACCGATAGCGCACAAGTAGAGTGATCGAAAGATGAAAAGCACTTTGAAAAGAGAGTTAAACAGCAC
>ASV_626
AAAGAAACCAACAGGGATTGCCTTAGTAACGGCGAGTGAAGCGGCAAAAGCTCAAATTTGAAATCTCCCAGCAGGGCGAGTTGTAATTTGTAGAGGAATGTTCGGTGAAACTTTAGTCCAAGTCTTCTGGAAGGGAGCGCCATTGAGGGTGAGAGCCCCGTAGGACGAGAGGTAGAGCCATGTGTACATCCTTCGAAGAGTCGAGTTGTTTGGGAATGCAGCTCAAAACGGGTGGTAAATTCCATCTAAAGCTAAATATTGGCCAGAGACCGATAGCGCACAAGTAGAGTGATCGAAAGATGAAAAGCACTTTGGAAAGAGAGTGAAACAGTAC
>ASV_627
AAAGAAACCAACAGGGATTGCCCCAGTAACGGCGAGTGAAGCGGCAACAGCTCAAATTTGAAATCTGGCCCTTTCAGGGTCCGAGTTGTAATTTGTAGAGGGTGTTCCGGCATCGGGCCCGTACTAGGTTCCTTGGAACAGGACGTCATAGAGGGTGAGAACCCCGTCTTCGTTCGGGATGCCTTTGCCGTGTGGAACCCCTTCGACGAGTCGAGTTGTTTGGGAATGCAGCTCTAAATGGGAGGTAAATTTCTTCTAAAGCTAAATACCGGCCAGAGACCGATAGCGCACAAGTAGAGTGATCGAAAGATGAAAAGCACTTTGGAAAGAGAGTTAAAAAGCAC
>ASV_628
AAAGAAACCAACAGGGATTACCTCAGTAACGGCGAGTGAAGCGGTAACAGCTCAAATTTGAAATCTGGCGCTTTCAGCGTCCGAGTTGTAATTTGTAGAAGATGCTTTGGGTGTGGCTCCGGTCTAAGTTCCTTGGAACAGGACGTCATGGAGGGTGAGAATCCCGTATGTGACTGGCTGCCTTCGCCCGTGTAAAGCTTTTTCGACGAGTCGAGTTGTTTGGGAATGCAGCTCTAAATGGGAGGTATATTTCTTCTAAAGCTAAATATTGGCCAGAGACCGATAGCGCACAAGTAGAGTGATCGAAAGATGAAAAGCACTTTGGAAAGAGAGTTAAACAGTAC
>ASV_629
AAAGAAACTAACCAGGATTCCCCTAGTAACGGCGAGTGAAGCGGGAAGAGCTCAAATTTGAAATCTCATGGCGCCAAACCATGCGAATTGTAGTTTCTAGAAGTGTGCTTGTGAAGACGGCCAGATGCAAGTCTCTTGGAACAGAGCATCACAGAGGGTGAGAATCCCGTGTTGTTTGTCTGGTTTTGTCTTTCCAATGTAACGCACTCTCAAAGAGTCGGGTTGTTTGGGAATGCAGCCCTAAGCGGGTGGTAAATACCATCTAAAGCTAAATAACGGCGAGAGACCGATAGCGAACAAGTACCGTGAGGGAAAGATGAAAAGCACTTTGAAAAGAGAGTGAAAAGTAT
>ASV_630
AAAGAAACTAACAAGGATTCCCCTAGTAACGGCGAGTGAAGCGGGAAGAGCTCAAATTTAAAATCTCACAGGTTTCCTGTGCGAATTGTAGTTTAAAGAGTCGTTTTCAGGGGCCACTTGTGCACAAGTTCTTTGGAACAAGGCATCATAGAGGGTGAGAATCCCGTCGTTGGCACAAGATGAGCTCCTTTGTGATACGATCTCAAAGAGTCGGTTTGTTTGGGAATGCAGACCAAAACGGGTGGTAAATACCATCTAAGGCTAAATATTGGCGAGAGACCGATAGCGAACAAGTACCGTGAGGGAAAGATGAAAAGAACTTTGAAAAGAGAGTTAAATAGTAC
>ASV_631
AAAGAAACCAACCGGGATTGCCCCAGTAACGGCGAGTGAAGCGGCAAAAGCTCAAATTTGAAATCTGGCCCCTCCGGGGTCCGAGTTGTAATTTGTAGAGGATGCTTCGGGTGCGGCCCCTGTCTAAGTGCCCTGGAATGGGCCATCGGAGAGGGTGAGAATCCCGTCTGGGATGGGGTGTCCGTGCCCGTGTGAAGCTCCTTCGACGAGTCGAGTTGTTTGGGAATGCAGCTCTAAATGGGTGGTAAATTTCATCTAAAGCTAAATACTGGCCGGAGACCGATAGCGCACAAGTAGAGTGATCGAAAGATGAAAAGCACTTTGAAAAGAGAGTTAAACAGCAC
>ASV_632
AAAGAAACTAACCAGGATTCCCTCAGTAACGGCGAGTGAAGCGGGAACAGCTCAAATTTGTAATCTCCTCACGGAGAATTGTAGTTTGTGGAGGTGCCATCGACAGCACGCCGGACTCAAGTCCTCTGGAACGAGGCGTCATAGAGGGTGAGAATCCCGTCTGTGGTTCGGATTGATGCTGCGCTACGATGTGCCTTTCAAGAGTCGGGTTGTTTGGGAATGCAGCCCAAAGTGGGTGGTATATTCCATCTAAAGCTAAATATTGGCAAGAGACCGATAGCAAACAAGTACCGTGAGGGAAAGATGAAAAGAACTTTGAAAAGAGAGTTAAATAGTAC
>ASV_633
AAAGAAACTAACAAGGATTCCCCTAGTAACTGCGAGTGAAGCGGGAAAAGCTCAAATTTAAAATCTGGCGGTCTTTGGCTGTCCGAGTTGTAATCTAGAGAAGTGTTATCCGCGCTGGACCGTGTACAAGTCTCCTGGAATGGAGCGTCATAGAGGGTGAGAATCCCGTCTTTGACACGGACTGCCAGTGCTTTGTGATGCGCTCTCAAAGAGTCGAGTTGTTTGGGAATGCAGCTCAAAATGGGTGGTAAATTCCATCTAAAGCTAAATATTGGCGAGAGACCGATAGCGAACAAGTACCGTGAGGGAAAGATGAAAAGAACTTTGGAAAGAGAGTTAAACAGTAC
>ASV_634
AAAGAAACCAACAGGGATTGCCCCAGTAACGGCGAGTGAAGCGGCAACAGCTCAAATTTGAAATCTGGCTCTCGTGGTCAGAGTTGTAATTTGAAGAGGATGCTTTGGGTGCGGCGCCTTCCGAGTTCCCTGGGACGGGACGCCACAGAGGGTGAGAGCCCCGTATGGTCGGATGCCTAGCCTGTGTAAAGCTCCTTCGACGAGTCGAGTAGTTTGGGAATGCTGCTCTAAATGGGAGGTAAATTTCTTCTAAAGCTAAATACCGGCCCAAGACCGATAGCGCACAAGTAGAGTGATCGAAAGATGAAAAGCACTTTGAAAAGAGGGTTAAACAGCAC
>ASV_635
AAAGAAACCAACAGGGATTGCCCTAGTAACGGCGAGTGAAGCGGCAACAGCTCAAATTTGAAAGCTAGCCTTCGGGTTCGCATTGTAATTTGTAGAGGATGCTTTGGGGAAGTCGCCTGTCTAAGTTCCTTGGAACAGGACGTCATAGAGGGTGAGAATCCCGTATGTGACAGGAAATGACACCCTATGTAAAGCTCCTTCGACGAGTCGAGTTGTTTGGGAATGCAGCTCTAAATGGGAGGTAAATTTCTTCTAAAGCTAAATACCGGCGAGAGACCGATAGCGCACAAGTAGAGTGATCGAAAGATGAAAAGCACTTTGGAAAGAGAGTTAAAAAGCAC
>ASV_636
AAAGAAACCAACAGGGATTGCCCTAGTAACGGCGAGTGAAGCGGCAACAGCTCAAATTTGAAATCTGGCCTCCTTTGGGGGTCCGAGTTGTAATTTGCAGAGGGTGCTTTGGCGTCGGCAGCGGTCTAAGTTCCTTGGAACAGGACATCACAGAGGGTGAGAATCCCGTACGTGGTCGCCTGCCTTCGCCGTGTAAAGCCCCTTCGACGAGTCGAGTTGTTTGGGAATGCAGCTCTAAATGGGAGGTAAATTTCTTCTAAAGCTAAATACCGGCCAGAGACCGATAGCGCACAAGTAGAGTGATCGAAAGATGAAAAGCACTTTGGAAAGAGAGTCAAACAGCAC
>ASV_637
AAAGAAACTAACAAGGATTCCCCTAGTAACTGCGAGTGAAGCGGGAAAAGCTCAAATTTAAAATCTGGCGGTCTCCGGCCGTCCGAGTTGTAATCTGGAGAAGCGTTTTCTGCGTTGGACCGTGTACAAGTTTTCTGGAATGGAACGTCATAGAGGGTGAGAATCCCGTCTTTGACACGGACTACCAATGCTTTGTGATACGCTCTCGAAGAGTCGAGTTGTTTGGGAATGCAGCTCAAAATGGGTGGTAAATTCCATCTAAAGCTAAATATTGGCGAGAGACCGATAGCGAACAAGTACCGTGAGGGAAAGATGAAAAGCACTTTGGAAAGAGAGTTAAACAGTAC
>ASV_638
AAAGAAACTAACAAGGATTCCCCTAGTAACGGCGAGTGAAGCGGGAAGAGCTCAAATTTGAAATCTCACAGGTTACCTGTGCGAATTGTAGTTTAAAGAGTCGTTTTCTGGGGCCACTTGAACACAAGTTCTTTGGAACAAGGCATCATAGAGGGTGAGAATCCCGTCTTTGGTTCAAGTTGCGCACCTTTGTGATACGATCTCAAAGAGTCGGTTTGTTTGGGAATGCAGACCAAAATGGGTGGTAAATACCATCTAAGGCTAAATATTGGCGAGAGACCGATAGCGAACAAGTACCGTGAGGGAAAGATGAAAAGAACTTTGAAAAGAGAGTTAAATAGTAC
>ASV_639
AAAGAAACCAACAGGGATTGCCCTAGTAACGGCGAGTGAAGCGGCAATAGCTCAAATTTGAAATCTGGCCTCCTTTGGCGGTCCGAGTTGTAATTTGCAGAGGGTGCTTTGGCGTCGGCAGCGGTCTAAGTTCCTTGGAACAGGACATCACAGAGGGTGAGAATCCCGTACGTGGTCGCCTGCCTTCGCCGTGTAAAGCCCCTTCGACGAGTCGAGTTGTTTGGGAATGCAGCTCTAAATGGGAGGTAAATTTCTTCTAAAGCTAAATACCGGCCAGAGACCGATAGCGCACAAGTAGAGTGATCGAAAGATGAAAAGCACTTTGGAAAGAGAGTCAAACAGCAC
>ASV_640
AAAGAAACTAACAAGGATTCCCCTAGTAACGGCGAGTGAACCGGGATGAGCTCAAATTTGAAATCTGGCCCTTGGGTCCGAGTTGTAATCTATAGAGGCGTTTTCCGCGCCGGACCGTGTCCAAGTCCCTTGGAATAGGGTATCAAAGAGGGTGACAATCCCGTACTTGACACGACGACCGGGGCTATGTGATACGTCTTCGACGAGTCGAGTTGTTTGGGAATGCAGCTCAAAATGGGTGGTAAATTCCATCTAAAGCTAAATATTGGCGAGAGACCGATAGCGAACAAGTACCGTGAGGGAAAGATGAAAAGCACTTTGGAAAGAGAGTTAAACAGTAC
>ASV_641
AAAGAAACCAACAGGGATTGCCCCAGTAACGGCGAGTGAAGCGGCAACAGCTCAGATTTGAAATCTGGCCCCCAGGGCCCGAGTTGTAATCTGTAGAGGATGCTTCTGGCAAGGCGCCGTCCGAGTTCCCTGGAACGGGACGCCGGAGAGGGTGAGAGCCCCGTACAGGCGGACGCCGAGCCTCTGTGAAGCTCCTTCGACGAGTCGAGTAGTTTGGGAATGCTGCTCAAAGCGGGAGGTAAATTTCTTCTAAAGCTAAATATAGGCCAGAGACCGATAGCGCACAAGTAGAGTGATCGAAAGATGAAAAGCACTTTGAAAAGAGGGTTAAAAAGCAC
>ASV_642
AAAGAAACCAACAGGGATTGCCCCAGTAACGGCGAGTGAAGCGGCAACAGCTCAAATTTGAAATCTGGCTTCGGCCCGAGTTGTAATTTGCAGAGGATGTTTATGGTGCGGTACCAACCGAGTTCCCTGGAACGGGACGCCACAGAGGGTGAGAGCCCCGTCTGGTTGGATACTAAACCTGTGTTAAACTCCTTCAACGAGTCGAGTAGTTTGGGAATGCTGCTCTAAATGGGAGGTAAATCTCTTCTAAAGCTAAATACTGGCCAGAGACCGATAGCGCACAAGTAGAGTGATCGAAAGATGAAAAGCACCTTGAAAAGGGGGTTAAACAGTAC
>ASV_643
AAAGAAACTAACAAGGATTCCCCTAGTAACGGCGAGTGAACAGGGAACAGCTCAAATTTGGAATCTGGGTAGTTTTACTACTCCGAGTTGTAATTTGAAGAGGCGTGTTCAGGGGAAGCTGGGTCTAAGTCTCTTGGAATAGAGCACCATAGAGGGTGAGAGTCCCGTGTATGGCCCAAGTTGTACCTGTTGTGACATGTCCTCAAAGAGTCGAGTTGTTTGGGAATGCAGCTCAAATCGGGTGGTAAATTTCATCTAAAGCTAAATAACGGCAGGAGACCGATAGCGAACAAGTACCGTGAGGGAAAGATGAAAAGCACTTTGAAAAGAGAGTCAAATAGCAC
>ASV_644
AAAGAAACTAACAAGGATTCCCCTAGTAACTGCGAGTGAAGCGGGAAAAGCTCAAATTTAAAATCTGGCAGTCTTTGATTGTCCGAGTTGTAATCTAGAGAAGTGTTATCCGCGTTGGACCGTGTACAAGTCTCCTGGAATGGAGCGTCATAGAGGGTGAGAATCCCGTCTTTGACACGGACTACCAAGGCTTTGTGATGCGCTCTCAAAGAGTCGAGTTGTTTGGGAATGCAGCTCAAAATGGGTGGTAAATTCCATCTAAAGCTAAATATTGGCGAGAGACCGATAGCGAACAAGTACCGTGAGGGAAAGATGAAAAGAACTTTGGAAAGAGAGTTAAACAGTAC
>ASV_645
AAAGAAACTAACAAGGATTCCTTCAGTAACGGCGAGTGAAGCAGGAACAGCTCAAATTTGTAATCTGGACGGCCTAGCCGTTCCGAGTTGTAATTAATAGGACCGCACCTCTGGCAGTGCTGGATGCAAAAGTCTCCTGGAACGGAGCATCAGAGAGGGTGAGAATCCCGTCTTTGGCATCTGGCGCTTCCTAATGAGACGGCTCCGATGAGTCGGGTTGCTTGGGAATGCAGCCCAAAATGGGTGGTATACTCCATCTAAAGCTAAATAACGGCGAGAGACCGATAGCGAACAAGTACCGTGAGGGAAAGATGAAAAGAACTTTGAAAAGAGAGTTAAAAGTAC
>ASV_646
AAAGAAACCAACCGGGATTGCCCCAGTAACGGCGAGTGAAGCGGCAACAGCTCAAATTTGAAATCTGGGGTCCTTTGGGCCTCCGAGTTGTAGTTTGCAGAGGGAGCCTCGGAGGGCGTGCCGGCCCAAGTGCCTTGGAACAGGATACCGCAGAGGGTGAGAGTCCCGTATCCGGCCGGTGGCGCGCTCCGTGTGAGGCCTCTTCGACGAGTCGAGTTGTTTGGGAATGCAGCTCCAAGCGGGTGGTAAATTCCATCTAAAGCTAAATACTGGCCAGAGACCGATAGCGAACAAGTAGAGTGATCGAAAGATGAAAAGCACTTTGAAAAGAGAGTCAAACAGTAC
>ASV_647
AAAGAAACCAACAGGGATTCCCCTAGTAGTGGCGAATGAAGCGGGAACAGCTCAAATTTGAAATCTCGCAAGAGAATTGTAGTTTGAAGAAGCGACTTTGATAGCGGTCCAGACGCAAGTCCTCTGGAAAGAGGCATCGTGGAGGGTGACAATCCCGTACGTAGTCTGGGCAGCCGTTACATATAAAGCGCTTTCAAAGAGTCGGGTTGCTTGGGACTGCAGCCCAAAGTGGGTGGTATATTCCATCTAAAGCTAAATATTGGCGAGAGACCGATAGCAAACAAGTACCGTGAGGGAAAGATGAAAAGAACTTTGAAAAGAGAGTTAAAAGTAC
>ASV_648
TAAGAAACTAAACAGGATTCCCTCAGTAATGGCGAATGAACAGGGATGAGCTCAGTATGGAAATTGGGGCCCTGTGGCCTTGAATTGTAGTCTGGAGATGTACCACCAACTGGGGTGCAGATGTAAGCCTCTTGGAAAAGAGCATCAATGAGGGTGAGAGTCCCGCTTGGCATCTGCAGTCCCCAGTGCACGGTGTAATTTCTAAGAGTCACGTTCCTCGGGATTGGAGCGCAAATTGGGTGGTAAATTTCATCTAAAGCTAAATATTGCTTCGAGACCGATAGCAAACAAGTACCATGAGGGAAAGGTGAAAAGGACTTTGAAAAGAGAGTTAAAAGTGC
>ASV_649
AAAGAAACTAAATAGGATTCCCTCAGTAATGGCGAATGAACAGGGATGAGCTCAGCATGGAAATCGGGGCCTCAGGCCTTGAATTGTAGTCTGGAGATGCACTACCAACTGGGGCGCAGATGTAAGCCTCTTGGAAAAGAGCATCAATGAGGGTGAGAGTCCCGTTTGGCATCTGCAGCCCCCAGTGCACGGTGTGCCTTCCAAGAGTCACGTTCCTCGGGACTGGAGCGCAAATTGGGTGGTAAATTTCATCTAAAGCTAAATATAGCTTCGAGACCGATAGCAAACAAGTACCATGAGGGAAAGATGAAAAGGACTTTGAAAAGAGAGTTAAAAGTGC
>ASV_650
AAAGAAACCAACAGGGATTGCCCTAGTAACGGCGAGTGAAGCGGCAACAGCTCAAATTTGAAATCTGGCCTTCGGGTCCGAGTTGTAATTTGTAGAGGATGCTTTTGGTGAAGTGCCTTCCGAGTTCCTTGGAACAGGACGCCTTAGAGGGTGAGAGCCCCGTACGGTTGGACACTAAGCCTCTGTAAAGCTCCTTCGACGAGTCGAGTAGTTTGGGAATGCTGCTCTAAATGGGAGGTAAATTTCTTCTAAAGCTAAATACCGGCCAGAGACCGATAGCGCACAAGTAGAGTGATCGAAAGATGAAAAGTACTTTGAAAAGAGGGTTAAATAGCAC
>ASV_651
AAAGAAACTAACAAGGATTCCCTCAGTAACGGCGAGTGAAGCGGGAAGAGCTCAAATTTGGAATCTGGGAGGCAGCGCCTCTCCGAGTTGTAAGCTACAGAGCCGCCATCCGCAGGCCAGCGCACGTACAAGTTCCCTGGAAAGGGACGTCACAGAGGGTGAGAACCCCGTTTGGGCGCGTGCTGGCATGCATCACGAGGCGGTCTCGACGAGTCGGGTTGTTTGGGAATGCAGCTCAAAATGGGTGGTAAATTTCATCTAAGGCTAAATACTGGCAAGAGACCGATAGCGAACAAGTACCGTGAGGGAAAGATGAAAAGAACCTTGAAAAGGGGGTTAAATAGTGC
>ASV_652
AAAGAAACTAACAAGGATTCCCCTAGTAACGGCGAGTGAAGCGGGAAGAGCTCAAATTTGAAATCTAGTAGCCTTCGGCTGCTCGAGTTGTAATCTAGAGAAGTGTTTTCCGTGCCGGCCCATGTACAAGTCCCTTGGAACAGGGCGTCATAGAGGGTGAGAATCCCGTCCTTGACATGGACCCCCGGTGCTCTGTGATACACTTTCAACGAGTCGAGTTGTTTGGGAATGCAGCTCAAAATGGGTGGTGAATTCCATCTAAAGCTAAATATTGGCGAGAGACCGATAGCGAACAAGTACCGTGAGGGAAAGATGAAAAGCACTTTGGAAAGAGAGTTAAACAGTAC
>ASV_653
AAAGAAACTAACAAGGATTCCCCTAGTAACTGCGAGTGAAGAGGGAAAAGCTCAAATTTAAAATCTGGCAGCTTCGCTGTCCGAGTTGTAATTTAGAGAAGTGTTACCCGTACTGGACCGTGTACAAGTCTCCTGGAACGGAGCGTCATAGAGGGTGAGAATCCCGTCTTTGACACGGACTCCCAGTGCATTGTGGTACGCTCTCAAAGAGTCGTGTTGTTTGGGAATGCAGCACTAAATGGGTGGTAAATTCCATCTAAAGCTAAATATTGGCGAGAGACCGATAGCAAACAAGTACCGTGAGGGAAAGATGAAAAGAACTTTGGAAAGAGAGTTAAACAGTAC
>ASV_654
AAAGAAACCAACAGGGATTGCCCTAGTAACGGCGAGTGAAGCGGCAACAGCTCAAATTTGAAATCTGGGTCTTTCAGGCTCCGAGTTGTAATTTGTAGAGGATGCTTCGGCAAAGGGCCTGGGATAAGTTCCTTGGAACAGGATGCCTTAGAGGGTGAGAGCCCCGTAATCCTGGGTACCGCTGCCGTGTGAAGCTCCTTCGACGAGTCGAGTTGTTTGGGAATGCAGCTCTAAGCGGGAGGTAAATTTCTTCTAAAGCTAAATATTGGCCAGAGACCGATAGCGCACAAGTAGAGTGATCGAAAGATGAAAAGCACTTTGGAAAGAGAGTTAAAAAGCAC
>ASV_655
AAAGAAACCAACAGGGATTGCCCTAGTAACGGCGAGTGAAGCGGCAACAGCTCAAATTTGAAATCTGGCTCTTTTAGGGTCCGAGTTGTAATTTGCAGAGGGCGCTTTGGCTTAGGCAGCGGTCCAAGTTCCTTGGAACAGGACGTCACAGAGGGTGAGAATCCCGTACGTGGTCGCTGGCCTTTGCCGTGTAAAGCCCCTTCGACGAGTCGAGTTGTTTGGGAATGCAGCTCTAAATGGGAGGTAAATTTCTTCTAAAGCTAAATATTGGCCAGAGACCGATAGCGCACAAGTAGAGTGATCGAAAGATGAAAAGCACTTTGGAAAGAGAGTCAAAAAGCAC
>ASV_656
AAAGAAACCAACAGGGATTGCCTCAGTAACGGCGAGTGAAGCGGCAACAGCTCAAATTTGAAATCTGGCCCCCTCGGGGCCCGAGTTGTAATTTGTAGAGGATGCTTCGGGTGTGGCCCGGTCTAAGTTCCTTGGAACAGGTCGTCACAGAGGGTGAGAATCCCGTATGTGATCGGATGCCGCACCCATGTGAAGCGCCTTCGACGAGTCGAGTTGTTTGGGAATGCAGCTCTAAATGGGTGGTAAATTTCATCTAAAGCTAAATACTGGCCGGAGACCGATAGCGCACAAGTAGAGTGATCGAAAGATGAAAAGCACTTTGGAAAGAGAGTCAAACAGTAC
>ASV_657
AAAGAAACCAACAGGGATTGCCTCAGTAACGGCGAGTGAAGCGGCAACAGCTCAAATTTGAAATCTGGCTTCGGCCCGAGTTGTAATTTGTAGAGGATGTTTCGGGAGCGGCCCGGTCTAAGTCCCTTGGAACAGGGCGTCATAGAGGGTGAGAATCCCGTATGTGACCGGTGACCAATCCCATGTGAAACCCCTTCGACGAGTCGAGTTGTTTGGGAATGCAGCTCAAAATGGGTGGTAAATTTCATCTAAAGCTAAATACCGGCCAGAGACCGATAGCGCACAAGTAGAGTGATCGAAAGATGAAAAGCACTTTGGAAAGAGAGTTAAAAAGTAC
>ASV_658
AAAGAAACTAACAAGGATTCCCCTAGTAACTGCGAGTGAAGAGGGAAAAGCTCAAATTTAAAATCTGGCGGGCTCTGTCCGTCCGAGTTGTAATCTGGAGAAGCGTTTTCCGCGTCGGACCGTGCACAAGTCTCCTGGAACGGAGCGTCATAGAGGGTGAGAATCCCGTCCATGGCACGGACCGCCGATGCTCTGTGATACGTTTTCAAAGAGTCGAGTTGTTTGGGAATGCAGCTCAAAACGGGTGGTAAATTCCATCTAAAGCTAAATATTGGCGAGAGACCGATAGCGAACAAGTACCGTGAGGGAAAGATGAAAAGCACTTTGGAAAGAGAGTTAAACAGTAC
>ASV_659
AAAGAAACTAACAAGGATTCCCCCAGTAACGGCGAGTGAAGCGGGAAGAGCTCAAATTTGAAATCTGGCCTCGCCGAGGTCCGAGTTGTATTTGCAAGGCGGCGCTTCTCGCGCGCGGCCCAGACTCAAGTCTCCTGGAAGGGAGCACCGCAGAGGGTGACAGTCCCGTCTAGGTCTGGGCGGCGCGCAGGCGAGGCGCGGCCGACGAGTCGGGCTGTTTGGGAATGCAGCCCAAAATGGGAGGTACATTTCTTCTAAAGCTAAATAGCGGCAAGAGACCGATAGCGAACAAGTACCGTGAGGGAAAGATGAAAAGAACTTTGAAAAGAGAGTTAAACAGTGC
>ASV_660
AAAGAAACTAACAAGGATTCCCTTAGTAACGGCGAGTGAAGCGGGAAAAGCTCAAATTTAAAATCTGATAGTCTTTGGCTGTCCGAGTTGTAATCTAGAGAAGTGTTTTCTGCGCTGGACTGTATACAAGTTTCCTGGATACGGAACATCATAGAGGGTGAGAATCCCGTCCTTGATACAGATCCCCAGTGCTCTACGATGCGCTCTCGACGAGTCGAGTTGTTTGGGATTGCAGCTCAAAATGGGAGGTAAATTCCTTCTAAAGCTAAATATTGGCGAGAGACCGATAGCGAACAAGTACCGTGAGGGAAAGATGAAAAGCACTTTGGAAAGAGAGTTAAACAGTAC
>ASV_661
AAAGAAACCAACAGGGATTGCCTCAGTAACGGCGAGTGAAGCGGCAAGAGCTCAAATTTGAAATCTGACGCCTTTGGCGTTCGAGTTGTAATTTGAAGAGGAATCTTCGGCACGGACCATGATCTATGTTCCTTGGAACAGGACGTCGTAGAGGGTGAGAATCCCGTTCACGGTTGATGGTCTCGAGTCATGTGAAGTTCCCTCGAAGAGTCGAGTTGTTTGGGAATGCAGCTCTAAAAGGGTGGTAAATTTCATCTAAAGCTAAATACCGGCGAGAGACCGATAGCGCACAAGTAGAGTGATCGAAAGATGAAAAGCACTTTGAAAAGAGAGTTAAACAGTAC
>ASV_662
AAAGAAACCAACAGGGATTGCCCTAGTAACGGCGAGTGAAGCGGCAAAAGCTCAAATTTGAAATCTGGCTTCGGCCCGAGTTGTAATTTGTAGAGGATGTTTCGGACACCGCCACGGCGTAAGTCCCTTGGAACAGGGCGTCATAGAGGGTGAGAATCCCGTCTGGCGTCGTGGTAGGGTCCATGTGAAACTCCTTCGACGAGTCGAGTTGTTTGGGAATGCAGCTCAAAATGGGTGGTAAATTTCATCTAAAGCTAAATACTGGCCAGAGACCGATAGCGCACAAGTAGAGTGATCGAAAGATGAAAAGCACTTTGAAAAGAGAGTTAAACAGTAT
>ASV_663
AAAGAAACCAACAGGGATTGCCTCAGTAACGGCGAGTGAAGCGGCAACAGCTCAAATTTGAAATCTGGCCCCTTCGGGGTCCGAGTTGTAATTTGTAGAGGGTGCTTCGGGTGACGCGCCGGCCTAAGTTCCTTGGAACAGGACGTCATAGAGGGTGAGAATCCCGTATGCGGCCGGTGACGGAGCCCATGTGAAGCCCCTTCGACGAGTCGAGTTGTTTGGGAATGCAGCTCAAAATGGGTGGTAAATTTCATCTAAAGCTAAATACCGGCGGGAGACCGATAGCGCACAAGTAGAGTGATCGAAAGATGAAAAGCACTTTGGAAAGAGAGTTAAAAAGTAC
>ASV_664
AAAGAAACTAACAAGGATTCCCCTAGTAACGGCGAGTGAAGCGGGATGAGCTCAAATTTGAAATCTCCTTGGCTCAGCTCCAAGGCGAATTGTAGTTTAAAGAAGGGCCTTCCACCAGGCCGCATTGGTTCAAGTTCCTTGGAAGAGGACATCAGAGAGGGTGAGAATCCCGTGATTGATCAGTGCTGCGCCTGGGTTGCGATGCCCTTTCCAAGAGTCGGTTTGCTTGGGAATGCAGACCAAAATGGGTGGTAAATACCATCTAAAGCTAAATATTGGCGAGAGACCGATAGCGAACAAGTACCGTGAGGGAAAGATGAAAAGAACTTTGAAAAGAGAGTTAAATAGTAC
>ASV_665
AAAGAAACTAACAAGGATTCCCCTAGTAACGGCGAGTGAAGTGGGAAAAGCTCAACTTTGTAATCTGGCTCTTTCAGAGTCCGAGTTGTAGTCTCGAGAAGCATCATCCGCGCCGGACCTTGGATATGTCTGTTGGAAAACAGCGTCATAGAGGGTGACAATCCCGTTTGTGCCAAGGACGCCCGTGTGCATTGCGGTGTGCTTTCTAAGAGTCGAGTTGTTTGGGAATGCAGCTCAAATTGGGTGGTAAATTCCATCTAAAGCTAAATATTGGCGAGAGACCGATAGCGAACAAGTACCGTGAGGGAAAGATGAAAAGCACTTTGGAAAGAGAATGAAACAGTAT
>ASV_666
AAAGAAACCAACAGGGATTGCCTCAGTAACGGCGAGTGAAGCGGCAACAGCTCAAATTTGAAATCTGGCTCCTTTGGGGTCCGAATTGTAATTTGTAGAGGATGCTTCGGGGATTGATCCGGTCTAAGTTCCTTGGAACAGGACGTCACAGAGGGTGAGAATCCCGTACGTGATCGGATGCCAACTCCATGTGAAGCGCCTTCGACGAGTCGAGTTGTTTGGGAATGCAGCTCTAAATGGGTGGTAAATTTCATCTAAAGCTAAATACTGGCCGGAGACCGATAGCGCACAAGTAGAGTGATCGAAAGATGAAAAGCACTTTGGAAAGAGAGTTAAACAGTAC
>ASV_667
AAAGAAACTAACAAGGATTCCCCTAGTAACTGCGAGTGAAGCGGGAAAAGCTCAAATTTAAAATCTGGCGGTCCTTGCGGCTGTCCGAGTTGTAATCTGGAGAAGTGCTTTCTGTGCTGGACCGTGTACAAGTCTCTTGGAACAGAGCGTCGTAGAGGGTGAGAATCCCGTCTTTGACACGGACTACCAGTGCTTTGTGATGCGCTCTCAAAGAGTCGAGTTGTTTGGGAATGCAGCTCAAAATGGGTGGTAAATTCCATCTAAAGCTAAATATTGGCGAGAGACCGATAGCGAACAAGTACCGTGAGGGAAAGATGAAAAGAACTTTGGAAAGAGAGTTAAACAGTAC
>ASV_668
AAAGAAACTAACAAGGATTCCCCTAGTAACGGCGAGTGAAGCGGGAAGAGCTCAAATTTAAAATCTCACAGGTTTCCTGTGCGAATTGTAGTTTAAAGAGTCGTTTTCAGGGGCCACTTGTGCACAAGTTCTTTGGAACAAGGCATCATAGAGGGTGAGAATCCCGTCTTTGGCACAAGATGAGCTCCTTTGTGATACGATCTCATAGAGTCGGTTTGTTTGGGAATGCAGACCAAAACGGGTGGTAAATACCATCTAAGGCTAAATATTGGCGAGAGACCGATAGCGAACAAGTACCGTGAGGGAAAGATGAAAAGAACTTTGAAAAGAGAGTTAAATAGTAC
>ASV_669
AAAGAAACCAACAGGGATTACCTCAGTAACGGCGAGTGAAGCGGTAACAGCTCAAATTTGAAAGCTGCCAACAGGCCGCGTTGTAATTTGTAGAAGATGCTTTGGGTGTCGGCCCAGTCTAAGTTCCTTGGAACAGGACGTCATAGAGGGTGAGAATCCCGTATGTGATTGGTGCCGTCCCCCGTGTAAAGCTCTTTCGACGAGTCGAGTTGTTTGGGAATGCAGCTCAAAATGGGTGGTAAATTTCATCTAAAGCTAAATATTGGCCAGAGACCGATAGCGCACAAGTAGAGTGATCGAAAGATGAAAAGCACTTTGGAAAGAGAGTTAAACAGTAC
>ASV_670
AAAGAAACTAACAAGGATTAGCCTAGTAACGGCGAGTGAAACGCTAATAGCCCAACTTGAAAATCTTCCTTTGAAGAATTGTAGTCTAGAGAAGCGCCCTCTGCGGCGGCCGGAGCCCAAGTTCGCTGGAAGGCGGCGTCAGAGAGGGTGATAACCCCGTCGGCTCTAGGCTTAGCTGCTCCACGAGGTGCTTTCGAAGAGTCGTATTGTTTGGGAATGCAGTACAAATTGGGAGGTAAATCCCTTCTAAGGCTAAATACTGACGAGAGACCGATAGCGAACAAGTACCGTGAGGGAAAGATGAAAAGAACTTTGAAAAGAGAGTTAAAAAGTGC
>ASV_671
AAAGAAACCAACAGGGATTGCCCTAGTAACGGCGAGTGAAGCGGCAACAGCTCAAATTTGAAATCTGGCTTCGGCCCGAGTTGTAATTTGTAGAGGATGCTTTTGGTGAGGTGCCTTCTGAGTTCCCTGGAACGGGACGCCAGAGAGGGTGAGAGCCCCGTATAGTCGGCCACCGATCCTTTGTAAAGCTCCTTCGACGAGTCGAGTAGTTTGGGAATGCTGCTCTAAATGGGAGGTATATCTCTTCTAAAGCTAAATATTGGCCAGAGACCGATAGCGCACAAGTAGAGTGATCGAAAGATGAAAAGCACTTTGAAAAGAGGGTTAAATAGCAC
>ASV_672
AAAGAAACTAACAAGGATTCCCTCAGTAACGGCGAGTGAAGCGGGAAGAGCTCAAATTTGGAATCACGGCAGTTTCTGTTGTGAATTGTAATTTCAAGACATGTGGGAATGTGAAGGGTTGTGTTCAAGTCTCCTGGAATGGAGCACCACAGAGGGTGACAGTCCCGTCTGGACACGAGCTGACATGAATCTCTAATGTCGACGAGTCGAGTTGCTTGGGAATGCAGCTCAAATGGGTGGTAAATTCCATCCAAGGCTAAATATTGGCAAGAGACCGATAGCGAACAAGTACCGTGAGGGAAAGATGAAAAGCACCTTGAAAAGGGAGTTAAATAGCAC
>ASV_673
AAAGAAACTAACAAGGATTCCCCTAGTAACGGCGAGCGAAGCGGGAAGAGCTCAAATTTGAAAGCTGGCGTCTTCGGCGTCCGCGTTGTAATCTCGAGACGTGTTTTCCGTGCGGCTCTATGGACAAGTCCCTTGGAACAGGGCATCGTAGAGGGTGAAAATCCCGTACTTGCCATGGAAGTACCGTGCTTTGTGATACACGCTCCAAGAGTCGAGTAGTTTGGGATTGCTGCTCAAAGTGGGTGGTAGACTCCATCTAAAGCTAAATATCGGGGAGAGACCGATAGCGAACAAGTACCGTGAGGGAAAGATGAAAAGCACTTTGGAAAGAGAGTTAAAAGTAC
>ASV_674
AAAGAAACCAACAGGGATTGCCTCAGTAACGGCGAGTGAAGCGGCAACAGCTCAAATTTGAAATCTGGCCGCAAGGTCCGAGTTGTAATTTGTAGAGGATGTTTTGGGTACCGCCGTGGTTTAAACTTCTTGGAACAGAATGTCAAAGAGGGTGAGAGTCCCGTCTTGGATCGCGGTAGGGCCTATGTAAAACTCCTTCGACGAGTCGACTTGTTTGGGAATGCAGGTCAAAATGGGTGGTAAATTTCATCTAAAGCTAAATATTGGCCAGAGACCGATAGCGCACAAGTAGAGTGATCGAAAGATGAAAAGCACTTTGAAAAGAGAGTTAAACAGTAT
>ASV_675
AAAGAAACTAACAAGGATTCCCCTAGTAACGGCGAGTGAAGCGGGAAGAGCTCAAATTTAAAATCTGGCGGTCTTTGGCCGTCCGAGTTGTAGCCTAGAGAAGCGTTTTCCGCGGCAGACCATGTACAAGTCTCTTGGAACAGAGCGTCATAGAGGGTGAGAATCCCGTCCTTGACATGGACCCCCGTCGCTTTACGATGCGCTCTCGAAGAGTCGAGTTGTTTGGGAATGCAGCTCAAAATGGGTGGTAAATTCCATCTAAAGCTAAATATTGGCGAGAGACCGATAGCGAACAAGTACCGTGAGGGAAAGATGAAAAGCACTTTGGAAAGAGAGTCAAACAGTAC
>ASV_676
AAAGAAACTAACAAGGATTCCCCTAGTAACGGCGAGCGAAGCGGGAAGAGTTCAAATTTAAAATCTGGGTGGCCTTGCCACTCCGAATTGTAATTTAAAGAGGCGTTATCTGGGCTTAGTCCGGTGCTCAAGTCCCTTGGAATAGGGCGTCACAGAGGGTGAGAACCCCGTCTGGGCACTGGTGCTAGGTCCTCTATGAGACGTTTTCTACGAGTCGAGTTGTTTGGGAATGCAGCTCAAAATGGGTGGTAAATTTCATCTAAGACTAAATACTGGCAAGAGACCGATAGCGAACAAGTACCGTGAGGGAAAGATGAAAAGCACCTTGAAAAGGGAGTTAAATAGTGC
>ASV_677
AAAGAAACTAACAAGGATTCCCCTAGTAACGGCGAGTGAAGTGGGAAAAGCTCAACTTTGAAATCTGGCACTTTCAGTGTCCGAATTGTAGTCTCAAGAAGTGTTTTCTGTGCTGGCCCGTGTATGAGTCTGTTGGAACACAGCGTCATAGAGGGTGACAACCCCGTTCATGACACGGATCCCAGTGCTTTGTGATACACTTTCGAAGAGTCGAGTTGTTTGGGAATGCAGCTCAAATTGGGTGGTAAATTCCATCTAAAGCTAAATATTGGCGAGAGACCGATAGCAAACAAGTACCGTGAGGGAAAGATGAAAAGCACTTTGGAAAGAGAGTTAACAGTAC
>ASV_678
AAAGAAACCAACAGGGATTGCCTTAGTAACGGCGAGTGAAGCGGCAACAGCTCAAATTTGAAATCTGACCTCTTCGGGGTCCGAGTTGTAATTTGCAGAGGATGCGTCGGCATCGGCCCCTTGTCAAGTTCCTTGGAACAGGACGTCCTAGAGGGTGAGAGCCCCGTACAGGCTTGGGTGACCTTGGCCATGTGATGCTCCTTCGAAGAGTCGAGTTGTTTGGGAATGCAGCTCTAAGCGGGAGGTAAATTTCTTCTAAAGCTAAATATTCGGTGTCTCCGATAGCGAACAAGTAGAGTGATCGAAAGATGAAAAGCACTTTGGAAAGAGAGTTAAAAAGCAC
>ASV_679
AAAGAAACTAACAAGGATTCCCCTAGTAACGGCGAGCGAAGCGGGAAGAGCTCAAATTTAAAATCTGGGAGGCTTGCCTCTCCGAATTGTAGTTTAAAGAGGCGTTATCTGGTCTTTGGTCGGTGCTCAAGTCCCTTGGAATAGGGCGTCACAGAGGGTGAGAACCCCGTCTGGGCACTGGTCAAAGGCCTCTATGAGGCGCTCTCTACGAGTCGGGTTGTTTGGGAATGCAGCTCAAAATGGGTGGTAAATTTCATCTAAGGCTAAATACTGGCAAGATACCGATAGCGAACAAGTACCGTGAGGGAAAGATGAAAAGCACCTTGAAAAGGGAGTTAAATAGTGC
>ASV_680
AAAGAAACTAACAAGGATTCCCCCAGTAACGGCGAGTGAAGCGGGAAGAGCTCAAATTTGAAATCACCTTGGTGAATTGTAGTTTATAGACGCTATTTCGTACGAACAAGAATGTACAAGTTTTTTGGAACAAGACATCATAGAGGGTGATAATCCCGTCTTTGACATTCTGGCGAGTATATGTGGATAGCAGTCGAAGAGTCGGTTTGTTTGGGAATGCAGACCAAAAAGGGAGGTAAATACCTTCTAAAGCTAAATATTGGCGAGAGACCGATAGCGAACAAGTACCGTGAGGGAAAGATGAAAAGAACTTTGAAAAGAGAGTGCAACAGTAC
>ASV_681
AAAGAAACCAACAGGGATTGCCCTAGTAACGGCGAGTGAAGCGGCAACAGCTCAAATTTGAAATCTGGCTCTTTCAGGGTCCGAGTTGTAATTTGTAGAGGATGTTTCGGCGTCGGCTCCGGTCTAAGTTCCTTGGAACAGGACGTCATAGAGGGTGAGAATCCCGTATGTGACCGGTTGCTTTCTCCATGTGAAACTCCTTCGACGAGTCGAGTTGTTTGGGAATGCAGCTCTAAATGGGAGGTAAATTTCTTCTAAAGCTAAATACCGGCCAGAGACCGATAGCGCACAAGTAGAGTGATCGAAAGATGAAAAGCACTTTGGAAAGAGATTTAAAAAGTAC
>ASV_682
AAAGAAACCAACAGGGATTGCCTCAGTAACGGCGAGTGAAGCGGCAACAGCTCAAATTTGAAATCTGGCCTCACGGTCCGAGTTGTAATTTGTAGAGGATGTTTCGGGCACCGCCGCGGTGTAAATTTCTTGGAACAGAATGTCAGAGAGGGTGAGAATCCCGTCTTCGACCGCGGTAGGACCCATGTGAAACTCCTTCGACGAGTCGAGTTGTTTGGGAATGCAGCTCAAAATGGGTGGTAAATTTCATCTAAAGCTAAATATTGGCCAGAGACCGATAGCGCACAAGTAGAGTGATCGAAAGATGAAAAGCACTTTGAAAAGAGAGTTAAACAGTAT
>ASV_683
TGGCCTTCTGAACCCCGAGTAGAAGGTGCTTCTGTTGGTAGCCAACGAAACCTTGGTAGCTGGCAGGATCAAGCAGCACTTCGCGCCCGACTGTGAACGGTGGGGTGGGAAGCAACGCAGGATTGCCCATCGCAGACAGGTGCCAGCTAGAGAGGGCGAACGCGGAGTGATCGACCCCTGCCGGCCAAGAGTCTGTGATGACGACATCTGCATGTGACGGGGCTTGGCTTCTGAACTCGACTGACGGCTGCTGCTCGTGA
>ASV_684
AGACTAAGAGCAGGTAAAGCCATTTTAAAGTAACCATGTAATTCAGTTTACCTCTGATAATGAGACCATCTCAATCTTCCTGTAGTGGTTAGGGCAGGAGTGTGGTATGGGGCATCATAATGTAATGTAAGGTTGTTCTGAGAACGCTTTAGCTTTGGGGTGAGTTAAAGATCTGTACCCTGTAAGCCTGTGCAGTATGCCTTTTCCCTGATTGGAATATTTCTGTTTACAGACAGGAATATAGATCGTGAGGGACAGAGAAGGGTAAACTAAGG
>ASV_685
AAAGAAACCAACAGGGATTGCCTCAGTAACGGCGAGTGAAGCGGCAACAGCTCAAATTTGAAATCTGGCTCCCTCGGGGTCCGAGTTGTAATTTGTAGAGGATGCCTCGGGTGTGGCCCGGTCTAAGTTCCTTGGAACAGGACGTCGCAGAGGGTGAGAATCCCGTATGTGATCGGATGCCTAGCCCATGTGAGGCGCCTTCGACGAGTCGAGTTGTTTGGGAATGCAGCTCTAAATGGGTGGTAAATTTCATCTAAAGCTAAATATTGGCCGGAGACCGATAGCGCACAAGTAGAGTGATCGAAAGATGAAAAGCACTTTGGAAAGAGAGTCAAACAGCAC
>ASV_686
AAAGAAACCAACAGGGATTGCCCTAGTAACGGCGAGTGAAGCGGCAACAGCTCAAATTTGAAATCTGGCCTCGGCCCGAGTTGTAATTTGCAGAGGATGCTTTTGGCGCGGTGCCTTCCGAGTTCCCTGGAACGGGACGCCACAGAGGGTGAGAGCCCCGTATGGTTGGACACCAAGCCTGTGTAAAGCTCCTTCGACGAGTCGAGTAGTTTGGGAATGCTGCTCAAAATGGGAGGTAAATCTCTTCTAAAGCTAAATACCGGCCAGAGACCGATAGCGCACAAGTAGAGTGATCGAAAGATGAAAAGCACCTTGAAAAGGGGGTTAAACAGTAC
>ASV_687
AAAGAAACCAACAGGGATTGCCTCAGTAACGGCGAGTGAAGCGGCAACAGCTCAAATTTGAAATCTGGCCTCACGGTCCGAGTTGTAATTTGTAGAGGATGTTTTGGGTACCGCCGTGGTTTAATTTTCTTGGAACAGGAAGCCACAGAGGGTGAGAGTCCCGTCTTGGACCGCGGTAGGGCCTGTGTAAAACTCCTTCGACGAGTCGAGTTGTTTGGGAATGCAGCTCAAAATGGGTGGTAAATTTCATCTAAAGCTAAATATTGGCCAGAGACCGATAGCGCACAAGTAGAGTGATCGAAAGATGAAAAGCACTTTGAAAAGAGAGTTAAACAGTAT
>ASV_688
AAAGAAACCAACAGGGATTGCCCTAGTAACGGCGAGTGAAGCGGCAACAGCTCAAATTTGAAATCTGGCCTCCCTTGGGGGTCCGAGTTGTAATTTGCAGAGGGTGCTTTGGCGTCGGCAGCGGTCTAAGTTCCTTGGAACAGGACATCACAGAGGGTGAGAATCCCGTACGTGGTCGCCTGCCTTCGCCGTGTAAAGCCCCTTCGACGAGTCGAGTTGTTTGGGAATGCAGCTCTAAATGGGAGGTAAATTTCTTCTAAAGCTAAATACCGGCCAGAGACCGATAGCGCACAAGTAGAGTGATCGAAAGATGAAAAGCACTTTGGAAAGAGAGTCAAACAGCAC
>ASV_689
AAAGAAACTAACAAGGATTCCCCTAGTAACTGCGAGTGAAGCGGGAAAAGCTCAAATTTAAAATCTGGTGGTCTATGGCCATCCGAGTTGTAATCTGGAGAAGTGTTTTCCGCGCTGGACCGTGTAAAAGTCTCTTGGAACAGAGCATCATAGAGGGTGAGAATCCCGTCTTTGACACGGACTACCAGGGCTTTGTGATACACTCTCAAAGAGTCGCGTTGTTTGGGAATGCAGCGCAAAATGGGTGGTATATTCCATCTAAAGCTAAATATTGGCGAGAGACCGATAGCGAACAAGTACCGTGAGGGAAAGATGAAAAGCACTTTGGAAAGAGAGTTAAACAGTAC
>ASV_690
AAAGAAACTAACAAGGATTCCCCTAGTAACGGCGAGTGAAGCGGGAAGAGCTCAAATTTGAAAGCTGGCGTCTTCGGCGTCCGCATTGTAATCTCGAGAAGTGTTTTTCGCGTTGGACCATGTACAAGTTCCTTGGAACAGGACGTCATAGAGGGTGAGAATCCCGTACTTGACATGGATGCCCAACGCTTTGTGATACGCTCTCCACGAGTCGAGTTGTTTGGGAATGCAGCTCAAAATGGGTGGTAAATTCCATCTAAAGCTAAATATTGGGGAGAGACCGATAGCGAACAAGTACCGTGAGGGAAAGATGAAAAGCACTTTGGAAAGAGAGTTAAACAGTAC
>ASV_691
AAAGAAACTAACAAGGATTCCCCTAGTAACGGCGAGTGAAGCGGGATGAGCTCAAATTTAAAATCTGGTGTTCTTTGGACATCCGAGTTGTAGTCTAGAGAAGCATTTTCCGTGTCGGACCATGTACAAGTCTCCTGGAACGGAGCGTCATAGAGGGTGAGAATCCCGTTCTTGACATGGACCCCCGATGCTCTGTGATGTGCTCTCAAAGAGTCGAGTTGTTTGGGATTGCAGCTCAAAATGGGAGGTAAATTCCTTCTAAAGCTAAATATTGGCGAGAGACCGATAGCGAACAAGTACCGTGAGGGAAAGATGAAAAGCACTTTGGAAAGAGAGTTAAACAGTAC
>ASV_692
AAAGAAACTAACAAGGATTCCCCTAGTAACGGCGAGTGAAGAGGGAAGAGCCCAAGATTGAAAGCTGGCGTCTTCGGCGTCCGCATTGTAATCTCAAGAAGTGTTTTCCGCTTCGGACCAAGCCCAAGTCCCTTGGAAAAGGGCATCATAGAGGGTGATAATCCCGTACCTGGCTTGGAGCGCCCGAAGCTTTGTGATACGCTTTCTAAGAGTCGAGTTGTTTGGGAATGCAGCTCAAAATGGGTGGTAAATGCCATCTAAGGCTAAATATTGGGGAGAGACCGATAGCGAACAAGTACAGTGATGGAAAGATGAAAAGAACTTTGAAAAGAGAGTTAAACAGTAC
>ASV_693
AAAGAAACCAACAGGGATTGCCTCAGTAACGGCGAGTGAAGCGGCAACAGCTCAAATTTGAAATCTGGCCTCTTCGGGGTCCGAGTTGTAATTTGTAGAGGATGTTTCGGGTACCGCTCCGGTCTAAATTTCTTGGAACAGAATGTCAAAGAGGGTGAGAATCCCGTCTTGGATCGGTGGTAGGGCCCATGTGAAACTCCTTCGACGAGTCGAGTTGTTTGGGAATGCAGCTCAAAATGGGTGGTAAATTTCATCTAAAGCTAAATATTGGCCAGAGACCGATAGCGCACAAGTAGAGTGATCGAAAGATGAAAAGCACTTTGAAAAGAGAGTTAAACAGTAT
>ASV_694
AAAGAAACTAACAAGGATTCCCCTAGTAACGGCGAGTGAAGCGGGAAGAGCTCAAATTTGAAATCTAATGGCCTCAGGTCATTCGAGTTGTAATCTATAGGAACGTTTTCCGTGCCGGCTCATGTACAAGTCCCTTGGAACAGGGCGTCATAGAGGGTGAGAATCCCGTACTTGACATGAACCACCGGTGCTCTGTGATACGTCTCCAACGAGTCGAGTTGTTTGGGAATGCAGCTCAAAATGGGTGGTAAATTCCATCTAAAGCTAAATATTGGTGTGAGACCGATAGCGAACAAGTACCGTGAGGGAAAGATGAAAAGCACTTTGGAAAGAGAGTTAAAAAGTAT
>ASV_695
AAAGAAACTAACAAGGATTCCCACAGTAACTGCGAGTGAAGTGGGAAATGCTCAGACTGAAAATCTTCGGAATTGTAGTCTGTAGAAACTAAGTCAATCGTTGATCGAGAAGAAAATCTCCTGGAATGGAGTGCCGTGGAGGGTGAAAGCCCCGTCTATCTTTTTGTATCATGATGTACGACCAGTTTTCGACGAGTCGAGTTGTTTGGGATTGCAGCTCTAATTGGGTGGTAAATTCCATCTAAAGCTAAATATTGGTGGGATACCGATAGCGAACAAGTACCGTGAGGGAAAGATGAAAAGAACTTTGAAAAGAGGGTTAAAAGTAC
>ASV_696
AAAGAAACCAACAGGGATTGCCTCAGTAACGGCGAGTGAAGCGGCATCAGCTCAGATTTGAAATCTGGCCCCATCGGGGTCCGAGTTGTAATCTGTAGAGAGTGCTTCGGGTGAGACCACGGTCTAAGTCCATTGGAACATGGCGTCACAGAGGGTGAGAATCCCGTATGTGACTGTGGCTCGAGCCCATGTGAAGCCTCTTCGACGAGTCGAGTTGTTTGGGAATGCAGCTCAAAATGGGTGGTAAATTTCATCTAAAGCTAAATACTGGCTGGAGACCGATAGCGCACAAGTAGAGTGATCGAAAGATGAAAAGCACTTTGGAAAGAGAGTCAAACAGTAC
>ASV_697
AAAGAAACCAACAGGGATTGCCTTAGTAACGGCGAGTGAAGCGGCAAAAGCTCAAATTTGAAATCTGGCACCAGCCCGAGTTGTAATTTGAAGAGATTGTTTTGGGGTTGGCTCTTGTCTATGTTTCTTGGAATAGAACGTCATAGAGGGTGAGAACCCCGTGAGATGAGAACCCGGTCCTATGTAAAGCTTTCTCGACGAGTCGAGTTGTTTGGGAATGCAGCTCAAAGTGGGTGGTAAATTCCATCTAAAGCTAAATATTGGCGAGAGACCGATAGCGAACAAGTACAGTGATGGAAAGATGAAAAGAACTTTGAAAAGAGAGTGAAAAAGAAT
>ASV_698
AAAGAAACCAACAGGGATTGCCCTAGTAACGGCGAGTGAAGCGGCAACAGCTCAAATTTGAAATCTGGCTCTTTTAGGGTCCGAGTTGTAATTTGCAGAGAGCGCTTTGGCGTTGGCAGCGGTCCAAGTTCTTTGGAACAGGACGTCACAGAGGGTGAGAATCCCGTACGTGGTCGCTAGCCTTCGCCGTGTAAAGCCTCTTCGACGAGTCGAGTTGTTTGGGAATGCAGCTCTAAATGGGAGGTAAATTTCTTCTAAAGCTAAATACTGGCCAGAGACCGATAGCGCACAAGTAGAGTGATCGAAAGATGAAAAGCACTTTGGAAAGAGAGTCAAATAGCAC
>ASV_699
AAAGAAACCAACAGGGATTGCCCTAGTAACGGCGAGTGAAGCGGCAACAGCTCAAATTTGAAATCTGGCGCAAGCCCGAGTTGTAATTTGTAGAGGATGCTTCGGGGCAGCGGCCGGTCTAAGTTCCTTGGAACAGGACGTCATAGAGGGTGAGAATCCCGTATGTGACCGGTTGGCACCCCACACGTAGCTCCTTCGACGAGTCGAGTTGTTTGGGAATGCAGCTCTAAATGGGAGGTAAATTTCTTCTAAAGCTAAATACCGGCCAGAGACCGATAGCGCACAAGTAGAGTGATCGAAAGATGAAAAGCACTTTGGAAAGAGAGTTAAAAAGCAC
>ASV_700
AAAGAAACCAACAGGGATTGCCCTAGTAACGGCGAGTGAAGCGGCAACAGCTCAAATTTGAAATCTGGCTTCCTTTGGGGGTCCGAGTTGTAATTTGCAGAGGGTGCTTTGGCATTGGCGGCGGTCTAAGTTCCTTGGAACAGGACATCGCAGAGGGTGAGAATCCCGTACGTGGGCGCCTGCCTTTGCCGTGTAAAGCCCCTTCGACGAGTCGAGTTGTTTGGGAATGCAGCTCTAAATGGGAGGTAAATTTCTTCTAAAGCTAAATACCGGCCAGAGACCGATAGCGCACAAGTAGAGTGATCGAAAGATGAAAAGTACTTTGGAAAGAGAGTAAAATAGCAC
>ASV_701
AAAGAAACCAACAGGGATTGCCCCAGTAACGGCGAGTGAAGCGGCAACAGCTCAAATTTGAAATCTGGCTCTCGGGCCCGAGTTGTAATTTGTAGAGGATGCTTTTGGTGAGGTGCCTTCCGAGTTCCCTGGAACGGGACGCCATAGAGGGTGAGAGCCCCGTCTGGTTGGACACCGATCCTCTGTAAAGCTCCTTCGACGAGTCGAGTAGTTTGGGAATGCTGCTCTAAATGGGAGGTATATGTCTTCTAAAGCTAAATACCGGCCAGAGACCGATAGCGCACAAGTAGAGTGATCGAAAGATGAAAAGAACTTTGAAAAGAGAGTTAAACAGTAC
>ASV_702
AAAGAAACTAACAAGGATTCCCCTAGTAACTGCGAGTGAAGCGGGAAAAGCTCAAATTTAAAATCTGGCGGTCTTTGGCCGTCCGAGTTGTAATCTGGAGAAGCGTTTTCCGCGTCGGACCGTGTACAAGTCTCTTGGAACAGAGCGTCATAGAGGGTGAGAATCCCGTCCATGACACGGACTACCGATGCTTTGTGATACGCTCTCGAAGAGTCGAGTTGTTTGGGAATGCAGCTCAAAATGGGTGGTAAATTCCATCTAAAGCTAAATATTGGCGAGAGACCGATAGCGAACAAGTACCGTGAGGGAAAGATGAAAAGCACTTTGGAAAGAGAGTTAAACAGTAC
>ASV_703
AAAGAAACTAACAAGGATTCCCCTAGTAACGGCGAGTGAAGCGGGATGAGCTCAAATTTGAAATCTCATGGGTTCCCCATGCGAATTGTAGTTTCGAGAAGCGTTTTCGGAGATGGCCCTGGTACAAGTTCTTTGGAACGAGACATCATAGAGGGTGAAAATCCCGTCCATGACCAGGAGTCCAGCTCTATGTGATACGTTTTCTAAGAGTCGGTTTGTTTGGGAATGCAGACCAAAATGGGTGGTAAATACCATCTAAAGCTAAATATTGGCGAGAGACCGATAGCGAACAAGTACCGTGAGGGAAAGATGAAAAGAACTTTGAAAAGAGAGTTAAATAGTAC
>ASV_704
AAAGAAACTAACAAGGATTCCCCTAGTAACGGCGAGTGAAGCGGGAAGAGCTCAAATTTGAAAGCTGTTGCCTTTGGTAACCGCATTGTAATCTCGAGATCTGTTTTCCGCGCTGGACCATGTACAAGTCCCTTGGAATAGGGCGTCATAGAGGGTGAGAATCCCGTACTTGACATGGCCGCCCAGTGCTTTGTGATACAGGCTCAACGAGTCGAGTTGTTTGGGAATGCAGCTCAAAATGGGTGGTAAATTCCATCTAAAGCTAAATATTGGGGAGAGACCGATAGCGAACAAGTACCGTGAGGGAAAGATGAAAAGCACTTTGGAAAGAGAGTTAAACAGTAC
>ASV_705
AAAGAAACCAACAGGGATTGCCCTAGTAACGGCGAGTGAAGCGGCAACAGCTCAAATTTGAAATCTGGCCTCGGCCCGAGTTGTAATTTGCAGAGGATGATTTTGGCGCGGTGCCGTCCGAGTTCCCTGGAACGGGACGCCACAGAGGGTGAGAGCCCCGTATGGTCGGACACCAAGCCTGTGTAAATCTCCTTCGACGAGTCGAGTAGTTTGGGAATGCTGCTCAAAATGGGAGGTAAATCTCTTCTAAAGCTAAATACTGGCCAGAGACCGATAGCGCACAAGTAGAGTGATCGAAAGATGAAAAGCACCTTGAAAAGGGGGTTAAACAGTAC
>ASV_706
AAAGAAACTAACAAGGATTCCCCTAGTAACGGCGAGTGAAGAGGGAAGAGCCCAAGATTGAAAGCTGGCGTCTTCGGCGTCCGCATTGTAATCTCAAGAAGTGTTTTCCGCTTCGGACCATGCCTAAGTCCCTTGGAAAAGGGCATCATAGAGGGTGATAATCCCGTACATGGCATGGAGCGCCCGTAGCTTTGTGATACGCTTTCTAAGAGTCGAGTTGTTTGGGAATGCAGCTCAAAATGGGTGGTAAATGCCATCTAAGGCTAAATATTGGGGAGAGACCGATAGCGAACAAGTACAGTGATGGAAAGATGAAAAGAACTTTGAAAAGAGAGTTAAACAGTAC
>ASV_707
AAAGAAACTAACAAGGATTCCCTTAGTAACGGCGAGCGAACCGGGAAGAGCTCAAATTTGTAATCTGGCTCCCTCAGGGTGTCCGAGTTGTAATCTATAGAAGTGTTTTCCGTGCCGGACTGTGTCCAAGTCCCTTGGAACAGGGTATCAAAGAGGGTGACAATCCCGTACTTGACACAACTACCGGTGCTCTGTGATACGCTTTCTACGAGTCGAGTTGTTTGGGAATGCAGCTCAAAATGGGTGGTGAGTTCCATCTAAAGCTAAATATTGGCGAGAGACCGATAGCGAACAAGTACCGTGAGGGAAAGATGAAAAGCACTTTGGAAAGAGAGTTAAACAGTAC
>ASV_708
AAAGAAACCAACAGGGATTGCCTCAGTAACGGCGAGTGAAGCGGCAACAGCTCAAATTTGAAATCTGGCCTCTCGGGGTCCGAGTTGTAATTTGTAGAGGATGTTTCGGGTACCGCTCCGGTTTAAATTTCTTGGAACAGAATGTCAAAGAGGGTGAGAATCCCGTCTTGGACCGGTGGTAGGGCCTATGTGAAACTCCTTCGACGAGTCGAGTTGTTTGGGAATGCAGCTCAAAATGGGTGGTAAATTTCATCTAAAGCTAAATATTGGCCAGAGACCGATAGCGCACAAGTAGAGTGATCGAAAGATGAAAAGCACTTTGAAAAGAGAGTTAAACAGTAT
>ASV_709
AAAGAAACCAACTGGGATTCCCTTAGTAACGGCGAGTGAAGCGGGAAAAGCTCAATTTTGAAATCTCTCAGGTTCCCTGAGCGAATTGTAGTTTCTAGAAACGTTTTCGGGGGCAGCCCGGGTAAAAGTCCGTTGGAACGCGGCATCATGGAGGGTGAGAATCCCGTATTTGATCCGGTGTCTGCTCCTATGTGATACGTTTTCAAAGAGTCGGATAGTTTGGGATTGCTGTCCAAAATGGGTGGTAAATACCATCTAAAGCTAAATATTGGCGAGAGACCGATAGCGAACAAGTACCGTGAGGGAAAGATGAAAAGAACTTTGAAAAGAGAGTTAAACAGTAC
>ASV_710
AAAGAAACCAACAGGGATTGCCCTAGTAACGGCGAGTGAAGCGGCAACAGCTCAAATTTGAAATCTGGCCCTTGCAGGGTCCGAGTTGTAATTTGCAGAGGGCGCTTTGGCGTTGGCAGCGGTCCAAGTTCTTTGGAACAGGACGTCACAGAGGGTGAGAATCCCGTACGTGGTCGCTATCCTTCGCCGTGTAAAGCCCCTTCGACGAGTCGAGTTGTTTGGGAATGCAGCTCTAAATGGGAGGTAAATTTCTTCTAAAGCTAAATACTGGCCAGAGACCGATAGCGCACAAGTAGAGTGATCGAAAGATGAAAAGCACTTTGGAAAGAGAGTCAAATAGCAC
>ASV_711
AAAGAAACTAACAAGGATTCCCTCAGTAACGGCGAGTGAAGTGGGAAGAGCTCAAATTTAAAATCTGGCGTAACAGCCCGAATTGTAGTCTAAAGAGGCGCTATCGGACGAGAGTTGGCTGCACAAGTCTCCTGGAATGGAGCATCACAGAGGGTGAGAATCCCGTCTGGGCAGCTGGCGATCGGCCATATGAGGCGTTCTCAAAGAGTCGAGTTGTTTGGGATTGCAGCTCAAAATGGGTGGTAAATTTCATCTAAGGCTAAATAGTGGCAAGAGACCGATAGCAAACAAGTACCGTGAGGGAAAGATGAAAAGCACCTTGAAAAGGGAGTTAAAAGCGC
>ASV_712
AAAGAAACTAACAAGGATTCCCCTAGTAATGGCGAATGAAGAGGGAATAGCTCAAATTTGTAATCTGGGAGGTTTCCTCCCCGAATTGTAGTTTGTAGAGGCGTTTTCCGTGATCCGGTGAGTAAAAGTCTCTTGGAATAGAGCATCAGAGAGGGTGAGAATCCCGTCTTTGACTCATCAGTGGTTACTTTGTGATACGTTTTCTAAGAGTCGAGTTGTTTGGGAATGCAGCTCAAAATGGGTGGTAAATTTCATCTAAAGCTAAATACAGGCAGGAGACCGATAGCGAACAAGTACCGTGAGGGAAAGATGAAAAGAACTTTGAAAAGAGAGTTAAAAGTAC
>ASV_713
AAAGAAACTAATAAGGATTCCCTCAGTAGTGGCGAACGAACAGGGAATAGCCCACATTTTGAATCCATGATCTTTGATCATGGAGTTGTGAATTGTAGGGATGGTATCAGGGAAATATAATAGCATGAGTCTTTTGGAAAAAAGCATCATAGAGGGTGAAAATCCTGTATTGCTTATATATTGACTGTTGAAACCATTTCCAAAGAGTCAGGTTGTTTGGGAATGCAACCTTAAAGGGGTGGTAAATTTCATCTAAGGCTAAATAATTGCAAGAGACTGATAGCATACAAGTACCGTGAGGGAAAGATGAAAAGAACTTTGAAAAGAGAGTTCAATAGTGC
>ASV_714
AAAGAAACTAACAAGGATTCCCCTAGTAACTGCGAGTGAAGCGGGAAGAGCTCAAATTTGAAATCTGGCGGGTCCCCCGTCCGAGTTGTAATCTGGAGAAGCGTTTTCCGCGCTGGACCGTGTACAAGTCCCTTGGAACAGGGCGTCATAGAGGGTGAGAATCCCGTCTACGACACGGACCGCCAGTGCTGTGTGATGCGCTCTCGAAGAGTCGAGTTGTTTGGGAATGCAGCTCAAAACGGGTGGTAAATTCCATCTAAAGCTAAATATTGGCGAGAGACCGATAGCGAACAAGTACCGTGAGGGAAAGATGAAAAGCACTTTGGAAAGAGAGTGAAACAGTAC
>ASV_715
AAAGAAACCAACCGGGATTACCTCAGTAACGGCGAGTGAAGCGGTAACAGCTCAAATTTGAAATCTGGCTCCTTTGGAGTCCGAGTTGTAATTTGTAGAAGATGCTTTGGGTTATGGGTTCGGCCTAAGTTCCTTGGAACAGGACGTCATGGAGGGTGAGAATCCCGTATGTGGCCGAGGCCCGCGCCTGTGTAAAGCTCTTTCAACGAGTCGAGTTGTTTGGGAATGCAGCTCAAAATGGGTGGTAAATTTCATCTAAAGCTAAATATGGGCCAGAGACCGATAGCGCACAAGTAGAGTGATCGAAAGATGAAAAGCACTTTGGAAAGAGAGTTAAACAGTAC
>ASV_716
AAAGAAACCAACAGGGATTGCCCTAGTAACGGCGAGTGAAGCGGCAACAGCTCAAATTTGAAATCTGGCCCTCGGGTCCGAATTGTAATTTGTAGAGGATGTTTCTGGCGACGTGTCTTCCGAGTTCCCTGGAACGGGACGCCATAGAGGGTGAGAGCCCCGTCCGGTCGTACGCCTAGCCTCTGTGAAACTCCTTCGACGAGTCGAGTAGTTTGGGAATGCTGCTCAAAATGGGAGGTATACGTCTTCTAAAGCTAAATACCGGCCAGAGACCGATAGCGCACAAGTAGAGTGATCGAAAGATGAAAAGCACTTTGAAAAGAGGGTTAAATAGTAC
>ASV_717
AAAGAAACTAACAAGGATTCCCCTAGTAACGGCGAGTGAAGCGGGAACAGCTCAAATTTGAAATCTCATAGGTTTCCTATGCGAATTGTAGTTTAGAGAGGCGTTTTCGGGGGCGGCTTGGGCATAAGTTCTTTGGAACGAGACATCATAGAGGGTGAGAATCCCGTGTGAGGTCTGATGCTAGCTCCCATGTGATACGTTTTCCAAGAGTCGGTTTGTTTGGGAATGCAGACCAAAATGGGTGGTAAATACCATCTAAAGCTAAATATTGGCGAGAGACCGATAGCGAACAAGTACCGTGAGGGAAAGATGAAAAGAACTTTGAAAAGAGAGTTAAAAGTAC
>ASV_718
AAAGAAACCAACAGGGATTGCCCTAGTAACGGCGAGTGAAGCGGCAACAGCTCAAATTTGAAATCTGGCTTCGGCCCGAGTTGTAATTTGCAGAGGAAGCTTTAGGCGCGGCACCTTCTGAGTCCCCTGGAACGGGGCGCCATAGAGGGTGAGAGCCCCGTATAGTTGGATGCCTAGCCTGTGTAAAGCTCCTTCGACGAGTCGAGTAGTTTGGGAATGCTGCTCAAAATGGGAGGTAAATTTCTTCTAAAGCTAAATACCGGCCAGAGACCGATAGCGCACAAGTAGAGTGATCGAAAGATGAAAAGCACTTTGAAAAGAGGGTTAAATAGCAC
>ASV_719
AAAGAAACTAACAAGGATTCCCCTAGTAACGGCGAGTGAAGCGGGAATAGCTCAAATTTGAAATCTCTGGCAGCTATGTCAGCGAATTGTAGTTTAAAGATGCGTCTTCGGAGATATAGTGAATTCAAGTTCTTTGGAACAAGACGTCATGGAGGGTGAGAATCCCGTTTATGATTCAATATGTCGACATGTGAGTCGTTTTCTAAGAGTCGGTTTGTTTGGGAATGCAGACCAAAATGGGTGGTAAATACCATCTAAGGCTAAATATATGCGAGAGACCGATAGCGAACAAGTACCGTGAGGGAAAGATGAAAAGAACTTTGAAAAGAGAGTTAAAAAGTAC
>ASV_720
AAAGAAACTAACAAGGATTCCCCTAGTAACTGCGAGTGAAGCGGGATGAGCTCAAATTTAAAATCTGGCAGTGTAACAGCTGTCCGAGTTGTAATTTAGAGAAGTGTTTTCTGTGCCAGACCGTGTACAAGTCTCCTGGAATGGAGCGTCATAGAGGGTGAGAATCCCGTCTTTGACACGGATTATACTGGTGCTCTGTGATACACTCTCGAAGAGTCGAGTTGTTTGGGAATGCAGCTCAAAATGGGTGGTGAACTCCATCTAAAGCTAAATATTGGCGAGAGACCGATAGCGAACAAGTACCGTGAGGGAAAGATGAAAAGCACTTTGGAAAGAGAGTGAAACAGTAC
>ASV_721
AAAGAAACCAACAGGGATTGCCTCAGTAACGGCGAGTGAAGCGGCAAGAGCTCAAATTTGAAATCTGGTTCCTTTGGAGCCCGAGTTGTAATTTGAAGAGGAATCTTCGGTTCGGACCACGATCTATGTTCCTTGGAACAGGACGTCGTAGAGGGTGAGAATCCCGTACACGGTTGATGGTCTCGTTCCATGTGAAGTTCCCTCGAAGAGTCGAGTTGTTTGGGAATGCAGCTCTAAAAGGGTGGTAAATGTCATCTAAAGCTAAATACCGGCGAGAGACCGATAGCGCACAAGTAGAGTGATCGAAAGATGAAAAGCACTTTGAAAAGAGAGTTAAAAAGTAC
>ASV_722
AAAGAAACTAACAAGGATTCCCCTAGTAACGGCGAGTGAAGAGGGAAAAGCTCAAATTTAAAATCAGAAAACTTTAAATGGATTTCTGAATTGTAGTTTGAAGTAACGTTTTCTGTGATAGAAGGTAAATTTAATTGGCAAGTTTAAGTTTCTTGGAACAGGACATCAAAGAGGGTGATAATCCCGTATTTGGCTTGCTTCCTATCTATCTCAATATGATACGTTTACTAAGAGTCGGGTTGCTTGGGAATGCAGCCCAAAATGGGTGGTAAATCTCATCTAAAGCTAAATAATGGCGAGAGACCGATAGCGAACAAGTACCGTGAGGGAAAGATGAAAAGAACTTTGAAAAGAGAGTTAAAAAGTAC
>ASV_723
AAAGAAACTAACAAGGATTCCCCCAGTAACGGCGAGTGAAGCGGGAAGAGCTCAATGTTAAAATCTCCGAGGGGAACCTCGGCGAATTGTAGTTTAGAGAAGTGTTTTCTGGGGTGGGCAGCGATCTAAGTTTCCTTGGAAAAGGGCGCCATTGAGGGTGAGAGCCCCGTTCATGGTTGCCTGCTGCACTCCTATACGAGGCATTTTCGAAGAGTCGGGTTGTTTGGGAATGCAGCCCAAAATTGGTGGTAAATTTCATCTAAAGCTAAATATGGGCACGAGACCGATAGCGAACAAGTACCGTGAGGGAAAGATGAAAAGCACTTTGAAAAGAGAGTCAAATAGTAC
>ASV_724
AAAGAAACTAACAAGGATTCCCCTAGTAACGGCGAGTGAAGCGGGAATAGCTCAAATTTGAAATCTCCTTCGGGCGAATTGTAGTTTAGAGAAACGTTTTCTGTTGGACGGTAGGTACAAGTTCTTTGGAACAAGACATCATAGAGGGTGAAAATCCCGTCTTTGACCTATCGAAAGGCTTTGTGATACGTTTTCCAAGAGTCGGTTTGTTTGGGAATGCAGACCAAAATGGGTGGTAAATACCATCTAAAGCTAAATATTGGCGAGAGACCGATAGCGAACAAGTACCGTGAGGGAAAGATGAAAAGAACTTTGAAAAGAGAGTTAAACAGTAC
>ASV_725
AAAGAAAGTAACAACGATTCCCTCAGTAGCGGCGAGCGAAGTGGGAAAAGCTCAACTTTAAAATCGGAATGCCTAGAGGTAGTTCGAATTGTAGTTTGTGGAAACGTCTTCTGGTTAGCACAAGTGGTAAAGCCCTTTGGAAAGAGGCACCATAGAGGGTGATAGTCCCGTTGCCATTACTTGATGCTAGCCTCTATGAAACGTTCTTGAAGAGTCGGGTTGTTTGGGAATGCAGCCCTAAATGGGAGGTAAATTTCTCCTAAAGCTAAATACAAGTAAGAGACCGATAGCACACAAGTACCGTGAGGGAAAGGTGAAAAGAACTTTGAAAAGAGAGTTAAAAGTAC
>ASV_726
AAAGAAACCAACAGGGATTGCCCCAGTAACGGCGAGTGAAGCGGCAACAGCTCAAATTTGAAATCTGGCGCAAGCCCGAGTTGTAATTTGTAGAGGATGCTTCTAGGTAGCGACCGGTCTAAGTTCCTTGGAACAGGACGTCATAGAGGGTGAGAATCCCGTATGTGACCGGCCCGCACCTTTTACGTAGCTCCTTCGACGAGTCGAGTTGTTTGGGAATGCAGCTCTAAATGGGAGGTAAATTTCTTCTAAAGCTAAATACCGGCCAGAGACCGATAGCGCACAAGTAGAGTGATCGAAAGATGAAAAGCACTTTGGAAAGAGAGTTAAAAAGCAC
>ASV_727
AAAGAAACTAACCAGGATTCCCCTAGTAACGGCGAGTGAAGCGGGAACAGCTCAAATTTGGAATCTCCAAGTGTCTCACTTGGCGAATTGTAGTTTGGAGAAACGTTTTCGGGGGCAGGCTGGGTCCAAGTTCTTTGGAACAAGACATCATAGAGGGTGAGAATCCCGTCTTTGATCCAGACTCTGCTTCCATGTGATACGTTTTCAAAGAGTCGGTTTGTTTGGGAATGCAGACCAAAATGGGTGGTAAATACCATCTAAAGCTAAATATTGGCGAGAGACCGATAGCGAACAAGTACCGTGAGGGAAAGATGAAAAGAACTTTGAAAAGAGAGTTAAACAGTAC
>ASV_728
AAAGAAACCAACAGGGATTGCCCCAGTAACGGCGAGTGAAGCGGCAACAGCTCAAATTTGAAATCTGGCCCCCAGGGCCCGAGTTGTAATTTGTAGAGGATGCTTTTGGTGAGGTGCCTTCCGAGTTCCCTGGAACGGGACGCCATAGAGGGTGAGAGCCCCGTCTGGTCGTGCGCCGAGCCTCTGTAAAGCTCCTTCGACGAGTCGAGTAGTTTGGGAATGCTGCTCTAAATGGGAGGTATATGTCTTCTAAAGCTAAATATTGGCCAGAGACCGATAGCGCACAAGTAGAGTGATCGAAAGATGAAAAGCACTTTGAAAAGAGGGTTAAATAGTAC
>ASV_729
AAAGAAACTAAATAGGATTCCCTCAGTAATGGCGAATGAACAGGGATGAGCTCAGCATGGAAATCGGGGCCTCGGGCCTTGAATTGTAGTCTGGAGATGCATTACCAACTGGGGCGCAGATGTAAGCCTCTTGGAAAAGAGCATCAATGAGGGTGAGAGTCCCGTTTGGCATCTGCAGCCCCCAGTGCACGGTGTGCCTTCCAAGAGTCACGTTCCTCGGGACTGGAGCGCAAATTGGGTGGTAAATTTCATCTAAAGCTAAATATAGCTTCGAGACCGATAGCAAACAAGTACCATGAGGGAAAGATGAAAAGGACTTTGAAAAGAGAGTTAAAAGTGC
>ASV_730
AAAGAAACTAACAAGGATTCCCCTAGTAACGGCGAGTGAAGCGGGAAAAGCTCAACTTTAAAATCGGGCAACCGAATTGTAGTTTAAAGAGGCGATGCCTGTGAGAGCGGCGGTACAAGTCCCCTGGAATGGGGTATCATAGAGGGTGAGAATCCCGTCTTTGACCGTTGAACTCTTGCTTTACGGCGCGCTTTCGAAGAGTCGGGTTGTTTGGGAATGCAGCCCAAAATGGGTGGTAAATTTCATCTAAGGCTAAATAAGGGCGAGAGACCGATAGCGAACAAGTACCGTGAGGGAAAGATGAAAAGAACTTTGAAAAGAGAGTTAAACAGTAC
>ASV_731
AAAGAAACTAACAAGGATTCCCCCAGTAACGGCGAGTGAAGCGGGAAGAGCTCAAATTTGAAATCACCTTGGTGAATTGTAGTTTATAGACGCTAGACCATACGAACTAGAATGTACAAGTTTTTTGGAACAAGACATCATAGAGGGTGATAATCCCGTCTTTGACATTCTGGCGAGTATATGTGGATAGCAGTCGAAGAGTCGGTTTGTTTGGGAATGCAGACCAAAATGGGAGGTAAATACCTTCTAAAGCTAAATATTGGTGAGAGACCGATAGCGAACAAGTACCGTGAGGGAAAGATGAAAAGAACTTTGAAAAGAGAGTGCAACAGTAC
>ASV_732
AAAGAAACTAACAAGGATTCCCCTAGTAACGGCGAGTGAAGCGGGAAGAGCTCAAATTTGTAATCTGGCACTTTCAGTGTCCGAGTTGTAATCTCGAGAAGTATTTTCCGCGCCGGACTGCATACAAGTCTGTTGGAATACAGCGTCATAGTGGTGAGAACCCCGTAACTGATGCAGATGCCCGGTGCTTTGTGATATACTTTCGAAGAGTCGAGTTGTTTGGGAATGCAGCTCAAATTGGGTGGTAAATTCCATCTAAAGCTAAATATTGGAGCAAGACCGATAGCGAACAAGTACCGTGAGGGAAAGATGAAAAGCACTTTGGAAAGAGAGTTAACAGTAC
>ASV_733
AAAGAAACTAACAAGGATTCCCCTAGTAACGGCGAGTGAAGAGGGAAAAGCTCAAATTTAAAATCTGGCGGTCTTCGGCCGTCCGAGTTGTAGTTTCGAGAGGTGTTTTCCGCGTCGGACCACACACAAGTCCTTTGGGATAAGGCTTCATAGAGGGTGAGAATCCCGTACATGGTGTGGACTACCGAGGCTATGTGATGCACCCTCAAAGAGTCGAGTTGTTTGGGAATGCAGCTCAAAACGGGTGGTAAATTCCATCTAAAGCTAAATATTGGGGAGAGACCGATAGCGCACAAGTACCGTGAGGGAAAGGTGAAAAGCACTTTGGAAAGAGAGTTAAACAGTAC
>ASV_734
AAAGAAACTAACAAGGATTCCCCTAGTAACGGCGAGTGAAGCGGGATCAGCTCAAATTTAAAATCCAGCCTTTGGCTTGAATTGTAGTCTAAAGAGGGTAATCTAGTAGGGAATCGAGGCACAAGTCTGCTGGAATGCAGCGCCAGAGAGGGTGAGAGCCCCGTCAATGTCTCGAGACTTTACAAAGTGAGAGCCTTTCAACGAGTCGAGTTGTTTGGGAATGCAGCTCAAAGTGGGTGGTAAATCTCATCCAAGGCTAAATATTGGCAAGAGACCGATAGCGAACAAGTACCGTGAGGGAAAGATGAAAAGCACCTTGAAAAGGGAGTGAAATAGTAC
>ASV_735
AAAGAAACCAACAGGGATTGCCCTAGTAACGGCGAGTGAAGCGGCAACAGCTCAAATTTGAAATCTGGCCCCTCCGGTGCCCGAGTTGTAATTTGCAGAGGGTGCTTTGGTGTTGGCTGTGGTCCAAGTTCCCTGGAACAGGACGTCACAGAGGGTGAGAACCCCGTACGTGGCCGCCAGTCTTCGCCGTGTAAAGCCCCTTCGACGAGTCGAGTTGTTTGGGAATGCAGCTCTAAATGGGAGGTAAATTCCTTCTAAAGCTAAATATTGGCCAGAGACCGATAGCGCACAAGTAGAGTGATCGAAAGATGAAAAGCACTTTGGAAAGAGAGTGAAACAGCAC
>ASV_736
AAAGAAACCAACAGGGATTGCCTCAGTAACGGCGAGTGAAGCGGCAACAGCTCAAATTTGAAAGCTGGCTCCTTCGGGGCCCGCGTTGTAATTTGTAGAGGATGCTTCGGGTGCGGCTCCGGTCTAAGTTCTCTGGAACGAGACGTCATAGAGGGTGAGAATCCCGTATGTGACCGGCTGCTTGCGCCCATGTGAAGCTCCTTCGACGAGTCGAGTTGTTTGGGAATGCAGCTCAAAATGGGAGGTGTACTCCTTCTAAAGCTAAATATTGGCCAGAGACCGATAGCGCACAAGTAGAGTGATCGAAAGATGAAAAGCACTTTGGAAAGAGAGTTAAACAGTAC
>ASV_737
AAAGAAACTAACAAGGATTCCCTTAGTAACGGCGAGTGAACCGGGAAAAGCTCAAATTTGAAATCTGGCTGTCTTCGATAGTCCGAGTTGTAATCTATAGAAGCGTTTTCCGTGCTGAACTGTGTATAAGTGTCTTGGAACAGACTATCAAAGAGGGTGACAATCCCGTACTTTACACAATCATCAGTGCTCTGTGATACGTTCTCTACGAGTCGAGTTGTTTGGGAATGCAGCTCAAAATGGGTGGTAAATTCCATCTAAAGCTAAATATTGGCGAGAGACCGATAGCGAACAAGTACCGTGAGGGAAAGATGAAAAGCACTTTGGAAAGAGAGTTAAACAGTAC
>ASV_738
AAAGAAACTAACAAGGATTCCCCTAGTAACGGCGAGTGAAGCGGGAACAGCTCAAATTTGAAATCTCACTGTTTCACAGTGCGAATTGTAGTTTAGAGAAGCGTTTTCGGGGTCGGCGTCAGTACAAGTTCTTTGGAACGAGACATCATAGAGGGTGAAAATCCCGTCTTTGACTGACAGTCCGATCCTATGTGATACGTTTTCAAAGAGTCGGTTTGTTTGGGAATGCAGACCAAAATGGGTGGTAAATACCATCTAAAGCTAAATATTGGCGAGAGACCGATAGCGAACAAGTACCGTGAGGGAAAGATGAAAAGAACTCTGAAAAGAGAGTTAAATAGTAC
>ASV_739
AAAGAAACTAACAAGGATTCCCATAGTAACGGCGAGTGAAGTGGGAAAAGCTCAAATTTTAAATCTGGGAGTCGGTTATGATTCTCCGAATTGTAGTTTATAGGGGCGTTTTCTGGTTTTGAATAAATTTTAAGGGGAAAGTATAAGTCTCTTGGAACAGAGCATCATAGAGGGTGATAATCCCGTTCATGACTTTTCCATTCGAAGCCAATATGATACGTCTTCTAAGAGTCGGGTTGTTTGGGAATGCAGCCCAAAATGGGTGGTAAATTTCATCTAAAGCTAAATATTGGGCGAGAGACCGATAGCGAACAAGTACCGTGAGGGAAAGATGAAAAGAACTTTGAAAAGAGAGTTAAATAGTAC
>ASV_740
AAAGAAACCAACAGGGATTGCCTCAGTAACGGCGAGTGAAGCGGCAACAGCTCAAATTTGAAATCTGGCCTTAAGCGGGGTCCGAATTGTAATTTGCAGAGGGCGTTTCGGGCGACGCGCCGGTCTAAGTCCCTTGGAACGGGGCGTCATAGAGGGTGAGAATCCCGTATGTGACCGGCGACCGAGCCTGTGTGAAACCCCTTCGACGAGTCGAGTTGTTTGGGAATGCAGCTCAAAGCGGGTGGTAAATTTCATCTAAAGCTAAATACCGGCCAGAGACCGATAGCGCACAAGTAGAGTGATCGAAAGATGAAAAGCACTTTGGAAAGAGAGTCAAAAAGTAC
>ASV_741
AAAGAAACCAACAGGGATTGCCCTAGTAACGGCGAGTGAAGCGGCAACAGCTCAAATTTGAAATCTGGCCCTCGGGTCCGAGTTGTAATTTGTAGAGGATGCTTTTGGTGCGGTGCCTTCCGAGTTCCCTGGAACGGGACGCCATAGAGGGTGAGAGCCCCGTCTGGTCGGACACCAAGCCTCTGTAAAGCTCCTTCGACGAGTCGAGTAGTTTGGGAATGCTGCTCTAAATGGGAGGTATATGTCTTCTAAAGCTAAATACCGGCCAGAGACCGATAGCGCACAAGTAGAGTGATCGAAAGATGAAAAGCACTTTGAAAAGAGAGTTAAACAGTAC
>ASV_742
AAAGAAACTAACAAGGATTCCCCTAGTAACGGCGAGTGAAGCGGGAAGAGCTCATAATGTGAATCTGTGTAACCCGCAAGGGTGCACCGAATTGTGGTCTGGAGAAGTATTGTCGGCCGAGTTTCCGGGCCAAGTCTCTTGGAAAAGGGCAGCTGAGAGGGTGAAACTCCCGTTCTTGCCTGGGAACTCTGTGCCTTGGCACATGCTTTCTACGAGTCGAGTTGCTTGGGATTGCAGCTCAAATTTGGTGGTAAATTCCATCTAAAGCTAAATATTGGTGGGATACCGATAGTGCACAAGTACCGTGAGGGAAAGATGCAAAGAACTTTGAAAAGAGAGTTAAAGAGTAC
>ASV_743
AAAGAAAACAACTGTGATTCCCTGAGTAATGGCGAATGAAACGGGAAAAGCCCATCGCTGAACTGCAGGTCTTCACGGCCTTGCGGAATGTAGCGTATGGAAGGGTCTTCCAGGGCTCGGACAGCCTGTCAAAGTCCAACTTGACAGTGGCCACAGCCCATAGAGGGTGATAGGCCCGTAAGGCGGTTGTCCGGCTCTGCTGACCTCTTCCGAGAGTCGGGTTGCTTGAGAGTGCAGCCCTAAGTGCGAGGTAAACTCCTCGTAAGGCTAAATATTACCCCAAGACCGATAGCAAACAAGTACAGTGATGGAAACTTGAAAAGAACTTTGAAGAGAGAGTTAAGAGTAC
>ASV_744
AAAGAAACTAACAAGGATTCCCCTAGTAACGGCGAGTGAAGCGGGAATAGCTCAAATTTGAAATCTCATGGGGTAACTCATGCGAATTGTAGTTTAGAGAAACGTTTTCGGGGGAGGCCTGGGTTCAAGTTCTTTGGAACGAGACATCATAGAGGGTGAGAATCCCGTCTTTGACCCAGTGTCCTTTTCTATGTGATACGTTTTCCAAGAGTCGGTTTGTTTGGGAATGCAGACCAAAATGGGTGGTAAATACCATCTAAAGCTAAATATTGGCGAGAGACCGATAGCGAACAAGTACCGTGAGGGAAAGATGAAAAGAACTTTGAAAAGAGAGTCAAAAGTAC
>ASV_745
AAAGAAACTAACAAGGATTCCCCTAGTAACTGCGAGTGAAGCGGGAAAAGCTCAAATTTAAAATCTGGCGGTCTTTGGCCGTCCGAGTTGTAGTCTGGAGAAGTGCTTTCCGCGCTGGACCGTGTATAAGTCTCTTGGAACAGACTGTCATAGAGGGTGAGAATCCCGTCTTTGACACGGACTACCAGTGCTTTGTGATGCGCTCTCAAAGAGTCGAGTTGTTTGGGAATGCAGCTCAAAATGGGTGGTGAATTCCATCTAAAGCTAAATATTGGCGAGAGACCGATAGCGAACAAGTACCGTGAGGGAAAGATGAAAAGCACTTTGGAAAGAGAGTTAAACAGTAC
>ASV_746
AAAGAAACTAACAAGGATTCCCCTAGTAACGGCGAGTGAAGCGGGAATAGCTCAAATTTGAAATCTCTCAGGTTCCCTGAGCGAATTGTACTTTCGAGAAACGTTTTCGGGAGCAGCCTGGGTCAAAGTCCTTTGGAACAAGGTATCATAGAGGGTGAGAATCCCGTCTATGGCTCAGAGTCTGCTTCCATGTGATACGTTCTCCAAGAGTCGGTTTGTTTGGGAATGCAGACCAAAATGGGTGGTAAATACCATCTAAAGCTAAATATTGGCGAGAGACCGATAGCGAACAAGTACCGTGAGGGAAAGATGAAAAGAACTTTGAAAAGAGAGTTAAATAGTAC
>ASV_747
AAAGAAACTAACAAGGATTCCCCTAGTAACTGCGAGTGAAGCGGGAAAAGCTCAAATTTGAAATCTGGCGGCCCCGCCGTCCGAGTTGTATTCTGGAGAAGCGTCTTCCGTGCCGGACCGTGTACAAGTCCCTTGGAACAGGGCGTCGTAGAGGGTGAGAATCCCGTCTTTGACACGGATCCCCGGTGCTATGTGATGCGCTCTCGAAGAGTCGAGTTGTTTGGGAATGCAGCTCAAAATGGGTGGTAAATTCCATCTAAAGCTAAATATTGGCGAGAGACCGATAGCGAACAAGTACCGTGAGGGAAAGATGAAAAGCACTTTGGAAAGAGAGTAAAACAGTAC
>ASV_748
AAAGAAACTAATAAGGATTCCCTCAGTAACTGCGAGTGAAGCGGGATGAGCTCAAATTTGAAATCTGGGAGCTTTGCTCTCCGAATTGTAGTCTAAAGAGGTGTTTTCTGTGGTAAACTAGGTAAAAGTTCATTGGAAAATGGCATCATTGAGGGTGAGAATCCCGTACATGACCTAGAGCTTACTGCTTTGTGATACACTCTCAAAGAGTCGGGTTGTTTGGGAATGCAGCCCTAATTAGGTGGTAAATGTCATCTAAAGCTAAATATTGGCAAGAGACCGATAGCATACAAGTACCGTGAGGGAAAGATGAAAAGAACTTTGAAAAGAGAGTTAAAAAGTAC
>ASV_749
AAAGAAACCAACAGGGATTCCCCTAGTAACGGCGAGTGAAGCGGGAAAAGCTCAATTTTGAAATCTCACTGGTTTCCAGTGCGAATTGTAGTTTCAAGAAACGTTTTCTGGGACGACTTGGGTCCAAGTCTGTTGGAACGCAGCGCCAGAGAGGGTGAGAGCCCCGTTCGGCCCGATGTTCGTTCCTGTACGATACGTTTTCAAAGAGTCGCATAGTTTGGGAATGCTGTGCAAAGTGGGTGGTAAATATCATCTAAAGCTAAATATTGGCGAGAGACCGATAGCGAACAAGTACCGTGAGGGAAAGATGAAAAGAACTTTGAAAAGAGAGTTAAATAGTAC
>ASV_750
AAAGAAACTAACAAGGATTCCCCTAGTAACGGCGAGTGAAGCGGGAACAGCTCAAATTTGAAATCTCACTGTTTTGCAGTGCGAATTGTAGTTTAGAGAAGCGTTTTCTGAGGCAGCCTCGGTACAAGTTCTATGGAACGAGACATCATAGAGGGTGAAAATCCCGTCTTTGATCGAGTGTCTGTCTCTCTGTGATACGTTTTCCAAGAGTCGGTTTGTTTGGGAATGCAGACCAAAATGGGTGGTAAATACCATCTAAAGCTAAATATTGGCGAGAGACCGATAGCGAACAAGTGCCGTGAGGGAAAGATGAAAAGAACTTTGAAAAGAGAGTTAAACAGTAC
>ASV_751
AAAGAAACTAACAAGGATTCCCCTAGTAACTGCGAGTGAAGCGGGAAAAGCTCAAATTCAAAATCTGGCACTTGTGCCCGAGTTGTAATCTAGAGAAGTGCTTTCCGCGCCGGACCGTGTACAAGTCTCTTGGAACAGAGCGTCATAGAGGGTGAGAATCCCGTCTTTGACACGGACTCCCGGTGCTTTGTGATGCGCTCTCAAAGAGTCGAGTTGTTTGGGAATGCAGCTCAAAATGGGTGGTAAATTCCATCTAAAGCTAAATATTGGCGAGAGACCGATAGCGAACAAGTACCGTGAGGGAAAGATGAAAAGCACTTTGGAAAGAGAGTTAAACAGTAC
>ASV_752
AAAAAAACCAACAGGGATTCCCCTAGTAATGGCGAATGAAGCGGGAACAGCTCAAATTTGAAATCTCGCAAGAGAATTGTAGTTTGAAGAAGCGACTTTGATAGCGGTCCAGACGCAAGTCCTCTGGAAAGAGGCATCGTGGAGGGTGACAATCCCGTACGTAGTCTGGGCAGCCGTTACATATAAAGCGCTTTCAAAGAGTCGGGTTGCTTGGGACTGCAGCCCAAAGTGGGTGGTATATTCCATCTAAAGCTAAATATTGGCGAGAGACCGATAGCAAACAAGTACCGTGAGGGAAAGATGAAAAGAACTTTGAAAAGAGAGTTAAAAGTAC
>ASV_753
AAAGAAACTAACAAGGATTCCCCCAGTAACGGCGAGTGAAGCGGGAAGAGCTCAAATTTGAAATCACCTTGGTGAATTGTAGTTTATAGACGCTATTTCATACAAACAAGAATGTACAAGTTTTTTGGAACAAGACATCATAGAGGGTGATAATCCCGTCTTTGACATTCTGGCGAGTATATGTGGATAGCAGTCGAAGAGTCGGTTTGTTTGGGAATGCAGACCAAAATGGGAGGTAAATACCTTCTAAAGCTAAATATTGGCGAGAGACCGATAGCGAACAAGTACCGTGAGGGAAAGATGAAAAGAACTTTGAAAAGAGAGTGCAACAGTAC
>ASV_754
AAAGAAACTAACAAGGATTCCCATAGTAACGGCGAGTGAAGTGGGAAAAGCTCAAATTTTAAATCTGGGAGTGCTGAACTCTCCGAATTGTAGTTTCAAGAAGCGTTTTCTGGTTATCAATGAAAAGTATAAGTCTCTTGGAACAGAGCTGTCATAGAGGGTGACAATCCCGTTCATGATTTTTCTGTTGATAGCCAATATGTTACGCTTTCAAAGAGTCGGGTTGTTTGGGAATGCAGCCCAAAATGGGTGGTAAATTTCATCTAAAGCTAAATATTGGGCGAGAGACCGATAGCGAACAAGTACCGTGAGGGAAAGATGAAAAGAACTTTGAAAAGAGAGTTAAATAGTAC
>ASV_755
AAAGAAACTAACAAGGATTCCCTCAGTAACGGCGAGTGAAGTGGGAAGAGCTCAAATTTATAATCTGGCTGCTTTGCAGTCCGAGTTGTATTCTAAAGAGGTGCTATCGGGGCGGCGGCGGTGCACAAGTTCCTTGGAATAGGACATCACAGAGGGTGAGAATCCCGTCTGGGCACCGGACAATGCTCCATATGAGGCACTCTCAAAGAGTCGAGTTGTTTGGGAATGCAGCTCAAAATGGGTGGTAAATTTCATCCAAGGCTAAATACCGGCAAGAGACCGATAGCGAACAAGTACCGTGAGGGAAAGATGAAAAGCACCTTGAAAAGGGAGTTAAATAGCGC
>ASV_756
AAAGAAACCAACAGGGATTGCCCCAGTAACGGCGAGTGAAGCGGCAACAGCTCAAATTTGAAATCTGGCGCAAGCCCGAGTTGTAATTTGTAGAGGATGCTTCTGGGCAGCGGCCGGTCTAAGTTCCTTGGAACAGGACGTCATAGAGGGTGAGAATCCCGTATGCGACCGGTTGGCACCCGTCACGTAGCTCCTTCGACGAGTCGAGTTGTTTGGGAATGCAGCTCTAAATGGGTGGTAAATTCCATCTAAAGCTAAATACCGGCTAGAGACCGATAGCGCACAAGTAGAGTGATCGAAAGATGAAAAGCACTTTGGAAAGAGAGTTAAAAAGCAC
>ASV_757
AAAGAAACTAACAAGGATTCCCCTAGTAACTGCGAGTGAAGCGGGAAAAGCTCAAATTTAAAATCTGGCGGTCCTTGCGGCCGTCCGAGTTGTAATCTAGAGAAGTGTTATCCGCGCTGGACCGTGTACAAGTCTCCTGGAATGGAGCGTCATAGAGGGTGAGAATCCCGTCTTTGACACGGACTGCCAGGGCTTTGTGATGCGCTCTCGAAGAGTCGAGTTGTTTGGGAATGCAGCTCAAAATGGGTGGTAAATTCCATCTAAAGCTAAATATTGGCGAGAGACCGATAGCGAACAAGTACCGTGAGGGAAAGATGAAAAGAACTTTGGAAAGAGAGTTAAACAGTAC
>ASV_758
AAAGAAACCAACAGGGATTGCCCTAGTAACGGCGAGTGAAGCGGCAACAGCTCAAATTTGAAATCTGGCTCTTTCAGGGTCCGAGTTGTAATTTGCAGAGGGCGCTTTGGTGTCGGCAGCGGTCCAAGTTCTTTGGAACAGGACGTCACAGAGGGTGAGAATCCCGTACGTGGTCGCTAGCCTTCGCCGTGTAAAGCCCCTTCGACGAGTCGAGTTGTTTGGGAATGCAGCTCTAAATGGGAGGTAAATTTCTTCTAAAGCTAAATACTGGCCAGAGACCGATAGCGCACAAGTAGAGTGATCGAAAGATGAAAAGCACTTTGGAAAGAGAGTCAAATAGCAC
>ASV_759
AAAGAAACCAACAGGGATTGCCTTAGTAACGGCGAGTGAAGCGGCAACAGCTCAAATTTGAAATCTGGCTTCGGCCCGAGTTGTAATTTGCAGAGGATGTTTATGGTGCAGTACCTTCCGAGTTCCCTGGAACGGGACGCCACAGAGGGTGAGAGCCCCGTCTGGTTGGATACTAAACCTGTGTTAAACTCCTTCAACGAGTCGAGTAGTTTGGGAATGCTGCTCTAAATGGGAGGTAAATCTCTTCTAAAGCTAAATACCGGCCAGAGACCGATAGCGCACAAGTAGAGTGATCGAAAGATGAAAAGCACCTTGAAAAGGGGGTTAAACAGTAC
>ASV_760
AAAGAAACCAACAGGGATTGCCCTAGTAACGGCGAGTGAAGCGGCAACAGCTCAAATTTGAAATCTGGCCTTACGGTCCGAGTTGTAATTTGTAGAGGATGCTTCTGGCAACGTGACTTCCGAGTTCCCTGGAACGGGACGCCATAGAGGGTGAGAGCCCCGTCCGGTCGTTCGCCTAGCCTCTGTGAAGCTCCTTCGACGAGTCGAGTAGTTTGGGAATGCTGCTCTAAATGGGAGGTATACGTCTTCTAAAGCTAAATACCGGCCAGAGACCGATAGCGCACAAGTAGAGTGATCGAAAGATGAAAAGCACTTTGAAAAGAGGGTTAAATAGTAC
>ASV_761
AAAGAAACTAACAAGGATTCCCCTAGTAACGGCGAGTGAAGCGGGAAGAGCTCAAATTTAAAATCTGGCGTCCTTGGGGCGTCCGAATTGTAATTGAGAGGGTCTTCTTTGGGAGAAGGCTTGGGTCAAAGTTCTCTGGAAAGGGACAACAAAGAGGGTGACATTCCCGTTTGGATCCAGGTCTATCAACCGTATAAAGAAGGCTCTAAGAGTCGGATTGTTTGGGAATGCAGTCCAAAATGGGTGGTACATTTCATCTAAAGCTAAATATTGGCAAGAGACCGATAGCGAACAAGTACCGTGAGGGAAAGATGAAAAGCACTTTGAAAAGAGAGTGAAATAGTAC
>ASV_762
AAAGAAACTAACAAGGATTTCCTCAGTAACGGCGAGTGAAGCGGGAAGAGCTCAAATTTAAAATCTGGACGCAGCGCGTTCCGAATTGTAGTTTAAAGAGGCGTCGTCGGAACGGCGGCCGGGTCCAAGTCGCCTGGAATGGCGCATCACAGAGGGTGAGAATCCCGTCTGGGCCCGGAGCGGCGGACTGCGTGAGGCGTCCTCGACGAGTCGAGTTGTTTGGGAATGCAGCTCAAATGGGGTGGTAAATTTCATCTAAGGCTAAATACTGGCAAGAGACCGATAGCGAACAAGTACCGTGAGGGAAAGATGAAAAGCACCTTGAAAAGGGAGTTAAATAGTGC
>ASV_763
AAAGAAACCAACAGGGATTGCCCTAGTAACGGCGAGTGAAGCGGCAACAGCTCAAATTTGAAATCTGGCCCTTGGGTCCGAATTGTAATTTGTAGAGGATGTTTTTGGTGCGGTATCTTCCGAGTTCCTTGGAACAGGACGCCTTAGAGGGTGAGAGCCCCGTACGGTTGAATGCCTAGCCTTTGTAAAACTCCTTCGACGAGTCGAGTAGTTTGGGAATGCTGCTCTAAATGGGAGGTAAATTTCTTCTAAAGCTAAATACCGGCCAGAGACCGATAGCGCACAAGTAGAGTGATCGAAAGATGAAAAGCACTTTGAAAAGAGGGTTAAATAGCAC
>ASV_764
AAAGAAACCAACAGGGATTGCCCTAGTAACGGCGAGTGAAGCGGCAACAGCTCAAATTTGAAATCTGGCGCAAGCCCGAGTTGTAATTTGTAGAGGATGCTTCTAGGCAGCGGCCGGTCTAAGTTCCTTGGAACAGGACGTCATAGAGGGTGAGAATCCCGTATGTGACCGGTTGGCACCTAATACGTAGCTCCTTCGACGAGTCGAGTAGTTTGGGAATGCTGCTCTAAATGGGAGGTAAATTTCTTCTAAAGCTAAATACCGGCCAGAGACCGATAGCGCACAAGTAGAGTGATCGAAAGATGAAAAGCACTTTGGAAAGAGAGTTAAAAAGCAC
>ASV_765
AAAGAAACTAACCAGGATGCGCCTAGTAACGGCGAGTGAACCGCGCATAGCCCAACTTGAAAATCTCCCCTTGGAGAATTGTAGTCTAGAGAAGCGCCCTCTGTGGCGGCGGAGCCCAAGTCCTCTGGAAAGGGGCGTCAGAGAGGGTGAGAACCCCGTTCGGCTCTTTGCTTGCTACTCCACGAGGTGCTTTCCACGAGTCGGGTTGTTTGAGAATGCAGCCCAAAATGGGAGGTAAATCCCTTCTAAGGCTAAATACTGGCGAGAGACCGATAGCGAACAAGTACCGTGAGGGAAAGATGAAAAGAACTTTGAAAAGAGAGTTAAAAAGTGC
>ASV_766
AAAGAAACCAACAGGGATTGCCCTAGTAACGGCGAGTGAAGCGGCAAAAGCTCAAATTTGAAATCTGGCGCCGTCGGCGTCCGAGTTGTAATTTGTAGAGGATGCTTCTGGGCAGCCACCGGTCTAAGTTCCTTGGAACAGGACGTCATAGAGGGTGAGAATCCCGTATGCGACCGGAAGGGCACCCTACACGTAGCTCCTTCGACGAGTCGAGTTGTTTGGGAATGCAGCTCTAAATGGGAGGTAAATTTCTTCTAAAGCTAAATACCGGCCAGAGACCGATAGCGCACAAGTAGAGTGATCGAAAGATGAAAAGCACTTTGGAAAGAGAGTTAAAAAGCAC
>ASV_767
AAAGAAACCAACAGGGATTGCCCCAGTAACGGCGAGTGAAGCGGCAACAGCTCAAATTTGAAATCTGGCTTCGGCCCGAGTTGTAATTTGCAGAGGATGTTTATGGTGCGGTACCAACCGAGTTCCCTGGAACGGGACGCCACAGAGGGTGAGAGCCCCGTCTGGTTGCATACTAAACCTGTGTTAAACTCCTTCAACGAGTCGAGTAGTTTGGGAATGCTGCTCTAAATGGGAGGTAAATCTCTTCTAAAGCTAAATACTGGCCAGAGACCGATAGCGCACAAGTAGAGTGATCGAAAGATGAAAAGCACCTTGAAAAGGGGGTTAAACAGTAC
>ASV_768
AAAGAAACCAACAGGGATTGCCCCAGTAACGGCGAGTGAAGCGGCAACAGCTCAAATTTGAAATCTGGCCTCACGGCCCGAGTTGTAATTTGCAGAGGATGCTTTTGGCGCGGCGCCTTCCGAGTGCCCTGGAACGGGACGCCATAGAGGGTGAGAGCCCCGTCTGGTTGGATGCCTAGCCTCTGTAAAGCTCCTTCGACGAGTCGAGTAGTTTGGGAATGCTGCTCAAAATGGGAGGTATATGTCTTCTAAAGCTAAATATTGGCCAGAGACCGATAGCGCACAAGTAGAGTGATCGAAAGATGAAAAGCACTTTGAAAAGAGGGTTAAATAGTAC
>ASV_769
AAAGAAACCAACCGGGATTGCCTCAGTAACGGCGAGTGAAGCGGCAAGAGCTCAAATTTGAAATCTGGCCCCTCCGGGGTCCGAGTTGTAATTTGCAGAGGATGCTTCGGGAGCGGTCCCCGTCTAAGTGCCCTGGAACGGGCCGTCATAGAGGGTGAGAATCCCGTCTGGGATGGGCGGCCGCGCCCGTGTGAAGCGCCTTCGACGAGTCGAGTTGTTTGGGAATGCAGCTCTAAGTGGGTGGTAAATTTCATCTAAAGCTAAATACTGGCCGGAGACCGATAGCGCACAAGTAGAGTGATCGAAAGATGAAAAGCACTTTGAAAAGAGAGTTAAACAGCAC
>ASV_770
AAAGAAACTAACAAGGATTCCCCTAGTAACGGCGAGTGAAGCGGGAAAAGCTCAAATTTGAAATCTCACCTTGTGTGCGAATTGTAGTTTAGAGAAACGTTTTCGAGTAAAGCGGTGGGTACAAGTTCATTGGAACATGACATCATAGAGGGTGAAAATCCCGTCTTTGACCCATTTGTTTTATTCATATGATACGTTTTCCAAGAGTCGGTTTGTTTGGGAATGCAGACCAAAATGGGTGGTAAATACCATCTAAAGCTAAATATTGGCGAGAGACCGATAGCGAACAAGTACCGTGAGGGAAAGATGAAAAGAACTTTGAAAAGAGAGTTAAACAGTAC
>ASV_771
AAAGAAACTAACAAGGATTCCCCTAGTAACTGCGAGTGAACCGGGATGAGCTCAAATTTAAAATCTGACGGTTCTGCCGTCCGAGTTGTAATCTGGAGAAGCGTTTTCCGCGTCGGACCGTGTACAAGTCTCTTGGAATAGTGCGTCATAGAGGGTGAGAATCCCGTCCATGACACGGACTCCCGATGCTATGTGATACGCTCTCAAAGAGTCGAGTTGTTTGGGAATGCAGCTCAAAATGGGTGGTAAATTCCATCTAAAGCTAAATATTGGCGAGAGACCGATAGCGAACAAGTACCGTGAGGGAAAGATGAAAAGCACTTTGGAAAGAGAGTTAAACAGTAC
>ASV_772
AAAGAAACCAACAGGGATTGCCCTAGTAACGGCGAGTGAAGCGGCAACAGCTCAAATTTGAAATCTGGCCCTCGTGGTCCGAGTTGTAATTTGTAGAGGATGCTTTTGGTGCGGTGCCTTCCGAGTTCCCTGGAACGGGACGCCAGAGAGGGTGAGAGCCCCGTACGGTTGGACACCTACCCTATATATAGCTCCTTCGACGAGTCGAGTAGTTTGGGAATGCTGCTCTAAATGGGAGGTAAATTTCTTCTAAAGCTAAATACCGGCCAGAGACCGATAGCGCACAAGTAGAGTGATCGAAAGATGAAAAGCACTTTGAAAAGAGGGTTAAATAGCAC
>ASV_773
AAAGAAACCAACAGGGATTGCCTTAGTAACGGCGAGTGAAGCGGCAACAGCTCAAATTTGAAATCTGGCGCAAGCCCGAGTTGTAATTTGTAGAGGATGCTTCGGGCCAGCGGCCGGTCTAAGTTTCTTGGAACAGAACGTCACAGAGGGTGAGAATCCCGTATGTGATCGGCTCGCAGCCCGCACGTAGCTCCTTCGACGAGTCGAGTTGTTTGGGAATGCAGCTCTAAACGGGAGGTAAATTTCTCCTAAGGCTAAATATCGGCCAGAGACCGATAGCGCACAAGTAGAGTGATCGAAAGATGAAAAGCACTTTGGAAAGAGAGTTAAAAAGCAC
>ASV_774
AAAGAAACCAACAGGGATTGCCCCAGTAACGGCGAGTGAAGCGGCAACAGCTCAAATTTGAAATCTGGCCCCCGGGTCCGAGTTGTAATTTGCAGAGGATGCTTTGGGCGAGGTGCCTTCCAAGTTCCCTAGAACGGGACGCCACAGAGGGTGAGAGCCCCGTCTGGTCGGACACCGAGCCCGTGTAAAGCTCCTTCGACGAGTCGAGTAGTTTGGGAATGCTGCTCAAAATGGGAGGTATATGTCTTCTAAAGCTAAATATTGGCCAGAGACCGATAGCGCACAAGTAGAGTGATCGAAAGATGAAAAGCACTTTGAAAAGAGGGTTAAACAGTAT
>ASV_775
AAAGAAACTAACAAGGATTCCCCTAGTAATGGCGAATGAAGCGGGAATAGCTCAAAGTTTAAATCTCAGTGGCCTCCACTGCGAATTGTAGTCTAAAGAAGGTGATCTAGGCACCGGCAGTAGTCAAGTTCCTTGGGATAGGACGCCAGAGAGGGTGAGAGCCCCGTCAACTACTGCTGGCTGCTCAAGTGAGAGCCTTTCAACGAGTCGAGTTGTTTGGGAATGCAGCTCAAAGCGGGTGGTAAATCTCATCTAAGGCTAAATACTGGCAAGAGACCGATAGCGAACAAGTACCGTGAGGGAAAGATGAAAAGCACCTTGAAAAGGGAGTTAAACAGTGC
>ASV_776
AAAGAAACTAACAAGGATTCCCCTAGTAACTGCGAGTGAAGCGGGAAAAGCTCAAATTTAAAATCTGGCGGTTTCACCGTCCGAGTTGTAATTTAGAGAAGCGTCATCCGTGCCGGACCGTGTACAAGTCTCCTGGAACGGAGCGTCATAGAGGGTGAGAATCCCGTATATGACACGGACTACCGGTGCATTGTGATGCGCTCTCAAAGAGTCGAGTTGTTTGGGAATGCAGCTCAAAATGGGTGGTAAATTCCATCTAAAGCTAAATATAGGCGAGAGACCGATAGCGAACAAGTACCGTGAGGGAAAGATGAAAAGAACTTTGGAAAGAGAGTTAAACAGTAC
>ASV_777
AAAGAAACTAACAAGGATTCCCCTAGTAACTGCGAGTGAAGCGGGAAAAGCTCAAATTTAAAATCTGGCGGTCGCTCTGGCCGTCCGAGTTGTAATCTGGAGAAGTGTTTTCCGCGTCGGACCGTGTACAAGTCTTCTGGAACGGAGCGTCATAGAGGGTGAGAATCCCGTCTCTGACACGGACTGCCGATGCTTTATGTGATACGCTCTCGAAGAGTCGAGTTGTTTGGGAATGCAGCTCAAAATGGGTGGTAAATTCCATCTAAAGCTAAATATTGGCGAGAGACCGATAGCGAACAAGTACCGTGAGGGAAAGATGAAAAGCACTTTGGAAAGAGAGTTAAACAGTAC
>ASV_778
AAAGAAACTAACAAGGATTCCCGTAGTAACGGCGAGTGAAGTGGGAATAGCTCAAATTTAAAATCTGGCGCAAGCCTGAATTGTAGTCTAAAGAGGTGCTATCGTGGGTGAGAGGGTGTACAAGTGTCCTGGAATGGGCCATCACAGAGGGTGAGAATCCCGTTTGGACACTCTTGATCCTGCATATGAGGCACTCTCAAAGAGTCGAGTTGTTTGGGAATGCAGCTCAAATGGGTGGTAAACTTCATCCAAAGCTAAATATTGGCAAGAGACCGATAGCGAACAAGTACCGTGAGGGAAAGATGAAAAGCACCTTGAAAAGGGAGTTAAATAGCGC
>ASV_779
AAAGAAACCAACAGGGATTGCCCCAGTAACGGCGAGTGAAGCGGCAAGAGCTCAAATTTGAAATCTGGCTCCTTCGGGAGTCCGAGTTGTAATTTGGAGAGGATGCTTCGGGTATGGCCCCCGTCTAAGTGCCCTGGAACGGGCCGTCGGAGAGGGTGAGAACCCCGTCTGGGATGGGAGGCCAGGCCCGTGTGAAGCTCCTTCGACGAGTCGAGTTGTTTGGGAATGCAGCTCTAAGTGGGTGGTAAATTTCATCTAAAGCTAAATACTGGCCGGAGACCGATAGCGAACAAGTAGAGTGATCGAAAGATGAAAAGCACTTTGGAAAGAGAGTCAAACAGCAC
>ASV_780
AAAGAAACCAACAGGGATTGCCTTAGTAACGGCGAGTGAAGCGGCAATAGCTCAAATTTGAAATCTGGCGTCTTTGGATGTCCGAGTTGTAATTTGTAGAGGATGTTTCGGTATTAGCTCCAGTCTAAGTCCCTTGGAACAGGGCGTCGCAGAGGGTGAGAATCCCGTACGCGACTGGCTGCTTTTGCCATGTGAAACTCCTTCGACGAGTCGAGTTGTTTGGGAATGCAGCTCTAATTGGGAGGTAAATTTCTTCTAAAGCTAAATACTGGCCAGAGACCGATAGCGCACAAGTAGAGTGATCGAAAGATGAAAAGCACTTTGGAAAGAGAGTTAAAAAGTAC
>ASV_781
AAAGAAACCAACTGGGATTGCCCTAGTAACGGCGAGTGAAGCGGCAATAGCTCAAATTTGAAATCTGGCTCCTTTTAGGGGTCCGAGTTGTAATTTGCAGAGGGTGCTTTGGCTTTGGTAGCGGTCTAAGTTCCTTGGAACAGGACATCGCAGAGGGTGAGAATCCCGTTTGTGGTCGCATGCCATCGCCGTGTAAAGCCCCTTCGACGAGTCGAGTTGTTTGGGAATGCAGCTCTAAATGGGAGGTAAATTTCTTCTAAAGCTAAATACTGGCCAGAGACCGATAGCGCACAAGTAGAGTGATCGAAAGATGAAAAGCACTTTGGAAAGAGAGTCAAACAGCAC
>ASV_782
AAAGAAACCAACAGGGATTGCCCTAGTAACTGCGAGTGAAGCGGCAACAGCTCAAATTTGAAATCTGGCGCCCAGCGCCCGAGTTGTAATTTGCAGAGGATGCTTCAGGGCTGGTCGCGCTCCGAGTTCCCTGGAACGGGACGCCACAGAGGGTGAGAGCCCCGTCCGGGCGCTGCACCGGCCCCCACGAAGCTCCCTCGAAGAGTCGAGTAGTTTGGGAATGCTGCTCTAAGCGGGAGGTAAATTTCTTCTAAAGCTAAATACAGGCCCAAGACCGATAGCGCACAAGTAGAGTGATCGAAAGATGAAAAGCACCCTGGAAAGAGGGTTAAACAGCAC
>ASV_783
AAAGAAACCAACAGGGATTGCCCCAGTAACGGCGAGTGAAGCGGCAACAGCTCAAATTTGAAATCTGGCGCAAGCCCGAATTGTAATTTGTAGAGGATGCTTCTGGGTAGCGGCCGGTCTAAGTTCCTTGGAACAGGACGTCACAGAGGGTGAGAATCCCGTATGTGATCGGCCCGCGCCCTCTACGTAGCTCCTTCGACGAGTCGAGTTGTTTGGGAATGCAGCTCTAAATGGGAGGTAAATTTCTTCTAAAGCTAAATACCGGCCAGAGACCGATAGCGCACAAGTAGAGTGATCGAAAGATGAAAAGCACTTTGGAAAGAGAGTTAAACAGCAC
>ASV_784
AAAGAAACTAACAAGGATTCCCCCAGTAACGGCGAGTGAAGCGGGAAGAGCTCAAATTTGAAATCACCCTGGTGAATTGTAGTTTATAGACGCTATTTCATACGAACAAGAATGTACAAGTTTTTTGGAACAAGACATCATAGAGGGTGATAATCCCGTCTTTGACATTCTGGCGAGTATATGTGGATAGCAGTCGAAGAGTCGGTTTGTTTGGGAATGCAGACCAAAATGGGAGGTAAATACCTTCTAAAGCTAAATATTGGCGAGAGACCGATAGCGAACAAGTACCGTGAGGGAAAGATGAAAAGAACTTTGAAAAGAGAGTGCAACAGTAC
>ASV_785
AAAGAAACTAACAAGGATTCCCCTAGTAACTGCGAGTGAAGCGGGAAAAGCTCAAATTTAAAATCTGGCGGTCTTCGGCCGTCCGAGTTGTAGTCTGGAGAAGCGTCTTCCGCGTCGGACCGTGTACAAGTCTCTTGGAACAGAGCGTCATAGAGGGTGAGAATCCCGTCTTTGACACGGACTACCGATGCTTTGTGATGCGCTCTCAAAGAGTCGAGTTGTTTGGGAATGCAGCTCAAAATGGGTGGTAAATTCCATCTAAAGCTAAATATTGGCGAGAGACCGATAGCGAACAAGTACCGTGAGGGAAAGATGAAAAGCACTTTGGAAAGAGAGTTAAACAGTAC
>ASV_786
AAAGAAACCAACAGGGATTGCCCTAGTAACGGCGAGTGAAGCGGCAACAGCTCAAATTTGAAATCTGGCCTCACGGTCCGAGTTGTAATTTGTAGAGGATGATTCTGGCGACGTGCCTTCCGAGTTCCCTGGAACGGGACGCCATAGAGGGTGAGAGCCCCGTCCGGTCGTGCACCTAGCCTCTGTGAATCTCCTTCGACGAGTCGAGTAGTTTGGGAATGCTGCTCTAAATGGGAGGTATACGTCTTCTAAAGCTAAATACCGGCCAGAGACCGATAGCGCACAAGTAGAGTGATCGAAAGATGAAAAGCACTTTGAAAAGAGGGTTAAATAGTAC
>ASV_787
AAAGAAACCAACAGGGATTGCCCTAGTAACGGCGAGTGAAGCGGCAATAGCTCAAATTTGAAATCTGGCGTCTTCGGCGTCCGAGTTGTAATTTGTAGAGGATGCTTCTGGGCAGCCACCGGTCTAAGTTCCTTGGAACAGGACGTCATAGAGGGTGAGAATCCCGTATGCGACCGGAAAGGCACCCTCCACGTAGCTCCTTCGACGAGTCGAGTTGTTTGGGAATGCAGCTCTAAATGGGAGGTAAATTTCTTCTAAAGCTAAATACTGGCCAGAGACCGATAGCGCACAAGTAGAGTGATCGAAAGATGAAAAGCACTTTGGAAAGAGAGTTAAAAAGCAC
>ASV_788
AAAGAAACTAACAAGGATTCCCCTAGTAACTGCGAGTGAAGCGGGAAAAGCTCAAATTTGAAATCTGGCGGCCCCGCCGTCCGAGTTGTATTCTGGAGAAGCGTCTTCCGTGCCGGACCGTGTACAAGTCCCTTGGAACAGGGCGTCGTAGAGGGTGAGAATCCCGTCTTTGACACGGACCCCCGGTGCTATGTGATGCGCTCTCGAAGAGTCGAGTTGTTTGGGAATGCAGCTCAAAATGGGTGGTAAATTCCATCTAAAGCTAAATATTGGCGAGAGACCGATAGCGAACAAGTACCGTGAGGGAAAGATGAAAAGCACTTTGGAAAGAGAGTAAAACAGTAC
>ASV_789
AAAGAAAATAACAATGATTCCCCTAGTAACGGCGAGTGAAGCGGGAACAGCTCAATTTTGAAATCTCAGGTGGTAACATCTGCGAATTGTAGTTTAGAGATGCGTTTTCGGTGGCAGCCTTGGTACAAGTTCTTTGGAACGAGACATCATAGAGGGTGAGAATCCCGTCCATGACCAAGTGTCTGCTACTATGTGATACGTACTCGAAGAGTCGGTTTGTTTGGGAATGCAGACCAAAATGGGTGGTAAATACCATCTAAAGCTAAATATTGGCGAGAGACCGATAGCGAACAAGTACCGTGAGGGAAAGATGAAAAGAACTTTGAAAAGAGAGTTAAATAGTAC
>ASV_790
AAAGAAACTAACAAGGATTCCCCTAGTAACGGCGAGTGAAGCGGGAACAGCTCAAATTTAAAATCTGCCTTACGGCCGAGTTGTAATTTAAAGAGGCGCTATCGAGGGGTCGTCGATCGTTCAAGTTCCTTGGAAGAGGACATCACAGAGGGTGAGAATCCCGTCTGGACAATCGATTGCCCTTCACATGAGGCGCTCTCTACGAGTCGAGTTGTTTGGGAATGCAGCTCAAAATGGGTGGTAAATTTCATCTAAGGCTAAATACAGGCAAGAGACCGATAGCGAACAAGTACCGTGAGGGAAAGATGAAAAGCACCTTGAAAAGGGAGTTAAATAGCGC
>ASV_791
AAAGAAACTAACAAGGATTCCCCTAGTAACGGCGAGTGAAGAGGGAAGAGCTCAAATTTGAAATCTGGCGGTCTCAGGCCGTCCGAGTTGTAATCTAGAGAGGTGTTTTCTGTGCCGGACCGTGTACAAGTCCCTTGGAACAGGGCGTCATAGAGGGTGAGAATCCCGTCCATGACACGGACTCCCGGTGCTCTGTGATACACCTTCAAAGAGTCGAGTTGTTTGGGAATGCAGCTCAAAATGGGTGGTAAATTCCATCTAAAGCTAAATACAGGCGAGAGACCGATAGCGAACAAGTACCGTGAGGGAAAGATGAAAAGAACTTTGGAAAGAGAGTTAAACAGTAC
>ASV_792
AAAGAAACTAACAAGGATTCCCCTAGTAACTGCGAGTGAAGCGGGAAAAGCTCAAATTTAAAATCTGGCAGTCTTTGGCTGTCCGAGTTGTAATCTAGAGAAGCGTTTTCCGCGCTGGACCGTGTATAAGTTCTTTGGAATAGGACATCATGGAGGGTGAGAATCCCGTCTTTGACACGGACTCCCAGTGCTTTGTGATGCGCTCTCAAAGAGTCGAGTTGTTTGGGAATGCAGCTCAAAATGGGTGGTAAATTCCATCTAAAGCTAAATATTGGCGAGAGACCGATAGCGAACAAGTACCGTGAGGGAAAGATGAAAAGCACTTTGGAAAGAGAGTTAAACAGTAC
>ASV_793
AAAGAAACCAACAGGGATTCCCTTAGTAACGGCGAGTGAAGCGGGAAGAGCTCAATTTTGAAATCTCACTCTTTCAGAGTGCGAATTGTAGTTTCTAGAGGCGCTTTCGGGGGTAGTCTGGGTTCAAGTCTGTTGGAAAGCAGCATCAAAGAGGGTGAGAATCCCGTTTTGATCTGGAACCTACTCCTGTGTGATGCGTTTTCAAAGAGTCGGATAGTTTGGGAATGCTGTCCAAAATGGGTGGTAAATACCATCTAAAGCTAAATATTGGCGAGAGACCGATAGCGAACAAGTACCGTGAGGGAAAGATGAAAAGAACTTTGAAAAGAGAGTAAAACAGTAC
>ASV_794
AAAGAAACTAACCAGGATTCCCCTAGTAACGGCGAGTGAAGCGGGAAGAGCTCAACTTGAAAATCTGGGTCGTTTTACGGCTCCGAATTGTAGTCTAAAGAAGTGCAGCCATCGGCCGACGCGAGACAAGTCCCTTGGAAAAGGGCGCCCCAGAGGGTGACAGTCCCGTACATGCTTGCGTGGGTCCGTCTACGGCGTATTTTCGACGAGTCGAGTTGCTTGGGATTGCAGCTCAAAGTGGGTGGTAAATTCCATCTAAGGCTAAATATCGGTGGGAGACCGATAGCGAACAAGTACCGTGAGGGAAAGATGCAAAGAACTTTGAAAAGAGAGTTAAAGAGTGC
>ASV_795
AAAGAAACTAACAAGGATACCCTTAGTAATGGCGAACGAAACGGGTAAAGTCCAAGTTTGGAATCTCTTGCGTCAAGCAAGCGAGTTGTAAACTGGAAACATGTCCACCATGGCATGTTAGTGAATGTAAAGTCCACTGGAATGTGGCAGCGCTTCGGCGTTCTTTTTGGGTCATAGAGGGTGAAAACCCCGTTTACATTCATTAGCGTGTCTGTTGTGTGGGTATGTTAAAGAGTCGGATTGTTTGGGAATGCAATCCAAAATGGGTGGTAAATTCCATCCAAGACTAAATATTAGCAAGAGACCGATAGCGAACAAGTACCGTGAGGGAAAGATGAAAAGCACTCTGAAGAGAGAGTGAAATAGTAC
>ASV_796
AAAGAAACTAACTAGGATTGGTCTAGTAACGGCGAGTGAAGCGCCATGAGCCCAGTTTGTGAATCGTCACTTGTGATGAATTGTGGTATGCAGGCCTTTTTGTTCAGTTGATGGACTAAGTCCCCTGGAACGGGGCAGCTGAGAGGGTGAGACTCCCGTGTGTCTGTTAGCGCGAGAACTGGCCAACGAGTCGAGTTGTTTGGGATTGCAGCTCTAAGCGGGTGGTAAATTCCATCCAAGGCTAAATATTGGTGAGAGACCGATAGCGTACAAGTACCGTGAGGGAAAGATGCAAAGCCGCGCGAGAGCGCTGTCAAAGAGTAC
>ASV_797
AAAGAAACTAACAAGGATTCCCCTAGTAACTGCGAGTGAAGCGGGAAAAGCTCAAATTTAAAATCTGGTGGTCTTTGGCCATCCGAGTTGTAATCTAGAGAAGTGTTATCCGCGCTGGACCGTGTACAAGTCCCCTGGAATGGGGCGTCATAGAGGGTGAGAATACCGTCTTTGACACGGACTACCAGGGCTTTGTGATGCACTCTCAAAGAGTCGAGTTGTTTGGGAATGCAGCTCAAAATGGGTGGTAAATTCCATCTAAAGCTAAATATTGGCGAGAGACCGATAGCGAACAAGTACCGTGAGGGAAAGATGAAAAGAACTTTGGAAAGAGAGTTAAACAGTAC
>ASV_798
AAAGAAACTAACAAGGATTCCCCTAGTAACTGCGAGTGAAGCGGGAAAAGCTCAAATTTAAAATCTGGCAGTCTTTGGCTGTCCGAATTGTAGTCTGGAGAAGTGCTTTCCGCGCTGGACCGTGTAAAAGTCTCTTGGAATAGAGCGTCATAGAGGGTGAGAATCCCGTCTTTGACACGGACAACCAGTGCTTTGTGATGCGCTCTCAAAGAGTCGAGTTGTTTGGGAATGCAGCTCAAAATGGGTGGTAAATTCCATCTAAAGCTAAATATTGGCGAGAGACCGATAGCGAACAAGTACCGTGAGGGAAAGATGAAAAGCACTTTGGAAAGAGAGTTAAACAGTAC
>ASV_799
AAAGAAACTAACAAGGATTCCCCTAGTAACGGCGAGTGAAGCGGGAAGAGCTCAAATTTGAAATCTCACCTCTGGTGCGAATTGTAGTTTAGAGAAGCGTTTTCGGGCTGACCAGTAGGTACAAGTTCATTGGAACATGACATCATAGAGGGTGAAAATCCCGTCTTTGACCTATTGGCTCAGTCCATATGATACGTTTTCCAAGAGTCGGTTTGTTTGGGAATGCAGACCAAAATGGGTGGTAAATACCATCTAAAGCTAAATATTGGCGAGAGACCGATAGCGAACAAGTACCGTGAGGGAAAGATGAAAAGAACTTTGAAAAGAGAGTTAAACAGTAC
>ASV_800
AAAGAAACTAACAAGGATTCCCCTAGTAACGGCGAGCGAAGCGGGAAGAGCTCAAATTTAAAATCTGGTAGGCCTAGCCTATCCGAATTGTAGTTTAAAGAGGTGTTATCTGGTCCTTATTCGGTGCTCAAGTCCCTTGGAATAGGGCGTCACAGAGGGTGAGAACCCCGTCTGGGCATCGAGTAAGGTTCTATATGAGGCACTCTCTACGAGTCGGGTTGTTTGGGAATGCAGCTCAAAATGGGTGGTAAATTTCATCTAAGGCTAAATACTGGCAAGAGACCGATAGCGAACAAGTACCGTGAGGGAAAGATGAAAAGCACCTTGAAAAGGGAGTTAAATAGTGC
>ASV_801
AAAGAAACTAACAAGGATTCCCTTAGTAACGGCGAGTGAAGTGGGAATAGCTCAAATTTGAAATCTCACAGGTTACCTGTGCGAATTGTAGTTTAGAGAATCGTTTTCTGGGGCGACTAGAGTTCAAGTCCTTTGGAACAGGGCATCATAGAGGGTGAGAATCCCGTCTTTGACTCCAAGTTTGCTCCTTTGTGATACGATTTCCAAGAGTCGGTTTGTTTGGGAATGCAGACCAAAATGGGTGGTAAATACCATCTAAAGCTAAATATTGGCGAGAGACCGATAGCGAACAAGTACCGTGAGGGAAAGATGAAAAGAACTTTGAAAAGAGAGTTAAACAGTAC
>ASV_802
AAAGAAACTAACAAGGATTCCCCTAGTAACTGCGAGTGAAGCGGGAAAAGCTCAAATTTAAAATCTGACAGTCCTTGCGGCTGTCCGAGTTGTAATTTAGAGAAGTGTTATCCGCGTTGGACCGTGTATAAGTTTCCTGGAACGGAGCATCATAGAGGGTGAGAATCCCGTCTTTGACACGGACTACCAAGGCTTTGTGATACACTCTCAAAGAGTCGAGTTGTTTGGGAATGCAGCTCAAAATGGGTGGTAAATTCCATCTAAAGCTAAATATTGGCGAGAGACCGATAGCGAACAAGTACCGTGAGGGAAAGATGAAAAGAACTTTGGAAAGAGAGTTAAACAGTAC
>ASV_803
AAAGAAAATAACAATTATCTCCCTAGTAACGGCGAGCGAAGCGGAGAAAGCCCAACTTGAAAATCTCCCTTTGGAGAATTGTAGTCTATAGAAGCGCCCTCTGGGGCAAGCGGAGCTCAAGTCGGATCGAATGCCGCGTCAGAGAGGGTGATAACCCCGTCGGCTCCTGCTTTGCCCCTTCACGAGGTGCTTTCCACGAGTCGGGTTGTTTGGGAATGCAGCCCTAATTTGGAGGTAAATCCCTTCTAAGGCTAAATACTGGCGAGAGACCGATAGCGAACAAGTACCGTGAGGGAAAGATGAAAAGAACTTTGAAAAGAGAGTTAAAAGTGC
>ASV_804
AAAGAAACTAACAAGGATTCCCCTAGTAACGGCGAGTGAAGAGGGAAAAGCTCAAATTTGAAATCTCCTGGGTCACTCAGGCGAATTGTAGTTTCGAGAGGTGTTTTCATAAACTATCTAGGCATAAGTCCTTTGGAACAAGGCATCGTAGAGGGTGACAATCCCGTCTTTGGTCTAGAATTAGTTTGTATGTGATACGCTTTCAAAGAGTCGGGTTGTTTGGGAATGCAGCCCAAAATGGGTGGTAAATACCATCTAAAGCTAAATAAAGGCGAGAGACCGATAGCGAACAAGTACCGTGAGGGAAAGATGAAAAGAACTTTGAAAAGAGAGTTAAATAGTAC
>ASV_805
AAAGAAACTAACAAGGATTCCCCTAGTAACGGCGAGTGAAGCGGGAAGAGCTCAAATTTAAAATCTGGCAGTCTTCGATTGTCCGAGTTGTAATCTAGAGAAGTGTTTTCCGCGCTGGACTGTGTACAAGTTTCCTGGATACGGAACATCATAGAGGGTGAGAATCCCGTCCTTGACACAGACTGCCAGTGCTCTGTGATGCGCTCTCGACGAGTCGAGTTGTTTGGGATTGCAGCTCAAAATGGGAGGTAAATTCCTTCTAAAGCTAAATATTGGCGAGAGACCGATAGCGAACAAGTACCGTGAGGGAAAGATGAAAAGCACTTTGGAAAGAGAGTTAAACAGTAC
>ASV_806
AAAGAAACTAACAAGGATTCCCCTAGTAGCGGCGAGCGAAGCGGGAAGAGCTCAAATTTGTAATCTGGCGCTTTCAGCGTCCGAGTTGTAATCTCTAGAAATGTTTTCCGCGTTGGACCGCACACAAGTCTGTTGGAATACAGCGGCACAGTGGTGAGACCCCCGTTCATGGTGCGGATGCCCAATGCTTTGTGATACATTTTCGAAGAGTCGAGTTGTTTGGGAATGCAGCTCAAATTGGGTGGTAAATTCCATCTAAAGCTAAATATTGGCGAGAGACCGATAGCGAACAAGTACCGTGAGGGAAAGATGAAAAGCACTTTGGAAAGAGAGTTAACAGTAC
>ASV_807
AAAGAAACCAACAGGGATTGCCTCAGTAACGGCGAGTGAAGCGGCAACAGCTCAAATTTGAAATCTGGCTTCTTTGGAGCCCGAGTTGTAATTTGTAGAGGATGTTTCGGGTACCGCAACGGCTTAAATTTCTTGGAACAGAATGTCAGAGAGGGTGAGAGTCCCGTCTGGAGTCGCGGTAGGGCCCATGTGAAACTCCTTCGACGAGTCGAGTTGTTTGGGAATGCAGCTCAAAATGGGTGGTAAATTTCATCTAAAGCTAAATATTGGCCAGAGACCGATAGCGCACAAGTAGAGTGATCGAAAGATGAAAAGCACTTTGAAAAGAGAGTTAAACAGTAT
>ASV_808
AAAGAAACCAACAGGGATTGCCCCAGTAACGGCGAGTGAAGCGGCAACAGCTCAAATTTGAAATCTGGCTCCTTTGGGGGTCCGAGTTGTAATTTGTAGAGGATGCTTCGGGCAAGGCTGCGGTCTAATTTGCTTGGAACAGCGAGTCACAGAGGGTGAGAGTCCCGTCTAGGATCGCGAGCCGCGCCCGTGTGAAGCTCCTTCGACGAGTCGAGTTGTTTGGGAATGCAGCTCTAAATGGGTGGTAAATTTCATCTAAAGCTAAATATTGGCCAGAGACCGATAGCGCACAAGTAGAGTGATCGAAAGATGAAAAGCACTTTGAAAAGAGAGTTAAACAGTAT
>ASV_809
AAAGAAGCTAACAAGGATTCCCCTAGTAACGGCGAGTGAAGTGGGAAAAGCTCAACTTTGAAATCTGGTACTTTCAGTATCCGAATTGTAGTCTCAAGAAGTGTTTTCTGTGCTGGTCCATGTATGAGTCTGTTGGAACACAGCGTCATAGAGGGTGACAACCCCGTTCATGACATGGATACCAGTGCTTTGTGATACACTCTCGAAGAGTCGAGTTGTTTGGGAATGCAGCTCAAATTGGGTGGTAAATTCCATCTAAAGCTAAATATTGGCGAGAGACCGATAGCAAACAAGTACCGTGAGGGAAAGATGAAAAGCACTTTGGAAAGAGAGTTAACAGTAC
>ASV_810
AAAGAAACCAACAGGGATTGCCCTAGTAACGGCGAGTGAAGCGGCAATAGCTCAAATTTGAAATCTGGCTCTTTCAGGGTCCGAGTTGTAATTTGCAGAGGGCGCTTTGGCGTCGGCAGCAGCCTAAGTTCCTTGGAACAGGTCATCATAGAGGGTGAGAATCCCGTATGTGGCTGCTTGCCTTCGCCGTGTAAAGCCCCTTCGACGAGTCGAGTTGTTTGGGAATGCAGCTCTAAATGGGAGGTAAATTTCTTCTAAAGCTAAATATTGGCCAGAGACCGATAGCGCACAAGTAGAGTGATCGAAAGATGAAAAGCACTTTGGAAAGAGAGTCAAAAAGCAC
>ASV_811
AAAGAAACCAACAGGGATTGCCTCAGTAACGGCGAGTGAAGCGGCAACAGCTCAAATTTGAAATCTGGTCCCCTCTGGGGGCCCGAGTTGTAATTTGAAGAGGATGCTTTTGGCGAGGCGCCTTCCGAGTGCCCTGGAACGGGACGCCACAGAGGGTGAGAGCCCCGTATGGTAGGACGCCGAGCCTCTGTAAAGCTCCTTCGACGAGTCGAGTAGTTTGGGAATGCTGCTCAAAATGGGAGGTAAACCCCTTCTAAAGCTAAATATTGGCCAGAGACCGATAGCGCACAAGTAGAGTGATCGAAAGATGAAAAGCACTTTGAAAAGAGAGTTAAACAGCAC
>ASV_812
AAAGAAACCAACAGGGATTCCCCTAGTAACGGCGAGTGAAGCGGGAACAGCTCAAATTTGAAATCTGGCCCTTGGGTCCGAGTTGTAATTTGCAGAGGATGCTTTTGGTGCGGTGCCTTCCGAGTTCCCTGGAACGGGACGCCTAAGAGGGTGAGAGCCCCGTACGGTTGGCCACCAAGCCTGTGTAAAGCTCCTTCGACGAGTCGAGTAGTTTGGGAATGCTGCTCAAAATGGGAGGTATATTTCTTCTAAAGCTAAATACTGGCCAGAGACCGATAGCGCACAAGTAGAGTGATCGAAAGATGAAAAGCACTTTGAAAAGAGGGTTAAATAGCAC
>ASV_813
AAAGAAACCAACAGGGATTGCCCTAGTAACGGCGAGTGAAGCGGCAACAGCTCAAATTTGAAATCTGGCCCTCTTTGGGGGTCCGAGTTGTAATTTGCAGAGGGTGCTTTGGTGTTGACAGCGGTCTAAGTTCCTTGGAACAGGACGTCACAGAGGGTGAGAATCCCGTACGTGGCTGCTTGCCTCCGCCGTGTAAAGCCCCTTCGACGAGTCGAGTTGTTTGGGAATGCAGCTCTAAATGGGAGGTAAATTTCTTCTAAAGCTAAATACTGGCCAGAGACCGATAGCGCACAAGTAGAGTGATCGAAAGATGAAAAGCACTTTGGAAAGAGAGTCAAACAGCAC
>ASV_814
AAAGAAACCAACAGGGATTACCTCAGTAACGGCGAGTGAAGCGGTAACAGCTCAAATTTGAAATCTGGCTCTTTCAGGGTCCGAGTTGTAATTTGTAGAAGATGCTTCGGGTGTGGCTCCGGTCTAAGTTCCTTGGAACAGGACGTCATAGAGGGTGAGAATCCCGTATGTGACTGGTTGCCTTCGCCCATGTGAAGCTCTTTCGACGAGTCGAGTTGTTTGGGAATGCAGCTCTAAATGGGTGGTAAATTTCATCTAAAGCTAAATATTGGCCAGAGACCGATAGCGCACAAGTAGAGTGATCGAAAGATGAAAAGCACTTTGGAAAGAGAGTTAAACAGTAC
>ASV_815
AAAGAAACCAACAGGGATTGCCCCAGTAACGGCGAGTGAAGCGGCAACAGCTCAAATTTGAAATCCGGCCGCGAGGCCCGAGTTGTAATTTGCAGAGGATGATTCTGGCGCGGCGCCTTCCGAGTTCCCTGGAACGGGACGCCACAGAGGGTGAGAGCCCCGTATGGTCGGCCGCCAAGCCTGTGCGAATCTCCTTCGACGAGTCGAGTAGTTTGGGAATGCTGCTCAAAACGGGAGGTACATCTCTTCTAAAGCTAAATACCGGCCAGAGACCGATAGCGCACAAGTAGAGTGATCGAAAGATGAAAAGCACCTTGAAAAGGGGGTTAAACAGTAC
>ASV_816
AAAGAAACCAACAGGGATTGCCCTAGTAACGGCGAGTGAAGCGGCAACAGCTCAAATTTGAAATCTGGCCCTCTTTGGGGGTCCGAGTTGTAATTTGCAGAGGGTGCTTTGGTGTTGACAGCGGTCTAAGTTCCTTGGAACAGGACGTCACAGAGGGTGAGAATCCCGTACGTGGCCGCTTGCCTCCGCCGTGTAAAGCCCCTTCGACGAGTCGAGTTGTTTGGGAATGCAGCTCTAAATGGGAGGTAAATTTCTTCTAAAGCTAAATACTGGCCAGAGACCGATAGCGCACAAGTAGAGTGATCGAAAGATGAAAAGCACTTTGGAAAGAGAGTCAAACAGCAC
>ASV_817
AAAGAAACCAACAGGGATTGCCCTAGTAACGGCGAGTGAAGCGGCAACAGCTCAAATTTGAAATCTGGCTCCTTTGGGGTCCGAGTTGTAATTTGCAGAGGGTGCTTTGGCGTTGGCAGCGGTCTAAGTTCCTTGGAACAGGACATCGCAGAGGGTGAGAATCCCGTATGTGGTCGCTAGCCTCCGCCGTGTAAAGCCCCTTCGACGAGTCGAGTTGTTTGGGAATGCAGCTCTAAATGGGAGGTAAATTTCTTCTAAAGCTAAATACCGGCCAGAGACCGATAGCGCACAAGTAGAGTGATCGAAAGATGAAAAGCACTTTGGAAAGAGAGTCAAACAGCAC
>ASV_818
AAAGAAACTAACAAGGATTCCCCTAGTAACGGCGAGTGAAGCGGGAAGAGCTCAAACTTAAAATCTGCGGCCGGGCCTTCCGGTCGCCGAGTTGTAGTCTAGAGAAGCTGTTACCAGCCGCGGTCCTGGGATAAGTCCCTTGGAACAGGGCATCATGGAGGGTGAGAATCCCGTGTGTGCCCAGGAATCCGTGTGCGTACGGTACGCTTTCGAAGAGTCGGGTTGCTTGGGACTGCAGCTCAAAATGGGAGGTAAATTCCTTCTAAAGCTAAATACGGGCGGGAGACCGATAGCGAACAAGTACCGTGAGGGAAAGATGCAAAGAACTTTGAAAAGAGAGTTAAATAGTGC
>ASV_819
AAAGAAACCAACAGGGATTGCCCTAGTAACGGCGAGTGAAGCGGCAACAGCTCAAATTTGAAATCTGGCTCTTTTAGAGTCCGAGTTGTAATTTGTAGAGGGTGCTTTGGCAATGGTTAGGGTCTAAGTTCCTTGGAACAGGGCGTCGCAGAGGGTGAGAACCCCGTTTGTGACCGCTAGCCTCTGCTATGTAAAGCCCCTTCAACGAGTCGAGTTGTTTGGGAATGCAGCTCTAATTGGGAGGTAAATTTCTTCTAAAGCTAAATATTGGCCAGAGACCGATAGCGCACAAGTAGAGTGATCGAAAGATGAAAAGCACTTTGGAAAGAGAGTCAAAAAGCAC
>ASV_820
AAAGAAACTAACAAGGATTCCCCTAGTAACGGCGAGTGAAGAGGGAAGAGCTCAAATTTTAAATCTGACGTCTTCGGCGTCCGAGTTGTAATCTATAGAAGTGTTTTCCGCGATGGACCGTGCACAAGTCTCCTGGAACGGTGCGTCATAGAGGGTGAGAATCCCGTATATGGCACGGACTCCCATTGCTATGTGATACACTCTCGACGAGTCGAGTTGTTTGGGAATGCAGCTCAAAATGGGTGGTAAATTCCATCTAAAGCTAAATATTGGCGAGAGACCGATAGCGAACAAGTACCGTGAGGGAAAGATGAAAAGCACTTTGGAAAGAGAGTGAAACAGTAC
>ASV_821
AAAGAAACTAACAAGGATTCCCCTAGTAACGGCGAGTGAAGCGGGAATAGCTCAAATTTGAAATCTCCTTCGGGCGAATTGTAGTTTAGAGAAGCGTTTTCTGTTGGCGGGTAGGTACAAGTTCTTTGGAACAAGACATCATAGAGGGTGAAAATCCCGTCTTTGACCTATCTCAAGACTTTGTGATACGTTTTCCAAGAGTCGGTTTGTTTGGGAATGCAGACCAAAATGGGAGGTAAATACCTTCTAAAGCTAAATATTGGCGAGAGACCGATAGCGAACAAGTACCGTGAGGGAAAGATGAAAAGAACTTTGAAAAGAGAGTTAAACAGTAC
>ASV_822
AAAGAAAATAACAATGATTCCCCCAGTAGCGGCGAGCGAAGCGGGAACAGCTCAAAGTTAAAATCTCGACGGGCAGCCGTTGCGAATTGTAGTCTGTGGACGGCAATCGAGGGGGGACGGGGTGTCAAGTCTGCTGGAAAGCAGCGCCAGAGAGGGTGAGAGCCCCGTGGACACACTGGAGGCCCGCGATGAGCGCCGGTCTAAGAGTCGAGTTGCTTGGGAATGCAGCTCAAAGCGGGTGGTAGATCTCACCAAAGGCTAAATACAGGCAATAGACCGATAGCGAACAAGTACCGTGAGGGAAAGATGAAAAGCACCTTGAAAAGGGAGTTAAACAGTGC
>ASV_823
AAAGAAACCAACAGGGATTGCCCTAGTAACGGCGAGTGAAGCGGCAATAGCTCAAATTTGAAATCTGGCTTTCTTTGGAAGCCCGAGTTGTAATTTGCAGAGGGTGCTTTGGCTTTGGTAGCGGTCTAAGTTCCTTGGAACAGGACATCACAGAGGGTGAGAATCCCGTATGTGATCGCTCTCCATCGCCGTGTAAAGCCCCTTCGACGAGTCGAGTTGTTTGGGAATGCAGCTCTAAATGGGAGGTAAATTTCTTCTAAAGCTAAATACTGGCCAGAGACCGATAGCGCACAAGTAGAGTGATCGAAAGATGAAAAGCACTTTGGAAAGAGAGTCAAATAGCAC
>ASV_824
AAAGAAACTAACAAGGATTCCCCTAGTAACTGCGAGTGAAGCGGGAAAAGCTCAAATTTAAAATCTGGCGTCCTCCGGGCGTCCGAGTTGTAATCTGGAGAAGCGTTTTCCGCGTCGGACCGTGTACAAGTCTTCTGGAACGGAGCGTCATAGAGGGTGAGAATCCCGTCTCTGACACGGACTACCGATGCTTTTGTGATGCGCTCTCGAAGAGTCGAGTTGTTTGGGAATGCAGCTCAAAATGGGTGGTAAATTCCATCTAAAGCTAAATATTGGCCAGAGACCGATAGCGAACAAGTACCGTGAGGGAAAGATGAAAAGCACTTTGGAAAGAGAGTTAAACAGTAC
>ASV_825
AAAGAAACCAACCGGGATTGCCTCAGTAACGGCGAGTGAAGCGGCAAGAGCTCAAATTTGAAAGCTGGCTCCTTCGGGGTCCGCATTGTAATTTGCAGAGGATGCTTCGGGTGCGGCCCCTGTCTAAGTGCCCTGGAACGGGCCGTCAGAGAGGGTGAGAATCCCGTCTGGGATGGGGTGTCCGCGCCCGTGTGAAGCTCCTTCGACGAGTCGAGTTGTTTGGGAATGCAGCTCTAAATGGGTGGTAAATTTCATCTAAAGCTAAATACTGGCCGGAGACCGATAGCGCACAAGTAGAGTGATCGAAAGATGAAAAGCACTTTGAAAAGAGAGTTAAAAAGCAC
>ASV_826
AAAGAAAATAACCATGATTCCCCTAGTAACGGCGAGTGAAGCGGGAACAGCTCAAATTTGAAATCTCTCGAAAGAGCGAATTGTAGTTTAGAGATGCGTTTTCGATTGCAGGCTTCGTACAAGTTCTTTGGAACGAGACATCATAGAGGGTGAGAATCCCGTCCATGACGTTGCCTTGCGACCATGTGATACGTACTCAAAGAGTCGGTTTGTTTGGGAATGCAGACCAAAATGGGTGGTAAATACCATCTAAAGCTAAATATTGGCGAGAGACCGATAGCGAACAAGTACCGTGAGGGAAAGATGAAAAGAACTTTGAAAAGAGAGTTAAACAGTAC
>ASV_827
AAAGAAACTAACAAGGATTCCCTCAGTAACGGCGAGTGAAGCGGGAAGAGCTCAAATTTAAAATCTGGGTGCTTTGCACTCCGAGTTGTAGTTTAAAGAGGCGTTTTCGGAAGACCGGCTGGGTCCAAGTCCCTTGGAATAGGGCATCACAGAGGGTGAGAATCCCGTCTAGGCCCGGTACGGTTGACCATATGAGGCGCTCTCGAAGAGTCGAGTTGTTTGGGAATGCAGCTCAAATTGGGTGGTAAATTTCATCTAAGGCTAAATACTGGCAGGAGACCGATAGCGAACAAGTACCGTGAGGGAAAGATGAAAAGCACCTTGAAAAGGGAGTTAAATAGCGC
>ASV_828
AAAGAAACTAACAAGGATTCCCCTAGTAACGGCGAGTGAAGCGGGAAGAGCTCAAATTTGAAATCTCACAGGTTTCCTGTGCGAATTGTAGTTTAAAGAGTCGTTTTCTGGGGCCACTTGAGCACAAGTTCTTTGGAACAAGACATCATAGAGGGTGAGAATCCCGTCTTTGGTTCAAGATGAGCTCCTTTGTGATACGATCTCAAAGAGTCGGTTTGTTTGGGAATGCAGACCAAAATGGGTGGTAAATACCATCTAAAGCTAAATACTGGCGAGAGACCGATAGCGAACAAGTACCGTGAGGGAAAGATGAAAAGAACTTTGAAAAGAGAGTTAAATAGTAC
>ASV_829
AAAGAAACTAACAAGGATTCCCCTAGTAACGGCGAGCGAAGCGGGAAGAGCTCAAATTTAAAATCTGGTAGGCTTTGCCTACCCGAATTGTAGTTTAAAGAGGCGTTATCTGGATCCCGGTCGGTGCTCAAGTTCCCTGGAATGGGACGTCACAGAGGGTGAGAACCCCGTTTGGGCACTGGCTTGGAGCCTATATGAGGCGCTCTCTACGAGTCGGGTTGTTTGGGAATGCAGCTCAAAATGGGTGGTAAATTTCATCTAAGGCTAAATACTGGCAAGAGACCGATAGCGAACAAGTACCGTGAGGGAAAGATGAAAAGCACCTTGAAAAGGGAGTTAAATAGTGC
>ASV_830
AAAGAAACTAACCAGGATTCCCCTAGTAACGGCGAGTGAAGCGGGAAAAGCTCAAATTTGTAATCTGGCGCCTTCGGCGTCCGAGTTGTAATCTCGAGAAGTATTTTCCGCGCTGGACCGCACACAAGTCTGTTGGAATACAGCGTCATAGTGGTGAGAACCCCGTCTACGGTGCGGATGGCCAGTGCTTTGTGATCTACTTTCGAAGAGTCGAGTTGTTTGGGAATGCAGCTCAAATGGGGTGGTAAATTCCATCTAAAGCTAAATATTGGCGAGAGACCGATAGCGAACAAGTACCGTGAGGGAAAGATGAAAAGCACTTTGGAAAGAGAGTTAACAGTAC
>ASV_831
AAAGAAACTAACAAGGATTCCCCTAGTAACGGCGAGTGAAGCGGGATCAGCTCAAATTTAAAATCTGGCGCAAGCCCGAGTTGTAATTTAAAGAGGCGTGCTCTGTGCCGCGTCTGCTGTCCAAGTCCCTTGGAATAGGGCATCACAGAGGGTGAGAATCCCGTCTGGGCAGTGGGTGCGGTGCTCTACGACGCGCTTTCTACGAGTCGAGTTGTTTGGGAATGCAGCTCTAAATGGGTGGTAAATTTCATCTAAGGCTAAATAATGGCAAGAGACCGATAGCGAACAAGTACCGTGAGGGAAAGATGAAAAGCACCTTGAAAAGGGAGTTAAACAGTGC
>ASV_832
AAAGAAACTAACAAGGATTCCCTTAGTAACGGCGAGTGAAGCGGGAATAGCTCGAATTTGGAATCCTTCTCTTTTGGGGAAGAAATTGTAAGCGCTGTACATTCCATGTGATGCTATTGCAAGTGCTCTGAAAGGAGACCTCACAGAGGGTGACAAACCCGTGGCAGTAGCTGAGCAGAGAAAAGTGCAGCGGATCGAGTCGGGTTGTTTGGGACTGCAGCCCTAATCTGGTGGTATACTCCATCTAAGGCTAAATAATGGCGAGAGACCGATAGCGAACAAGTACCGTGAGGGAAAGATGAAAAGAACTTTGGAAAGAGAGTAAAAAGTGC
>ASV_833
AAAGAAACTAACAAGGATTCCCCCAGTAACGGCGAGTGAAGCGGGAAGAGCTCAAATTTGAAATCACCTTGGTGAATTGTAGTTTATAGACGCTATACCTTACCAGCAAGAATGTACAAGTTTTTTGGAACAAGACATCATAGAGGGTGATAATCCCGTCTTTGACATTCTGGCGAGTATGTGTGGATAGCAGTCGAAGAGTCGGTTTGTTTGGGAATGCAGACCAAAATGGGAGGTAAATACCTTCTAAAGCTAAATATTGGCGAGAGACCGATAGCGAACAAGTACCGTGAGGGAAAGATGAAAAGAACTTTGAAAAGAGAGTGCAACAGTAC
>ASV_834
AAAGAAACTAACAAGGATTCCCCCAGTAACGGCGAGTGAAGCGGGAAGAGCTCAAATTTGAAATCACCTTGGTGAATTGTAGTTTATAGACGCTAGACCATACGAACGAGAATGTACAAGTTTTTTGGAACAAGACATCATAGAGGGTGATAATCCCGTCTTTGACATTCTGGCGAGTATATGTGGATAGCAGTCGAAGAGTCGGTTTGTTTGGGAATGCAGACCAAAAAGGGAGGTAAATACCTTCTAAAGCTAAATATTGGCGAGAGACCGATAGCGAACAAGTACCGTGAGGGAAAGATGAAAAGAACTTTGAAAAGAGAGTGCAACAGTAC
>ASV_835
AAAGAAACTAACAAGGATTCCCTGAGTAACGGCGAGTGAAACGGGAAGAGCTCAAATTTAAAATCTGGCATCCTATGGGTGTCCGAGTTGTAATTGAGAGGGTCTTCTTTTGACAAGCGTGATGGCCAAAGTTCTCTGGAAAGGGACAACAAAGAGGGTGACATTCCCGTCTGGGTCATTGCGTGCGTCAGGATAAAGGAGGCTCAAAGAGTCGGATTGTTTGGGAATGCAGTCCAAAATGGGTGGTACATTTCATCTAAAGCTAAATATAGGCAAGAGACCGATAGCGAACAAGTACCGTGAGGGAAAGATGAAAAGAACTTTGAAAAGAGAGTTAAATAGTAC
>ASV_836
AAAGAAACTAACAAGGATTCCCCTAGTAACTGCGAGTGAAGCGGGATGAGCTCAAATTTAAAATCTGGCGGCATTGGTCGTCCGAGTTGTAATCTGGAGAAGCATTTTCTGTGTCGGACCGTGCACAAGTTTCCTGGAACGGAATGTCATAGAGGGTGAGAGTCCCGTCCATGGCACGGATCACCGATGCATTGTGATATGCTCTCGAAGAGTCGAGTTGTTTGGGAATGCAGCTCAAAATGGGTGGTAAATTCCATCTAAAGCTAAATATTGGCGAGAGACCGATAGCGAACAAGTACCGTGAGGGAAAGATGAAAAGCACTTTGGAAAGAGAGTTAAACAGTAC
>ASV_837
AAAGAAACCAACAGGGATTGCCTCAGTAACGGCGAGTGAAGCGGCAACAGCTCAAATTTGAAATCTGGCCCCCGGGTCCGAGTTGTAATTTGTAGAGGATGCTTCGGGTGCGGCCCGGTCTAAGTTCCTTGGAACAGGACGTCACAGAGGGTGAGAATCCCGTACGTGACCGGTAGCCAACCCCGTGTGAAGCTCCTTCGACGAGTCGAGTTGTTTGGGAATGCAGCTCTAAATGGGTGGTAAATTTCATCTAAAGCTAAATACCGGCCAGAGACCGATAGCGCACAAGTAGAGTGATCGAAAGATGAAAAGCACTTTGGAAAGAGAGTTAAACAGTAC
>ASV_838
AAAGAAACTAAATAGGATTCCCTTAGTAATGGCGAATGAACAGGGATAGGCTCGGCATGGAAATCGGTGCCTTTGGCATTGAATTGTAGCCTCGAGAAGTATTGCCAACAGAGGCGCAGATGTAAGCTTCTTGGAAAAGAACATCATCGTGGGTGAGAATCCTTCGTGTCATCTGCAGTCCTTTGTGTACGGTGTGCTTTCTCAGAGTCACGTTCCTCGGAATTGGAGCGCAAAGTGGGTGGTAAATTTCATCTAAAGCTAAATATAGGCTTGAGACCGATAGCAAACAAGTACCATGAGGGAAAGATGAAAAGGACTTTGAAAAGAGAGTTAAAAGTGC
>ASV_839
AAAGAAACTAACAAGGATTCCCTTAGTAGTGGCGAACGAACAGGGAAAAGCTCATTTTTAAAATCAAAGTACTTGTACTTTGAGTTGTAGAGTGTTGAATCAATTTGGTTGGTTATGCTGGTTAAAGTTTACTGGAATGTAACACCTTAGAGGGTGAAAGTCCTTTTAAGCCGGCTTAACTTGATTTTAAAATTGTTTTCATAGAGTCGGATTGTTTGGGAATGCAATCTTAATTGGGTGGTAAATTTCATCTAAAGCTAAATATAAGCAAAAGACCGATAGCAAACAAGTACCATGAGGGAAAGATGAAAAGAACTTTGAAAAGAGAGTTCAATAGTGC
>ASV_840
AAAGAAACTAACAAGGATTCCCCTAGTAACTGCGAGTGAAGCGGGAAAAGCTCAAATTTAAAATCTGGCGGTTTCACCGTCCGAGTTGTAATCTAGAGAAGTGCTTTCCGCGCTGGACCGTGTACAAGTCTCTTGGAATAGAGCGTCATAGAGGGTGAGAATCCCGTCTTTGACACGGACTACCAGTGCTTATGTGATGCGCTCTCAACGAGTCGAGTTGTTTGGGAATGCAGCTCAAAATGGGTGGTAAATTCCATCTAAAGCTAAATATTGGGGAGAGACCGATAGCGAACAAGTACCGTGAGGGAAAGATGAAAAGAACTTTGGAAAGAGAGTTAAACAGTAC
>ASV_841
AAAGAAACTAACAAGGATTCCCCTAGTAACGGCGAGTGAAGAGGGAAAAGCTCAAATTTTGAATCTGATACCTTCGGTGTCCGATTTGTAATCTATAGACGTGTTTTCCGCGGCGGACCTTGCAAAAGTCTCTTGGAACAGAGCTTCATAGAGGGTGAGAATCCCGTACATGGCAAGGACTCCCGTTGCTCTGTGATACACGCTCAACGAGTCGAGTTGTTTGGGAATGCAGCTCAAAGTGGGTGGTAAATTCCATCTAAAGCTAAATATTGGCGAGAGACCGATAGCGAACAAGTACCGTGAGGGAAAGATGAAAAGCACTTTGGAAAGAGAGTGAAACAGTAC
>ASV_842
AAAGAAACCAACAGGGATTGCCTCAGTAACGGCGAGTGAAGCGGCAACAGCTCAAATTTGAAATCTGGCTCTCGGGCCCGAGTTGTAATTTGTAGAGGATGTTTCGAGCATGGTCTGGCCTAAGTTCCTTGGAACAGGACGTCATAGAGGGTGAGAATCCCGTATGCGGTCAGGTGCCTACGCTCATGTGAAACTCCTTCGACGAGTCGAGTTGTTTGGGAATGCAGCTCAAAATGGGAGGTAAATTTCTTCTAAAGCTAAATATTGGCCAGAGACCGATAGCGCACAAGTAGAGTGATCGAAAGATGAAAAGCACTTTGGAAAGAGAGTTAAACAGTAC
>ASV_843
AAAGAAACCAACAGGGATTGCCCCAGTAACGGCGAGTGAAGCGGCAACAGCTCAGATTTGAAATCTGGTCCTAGGACCCGAGTTGTAATCTGTAGGGGTAGCTTCGGGCGCGGCGTCTTCTGAGTCCCCTGGAACGGGGCGCCACAGAGGGTGAGAGCCCCGTACGGTCGACCGCCAAGCCCATGTGAAGCTCCTCCGACGAGTCGAGTAGTTTGGGAATGCTGCTCAAAATGGGAGGTAAATTTCTTCTAAAGCTAAATACCGGCCAGAGACCGATAGCGCACAAGTAGAGTGATCGAAAGATGAAAAGCACTTTGAAAAGAGGGTTAAAAAGCAC
>ASV_844
AAAGAAACTAACAAGGATTCCCTCAGTAACGGCGAGTGAACAGGGATCAGCTCAAATTTGAAATCCTCTTGGGGAATTGTAGTTTAAAGAGTGAGCTCTGGGTGCTGCATGCTGCCAAAGTTCTTTGGAATGAGACACTGTGAAGGGTGAAAGTCCCGTGTATGGCAGCAAGGCAGTGCTCAATGTGGGCCAGCTCAAAGAGTCGGGTTGTTTGGGATTGCAGCCCAAAGCAGGTGGTATATTCCATCCAAGGCTAAACAGTGGCAGGAGACCGATAGCAAACAAGTACTGTGAAGGAAAGATGAAAAGCACTTTGAAAAGAGAGTCAAACAGCAC
>ASV_845
AAAGAAACTAACAAGGATTCCCCTAGTAACGGCGAGTGAACCGGGAAAAGCTCAAATTTGGAATCTGGCGTGCTCCGTACGTCCGAGTTGTAATCTATAGAAACGTTTTCCGTGCCGGACCGCGTCCAAGTCCCTTGGAACAGGGTATCAAAGAGGGTGACAATCCCGTACTTGACGCGACGACCGGTGCTCTGTGATACGTTCTCTACGAGTCGAGTTGTTTGGGAATGCAGCTCAAAACGGGTGGTGAATTCCATCTAAGGCTAAATATTGGCGAGAGACCGATAGCGAACAAGTACCGTGAGGGAAAGATGAAAAGCACTTTGGAAAGAGAGTTAAACAGTAT
>ASV_846
AAAGAAACCAACAGGGATTACCTCAGTAACGGCGAGTGAAGCGGTAATAGCTCAAATTTGAAATCTGGCCTCTCGGGGTCCGAGTTGTAATTTGTAGAGGATGTTTTGGGTACCGCCCCGGTCTAAATTTCTTGGAACAGGATGTCAAAGAGGGTGAGAATCCCGTCTTGGACCGGCGGTAGGGCCTGTGTAAAACTCCTTCGACGAGTCGAGTTGTTTGGGAATGCAGCTCAAAATGGGTGGTAAATTTCATCTAAAGCTAAATATTGGCCAGAGACCGATAGCGCACAAGTAGAGTGATCGAAAGATGAAAAGCACTTTGAAAAGAGAGTTAAACAGTAT
>ASV_847
AAAGAAACTAACAAGGATTCCCCTAGTAACGGCGAGTGAAGCGGGAAGAGCTCAAATTTGTAATCTGGCACTTTCAGTGTCCGAGTTGTAATCTCGAGAAGTGTTTTCCGCGCCGGACCGCATACAAGTCTGTTGGAATACAGCGTCATAGTGGTGAGAACCCCGTAACTGATGCGGATGCCCGGTGCTTTGTGATACACTTTCGAAGAGTCGAGTTGTTTGGGAATGCAGCTCAAATTGGGTGGTAAATTCCATCTAAAGCTAAATATTGGCGAGAGACCGATAGCGAACAAGTACCGTGAGGGAAAGATGAAAAGCACTTTGGAAAGAGAGTTAACAGTAC
>ASV_848
AAAGAAACCAACAGGGATTGCCTTAGTAACGGCGAGTGAAGCGGCAACAGCTCAAATTTGAAATCTGACCTCTTCGGGGTCCGAGTTGTAATTTGCAGAGGATGCGTCGGCGTCGGCCCCTTGTCAAGTTCCTTGGAACAGGACGTCCTAGAGGGTGAGAGCCCCGTATAGGCTTGGGTGACCTTGGCCATGTGATGCTCCTTCGAAGAGTCGAGTTGTTTGGGAATGCAGCTCTAAGCGGGAGGTAAATTTCTTCTAAAGCTAAATATTCGGTGTCTCCGATAGCGAACAAGTAGAGTGATCGAAAGATGAAAAGCACTTTGGAAAGAGAGTTAAAAAGCAC
>ASV_849
AAAGAAACTAACAAGGATTCCCCTAGTAACGGCGAGTGAAGCGGGAATAGCTCAAATTTGAAATCTCTCAGGTTCCCTGAGCGAATTGTAATTTCGAGAAACGTTTTCGGGAGCAGCCTGGGTCAAAGTCCTTTGGAACAAGGTATCATAGAGGGTGAGAATCCCGTCTATGGCTCAGAGTCTGCTTCCATGTGATACGTTCTCCAAGAGTCGGTTTGTTTGGGAATGCAGACCAAAATGGGTGGTAAATACCATCTAAAGCTAAATATTGGCGAGAGACCGATAGCGAACAAGTACCGTGAGGGAAAGATGAAAAGAACTTTGAAAAGAGAGTTAAATAGTAC
>ASV_850
AAAGAAACCAACAGGGATTGCCTTAGTAACGGCGAGTGAAGCGGCAACAGCTCAAATTTGAAAGCTGGCCCTTTCAGGGTCCGCGTTGTAATTTGTAGAGGATGATTCGGCGAGGGCTCCCGCCTAAGTCCCCTGGAACGGGGCGTCATAGAGGGTGAGAATCCCGTATGCGGTGGGCTGCCTTAGCCATGTGAATCTCCTTCGACGAGTCGAGTTGTTTGGGAATGCAGCTCTAAATGGGAGGTAAATTTCTTCTAAAGCTAAATACCGGCCAGAGACCGATAGCGCACAAGTAGAGTGATCGAAAGATGAAAAGCACTTTGGAAAGAGAGTTAAAAAGTAC
>ASV_851
AAAGAAACTAACAAGGATTCCCCCAGTAACGGCGAGTGAAGCGGGAAAAGCTCAAATTTGAAATCACCTTGGTGAATTGTAGTTTATAGACGCTAGACCATACGAACAAGAATGTACAAGTTTTTTGGAACAAGACATCATAGAGGGTGATAATCCCGTCTTTGACATTCTGGCGAGTATATGTGGATAGCAGTCGAAGAGTCGGTTTGTTTGGGAATGCAGACCAAAATGGGAGGTAAATACCTTCTAAAGCTAAATATTGGCGAGAGACCGATAGCGAACAAGTACCGTGAGGGAAAGATGAAAAGAACTTTGAAAAGAGAGTGCAACAGTAC
>ASV_852
AAAGAAACCAACAGGGATTACCTCAGTAACGGCGAGTGAAGCGGTAACAGCTCAAATTTGAAATCTGGCCTTAACGGTCCGAGTTGTAATTTGTAGAGGATGTTTTGGGTACCGTTGCAGCTTAAATTTCTTGGAACAGAATGTCAAAGAGGGTGAGAGTCCCGTCTGGAGCTGCGGTAGGGCCTATGTAAAACTCCTTCGACGAGTCGAGTTGTTTGGGAATGCAGCTCAAAATGGGTGGTAAATTTCATCTAAAGCTAAATATTGGCCAGAGACCGATAGCGCACAAGTAGAGTGATCGAAAGATGAAAAGCACTTTGAAAAGAGAGTTAAACAGTAT
>ASV_853
AAAGAAACCAACAGGGATTGCCCTAGTAACGGCGAGTGAAGCGGCATCAGCTCAAATTTGAAATCTGGCTCTTTTAGGGTCCGAGTTGTAATTTGCAGAGGGCGCTTTGGCGTTGGCAGCGGTCCAAGTTCCTTGGAACAGGACGTCACAGAGGGTGAGAATCCCGTACGTGGTCGCTGGCCTTCGCCGTGTAAAGCCCCTTCGACGAGTCGAGTTGTTTGGGAATGCAGCTCTAAATGGGAGGTAAATTTCTTCTAAAGCTAAATACTGGCCAGAGACCGATAGCGCACAAGTAGAGTGATCGAAAGATGAAAAGCACTTTGGAAAGAGAGTCAAATAGCAC
>ASV_854
AAAGAAACTAACAAGGATTCCCCTAGTAACTGCGAGTGAAGCGGGAAAAGCTCAAATTTAAAATCTGGCGGCCTCCGGTCGTCCGAGTTGTAGTCTGGAGAAGCGTTTTCCGCGTCGGACCGTGTATAAGTTTCCTGGAACGGAGCGTCATAGAGGGTGAGAATCCCGTCTTTGACACGGACCGCCGATGCTTTGTGATGCGCTCTCGAAGAGTCGAGTTGTTTGGGAATGCAGCTCAAAATGGGTGGTGAATTCCATCTAAAGCTAAATATTGGCGAGAGACCGATAGCGAACAAGTACCGTGAGGGAAAGATGAAAAGCACTTTGGAAAGAGAGTTAAACAGTAC
>ASV_855
AAAGAAACTAACAAGGATTCCCCTAGTAACTGCGAGTGAAGCGGGAAAAGCTCAAATTTAAAATCTGGCGGTCCTTGTGGCTGTCCGAGTTGTAATCTAGAGAAGTGTTATCCGCGCTGGACCGTGTACAAGTCTCCTGGAACGGAGCGTCATAGAGGGTGAGAATCCCGTCTTTGACACGGACTACCAGGGCTTTGTGATGCGCTCTCAAAGAGTCGAGTTGTTTGGGAATGCAGCTCTAAATGGGTGGTAAATTCCATCTAAAGCTAAATATTGGCGAGAGACCGATAGCGAACAAGTACCGTGAGGGAAAGATGAAAAGAACTTTGGAAAGAGAGTTAAACAGTAC
>ASV_856
AAAGAAACCAACAGGGATTGCCTCAGTAACGGCGAGTTAAGCGGCAACAGCTCAAATTTGAAATCTGGCTTCTTCGGAGTCCGAGTTGTAATTTGTAGAGGGTGTTTCGGGCGAGGCGCCGGCCTAAGTTCCTTGGAACAGGACGTCATAGAGGGTGAGAATCCCGTATGCGGCCGGTGACCGACTCCATGTGAAACCCCTTCGACGAGTCGAGTTGTTTGGGAATGCAGCTCAAAATGGGTGGTATATTTCATCTAAAGCTAAATACTGGCCAGAGACCGATAGCGCACAAGTAGAGTGATCGAAAGATGAAAAGCACTTTGGAAAGAGAGTTAAAAAGTAC
>ASV_857
AAAGAAACTAACAAGGATTCCCCTAGTAACGGCGAGTGAAGAGGGAAAAGCCCAAATTTGTAATCTGGCTCTTTTATAGAGTCCGAGTTGTAATTTTGAGAACTGTTTTCCGTGCTGGACCATGTACAAGTCTGTTGAAAAACAGCATCGTTGAGGGTGAAAATCCCGTAAATGATATGGACTACCAGTGCAATGTGATACAGTCTCTAAGAGTCGAGTTGTTTGGGAATGCAGCTCAAAGTGGGTGGTAAATTCCATCTAAGGCTAAATATAGGTGAGAGACCGATAGCAAACAAGTACCGTGAGGGAAAGATGAAAAGAACTTTGGAAAGAGAGTTAACAGTAC
>ASV_858
AAAGAAACTAACAAGGATTCCCCTAGTAACGGCGAGTGAAGAGGGAAGAGCTCAAATTTGAAATCTGGCGGTCTCAGGCCGTCCGAGTTGTAATCTAGAGAGGTGTTTTCCGTGCCGGACCGTGTACAAGTCCCTTGGAACAGGGCGTCATAGAGGGTGAGAATCCCGTCCATGACATGGACTCCCGGTGCTCTGTGATACACCTTCAAAGAGTCGAGTTGTTTGGGAATGCAGCTCAAAATGGGTGGTAAATTCCATCTAAAGCTAAATACAGGCGAGAGACCGATAGCGAACAAGTACCGTGAGGGAAAGATGAAAAGAACTTTGGAAAGAGAGTTAAACAGTAC
>ASV_859
AAAGAAACCAACAGGGATTGCCCCAGTAACGGCGAGTGAAGCGGCAAGAGCTCAAATTTGAAAGCTGGCCCCTTCGGGGTCCGCATTGTAATTTGCAGAGGATGCTTCGGAGGTAGCCCCCGTCTAAGTACCCTGGAACGGGTCGTCATAGAGGGTGAGAATCCCGTATGGGACGGGGTGCCTGCCACCGTGTGAAGCTCCTTCGACGAGTCGAGTTGTTTGGGAATGCAGCTCTAAATGGGTGGTAAATTTCATCTAAAGCTAAATATTGGCCGGAGACCGATAGCGCACAAGTAGAGTGATCGAAAGATGAAAAGCACTTTGAAAAGAGAGTTAAAAAGCAC
>ASV_860
AAAGAAACTAACAAGGATTCCCCTAGTAACGGCGAGTGAAGCGGGAATAGCTCAAATTTGAAATCTCACAGGTTTCCTGTGCGAATTGTAGTTTAGAGAATCGTTTTCTGGGGAGGCCTGAGTACAAGTTCTCTGGAACGAGGCATCATAGAGGGTGAGAATCCCGTCTTTGACTCAGAGTCCGCTCCTTTGTGATACGATTTCCAAGAGTCGGTTTGTTTGGGAATGCAGACCAAAATGGGTGGTAAATACCATCTAAAGCTAAATATTGGCGAGAGACCGATAGCGAACAAGTACCGTGAGGGAAAGATGAAAAGAACTTTGAAAAGAGAGTTAAACAGTAC
>ASV_861
AAAGAAACCAACAGGGATTGCCCTAGTAACGGCGAGTGAAGCGGCAACAGCTCAAATTTGAAATCTGGCTCCTTCTGGGGTCCGAGTTGTAATTTGTAGAGGGTGCTTTGGCGTTGGCCATGGTCTAAGTTCCTTGGAACAGGGCGTCACAGAGGGTGAGAATCCCGTACGTGGCCGCTGGCCTTCGCCATGTAAAGCCCCTTCGACGAGTCGAGTTGTTTGGGAATGCAGCTCTAAATGGGAGGTAAATTTCTTCTAAAGCTAAATATTGGCCAGAGACCGATAGCGCACAAGTAGAGTGATCGAAAGATGAAAAGCACTTTGGAAAGAGAGTCAAAAAGCAC
>ASV_862
TAAGAAACTAAACAGGATTCCCTCAGTAATGGCGAATGAACAGGGATGAGCTCAGTATGGAAATTGGGGCCCTGTGGCCTTGAATTGTAGTCTGGAGATGTATCACCAACTGGGGCGCAGATGTAAGCCTCTTGGAAAAGAGCATCAATGAGGGTGAGAGTCCCGCTTGGCATCTGCAGTCCCCAGTGCACGGTGTAACTTCAAAGAGTCACGTTCCTCGGGATTGGAGCGCAAATTGGGTGGTAAATTTCATCTAAAGCTAAATATTGCTTCGAGACCGATAGCAAACAAGTACCATGAGGGAAAGGTGAAAAGGACTTTGAAAAGAGAGTTAAAAGTGC
>ASV_863
AAAGAAACCAACAGGGATTGCCTCAGTAACGGCGAGTGAAGCGGCAACAGCTCAAATTTGAAATCTGGCCTCTTCGGGGTCCGAGTTGTAATTTGGAGAGGATGTTTCGGGCACGGTCCGGGCTTATATTTCTTGGAACAGAATGTCATAGAGGGTGAGAATCCCGTCTGGAGCTCGGACACGACCTATGTGAAACTCCTTCGACGAGTCGAGTTGTTTGGGAATGCAGCTCTAAATGGGTGGTAAATTTCATCTAAAGCTAAATATTGGCCAGAGACCGATAGCGCACAAGTAGAGTGATCGAAAGATGAAAAGCACTTTGAAAAGAGAGTTAAAAAGTAC
>ASV_864
AAAGAAACCAACAGGGATTGCCCTAGTAACGGCGAGTGAAGCGGCAAAAGCTCAAATTTGAAATCTGGCGCCTTCGGCGTCCGAGTTGTAATTTGTAGAGGATGCTTCTGGGCAGCCACCGGTCTAAGTTCCTTGGAACAGGACGTCATAGAGGGTGAGAATCCCGTATGCGACCGGAAGGGCACCCTGCACGTAGCTCCTTCGACGAGTCGAGTTGTTTGGGAATGCAGCTCTAAATGGGAGGTAAATTTCTTCTAAAGCTAAATACCGGCCAGAGACCGATAGCGCACAAGTAGAGTGATCGAAAGATGAAAAGCACTTTGGAAAGAGAGTTAAAAAGCAC
>ASV_865
AAAGAAACCAACAGGGATTGCCTCAGTAACGGCGAGTGAAGCGGCAACAGCTCAAATTTGAAAGCTGGCTCCTTTGGGGGCCCGCGTTGTAATTTGTAGAGGATGCTTCGGGTGCGGCGCCGGTCTAAGTTCTTTGGAACAAGACGTCATAGAGGGTGAGAATCCCGTATGTGACTGGTTGCCTGCGCCCGTGTGAAGCTCCTTCGACGAGTCGAGTTGTTTGGGAATGCAGCTCAAAATGGGTGGTAAATTTCATCTAAAGCTAAATATTGGCCAGAGACCGATAGCGCACAAGTAGAGTGATCGAAAGATGAAAAGCACTTTGGAAAGAGAGTTAAACAGTAC
>ASV_866
AAAGAAACTAACAAGGATTCCCCTAGTAACTGCGAGTGAAGCGGGAAAAGCTCAAATTTAAAATCTGACAGTTTCACTGTCCGAGTTGTAATCTGGAGAAGCATTTTCCGTGTCGGACCGTGTACAAGTCTCTTGGAATAGAGCGTCATAGAGGGTGAGAATCCCGTCCATGACACGGACTACCGATGCTTTGTGATATGCTCTCGAAGAGTCGAGTTGTTTGGGAATGCAGCTCAAAATGGGTGGTAAATTCCATCTAAAGCTAAATATTGGCGAGAGACCGATAGCGAACAAGTACCGTGAGGGAAAGATGAAAAGCACTTTGGAAAGAGAGTTAAACAGTAC
>ASV_867
AAAGAAACCAACAGGGATTGCCCTAGTAACGGCGAGTGAAGCGGCAACAGCTCAAATTTGAAATCTGGCCTCGTGCCCGAGTTGTAATTTGCAGAGGGTCGTTGGGCGCGGTAGCTGCTGAGTCCCCTGGAATGGGGCGCCACAGAGGGTGAGAGCCCCGTACGGCGGTGAACCAAGCCTATGTATCGATCCCTCGACGAGTCGAGTAGTTTGGGAATGCTGCTCTAAATGGGAGGTAAATTTCTTCTAAAGCTAAATATAGGCCAGAGACCGATAGCGCACAAGTAGAGTGATCGAAAGATGAAAAGCACTTTGAAAAGAGGGTTAAACAGTAC
>ASV_868
AAAGAAACCAACAGGGATTGCCCCAGTAACGGCGAGTGAAGCGGCAACAGCTCAAATTTGAAATCTGGCTCCGGCCCGAGTTGTAATTTGTAGAGGATGCTTTTGGTGAGGTGGCCTTCTGAGTTCCCTGGAACGGGACGCCAGAGAGGGTGAGAGCCCCGTATAGTCGGCCACCGACCCTCTGTAAAGCTCCTTCGACGAGTCGAGTAGTTTGGGAATGCTGCTCAAAATGGGAGGTATATCTCTTCTAAAGCTAAATATAGGCCAGAGACCGATAGCGCACAAGTAGAGTGATCGAAAGATGAAAAGCACTTTGAAAAGAGGGTTAAATAGCAC
>ASV_869
AAAGAAACTAACAAGGATTCCCCTAGTAACGGCGAGCGAAGCGGGAAGAGTTCAAATTTAAAATCTGGGTGGGTCTCCTACTCCGAATTGTAATTTAAAGAGGCGTTGTCTGGGCCTGGCCTGGTGCTCAAGTCCCTTGGAATAGGGCGTCACAGAGGGTGAGAACCCCGTCTGGGCACCGAGTCAGGTCCTCTATGAGGCGCTTTCTACGAGTCGAGTTGTTTGGGAATGCAGCTCAAAATGGGTGGTAAATTTCATCTAAGACTAAATACTGGCAAGAGACCGATAGCGAACAAGTACCGTGAGGGAAAGATGAAAAGCACCTTGAAAAGGGAGTTAAATAGTGC
>ASV_870
AAAGAAACCAACAGGGATTGCCTCAGTAACGGCGAGTGAAGCGGCAACAGCTCAAATTTGAAATCTGGCTCACGCCCGAGTTGTAATTTGTAGAGGATGTTTCGGGTGAAGCCACGGTCCAAGTCCCTTGGAACAGGACGTCAGAGAGGGTGAGAACCCCGTACCTGGCCGTCGGTGCCCCCCGCTGTGAAACTCCTTCGACGAGTCGAGTTGTTTGGGAATGCAGCTCTAAATTGGTGGTAAATTCCATCTAAAGCTAAATACCGGCCAGAGACCGATAGCGCACAAGTAGAGTGATCGAAAGATGAAAAGCACTTTGAAAAGAGAGTTAAAAAGTAC
>ASV_871
AAAGAAACTAACAAGGATTCCCCTAGTAACTGCGAGTGAAGCGGGAAAAGCTCAAATTTAAAATCTGTCAGTCTTTGGCTGTCCGAGTTGTAATCTAGAGAAGCGTTATCCGCGCTGGACCGTGTATAAGTCTCCTGGAATGGAGCGTCATAGAGGGTGAGAATCCCGTCTTTGACACGGACTACCAGGGCTTTGTGATGCGCTCTCAAAGAGTCGAGTTGTTTGGGAATGCAGCTCAAAATGGGTGGTAAATTCCATCTAAAGCTAAATATTGGCGAGAGACCGATAGCGAACAAGTACCGTGAGGGAAAGATGAAAAGAACTTTGGAAAGAGAGTTAAACAGTAC
>ASV_872
AAAGAAACCAACAGGGATTGCCCTAGTAACGGCGAGTGAAGCGGCAAGAGCTCAAATTTGAAATCTGGCTCTTTCAGGGTCCGAGTTGTAATTTGTAGAGGGCGCTTTGGCGTCGGCTACGGCCTAAGTTCCTTGGAACAGGACGTCACAGAGGGTGAGAACCCCGTACGTGGCCGCTGGCCTTCGCCGTGTAAAGCCCCTTCGACGAGTCGAGTTGTTTGGGAATGCAGCTCTAAATGGGAGGTAAATTTCTTCTAAAGCTAAATACTGGCCAGAGACCGATAGCGCACAAGTAGAGTGATCGAAAGATGAAAAGCACTTTGGAAAGAGAGTCAAAAAGCAC
>ASV_873
AAAGAAACCAACAGGGATTGCCTCAGTAACGGCGAGTGAAGCGGCAACAGCTCAAATTTGAAATCCGGCCCTCGGGCCCGAGTTGTAATTTGCAGAGGATGCTTTTGGCGCGGTGCCTTCCGAGTCCCCTGGAACGGGGCGCCGGAGAGGGTGAGAGCCCCGTACGGTCGGACACCTAGCCTGTGTAAAGCTCCTTCGACGAGTCGAGTAGTTTGGGAATGCTGCTCAAAATGGGAGGTAAATTTCTTCTAAAGCTAAATACCGGCCAGAGACCGATAGCGCACAAGTAGAGTGATCGAAAGATGAAAAGCACTTTGAAAAGAGGGTTAAATAGCAC
>ASV_874
AAAGAAACTAACAAGGATTCCCCTAGTAACGGCGAGTGAAGCGGGAAGAGCTCAAATTTAAAATCTGGCGTAAAAGCCCGAATTGTAATCTAAAGAGGCGTTATCGGACGCAAGTTTGTTGCACAAGTTCCTTGGAATAGGACATCACAGAGGGTGAGAATCCCGTCTGGGCAATGGACAAGCGGACATATGAGACGTTTTCAAAGAGTCGAGTTGTTTGGGATTGCAGCTCAAAATGGGAGGTAAATTTCTTCTAAGGCTAAATAATGGCAAGAGACCGATAGCAAACAAGTACCGTGAGGGAAAGATGAAAAGCACCTTGAAAAGGGAGTTAAAAGCGC
>ASV_875
AAAGAAACTAACAAGGATTCCCCTAGTAACGGCGAGTGAAGCGGGAATAGCTCAAATTTGAAATCTCTGGCAGCTGTGTCAGCGAATTGTAGTTTAAAGATGCGTCTTCGGAGATGTAGTGAATTCAAGTTCTTTGGAACAAGACGTCATGGAGGGTGAGAATCCCGTTTATGGTTCATTATGTCGACATGTGAGTCGTTTTCTAAGAGTCGGTTTGTTTGGGAATGCAGACCAAAATGGGTGGTAAATACCATCTAAGGCTAAATATATGCGAGAGACCGATAGCGAACAAGTACCGTGAGGGAAAGATGAAAAGAACTTTGAAAAGAGAGTTAAAAAGTAC
>ASV_876
AAAGAAAATAACAATGATTCCCCTAGTAACGGCGAGTGAAGCGGGAAGAGCTCAAATTTGGAATCTCTGCTCAGCAGCGAATTGTAGTTTAGAGATGCGTTTTCGGCTGCAGACGACGTACAAGTTCTTTGGAACGAGGCATCATAGAGGGTGAGAATCCCGTCCATGACGTTGTTGCGCAGCCATGTGATACGTACTCAAAGAGTCGGTTTGTTTGGGAATGCAGACCAAAATGGGTGGTAAATACCATCTAAGGCTAAATATTGGCGAGAGACCGATAGCGAACAAGTACCGTGAGGGAAAGATGAAAAGAACTTTGAAAAGAGAGTTAAACAGTAC
>ASV_877
AAAGAAACTAACAAGGATTCCCCTAGTAACGGCGAGTGAAGCGGGAAGAGCTCAAATTTGAAAGCTGTTGCCTTTGGTAACCGCATTGTAATCTCGAGATCTGTTTTCCGCGCTGGACCATGTACAAGTCCCTTGGAATAGGGCGTCATAGAGGGTGAGAATCCCGTACTTGACATGGACTCCCAGTGCTTTGTGATACAGGCTCAACGAGTCGAGTTGTTTGGGAATGCAGCTCAAAATGGGTGGTAAATTCCATCTAAAGCTAAATATTGGGGAGAGACCGATAGCGAACAAGTACCGTGAGGGAAAGATGAAAAGCACTTTGGAAAGAGAGTTAAACAGTAC
>ASV_878
AAAGAAACTAACAAGGATTCCCTTAGTAACGGCGAGTGAAGCGGGAACAGTCCAAATTTTAAAGCTCTATGGTTTCCATAGCGCATTGTAAATTCAAGGAACTGCTAACTTGTCTAGGCCAGGTATAAATCCGTTGGAAAACGGTATCATTGAGGGTGACAATCCCGTCCATGACTTGGTAACTTTTAGACATGTACGTTGCGTTTCCCAAGAGTCGAGTAGTTTGGGAATGCTGCTCAAAATGGGTGGTAAATTCCATCTAAGACTAAATATTGGCACGAGACCGATAGCGAACAAGTACCGTGAGGGAAAGATGAAAAGAACTTTGAAAAGAGAGTTAAAAAGTAC
>ASV_879
AAAGAAACTAACAAGGATTCCCCCAGTAACGGCGAGTGAAGCGGGAAGAGCTCAAATTTGAAATCACCTTGGTGAATTGTAGTTTATAGACGCTAGACCATACGAACAAGAATGTACAAGTTTTTTGGAACAAGACATCATAGAGGGTGATAATCCCGTCTTTGACATTCTGGCGAGTATATGTGGATAGCAGTCGAAGAGTCGGTTTGTTTGGGAATTCAGACCAAAATGGGAGGTAAATACCTTCTAAAGCTAAATATTGGCGAGAGACCGATAGCGAACAAGTACCGTGAGGGAAAGATGAAAAGAACTTTGAAAAGAGAGTGCAACAGTAC
>ASV_880
AAAGAAACCAACAGGGATTGCCCTAGTAACGGCGAGTGAAGCGGCAACAGCTCAAATTTGAAATCTGGCGCAAGCCCGAGTTGTAATTTGTAGAGGATGCTTCTAGGCAGCGGCCGGTCTAAGTTTCTTGGAACAGGACGTCATAGAGGGTGAGAATCCCGTATGTGACCGGTTGGCACCTTGCACGTAGCTCCTTCGACGAGTCGAGTTGTTTGGGAATGCAGCTCTAAATGGGAGGTAAATTTCTTCTAAAGCTAAATACCGGCCAGAGACCGATAGCGCACAAGTAGAGTGATCGAAAGATGAAAAGCACTTTGGAAAGAGAGTTAAAAAGCAC
>ASV_881
AAAGAAACTAACAAGGATTCCCCTAGTAACTGCGAGTGAAGCGGGAAAAGCTCAAATTTGAAATCTGGCGGTTATGCCGTCCGAGTTGTATTCTGGAGAAGCGTCTTCCGCGCCGGACCGTGTACAAGTCCCTTGGAACAGGGCGTCATAGAGGGTGAGAATCCCGTCTCTGACACGGACCCCCGGTGCTATGCGATGCGCTCTCGAAGAGTCGAGTTGTTTGGGAATGCAGCTCAAAACGGGTGGTAAATTCCATCTAAAGCTAAATATTGGCGAGAGACCGATAGCGAACAAGTACCGTGAGGGAAAGATGAAAAGCACTTTGGAAAGAGAGTAAAACAGTAC
>ASV_882
AAAGAAACCAACAGGGATTACCTCAGTAACGGCGAGTGAAGCGGTAACAGCTCAAATTTGAAATCTGGGTCTTTCAGGCTCCGAGTTGTAATTTGTAGAAGATGCTTCGGGTGTGGCTCCGGTCTAAGTTCCTTGGAACAGGACGTCATAGAGGGTGAGAATCCCGTACGTGACTGGTTGCCTTCGCCCATGTGAAGCTCTTTCGACGAGTCGAGTTGTTTGGGAATGCAGCTCAAAATGGGTGGTAAATTTCATCTAAAGCTAAATATTGGCCAGAGACCGATAGCGCACAAGTAGAGTGATCGAAAGATGAAAAGCACTTTGGAAAGAGAGTTAAACAGTAC
>ASV_883
AAAGAAACCAACAGGGATTGCCCTAGTAACGGCGAGTGAAGCGGCAACAGCTCAAATTTGAAATCTGGCTCTTTCAGGGTCCGAGTTGTAATTTGTAGAGGGCGCTTTGGTGTTGGCTGCGGTCTAAGTTCCTTGGAACAGGACGTCACAGAGGGTGAGAATCCCGTACGTGGTCGACAGTCTTCACCGTGTAAAGCCCCTTCGACGAGTCGAGTTGTTTGGGAATGCAGCTCTAAATGGGAGGTAAATTTCTTCTAAAGCTAAATATTGGCCAGAGACCGATAGCGCACAAGTAGAGTGATCGAAAGATGAAAAGCACTTTGGAAAGAGAGTCAAAAAGCAC
>ASV_884
AAAGAAACCAACAGGGATTGCCCTAGTAACGGCGAGTGAAGCGGCAACAGCTCAAATTTGAAATCTGGCCCTTGGGTCCGAGTTGTAATTTGTAGAGGATGTTTTTGGTGCGGTATCTTCCGAGTTCCTTGGAACAGGACGCCTTAGAGGGTGAGAGCCCCGTACGGTTGAATGCCTAGCCTCTGTAAAACTCCTTCGACGAGTCGAGTAGTTTGGGAATGCTGCTCTAAATGGGAGGTAAATTTCTTCTAAAGCTAAATACTGGCCAGAGACCGATAGCGCACAAGTAGAGTGATCGAAAGATGAAAAGCACTTTGAAAAGAGGGTTAAATAGCAC
>ASV_885
AAAGAAACTAACAAGGATTCCCCTAGTAACTGCGAGTGAAGCGGGAAAAGCTCAAATTTAAAATCTGGCAGCTTCGCTGTCCGAGTTGTAATTTAGAGAAGTGTTGCCCGTGCTGGACCGTGTACAAGTCTCCTGGAATGGAGCGTCATAGAGGGTGAGAATCCCGTCTTTGACACGGACTCCCAGTACATTGTGGTACGCTCTCGAAGAGTCGAGTTGTTTGGGAATGCAGCTCAAAATGGGTGGTAAATTCCATCTAAAGCTAAATATTGGGGAGAGACCGATAGCGAACAAGTACCGTGAGGGAAAGATGAAAAGAACTTTGGAAAGAGAGTTAAACAGTAC
>ASV_886
AAAGAAACTAACAAGGATTCCCCTAGTAACTGCGAGTGAAGCGGGAAGAGCTCAAATTTAAAATCTGGCAGTCTTGCTGTCCGAGTTGTAATCTGGAGAAGCATTTTCCGCGTCAGACCGTGTACAAGTCTCTTGGAATAGAGCGTCATTGAGGGTGATAATCCCGTTCATGACACGGACTACTGATGCTTTGTGATATGCTTTCAAAGAGTCGAGTTGTTTGGGAATGCAGCTCAAATTGGGTGGTAAGTTCCATCTAAAGCTAAATATTGGCGAGAGACCGATAGCGAACAAGTACCGTGAGGGAAAGATGAAAAGCACTTTGAAAAGAGAGTTAAACAGTAC
>ASV_887
AAAGAAACTAACAAGGATTCCCCTAGTAACGGCGAGTGAAGCGGGATGAGCTCAAATTTAAAATCTCATGGGGTAACCTATGCGAATTGTAGTTTCAAGAAGCGTTTTCGGGGGCAGCCTGGGTACAAGTTCTTTGGAACAAGACATCATAGAGGGTGAGAATCCCGTTTATGACCCAGAGTCTGCTTCTATGTGATACGTTTTCAAAGAGTCGGTTTGTTTGGGAATGCAGACCAAAATGGGTGGTAAATACCATCTAAAGCTAAATATTGGCGAGAGACCGATAGCGAACAAGTACCGTGAGGGAAAGATGAAAAGAACTTTGAAAAGAGAGTTAAACAGTAC
>ASV_888
AAAGAAACTAACAAGGATTCCCCTAGTAACTGCGAGTGAAGCGGGAAAAGCTCAAATTTAAAATCTGGCGGTCTTCGGCCGTCCGAGTTGTAATCTGGAGAAGCGTTTTCCGCGCTGGACCGTGTACAAGTCTCTTGGAACAGAGCGTCATAGAGGGTGAGAATCCCGTCTTTGACACGGACTACCAGTGCTATGTGATGCGCTCTCGATGAGTCGAGTTGTTTGGGAATGCAGCTCAAAATGGGTGGTAAATTCCATCTAAAGCTAAATATTGGCGAGAGACCGATAGTGAACAAGTACCGTGAGGGAAAGATGAAAAGCACTTTGGAAAGAGAGTTAAACAGTAC
>ASV_889
AAAGAAACTAACAAGGATTCCCCTAGTAACTGCGAGTGAAGCGGGAAGAGCTCAAATTTTGAATCTGGCGGTCCTTGCGGCCGTCCGAGTTGTAATCTAGAGAAGCGTTTTCCGCGCTGGACCGTGTACAAGTCTCCTGGAAGGGAGCGTCATAGAGGGTGAGAATCCCGTCTTTGACACGGACTACCAGGGCTTTTGTGATGCGCTCTCGACGAGTCGAGTTGTTTGGGAATGCAGCTCAAATTGGGTGGTAAATTCCATCTAAAGCTAAATACAGGCGAGAGACCGATAGCGAACAAGTACCGTGAGGGAAAGATGAAAAGAACTTTGGAAAGAGAGTTAAACAGTAC
>ASV_890
AAAGAAACCAACAGGGATTGCCCTAGTAACGGCGAGTGAAGCGGCAACAGCTCAAATTTGAAATCTGGCGCAAGCCCGAGTTGTAATTTGCAGAGGATGCTTCTAGGTAACGGCCGGTCTAAGTTCCTTGGAACAGGACGTCACAGAGGGTGAGAATCCCGTATGTGATCGGCACGTACCTTCCACGTAGCTCCTTCGACGAGTCGAGTTGTTTGGGAATGCAGCTCTAAATGGGAGGTAAATTTCTTCTAAAGCTAAATACCGGCCAGAGACCGATAGCGCACAAGTAGAGTGATCGAAAGATGAAAAGCACTTTGGAAAGAGAGTTAAAAAGCAC
>ASV_891
AAAGAAACTAACAAGGATTCCCCTAGTAACTGCGAGTGAAGCGGGAAAAGCTCAAATTTAAAATCTGGTGGTCTTATGGCCGTCCGAGTTGTAGTCTGGAGAAGTGCTTTCCGTGCTGGACCGTGTACAAGTCTCTTGGAACAGAGCGTCATAGAGGGTGAGAATCCCGTCTTTGACACGGACTACCAGTGCTTTGTGATGCGCTCTCAAAGAGTCGAGTTGTTTGGGAATGCAGCTCAAAATGGGTGGTAAATTCCATCTAAAGCTAAATATTGGCGAGAGACCGATAGCGAACAAGTACCGTGAGGGAAAGATGAAAAGCACTTTGGAAAGAGAGTTAAACAGTAC
>ASV_892
AAAGAAACTAACAAGGATTCCCCCAGTAACGGCGAGTGAAGTGGGAAAAGCTCAACTTTAAAATCTGGCGTCTTCGGCGTCCGAGTTGTAGTCTCAAGAAGTGTTTTCTGTATCGGTCCGTGTATGAGTCTGTTGGAACACAGCGTCATAGAGGGTGACAACCCCGTTCATGCCACGGATACCTTTACTTTGTGATACACTCTCGAAGAGTCGAGTTGTTTGGGAATGCAGCTCAAATTGGGTGGTAAATTCCATCTAAAGCTAAATATTGGCGAGAGACCGATAGCAAACAAGTACCGTGAGGGAAAGATGAAAAGCACTTTGGAAAGAGAGTTAACAGTAC
>ASV_893
AAAGAAACTAACAAGGATTCCCCCAGTAACGGCGAGTGAAGTGGGAAAAGCTCAACTTTAAAATCTGGCGTCTTCGGCGTCCGAGTTGTAGTCTCAAGAAGTGTTTTCTGTGTCGGTCCGTGTATGAGTCTGTTGGAACACAGCGTCATAGAGGGTGACAACCCCGTTCATGCCACGGATACCGGTGCTTTGTGATACACTCTCGAAGAGTCGAGTTGTTTGGGAATGCAGCTCAAATTGGGTGGTAAATTCCATCTAAAGCTAAATATTGGCGAGAGACCGATAGCAAACAAGTACCGTGAGGGAAAGATGAAAAGCACTTTGGAAAGAGAGTTAACAGTAC
>ASV_894
AAAGAAACTAACAAGGATTCCCCTAGTAACGGCGAGTGAAGCGGGAATAGCTCAAATTTGAAATCTCACAGGTTCCCTGTGCGAATTGTAGTTTAGAGAGTCGTTTTCGGGGGCCGCTTGAGCACAAGTCCTTTGGAACAGGGCATCATAGAGGGTGAGAATCCCGTCTTTGGTTCAAGATGAGTTCCTATGTGATACGATTTCAAAGAGTCGGTTTGTTTGGGAATGCAGACCAAAATGGGTGGTAAATACCATCTAAAGCTAAATATTGGCGAGAGACCGATAGCGAACAAGTACCGTGAGGGAAAGATGAAAAGAACTTTGAAAAGAGAGTTAAACAGTAC
>ASV_895
AAAGAAAATAACAATGATTCCCCTAGTAACGGCGAGTGAAGCGGGAAGAGCTCAATTTTGGAATCTCAGGTGGCAACATCTGCGAATTGTAGTTTAGAGATGCGTTTTCGGCGGCAGCCTTGGTACAAGTTCTTTGGAACGAGACATCATAGAGGGTGAGAATCCCGTCCATGACCAGGAGTCTGCTGCTGTGTGATACGCAATCGAAGAGTCGGTTTGTTTGGGAATGCAGACCAAAACGGGTGGTAAATACCATCTAAAGCTAAATATTGGCGAGAGACCGATAGCGAACAAGTACCGTGAGGGAATGATGAAAAGCACTTTGAAAAGAGAGTTAAATAGTAC
>ASV_896
AAAGAAACCAACAGGGATTGCCTTAGTAACGGCGAGTGAAGCGGCAACAGCTCAAATTTGAAATCTGGCCCTTTCAGGGTCCGAGTTGTAATTTGTAGAGGATGCTTTTGGGCAGCCACCGGTCTAAGTTCCTTGGAACAGGACGTCATAGAGGGTGAGAATCCCGTATGTGGCCGGAAAGGCACCCTTTGTAAAGCTCCTTCGACGAGTCGGGTTGTTTGGGAATGCAGCCCTAATTGGGAGGTAAATTTCTTCTAAAGCTAAATACCGGCCAGAGACCGATAGCGCACAAGTAGAGTGATCGAAAGATGAAAAGCACTTTGGAAAGAGAGTTAAAAAGCAC
>ASV_897
AAAGAAACCAACAGGGATTGCTCTAGTAACGGCGAGTGAAGCAGCAATAGCTCAAATTTGAAATCTGGCGCCTTCGGCGTCCGAGTTGTAATTTGTAGAGGATGCTTCTGAGTAGCCACCGACCTAAGTTCCTTGGAACAGGACGTCATAGAGGGTGAGAATCCCGTATGCGGTCGGAAAGGCGCTCTACACGTAGCTCCTTCGACGAGTCGAGTTGTTTGGGAATGCAGCTCTAAATGGGAGGTAAATTTCTTCTAAAGCTAAATATTGGCCAGAGACCGATAGCGCACAAGTAGAGTGATCGAAAGATGAAAAGCACTTTGGAAAGAGAGTTAAAAAGCAC
>ASV_898
AAAGAAACTAACAAGGATTCCCCTAGTAACTGCGAGTGAAGCGGGAAGAGCTCAAATTTAAAATCTGGCAGTTTCACTGTCCGAGTTGTAATCTGGAGAAGCATTTTCCGTGTTGGACCGTGTACAAGTCTCTTGGAATAGAGCGTCATAGAGGGTGAGAATCCCGTCCATGGCACGGACTACCAATACTATGTGATATGCTCTCGAAGAGTCGAGTTGTTTGGGAATGCAGCTCAAAATGGGTGGTAAATTCCATCTAAAGCTAAATATTGGCGAGAGACCGATAGCGAACAAGTACCGTGAGGGAAAGATGAAAAGCACTTTGGAAAGAGAGTTAAACAGTAC
>ASV_899
AAAGAAACTAACAAGGATTCCCCTAGTAACTGCGAGTGAAGCGGGAAAAGCTCAAATTTAAAATCTGGCGGCTTTGCTGTCCGAGTTGTAATCTAGAGAAGTGTTACCCGCGCTGGACCGTGTACAAGTCCCCTGGAATGGGGCGTCATAGAGGGTGAGAATCCCGTCTTTGACACGGACTGCCAGGGCTTTGTGGTGCGCTCTCAAAGAGTCGAGTTGTTTGGGAATGCAGCTCAAAATGGGTGGTAAATGCCATCTAAAGCTAAATATTGGCGAGAGACCGATAGCGAACAAGTACCGTGAGGGAAAGATGAAAAGAACTTTGGAAAGAGAGTTAAACAGTAC
>ASV_900
AAAGAAACTAACAAGGATTCCCCTAGTAACGGCGAGTGAAGCGGGAAGAGCTCAAATTTAAAATCTGGCGAAAGCCCGAGTTGTAATTTAAAGACGCGCTATCTGGGCGCGTGCGGCCGTCCAAGTCCCTTGGAATAGGGCATCACAGAGGGTGAGAATCCCGTCTGGGCGGCTGTGCGTGTCCTCTATGAGGCGTTGTCGACGAGTCGAGTTGTTTGGGAATGCAGCTCAAAATGGGTGGTAAATTTCATCTAAGGCTAAATAATGGCAAGAGACCGATAGCGAACAAGTACCGTGAGGGAAAGATGAAAAGCACCTTGAAAAGGGAGTTAAACAGTGC
>ASV_901
AAAGAAACTAACAAGGATTCCCTTAGTAGTGGCGAACGAACAGGGAAAAGCTCATTTTTAAAATCAAAGTACTTGTACTTTGAGTTGTAGAGTGTTGAATCAATTTGGTTGGTTATGCTGGTTAAAGTTTACTGGAATGTAACACCTTAGAGGGTGAAAGTCCTTTTAAGCCGGCTTAACTTGGCTTTAAAATTGTTTTCATAGAGTCGGATTGTTTGGGAATGCAATCTTAATTGGGTGGTAAATTTCATCTAAAGCTAAATATAAGCAAAAGACCGATAGCAAACAAGTACCATGAGGGAAACATGAAAAGAACTTTGAAAAGAGAGTTCAATAGTGC
>ASV_902
AAAGAAACCAACAGGGATTGCTCTAGTAACGGCGAGTGAAGCAGCAATAGCTCAAATTTGAAATCTGGCGTCTTCCACGTCCGAGTTGTAATTTGTAGAGGATGCTTCTGAGTGGCCACCGACCTAAGTTCCTTGGAACAGGACGTCATAGAGGGTGAGAATCCCGTATGCGGTCGGAAAGGCGCTCTATACGTAGCTCCTTCGACGAGTCGAGTTGTTTGGGAATGCAGCTCTAAATGGGAGGTAAATTTCTTCTAAAGCTAAATATTGGCCAGAGACCGATAGCGCACAAGTAGAGTGATCGAAAGATGAAAAGCACTTTGGAAAGAGAGTTAAAAAGCAC
>ASV_903
AAAGAAACTAACAAGGATTCCCCTAGTAACGGCGAGTGAAGCGGGAAGAGCTCAAATTTAAAATCTGGCGGTCACCCGTCCGAGTTGTAGTCTAGAGAAGCATCATCTACGCTGGACCATGTACAAGTCTCTTGGAACAGAGCGTCATAGAGGGTGAGAATCCCGTCCTTGACATGGACTCCCAGTGTTCTGTGTTGTGCTCTCAACGAGTCGAGTTGTTTGGGAATGCAGCTCAAAATGGGTGGTAAATTCCATCTAAAGCTAAATATTGGCGAGAGACCGATAGCGAACAAGTACCGTGAGGGAAAGATGAAAAGCACTTTGGAGAGAGAGTTAAACAGTAC
>ASV_904
AAAGAAACTAACCAGGATTCCCCTAGTAACGGCGAGTGAACAGGGAAGAGCTCAAGCCTAAAATCTTCGGAATTGTAGTCTATAGGTGCAAACTTGTGCAGCCCCGGGTAGAAATCCGTTCTTGGAACTGGGTGCCAGAGAGGGTTAGAGCCCCGTCTTTGACTCGGTCGGCTGTGCGTGGTAAGTGTGCTCCAAAGAGTCGGCTTGCTTGGGAATGCAGGCCAAATCGGGTGGTAAACTCCATCTAAAGCTAAATATTGGCGAGAGACCGATAGCGAACAAGTACTGTGAAGGAAAGATGGAAAGAACTTTGAAAAGAGAGTGAAAAAGGGC
>ASV_905
AAAGAAACTAAATAGGATTCCCTTAGTAATGGCGAATGAACAGGGATCAGCTCAGGATGGAAATCGGGGCCCTCGGCCTTGAATTGTAATCTGGAGATGCACCACCAACTGGGGCACAGATGTAAGCCTCTTGGAAAAGAGCATCAGTGAGGGTGAGAATCCCGCATGGCATCTGCAGTCCTCAGTGTACGGTGTGCATTCTAAGAGTCACACTCCTCGGGACTGGAGTGCAAATTGGGTGGTAAATTTCATCTAAAGCTAAATATTTATTCGAGACCGATAGCAAACAAGTACCATGAGGGAAAGGTGAAAAGGACTTTGAGAAGAGAGTTAAAAGTGC
>ASV_906
AAAGAAACTAACAAGGATTCCCCTAGTAACTGCGAGTGAAGCGGGAAAAGCTCAAATTTAAAATCTGGCAGTCTCTGGCTGTCCGAGTTGTAATCTAGAGAAGTGATGCCCGCGCTGGACCGTGTACAAGTCTCCTGGAATGGAGCGTCATAGAGGGTGAGAATCCCGTCTCTGACACGGACTACCAGGGCTTTGTGGTATCCTCTCAAAGAGTCGAGTTGTTTGGGAATGCAGCTCTAAATGGGTGGTAAATTCCATCTAAAGCTAAATATTGGCGAGAGACCGATAGCGAACAAGTACCGTGAGGGAAAGATGAAAAGAACTTTGGAAAGAGAGTTAAACAGTAC
>ASV_907
AAAGAAACTAACAAGGATTCCCCTAGTAACGGCGAGCGAAGCGGGAAGAGCTCAAATTTGAAAGCTGGCGTCTTCGGCGTCCGCGTTGTAATCTCGAGACGTGTTTTCCGTGCGGCTCTATGGACAAGTCCCTTGGAACAGGGCATCGTAGAGGGTGAAAATCCCGTACTTGCCATGGAAGTACCGTGCTTTGTGATACACGTTCCAAGAGTCGAGTAGTTTGGGATTGCTGCTCAAAGTGGGTGGTAGACTCCATCTAAAGCTAAATATCGGGGAGAGACCGATAGCGAACAAGTACCGTGAGGGAAAGATGAAAAGCACTTTGGAAAGAGAGTTAAAAGTAC
>ASV_908
AAAGAAACCAACAGGGATTGCCCTAGTAACGGCGAGTGAAGCGGCAACAGCTCAAATTTGAAATCTGGCGTCTTTGGCGTCCGAGTTGTAATTTGCAGAGGGCGCTTTGGCATTGGCAGCGGTCCAAGTTCCTTGGAACAGGACGTCACAGAGGGTGAGAATCCCGTACGTGGTCGCTAGCCTTTACCGTGTAAAGCCCCTTCGACGAGTCGAGTTGTTTGGGAATGCAGCTCTAAATGTGAGGTAAATTTCTTCTAAAGCTAAATACTGGCCAGAGACCGATAGCGCACAAGTAGAGTGATCGAAAGATGAAAAGCACTTTGTAAAGAGAGTTAAAAAGCAC
>ASV_909
AAAGAAACTAACAAGGATTCCCCTAGTAACTGCGAGTGAAGCGGGAAAAGCTCAAATTTAAAATCTGGCGGTTCTTGTAGCCGTCCGAGTTGTAATTTAGAGAAGTGTTATCCGCGTTGGACCGTGTACAAGTCTCCTGGAATGGAGCGTCATAGAGGGTGAGAATCCCGTCTTTGACACGGACTGCCAAGGCTTTGTGATGCGCTCTCGAAGAGTCGAGTTGTTTGGGAATGCAGCTCAAAATGGGTGGTAAATTCCATCTAAAGCTAAATATTGGGGAGAGACCGATAGCGAACAAGTACCGTGAGGGAAAGATGAAAAGAACTTTGGAAAGAGAGTTAAACAGTAC
>ASV_910
AAAGAAACCAACAGGGATTACCTCAGTAACGGCGAGTGAAGCGGTAACAGCTCAAATTTGAAAGCTAGCTCTTCTAGGGTTCGCATTGTAATTTGTAGAAGATGCTTCGGGTGTGGCCCCGGTCTAAGTTCCTTGGAACAGGACGTCATAGAGGGTGAGAATCCCGTATGTGACTGGGTGCTTTCGCTCATGTGAAGCTCTTTCGACGAGTCGAGTTGTTTGGGAATGCAGCTCAAAATGGGTGGTAAATTTCATCTAAAGCTAAATATTGGCCAGAGACCGATAGCGCACAAGTAGAGTGATCGAAAGATGAAAAGCACTTTGGAAAGAGAGTTAAACAGTAC
>ASV_911
AAAGAAACCAACAGGGATTGCCCCAGTAACGGCGAGTGAAGCGGCAACAGCTCAAATTTGAAATCTGGCTCTCGGGCCCGAATTGTAATTTGTAGAGGATGCTTTTGGCAAGGTTCCTTCTGAGTTCCCTGGAACGGGACGCCGGAGAGGGTGAGAGCCCCGTACGGTCGGATACCACGCCTCTGTAAAGCTCCTTCGACGAGTCGAGTAGTTTGGGAATGCTGCTCAAAATGGGAGGTAAATTTCTTCTAAAGCTAAATACCGGCCAGAGACCGATAGCGCACAAGTAGAGTGATCGAAAGATGAAAAGCACTTTGAAAAGAGGGTTAAATAGCAC
>ASV_912
AAAGAAACCAACAGGGATTGCCCTAGTAACGGCGAGTGAAGCGGCAACAGCTCAAATTTGAAATCTGGCGCAAGCCCGAGTTGTAATTTGTAGAGGATGCTTCGGGGCAGCGGCCGGTCTAAGTCCCTTGGAACAGGGCGTCACAGAGGGTGAGAATCCCGTATGCGACCGGCTGGCACCCCGCACGTAGCTCCTTCGACGAGTCGAGTTGTTTGGGAATGCAGCTCTAAATGGGAGGTAAATTTCTTCTAAAGCTAAATACCGGCCAGAGACCGATAGCGCACAAGTAGAGTGATCGAAAGATGAAAAGCACTTTGGAAAGAGAGTTAAAAAGCAC
>ASV_913
AAAGAAAATAACAATGATTCCCTCAGTAATGGCGAATGAAGCGGGAATAGCTCAAATTTTAAAGCTCTTTTCATTTTGAAGAGAGCGTTGTAATCTAAAGATGCGTTTTCTGCAATCTGTCCGGTTTAAGTGTCTTTGAATAGGCCGTCATAGAGGGTGCTAACCCCGTCACACCGCGGCATGAAAGCTATACGATACGTATTCAAAGAGTCGGGTTGTTTGGGAATGCAGCCTAAAATGGGTGGTAAACTTCACCTAAAGCTAAATATAGGCACAAGACCGATAGCGAACAAGTACCGTGAGGGAAAGATGAAAAGCACTTTGAAAAGAGAGTGAAAAGTAC
>ASV_914
AAAGAAACTAACAAGGATTCCCCTAGTAACGGCGAGTGAAGCGGGAATAGCTCAAATTTGAAATCTCTGGCAGCTATGTCAGCGAATTGTAGTTTAAAGATGCGTCTTCGGAGATATAGTGAATTCAAGTTTTTTGGAACAAGACGTCATGGAGGGTGAGAATCCCGTTTATGATTCAATATGTCGACATGTGAGTCGTTTTCTAAGAGTCGGTTTGTTTGGGAATGCAGACCAAAATGGGTGGTAAATACCATCTAAGGCTAAATATATGCGAGAGACCGATAGCGAACAAGTACCGTGAGGGAAAGATGAAAAGAACTTTGAAAAGAGAGTTAAAAAGTAC
>ASV_915
AAAGAAACTAACCAGGATTCCTTCAGTAACGGCGAGTGAAGCAGGAGCAGCTCAAATTTGTAAGCCCGGGCGGGCGTTGTACACTGCAGGCGCGGTCTCTGGACGCGCGGACGCGCAAGTCTTCTGGAAGGAAGCATCGCAGAGGGTGACAATCCCGTGCGCGCGTCTGGCGCGTCCCAAGGAGCGGCGGCCGACGAGTCGGGTTGCTTGGGAATGCAGCCCCAAGGCAGGTGGTATACTCCATCTAAGGCTAAACAGCGGCGAGAGACCGATAGCGAACAAGTACCGTGAGGGAAAGATGAAAAGGACCCCGGAAGGGGGGTGAAAAGTGC
>ASV_916
AAAGAAACTAACAAGGATTCCCCTAGTAACTGCGAGTGAAGCGGGAAAAGCTCAAATTTGAAATCTGGCGCTTCCGGCGTCCGAGTTGTATTCTGGAGAAGCGTTTTCCGTGCTGGACCGTGTACAAGTCCCTTGGAACAGGGCGTCATAGAGGGTGAGAATCCCGTCTTTGACACGGACTGCCAGTGCTCTGCGATGCGCTCTCGAAGAGTCGAGTTGTTTGGGAATGCAGCTCAAAACGGGTGGTAAATTCCATCTAAAGCTAAATATTGGCGAGAGACCGATAGCGAACAAGTACCGTGAGGGAAAGATGAAAAGCACTTTGGAAAGAGAGTGAAACAGTAC
>ASV_917
AAAGAAACTAACAAGGATTCCCCTAGTAACTGCGAGTGAAGCGGGAAAAGCTCAAATTTAAAATCTGGTGGTCTTTGGCCATCCGAGTTGTAATCTAGAGAAGTGTTATCCGCGCTGGACCGTGTACAAGTCCCCTGGAATGGGGCGTCATAGAGGGTGAGAATCCCGTCTTTGACACGGACTACCAGGGCTTTGTGATGCACTCTCAAAGAGTCGAGTTGTTTGGGAATGCAGCTCAAAATGGGTGGTAAATTCCATCTAAAGCTAAATATTGGCGAGAGACCGATAGCGAACAAGTACCGTGAGGGAAAGATGAAAAGAACTTTGGAAAGAGAGTTAAACAGTAC
>ASV_918
AAAGAAACTAACAAGGATTCCCCTAGTAACGGCGAGTGAAGCGGGAACAGCTCAAATTTAAAATCTCCTCGGAGAATTGTAGTTTAGAGAAGTGTTTTCGAGTGTGGCCCAGGTACAAGTCCCTTGGAATGGGGCATCATAGAGGGTGAGAATCCCGTCCATGATCTGGTTACCACACCGCTACGATACACTTTCAAAGAGTCGGGTTGTTTGGGAATGCAGCCCAAAATGGGTGGTATATTCCATCTAAAGCTAAATATTGGCGAGAGACCGATAGCGAACAAGTACCGTGAGGGAAAGATGAAAAGAACTTTGAAAAGAGAGTTAAATAGTAC
>ASV_919
AAAGAAACTAACAAGGATTCCCCTAGTAACGGCGAGTGAAGTGGGAAAAGCTCAACTTTGAAATCTGGCACCTTCGGTGTCCGAGTTGTAGTCTCGAGAAGTGTTTTCTGTGCCGGACTATGTATGAGTCTGTTGGAATACAGCGTCATAGAGGGTGAGAACCCCGTTCATGACATAGCTCCAGGTGCTCTGTGATACACTTTCGATGAGTCGAGTTGTTTGGGAATGCAGCTCAAATTGGGTGGTAAATTCCATCTAAAGCTAAATATTGGCGAGAGACCGATAGCGAACAAGTACCGTGAGGGAAAGATGAAAAGCACTTTGGAAAGAGAGTTAACAGTAC
>ASV_920
AAAGAAACTAACAAGGATTCCCCTAGTAACGGCGAGTGAAGCGGGAATAGCTCAAATTTGAAATCTCTCAGGTTCCCTGAGCGAATTGTAATTTCGAGAAGCGTTTTCGGGAGCAGCCTGGGTCAAAGTCCTTTGGAACAAGGTATCATAGAGGGTGAGAATCCCGTCTATGGCTCAGAGTCTGCTTCCATGTGATACGTTCTCCAAGAGTCGGTTTGTTTGGGAATGCAGACCAAAATGGGTGGTAAATACCATCTAAAGCTAAATATTGGCGAGAGACCGATAGCGAACAAGTACCGTGAGGGAAAGATGAAAAGAACTTTGAAAAGAGAGTTAAATAGTAC
>ASV_921
AAAGAAACCAACCGGGATTGCCCCAGTAACGGCGAGTGAAGCGGCAACAGCTCAAATTTGAAATCTGGAGTCCGTTTGGGCTTCCGAGTTGTAATTTGCAGAGGGAGCCTCGGAGGGCAGGTCGGTCCAAGTGCCTTGGAACAGGATACCGCAGAGGGTGAGAGTCCCGTATCCGGCCGGCGGTGCGCTCCGTGTGAGGCCTCTTCGACGAGTCGAGTTGTTTGGGAATGCAGCTCCAAGCGGGTGGTAAATTCCATCTAAAGCTAAATACTGGCCAGAGACCGATAGCGAACAAGTAGAGTGATCGAAAGATGAAAAGCACTTTGAAAAGAGAGTCAAACAGTAC
>ASV_922
AAAGAAACCAACAGGGATTCCCCTAGTAACGGCGAGTGAAGCGGGAAAAGCTCAAATTTAAAATCTCCTGGTTTTGCCAGGCGAATTGTAGTTTCTAGGAACGTTTTCTGAGGCCATCTGCGTCCAAGTCCGCTGGAACGCGGCGCCATAGAGGGTGACAGCCCCGTAGGATGCGGGTTTGGCTTCTTTACGATACGTTTCCGAAGAGTCGCATAGTTTGGGAATGCTGTGCAAAATGGGTGGTAAATACCATCTAAAGCTAAATACTGGCGAGAGACCGATAGCGAACAAGTACCGTGAGGGAAAGATGAAAAGAACTTTGAAAAGAGAGTTAAATAGTAC
>ASV_923
AAAGAAACCAACAGGGATTGCCCTAGTAACGGCGAGTGAAGCGGCAACAGCTCAAATTTGAAATCTGGCGCAAGCCCGAGTTGTAATTTGTAGAGGATGCTTCTGGGCAGCGGCCGGTCTAAGTTCCTTGGAACAGGACGTCAGAGAGGGTGAGAATCCCGTATGTGACCGGCTGGCACCCTCCACGTAGCTCCTTCGACGAGTCGAGTTGTTTGGGAATGCAGCTCTAAATGGGAGGTAAATTTCTTCTAAAGCTAAATACCGGCCAGAGACCGATAGCGCACAAGTAGAGTGATCGAAAGATGAAAAGCACTTTGGAAAGAGAGTTAAAAAGCAC
>ASV_924
TAAGAAACTAAATCGGATTCCCTAAGTAATGGCGAATGAACAGGGATGAGCTCAGCATTGAAATTTGGGCACTTGTGCCTTGAATTGTAATCTCGAGATGTGCAACCAATTGATGCGCAGGTGTAAGCCTCTTGGAAAAGAGCACCAACGATGGTGATAGTCCCGTTCGTCACTTGCAATCCTTCGTGTACGGCGTACTTTCTAAGAGTCACGTTCCTCGGGCTTGGAGCGCAAATGGTTGTAAATTTAATCTAAAGCTAAATATAGGTTTGAGACCGATCGCAAACAAGTACCATGAGGGAAAAATTAAAAGGACTTTGGAAAGATATTTAAAAGTGC
>ASV_925
AAAGAAACTAACAAGGATTCCCTTAGTAACGGCGAGCGAACCGGGAAGAGCTCAAATTTGAAATCTGGCGTCCTTCGGGCGTCCGAGTTGTAATCTATAGAGGCGTTTTCCGTGCCGGACCGTGTCCAAGTCCCTTGGAACAGGGTATCAAAGAGGGTGACAATCCCGTACTTGACACGACCACCGGTGCTCTGTGATACGTCTTCTACGAGTCGAGTTGTTTGGGAATGCAGCTCAAAAAGGGTGGTAAACTCCATCTAAAGCTAAATATTGGTGGGAGACCGATAGCGAACAAGTACCGTGAGGGAAAGATGAAAAGCACTTTGGAAAGAGAGTTAAACAGTAT
>ASV_926
AAAGAAACTAACAAGGATTCCCTTAGTAGCGGCGAGCGAAGCGGGAAGAGCTCAAATTTGTAATCTGGCGTCTTTAGGCGTCCGAGTTGTAATCTATAGAAGTGTTTTCTGTGCCGGACCGCATCCAAGTCCCTTGGAATAGGGTATCAAAGAGGGTGATAATCCCGTGCTTGATGCGACCACCGGTGCTCTGTGATACATTTTCTACGAGTCGAGTTGTTTGGGAATGCAGCTCTAAATGGGTGGTAAATTCCATCTAAAGCTAAATATTGGCGAGAGACCGATAGCGAACAAGTACCGTGAGGGAAAGATGAAAAGCACTTTGGAAAGAGAGTTAAACAGTAC
>ASV_927
AAAGAAACTAACAAGGATTCCCTTAGTAACGGCGAGCGAAACGGGAATAGCCCAACTTGAAAATCTCCCTTTGGAGAATTGTAGTCTAGAGAAGTGTCCTCTGTAGCTGGCGGTGCTCAAGTCCACTGGAAAGTGGCGTCAAAGAGGGTGAGAACCCCGTCGGCGCTTGCTTAGCTACTCCACGAGGTGCTTTCCAAGAGTCGGGTTGTTTGGGAATGCAGCCCAAATTTGGTGGTAAATCCCATCTAAGGCTAAATACCGGCACGAGACCGATAGCGAACAAGTACCGTGAGGGAAAGATGAAAAGAACTTTGAAAAGAGAGTTAAAAAGTGC
>ASV_928
AAAGAAACTAACAAGGATTCCCCCAGTAACGGCGAGTGAAGGGGGAAGAGCTCAAATTTGAAATCACCTTGGTGAATTGTAGTTTATAGACGCTATTTCATACGAACAAGAATGTACAAGTTTTTTGGAACAAGACATCATAGAGGGTGATAATCCCGTCTTTGACATTCTGGCGAGTATATGTGGATAGCAGTCGAAGAGTCGGTTTGTTTGGGAATGCAGACCAAAATGGGAGGTAAATACCTTCTAAAGCTAAATATTGGCGAGAGACCGATAGCGAACAAGTACCGTGAGGGAAAGATGAAAAGAACTTTGAAAAGAGAGTGCAACAGTAC
>ASV_929
AAAGAAACCAACAGGGATTGCCTCAGTAACGGCGAGTGAAGCGGCAACAGCTCAAATTTGAAATCTGGCTCCTTCGGGGTCCGAGTTGTAATTTGCAGAGGGAGCTTTTGGCGTCGGTCGTGGTCTAAGTTCCTTGGAACAGGACGTCACAGAGGGTGAGAATCCCGTACGTGGCCGCCGGCCTTCGCCTTGTAAAGCCCCTTCGACGAGTCGAGTTGTTTGGGAATGCAGCTCTAAATGGGAGGTAAATTTCTTCTAAAGCTAAATACCCGCCAGAGACCGATAGCGCACAAGTAGAGTGATCGAAAGATGAAAAGCACTTTGGAAAGAGAGTGAAAAAGCAC
>ASV_930
AAAGAAACTAACAAGGATTCCCTTAGTAACGGCGAGCGAAACGGGAATAGCCCAACTTGAAAATCTCCCTTTGGAGAATTGTAGTCTAGAGAAGTGCCCTCTGTAGCTGGCGGTGCTCAAGTCCACTGGAAAGTGGCGTCAAAGAGGGTGAGAACCCCGTCGGCGCTTGCTTAGCTACTCCACGAGGTGCTTTCCAAGAGTCGGGTTGTTTGGGAATGCAGCCCAAATTTGGTGGTAAATCCCATCTAAGGCTAAATACCGGCACGAGACCGATAGCGAACAAGTACCGTGAGGGAAAGATGAAAAGAACTTTGAAAAGAGAGTTAAAAAGTGC
>ASV_931
AAAGAAACTAACAAGGATTCCCCTAGTAACTGCGAGTGAAGCGGGAAAAGCTCAAATTTAAAATCTGATAGTCTTAGGCTGTCCGAGTTGTAATCTAGAGAAGTGTTATCCGCGCTGGACCGTGTACAAGTCTCCTGGAATGGAGCGTCATAGAGGGTGAGAATCCCGTCTTTGACACGGACTACCAGGGCTTTGTGATGCGCTCTCAAAGAGTCGAGTTGTTTGGGAATGCAGCTCAAAATGGGTGGTAAATTCCATCTAAAGCTAAATATTGGCGAGAGACCGATAGCGAACAAGTACCGTGAGGGAAAGATGAAAAGAACTTTGGAAAGAGAGTTAAACAGTAC
>ASV_932
AAAGAAACTAACAAGGATTCCCTTAGTAACGGCGAGCGAACCGGGAAGAGCTCAAATTTGAAATCTGGCGTCCTTCGGGCGTCCGAGTTGTAATCTATAGAGGCGTTTTCCGTGCCGGACCGTGTCCAAGTCCCTTGGAACAGGGTATCAAAGAGGGTGACAATCCCGTACTTGACACGACAACCGGTGCTCTGTGATACGTCTTCTACGAGTCGAGTTGTTTGGGAATGCAGCTCAAAACGGGTGGTAAACTCCATCTAAAGCTAAATATTGGTGGGAGACCGATAGCGAACAAGTACCGTGAGGGAAAGATGAAAAGCACTTTGGAAAGAGAGTTAAACAGTAT
>ASV_933
AAAGAAACCAACAGGGATTGCCTCAGTAACGGCGAGTGAAGCGGCAACAGCTCAAATTTGAAATCTGGCCTCTCCGGGGTCCGAATTGTAATTTGGAGAGGATGTTTTTGGGTGTCCGCCGGCCTAAGTCCCTTGGAACAGGGCGTCATAGAGGGTGAGAATCCCGTATGTGGCCGGAAAGGTACCCTCCGTAAAACTCCTTCGACGAGTCGGGTTGTTTGGGAATGCAGCCCTAAATGGGAGGTAAATTTCTTCTAAAGCTAAATACCGGCCAGAGACCGATAGCGCACAAGTAGAGTGATCGAAAGATGAAAAGCACTTTGGAAAGAGAGTTAAACAGCAC
>ASV_934
GTTGGTGAAACCATTGTTCAGAACAGCAGCAGCCTTAGTTTGCTTGGTGTACGCCATAGCGCGAGCCAGCGACTTGGTGTAGCGTGCCGACAAGCTGTCATACAGATTGTCTTCAATCGCTTCTTCAGTAATACTGAAGCCAAGGGCGATGGTTTCGTGCGTGTAGCGAGTAGAGAAAGCCTCCTGCGCGTTGTCATAAGCGATGGCAGCGCCCTCGTTCTTGACAGGTGCAGCACCAAAGCCGGACAGCTTGGTTTCTTCCTCGAAGGAACGCTCAGAGGTTTCAGTCTCGTAGATTTCCTTATGCTGCTCGCCGTAGCGAGCGTACTCCATACCAAACAAAGCGTTCAGACCGGGGAGCAGTTCTTTAAGTAGTTGTGCGC
>ASV_935
AAAGAAACCAACAGGGATTGCCTCAGTAACGGCGAGTGAAGCGGCAACAGCTCAAATTTGAAATCTGGCCGTAAGGTCCGAGTTGTAATTTGTAGAGGATGTTTTGGGCACCGCTGTGGGTTAAATTTCTTGGAACAGAATGTCAAAGAGGGTGAGAGTCCCGTCTTGGCCCGCGGTAGGACCTATGTAAAACTCCTTCGACGAGTCGACTTGTTTGGGAATGCAGGTCAAAATGGGTGGTAAATTTCATCTAAAGCTAAATATTGGCCAGAGACCGATAGCGCACAAGTAGAGTGATCGAAAGATGAAAAGCACTTTGAAAAGAGAGTTAAACAGTAT
>ASV_936
GAGACACTCAGTGCCAGGGCAGAATGCTGAGCGCAGAGGCCTCGTGTGGAGAGCAGGGCCCGCGCTTCCCTCACTGCACACCAGGTCACAGTTCAGAACTGACGCTGGGACCGCAGGTGACCCTTTGACAAAGGTCTGAAACGCTCGGGGGTCCACTCACACACTGATTTTCCCACCACCAAATATGAAGTACAGTACTACCCAATCTGCAGTCCGTAGAATCCAAGGATGCTGAACCACAAACATGGAGGCACAGGGCGGATG
>ASV_937
AAAGAAACCAACAGGGATTGCCTCAGTAACGGCGAGTGAAGCGGCAACAGCTCAAATTTGAAATCTGGGTCTTTCAGGCTCCGAGTTGTAATTTGTAGAAGATGCTTCGGGTGTGGCTCCGGTCTAAGTTCCTTGGAACAGGACGTCATAGAGGGTGAGAATCCCGTACGTGACTGGTCGCCTTCGCCCATGTGAAGCTCTTTCGACGAGTCGAGTTGTTTGGGAATGCAGCTCAAAATGGGTGGTAAATTTCATCTAAAGCTAAATATTGGCCAGAGACCGATAGCGCACAAGTAGAGTGATCGAAAGATGAAAAGCACTTTGGAAAGAGAGTTAAACAGTAC
>ASV_938
AAAGAAACTAACAAGGATTCCCCTAGTAACTGCGAGTGAAGCGGGAAAAGCTCAAATTTAAAATCTGGCGGTCTCTGGCTGTCCGAGTTGTAAACTAGAGAAGTGTTATCCGTGCTGGACCATGTAAAAGTCTCCTGGAACGGAGCGTCATAGAGGGTGAGAATCCCGTCTTTGACATGGACTACCAGTGCATTGTGATATGCTCTCAAAGAGTCGAGTTGTTTGGGAATGCAGCTCAAAATGGGTGGTAAATTCCATCTAAAGCTAAATATTGGCGAGAGACCGATAGCGAACAAGTACCGTGAGGGAAAGATGAAAAGAACTTTGGAAAGAGAGTTAAACAGTAC
>ASV_939
AAAGAAACCAACAGGGATTGCCCTAGTAACGGCGAGTGAAGCGGCAACAGCTCAAATTTGAAATCTGGCCCTAGGCCCGAGTTGTAATTTGTAGAGGATGTTTCTGGTGAGGTGCCTTCTGAGTTCCCTGGAACGGGACGCCAGAGAGGGTGAGAGCCCCGTACGGTTGGACACCAAGCCTTTGTGTAACTCCTTCGACGAGTCGAGTAGTTTGGGAATGCTGCTCAAAATGGGAGGTAAATTTCTTCTAAAGCTAAATATTGGCCAGAGACCGATAGCGCACAAGTAGAGTGATCGAAAGATGAAAAGCACTTTGAAAAGAGGGTTAAACAGCAC
>ASV_940
AAAGAAACCAACAGGGATTGCCTTAGTAACGGCGAGTGAAGCGGCAACAGCTCAAATTTGAAATCTGGCCTCGGCCCGAGTTGTAATTTGCAGAGGATGCTTCCGGCGACGTGCCTTCCGAGTCCCCTGGAACGGGGCGCCTGAGAGGGTGAGAGCCCCGTACGGTTGGACGCCGAGCCTGTGTGAAGCTCCTTCGACGAGTCGAGTAGTTTGGGAATGCTGCTCTAAATGGGAGGTAAATTCCTTCTAAAGCTAAATACCGGCCAGAGACCGATAGCGCACAAGTAGAGTGATCGAAAGATGAAAAGCACTTTGGAAAGAGGGTTAAACAGTAC
>ASV_941
AAAGAAACCAACAGGGATTGCCCTAGTAACGGCGAGTGAAGCGGCAACAGCTCAAATTTGAAATCTGGCCCTCGGGTCCGAGTTGTAATTTGCAGAGGATGCTTTTGGCGCGGTGCCTTCCGAGTTCCCTGGAACGGGACGCCATAGAGGGTGAGAGCCCCGTCTGGTTGGACACCAAGCCTCTGTATAGCTCCTTCGACGAGTCGAGTAGTTTGGGAATGCTGCTCAAAATGGGAGGTATATGTCTTCTAAAGCTAAATACCGGCCAGAGACCGATAGCGCACAAGTAGAGTGATCGAAAGATGAAAAGTACTTTGAAAAGAGGGTTAAACAGTAC
>ASV_942
AAAGAAACTAACAAGGATTCCCCTAGTAACTGCGAGTGAAGCGGGAAAAGCTCAAATTTGAAATCTGGCGGCCCCGCCGTCCGAGTTGTATTCTGGAGAAGCGTCTTCCGTGCCGGACCGTGTACAAGTCCCTTGGAACAGGGCGTCGTAGAGGGTGAGAATCCCGTCTTTGACACGGACCCCCGGTGCCATGTGATGCGCTCTCGAAGAGTCGAGTTGTTTGGGAATGCAGCTCAAAATGGGTGGTAAATTCCATCTAAAGCTAAATATTGGCGAGAGACCGATAGCGAACAAGTACCGTGAGGGAAAGATGAAAAGCACTTTGGAAAGAGAGTAAAACAGTAC
>ASV_943
AAAGAAACTAACAAGGATTCCCCTAGTAACGGCGAGTGAAGCGGGAAAAGCTCAAATTTGAAATCTCACAGGCTTCCCGTGCGAATTGTAGTTTAAAGAGTCGTTTTCTGGGGCCACTTGAGCACAAGTTCTTTGGAACAAGGCATCATAGAGGGTGAGAATCCCGTCTTTGGTTCAAGTTGAGCTTCTGTGTGATACGATCTCAAAGAGTCGGTTTGTTTGGGAATGCAGACCAAAATGGGTGGTAAATACCATCTAAAGCTAAATATTGGCGAGAGACCGATAGCGAACAAGTACCGTGAGGGAAAGATGAAAAGAACTTTGAAAAGAGAGTTAAATAGTAC
>ASV_944
AAAGAAACTAACAAGGATTCCCCTAGTAACGGCGAGTGAAGCGGGAACAGCTCAAATTTGAAATCTCACTGTTACGCAGTGCGAATTGTAGTTTAGAGAAACGTTTTCGGGATAGATTGCTGGTACAAGTTCTTTGGAACGAGACATCATAGAGGGTGAAAATCCCGTCTTTGACCAGTGATTCTATTCTATGTGATACGTTTTCCAAGAGTCGGTTTGTTTGGGAATGCAGACCAAAATGGGTGGTAAATATCATCTAAAGCTAAATATTGGCGAGAGACCGATAGCGAACAAGTACCGTGAGGGAAAGATGAAAAGAACTTTGAAAAGAGAGTTAAATAGTAC
>ASV_945
AAAGAAACTAACAAGGATTCCCCTAGTAACTGCGAGTGAAGCGGGAAAAGCTCAAATTTAAAATCTGGCAGTCTCACTGTCCGAGTTGTAATCTGGAGAAGCATTTTCTGTGTCGGACCGTGTACAAGTCTCTTGGAATAGAGCGTCATAGAGGGTGAGAATCCCGTCCATGACACGGATCCCCGATGCTTTGTGATATGCTCTCGAAGAGTCGAGTTGTTTGGGAATGCAGCTCAAAATGGGTGGTAAATTCCATCTAAAGCTAAATATTGGCGAGAGACCGATAGCGAACAAGTACCGTGAGGGAAAGATGAAAAGCACTTTGGAAAGAGAGTTAAACAGTAC
>ASV_946
AAAGAAACTAACAAGGATTCCCCTAGTAACGGCGAGTGAAGCGGGAAGAGCTCAAATTTGAAATCTGGCGTACTCTGTGCGTCCGAGTTGTAATCTATAGAAGCGTTTTCTGTGCCGGTCCGTGTCCAAGTCCCTTGGAACAGGGTATCAAAGAGGGTGACAATCCCGTGCTTGACATGACCGCCGGTGCTCTGTGATACGTTTTCTACGAGTCGAGTTGTTTGGGAATGCAGCTCAAAATGGGTGGTAAATTCCATCTAAAGCTAAATATAGGCGAGAGACCGATAGCGAACAAGTACCGTGAGGGAAAGATGAAAAGCACTTTGGAAAGAGAGTTAAACAGTAC
>ASV_947
AAAGAAACTAACAAGGATTCCCCTAGTAACTGCGAGTGAAGCGGGAAAAGCTCAAATTTAAAATCTGGTGGTCTTTGGCCATCCGAGTTGTAATCTAGAGAAGTGTTATCCGCGCTGGACCGTGTACAAGTCTCCTGGAATGGAGCGTCATAGAGGGTGAGAATCCCGTCTTTGACACGGACTACCAGGGCTTTGTGATGCGCTCTCAAAGAGTCGAGTTGTTTGGGAATGCAGCTCAAAATGGGTGGTAAATTCCATCTAAAGCTAAATATTGGCGAGAGACCGATAGCGAACAAGTACCGTGAGGGAAAGATGAAAAGAACTTTGGAAAGAGAGTTAAACAGTAC
>ASV_948
AAAGAAACCAACAGGGATTGCCCTAGTAACGGCGAGTGAAGCGGCAACAGCTCAAATTTGAAAGCTCCCCACCGGGCGCATTGTAATTTGTAGAGGATGCTTTGGAGACGTGCCTGGTCTAAGTCCATTGGAACATGGCGTCGCAGAGGGTGAGAGTCCCGTACGCGGCCGGGTGCCTATCCGTGTAAAGCTCCTTCGACGAGTCGAGTTGTTTGGGAATGCAGCTCTAAATGGGAGGTAAATTTCTTCTAAAGCTAAATACCGGCCAGAGACCGATAGCGCACAAGTAGAGTGATCGAAAGATGAAAAGCACTTTGAAAAGAGAGTTAAAAAGTAC
>ASV_949
AAAGAAACTAACAAGGATTCCCCTAGTAACGGCGAGTGAAGCGGGAAGATCTCAAACCGAAAATCGGGGCAGTCATGCTTCGAATTGTAGTCTATAGACGTTAACTCAACGTAAGCCCAGGTCTAATTACCCTGGAAAGGGTAGACAGAGAGGGTGACATCCCCGTTCTCGGCCTAGGATCTTACGTTACCGGGTGGCGTTCATCGAGTCGGCTTGTTTGGGATTGCAGGCCTAATCGGGTGGTAAGTTTCATCCAAAGCTAAATATCTGCGAGAGACCGATAGCGAACAAGTACCGTGAGGGAAAGATGAAAAGAACTTTGAAAAGAGAGTAAAATAGTGC
>ASV_950
AAAGAAACCAACAGGGATTACCTCAGTAACGGCGAGTGAAGCGGTAACAGCTCAAATTTGAAATCTGCCGCAAGGCCGAGTTGTAATTTGTGGAAGATGCTTTGGGTATGGCCCCGGTCTAAGTTCGTTGGAACACGACGTCATAGAGGGTGAGAATCCCGTATGTGACTGGGTGCTTTTGCCTATGTAAAGCTCTTTCGACGAGTCGAGTTGTTTGGGAATGCAGCTCAAAATGGGTGGTATATTTCATCTAAAGCTAAATATTGGCCAGAGACCGATAGCGCACAAGTAGAGTGATCGAAAGATGAAAAGCACTTTGGAAAGAGAGTTAAACAGTAC
>ASV_951
AAAGAAACTAACAAGGATTCCCCTAGTAACTGCGAGTGAAGCGGGAAAAGCTCAAATTTAAAATCTGGCGGTCTTTTGGCTGTCCGAGTTGTAATCTAGAGAAGTGTTATCCGCGCTGGACCGTGTACAAGTCTCCTGGAATGGAGCATCATAGAGGGTGAGAATCCCGTCTTTGACATGGACTGCCAGGGCTTTTGTGATGCGCTCTCAAAGAGTCGAGTTGTTTGGGAATGCAGCTCAAAATGGGTGGTAAATTCCATCTAAAGCTAAATATTGGCGAGAGACCGATAGCGAACAAGTACCGTGAGGGAAAGATGAAAAGAACTTTGGAAAGAGAGTTAAACAGTAC
>ASV_952
AAAGAAACCAACAGGGATTGCCCTAGTAACGGCGAGTGAAGCGGCAACAGCTCAAATTTGAAATCTGGCGCACGCCCGAGTTGTAATTTGTAGAGGATGCTTCTGGGTAGCGACCGGTCTAAGTTCCTTGGAACAGGACGTCATAGAGGGTGAGAATCCCGTATGTGACCGGCCCGCACCCTCCACGTAGCTCCTTCGACGAGTCGAGTTGTTTGGGAATGCAGCTCTAAATGGGAGGTAAATTTCTTCTAAAGCTAAATACCGGCCAGAGACCGATAGCGCACAAGTAGAGTGATCGAAAGATGAAAAGTACTTTGGAAAGAGAGTTAAAAAGCAC
>ASV_953
AAAGAAACTAACAAGGATTCCCCTAGTAACTGCGAGTGAAGCGGGAAAAGCTCAAATTTAAAATCTGGCGGTCCTTGTGGCCGTCCGAGTTGTAATCTAGAGAAGTGTTATCCGCGCTGGACCGTGTACAAGTCTCCTGGAACGGAGCGTCATAGAGGGTGAGAATCCCGTCTTTGACACGGACTACCAGGGCTTTGTGATGCGCTCTCAAAGAGTCGAGTTGTTTGGGAATGCAGCTCTAAATGGGTGGTAAATTCCATCTAAAGCTAAATATTGGCGAGAGACCGATAGCGAACAAGTACCGTGAGGGAAAGATGAAAAGAACTTTGGAAAGAGAGTTAAACAGTAC
>ASV_954
AAAGAAACCAACAGGGATTACCTCAGTAACGGCGAGTGAAGCGGTAACAGCTCAAATTTGAAATCTGGCTCTTTCAGGGTCCGAGTTGTAATTTGTAGAAGATGCTTCGGGTGTAGCTCCGGTCTAAGTTCCTTGGAACAGGACGTCATAGAGGGTGAGAATCCCGTATGTGACTGGCTGCTTTCGCCCATGTGAAGCTCTTTCGACGAGTCGAGTTGTTTGGGAATGCAGCTCTAAATGGGAGGTATATTTCTTCTAAAGCTAAATATTGGCCAGAGACCGATAGCGCACAAGTAGAGTGATCGAAAGATGAAAAGCACTTTGGAAAGAGAGTTAAACAGTAC
>ASV_955
AAAGAAACCAACAGGGATTGCCTCAGTAACGGCGAGTGAAGCGGCAACAGCTCAAATTTGAAATCTGGCCTCACGGTCCGAGTTGTAATTTGTAGAGGATGTTTTGGGTACCGCCGCGGTTTAAATTTCTTGGAACAGAATGTCAAAGAGGGTGAGAGTCCCGTCTTGGATTGCGGTAGGGCCTGTGTAAAACTCCTTCGACGAGTCGACTTGTTTGGGAATGCAGGTCAAAATGGGTGGTAAATTTCATCTAAAGCTAAATATTGGCCAGAGACCGATAGCGCACAAGTAGAGTGATCGAAAGATGAAAAGCACTTTGAAAAGAGAGTTAAACAGTAT
>ASV_956
AAAGAAACTAACAAGGATTCCCCTAGTAACGGCGAGTGAAGCGGGATCAGCTCAAATTTGAAATCTCATGGGTTCCCCCATGCGAATTGTAGTTTAGAGAAGCGTTTTCGGGGGCAGCTTGGGCATAAGTTCTTTGGAACGAGACATCATAGAGGGTGAGAATCCCGTGTGTGGTCCAATGCCTGTCCCTATGTGATACGTTTTCCAAGAGTCGGTTTGTTTGGGAATGCAGACCAAAATGGGTGGTAAATACCATCTAAAGCTAAATATTGGCGAGAGACCGATAGCGAACAAGTACCGTGAGGGAAAGATGAAAAGAACTTTGAAAAGAGAGTTAAACAGTAC
>ASV_957
AAAGAAACCAACAGGGATTGCCCCAGTAACGGCGAGTGAAGCGGCAACAGCTCAAATTTGAAATCTGGCCCCGGGCCCGAGTTGTAATTTGCAGAGGATGCTTTTGGCGACGCGCCTACCGAGTCCCCTGGAACGGGGCGCCACAGAGGGTGAGAGCCCCGTATGGTTTGACGCCGAGCCTCTGTAAAGCTCCTTCGACGAGTCGAGTAGTTTGGGAATGCTGCTCTAAATGGGAGGTAAATTTCTTCTAAAGCTAAATACCGGCCAGAGACCGATAGCGCACAAGTAGAGTGATCGAAAGATGAAAAGCACTTTGAAAAGAGGGTTAAATAGCAC
>ASV_958
AAAGAAACTAACAAGGATTCCCCCAGTAACGGCGAGTGAAGCGGGAAAAGCTCAAATTTGAAATCACCTTGGTGAATTGTAGTTTATAGACGTTATACCGTACAAACCAGAATGTACAAGTTTTTTGGAACAAGACATCATAGAGGGTGATAATCCCGTCTTTGACATTCTGGCGAGTATATGTGGATAGCAGTCGAAGAGTCGGTTTGTTTGGGAATGCAGACCAAAATGGGAGGTAAATACCTTCTAAAGCTAAATATTGGCGAGAGACCGATAGCGAACAAGTACCGTGAGGGAAAGATGAAAAGAACTTTGAAAAGAGAGTGCAACAGTAC
>ASV_959
AAAGAAACTAACAAGGATTCCCGCAGTAACGGCGAGTGAACCGGGAACAGTCCACGTTTGGAAACCCGCGAGGGTGTTGTAGTGGCGGACCGCGCACGGCACGTCCAAGTCGCCTGGAACGGCGCGCCGCAGAGGGTGACAGCCCCGTGGGACGTGCGCGCACAGCGGGCCGCCGGTGGAGTCGAGCTGCTTGGGACTGCAGCTCCAAGCGGGTGGTATACCCCATCCAAGACTAAATAGCGACGAGAGACCGATAGCGAACAAGTACCGTGAGGGAAAGATGAAAAGCACTCTGGAAAGAGAGTCAAAAGTGC
>ASV_960
AAAGAAACTAACAAGGATTCCCTCAGTAACGGCGAGTGAAGCGGGAAAAGCTCAAATTTGAAATATGGGCGCAAGCCCCGAATTGTAGTTTATAGAGGCGTTTTCGGTGGCGTTCCAGGTACAAGTCCTCTGGAATGAGGCGTCACAGAGGGTGAGAACCCCGTTTGTGACCTGGAATCCTTGCTATGTGATACGCTTTCTAAGAGTCGGGTTGTTTGGGACTGCAGCCCAAAATGGGTGGTAAATTTCATCTAAAGCTAAATACGGGCGAGAGACCGATAGCGAACAAGTATCGTGAGGGAAAGATGAAAAGAACTTTGAAAAGAGAGTGAAATAGTAC
>ASV_961
AAAGAAACTAACTAGGATGCCTTTAGTAGCGGCGAGCGAAGCAGGCAGAGCTCAAATTTGTAATCTCCATCTTTTAAAGGGTGGCGAGTTGTAATTTCGAGGATTGAGTCTTTTGGTTGATGGTGTAGAGTCTGTTGGAAAGCAGCACCGTAGAGGGTGAGAGTCCCGTCGACACCGTAGTCAACCATTTATGGACCAGTCCGAAGAGTCGAGTTGTTTGGGAATGCAGCTCTAAATTGGAGGTAAATCTCTCCTAAGGCTAAATATTGGCCAGAGACCGATAGCGGACAAGTAGTGTGAACGAAAGATGAAAAGGACTTTGAAAAGAGAGTTAAAAGTAT
>ASV_962
AAAGAAACCAACAGGGATTGCCCCAGTAACGGCGAGTGAAGCGGCAACAGCTCAAATTTGAAATCTGGCCCTTTCAGGGTTCGAGTTGTAATTTGTAGAGGGTGTTCCGGCATCGGGCCCGTACTAGGTTCTTTGGAACAGGACGTCATAGAGGGTGAGAACCCCGTCTTCGTTCGGGATGCCTTTGCCGTGTGGAACCCCTTCGACGAGTCGAGTTGTTTGGGAATGCAGCTCTAAATGGGAGGTAAATTTCTTCTAAAGCTAAATACCGGCCAGAGACCGATAGCGCACAAGTAGAGTGATCGAAAGATGAAAAGCACTTTGGAAAGAGAGTTAAAAAGCAC
>ASV_963
AAAGAAACTAACAAGGATTCCCCTAGTAACGGCGAGTGAAGCGGGAAGAGCTCAAATTTGTAATCTGGTACCTTCGGTGCCCGAGTTGTAATCTCGAGAAGTGTTTTCCGCGCCAGACCGCATACAAGTCTGTTGGAATACAGCGTCATAGTGGTGAGAACCCCGTACATGATGCGGATGCCTGGTGCTCTGTGATACACTTTCGAAGAGTCGAGTTGTTTGGGAATGCAGCTCAAATTGGGTGGTAAATTCCATCTAAAGCTAAATATTGGCGAGAGACCGATAGCGAACAAGTACCGTGAGGGAAAGATGAAAAGCACTTTGGAAAGAGAGTTAACAGTAC
>ASV_964
AAAGAAACTAACCAGGATTCCCCTAGTAACGGCGAGTGAAGCGGGAAGAGCTCAAATTTAAAATCGGGGGGCTTTTAGTGGCCCCTTGAATTGTAGTTTGAAGTGGCGTCTTTTGGCGGAGGTCGGGGGTCCCCCTCCCAAGTCCCTTGGAAGAGGGCATCAGAGAGGGTGATAATCCCGTTGATGCGGGGGGTTGACCCTTCCTCCACGAACGAAGGCGCACACCAAGAGTCGGGTTGCTTGGGAATGCAGCCCAAAAGGGGTGGTAAATCTCATCTAAGGCTAAATAGCGGCGAGAGACCGATAGCGAACAAGTACCGTGAGGGAAAGATGAAAAGAACTTTGAAAAGAGAGTTAAACAGTAC
>ASV_965
AAAGAAACTAACAAGGATTCCCCTAGTAACGGCGAGTGAAGTGGGAAAAGCTCAACTTTGAAATCTGGTACCTTTGGTATCCGAGTTGTAGTCTCAAGAAACGTTTTCTGTGCTGGCCCATGTATGAGTCTGTTGGAACACAGCGTCATAGAGGGTGACAACCCCGTTCATGACATGGACCCCAGTACTTTGTGATACGTTCTCGAAGAGTCGAGTTGTTTGGGAATGCAGCTCAAATTGGGTGGTAAATTCCATCTAAAGCTAAATATTGGTGAGAGACCGATAGCAAACAAGTACCGTGAGGGAAAGATGAAAAGCACTTTGGAAAGAGAGTTAACAGTAC
>ASV_966
AAAGAAACTAACAAGGATTCCCCTAGTAACTGCGAGTGAAGCGGGAAAAGCTCAAATTTAAAATCTGGCGGTCCTCGCGGCCGTCCGAGTTGTAATCTGGAGAAGTGTTTTCCGCGCTGGACCGTGTACAAGTCTCCTGGAACGGAGCGTCATAGAGGGTGAGAATCCCGTCTTTGACACGGACTACCAGTGCTTTTGTGATACGCTCTCAACGAGTCGAGTTGTTTGGGAATGCAGCTCAAAATGGGTGGTAAATTCCATCTAAAGCTAAATATTGGCGAGAGACCGATAGCGAACAAGTACCGTGAGGGAAAGATGAAAAGAACTTTGGAAAGAGAGTTAAACAGTAC
>ASV_967
AAAGAAACTAACAAGGATTCCCCTAGTAACTGCGAGTGAAGCGGGAAAAGCTCAAATTTAAAATCTGGCGGTCTTTTGGCTGTCCGAGTTGTAATCTAGAGAAGTGTTATCCGCGCTGGACCGTGTACAAGTCTCCTGGAATGGAGCATCATAGAGGGTGAGAATCCCGTCTTTGACATGGACTGCCAGGGCTTTGTGATGCGCTCTCAAAGAGTCGAGTTGTTTGGGAATGCAGCTCAAAATGGGTGGTAAATTCCATCTAAAGCTAAATATTGGCGAGAGACCGATAGCGAACAAGTACCGTGAGGGAAAGATGAAAAGAACTTTGGAAAGAGAGTTAAACAGTAC
>ASV_968
AAAGAAACTAACAAGGATTCCCCTAGTAACGGCGAGTGAAGCGGGAACAGCTCAAATTTAAAATCACTTCGGTGAATTGTAGTTTATGAAAAAGTCATGGATGGAGTCCCTGGGTACAAGTTCTTTGGAACGAGACATCATAGAGGGTGAGAATCCCGTCTTTGATCCAGGTGACTTCACACTATCTTGGCCTTTTTAAGAGTCGGGTTGTTTGGGAATGCAGCCCTAAATTGGAGGTATATTTCTTCTAAAGCTAAATATTGGCGAGAGACCGATAGCGAACAAGTACCGTGAGGGAAAGATGAAAAGAACTTTGAAAAGAGAGTTAAAAGTAC
>ASV_969
AAAGAAACCAACAGGGATTGCCCTAGTAACGGCGAGTGAAGCGGCAAGAGCTCAAATTTGAAAGCTGGCGCAAGCCCGCGTTGTAATTTGTAGAGGATGCTTCTGGGTAGCGGCCGGTCTAAGTTTCTTGGAACAGGACGTCACAGAGGGTGAGAATCCCGTATGTGATCGGCATGCACCCTCCACGTAGCTCCTTCGACGAGTCGAGTTGTTTGGGAATGCAGCTCAAAATGGGAGGTAAATTTCTTCTAAAGCTAAATACCGGCCAGAGACCGATAGCGCACAAGTAGAGTGATCGAAAGATGAAAAGCACTTTGGAAAGAGAGTTAAAAAGCAC
>ASV_970
AAAGAAACCAACAGGGATTGCCCTAGTAACGGCGAGTGAAGCGGCAACAGCTCAAATTTGAAATCTGGGTCCGTCAGGGCTCCGAGTTGTAATTTGCAGAGGATGCTTCGGCGTGTGGCCCGGGCCAAGTCCCTTGGAACAGGGCGCCCAAGAGGGTGAGAGCCCCGTACGCCCGGGACCCACCGCCGCAAGAAGCTCCTTCGACGAGTCGAGTTGTTTGGGAATGCAGCTCTAAGCGGGAGGTAAATTTCTTCTAAAGCTAAATATTGGCCAGAGACCGATAGCGCACAAGTAGAGTGATCGAAAGATGAAAAGCACTTTGGAAAGAGAGTTAAAAAGCAC
>ASV_971
AAAGAAACCAACAGGGATTGCCTCAGTAACGGCGAGTGAAGCGGCAACAGCTCAAATTTGAAATCTGGCTCCTCCGGGGTCCGAGTTGTAATTTGTAGAGGATGCTTCGGGTGCGGCCCGGTCTAAGTTCCTTGGAACAGGACGTCACAGAGGGTGAGAATCCCGTACGTGACCGGACGCCAACCCCATGTGAAGCTCCTTCGACGAGTCGAGTTGTTTGGGAATGCAGCTCTAAATGGGTGGTAAATTTCATCTAAAGCTAAATACTGGCCAGAGACCGATAGCGCACAAGTAGAGTGATCGAAAGATGAAAAGCACTTTGGAAAGAGAGTTAAACAGTAC
>ASV_972
AAAGAAACCAACAGGGATTGCCCTAGTAACGGCGAGTGAAGCGGCAACAGCTCAAATTTGAAATCTGGCCTCACGGTCCGAGTTGTAATTTGTAGAGGATGCTTCTGGCGACGTGCCTTCCGAGTTCCCTGGAACGGGACGCCATAGAGGGTGAGAGCCCCGTCCGGTCGTGCACCTAGCCTCTGTGAAGCTCCTTCGACGAGTCGAGTAGTTTGGGAATGCTGCTCTAAATGGGAGGTATACGTCTTCTAAAGCTAAATACCGGCCAGAGACCGATAGCGCACAAGTAGAGTGATCGAAAGATGAAAAGCACTTTGAAAAGAGGGTTAAATAGTAC
>ASV_973
AAAGAAACTAACCAGGATTCCCCTAGTAACGGCGAGTGAAGCGGGAAGAGCTCAAATTTAAAATCTGGCATCCTCCGGGTGTCCGAGTTGTAGTCTAGAGAAGCGTTTTCAGTGCTGGACCGTGTACAAGTCCCTTGGAACAGGGCGTCATAGAGGGTGAGAATCCCGTCCTTGACACGGACTACCAGCGCTATGCGATGCGCTCTCAAAGAGTCGAGTTGTTTGGGAATGCAGCTCAAAATGGGTGGTAAATTCCATCTAAAGCTAAATATTGGCGAGAGACCGATAGCGAACAAGTACCGTGAGGGAAAGATGAAAAGCACTTTGGAAAGAGAGTTAAACAGTAC
>ASV_974
AAAGAAACCAACAGGGATTGCCTCAGTAACGGCGAGTGAAGCGGCACAAGCTCAAATTTGAAATCTGGCTCTTTCAGGGTCCGAGTTGTAATTTGTAGAAGATGCTTCGGGTGTGGCTCCGGTCTAAGTTCCTTGGAACAGGACGTCATAGAGGGTGAGAATCCCGTATGTGACTGGGTGCCTACGCTCATGTGAAGCTCTTTCGACGAGTCGAGTTGTTTGGGAATGCAGCTCAAAATGGGTGGTAAATTTCATCTAAAGCTAAATATTGGCCAGAGACCGATAGCGCACAAGTAGAGTGATCGAAAGATGAAAAGCACTTTGGAAAGAGAGTTAAACAGTAC
>ASV_975
AAAGAAACTAACCAGGATTTCCCTAGTAACGGCGAGTGAAGCGGAAAGAGCCCAACTTTGAAATCTGGCGCAAGCCCGAGTTGTAGTCTCGAGAAGCGTGACCCGTGCCGGGCGTCGTCCAAGCTATTGGAATATCGTATCAGAGAGGGTGAGAATCCCGTGAACGACGACGAGTTATCCGTGCACACCAGTGGTCCGCCTTCCAAGAGTCGAGTTGTTTGGGAATGCAGCTCCAATGCGGTGGTAAATTCCATCCAAGGCTAAATACTGGCGAGAGACCGATAGCGAACAAGTACCGTGAGGGAAAGATGAAAAGCACTTTGGAAAGAGGGTGATTAACAGAC
>ASV_976
AAAGAAACCAACAGGGATTGCCCTAGTAACGGCGAGTGAAGCGGCAATAGCTCAAATTTGAAATCTGGCTCTTTCAGAGTCCGAGTTGTAATTTGCAGAGGGCGCTTTGGCGTTGGCAGCGGTCCAAGTTCTTTGGAACAGGACGTCACAGAGGGTGAGAATCCCGTACGTGGTCGCTAGCCTTCGCCGTATAAAGCCCCTTCGACGAGTCGAGTTGTTTGGGAATGCAGCTCTAAATGGGAGGTAAATTTCTTCTAAAGCTAAATACTGGCCAGAGACCGATAGCGCACAAGTAGAGTGATCGAAAGATGAAAAGCACTTTGGAAAGAGAGTCAAATAGCAC
>ASV_977
AAAGAAACCAACCGGGATTGCCTCAGTAACGGCGAGTGAAGCGGCAAGAGCTCAAATTTGAAATCTGGCCCCTCCGGGGTCCGAGTTGTAATTTGTAGAGGATGCTTCGGGTGCGGCCCCCGTCTAAGTGCCCTGGAACGGGCCATCGGAGAGGGTGAGAATCCCGTCTGGGACGGGGTGTCCGCGTCCATGTGAAGCTCCTTCGACGAGTCGAGTTGTTTGGGAATGCAGCTCTAAATGGGTGGTAAATTTCATCTAAAGCTAAATACTGGCCGGAGACCGATAGCGCACAAGTAGAGTGATCGAAAGATGAAAAGCACTTTGAAAAGAGAGTTAAACAGCAC
>ASV_978
AAAGAAACTAACAAGGATTCCCCTAGTAACGGCGAGTGAAGCGGGAACAGCTCAAATTTGAAATCTCACAGGTTCCCTGTGCGAATTGTAGTTTAGAGAAGCGTTTTCGGGATTGACCTCAGTACAAGTTCTTTGGAACGAGGCATCATAGAGGGTGAAAATCCCGTCTTTGACTGAGTGTTCAATCCTATGTGATACGTTTTCCAAGAGTCGGTTTGTTTGGGAATGCAGACCAAAATGGGTGGTAAATACCATCTAAAGCTAAATATTGGCGAGAGACCGATAGCGAACAAGTACCGTGAGGGAAAGATGAAAAGAACTTTGAAAAGAGAGTTAAATAGTAC
>ASV_979
AAAGAAACTAACAAGGATTCCCCTAGTAACGGCGAGTGAAGCGGGAAAAGCTCAAATTTGAAATCTGACCTCTGGTCCGAATTGTAGTTTAGAGAAGTGTTTTCGGTGAAGAACTAGGCACAAGTCCTTTGGAACAAGGTATCATAGAGGGTGACAATCCCGTCTTTGGCCTAGTCTCTGATCCATGTGATACACTTTCAAAGAGTCGGATTGTTTGGGAATGCAGTCCAAAATGGGTGGTAAATACCATCTAAAGCTAAATAACGGCGAGAGACCGATAGCGAACAAGTACCGTGAGGGAAAGATGAAAAGAACTTTGAAAAGAGAGTTAAACAGTAC
>ASV_980
AAAGAAACTAACAAGGATTCCCCTAGTAACGGCGAGTGAAGCGGGAAAAGCTCAACTTTAAAATCTGGGAGGTCTTCCTCTCCGAATTGTAGTTTAAAGAAGCAATGCCTGTAGAAGCGGTGGTATAAGTCCCTTGGAATAGGGTATCATAGAGGGTGAGAATCCCGTCTTTGACCGCCAGCCTTTCTGCAATACGGCATGTTTTCTCAGAGTCGGGTTGTTTGGGAATGCAGCCCAAAATGGGTGGTAAATTTCATCTAAGGCTAAATAAGGGCAAGAGACCGATAGCGAACAAGTACCGTGAGGGAAAGATGAAAAGAACTTTGAAAAGAGAGTTAAACAGTAC
>ASV_981
AAAGAAACCAACAGGGATTGCCTTAGTAACGGCGAGTGAAGCGGCAACAGCTCAAATTTGAAATCTGGCTTCTCGGAGCCCGAGTTGTAATTTGTAGAGGATGTTTCGGGTACCGCAACGACTTAAATTTCTTGGAACAGAATGTCAGAGAGGGTGAGAGTCCCGTCTGGAGTCGCGGTAGGGCCCATGTGAAACTCCCTCGACGAGTCGAGTTGTTTGGGAATGCAGCTCAAAATGGGTGGTAAATTTCATCTAAAGCTAAATATTGGCCAGAGACCGATAGCGCACAAGTAGAGTGATCGAAAGATGAAAAGCACTTTGAAAAGAGAGTTAAACAGTAT
>ASV_982
AAAGAAACCAACAGGGATTGCCCTAGTAACGGCGAGTGAAGCGGCAGAAGCTCAAATTTGAAATCTGGCGCCTTCGGCGTCCGAGTTGTAATTTGTAGAGGATGCTTCTGGGCAGCCACCGGTCTAAGTTCCTTGGAACAGGACGTCATAGAGGGTGAGAATCCCGTATGCGACCGGAAGGGCACCCTACACGTAGCTCCTTCGACGAGTCGAGTTGTTTGGGAATGCAGCTCTAAATGGGAGGTAAATTTCTTCTAAAGCTAAATACCGGCCAGAGACCGATAGCGCACAAGTAGAGTGATCGAAAGATGAAAAGCACTTTGGAAAGAGAGTTAAAAAGCAC
>ASV_983
AAAGAAACCAACAGGGATTGCCCCAGTAACGGCGAGTGAAGCGGCAACAGCTCAAATTTGAAATCTGGCCCTCGGGTCCGAATTGTAATTTGCAGAGGATGCTTTGGGCGCGGCGCCTTCCGAGTTTCCTGGAACGGAACGCCATAGAGGGTGAGAGCCCCGTCCGGTTGGATGCCTAGCCTATGTAAAGCTCCTTCGACGAGTCGAGTAGTTTGGGAATGCTGCTCTAAATGGGAGGTACATGTCTTCTAAAGCTAAATATTGGCCAGAGACCGATAGCGCACAAGTAGAGTGATCGAAAGATGAAAAGCACTTTGAAAAGAGGGTTAAATAGTAC
>ASV_984
AAAGAAACCAACAGGGATTACCTCAGTAACGGCGAGTGAAGCGGTAACAGCTCAAATTTGAAATCTGGCTCTTTCAGGGTCCGAGTTGTAATTTGTAGACGATGCTTTGGGTGTGGTACCGGTCTAAGTTCCTTGGAACAGGACGTCATAGAGGGTGAGAATCCCGTATGTGATCGGTCGCCTTCGCCCGTGTAAAGCTCGTTCGACGAGTCGAGTTGTTTGGGAATGCAGCTCAAAATGGGTGGTAAATTTCATCTAAAGCTAAATATTGGCCAGAGACCGATAGCGCACAAGTAGAGTGATCGAAAGATGAAAAGCACTTTGGAAAGAGAGTTAAACAGTAC
>ASV_985
AAAGAAACCAACAGGGATTGCCCTAGTAACGGCGAGTGAAGCGGCAACAGCTCAAATTTGAAATCTGGCCTCCTTTGGTGGTCCGAGTTGTAATTTGCAGAGGGTGCTTTGGCGTCGGCAGCGGTCTAAGTTCCTTGGAACAGGACATCACAGAGGGTGAGAATCCCGTACGTGGTCGCCTGCCTTCGCCGTGTAAAGCCCCTTCGACGAGTCGAGTTGTTTGGGAATGCAGCTCTAAATGGGAGGTAAATTTCTTCTAAAGCTAAATACCGGCCAGAGACCGATAGCGCACAAGTAGAGTGATCGAAAGATGAAAAGCACTTTGGAAAGAGAGTCAAACAGCAC
>ASV_986
AGAGAAACTAACAAGGATTCCCCTAGTAACGGCGAGTGAAGCGGGAAGAGCTCAAATTTTAAATCCGGGAGCGCGCAGCTCTCTGAATTGTAGTTTCAAGACGCGGGCCTTGGCTGGCGCGCGGGCGTTCAAGTTCCCTGGAATGGGGCATCGCAGAGGGTGAGAATCCCGTCTGGACGCTTGCGCACCGGCCGCCTGGCACACGTCAAAGAGTCGAGTTGTTTGGGAATGCAGCTCAAAACGGGTGGTAAATTTCATCTAAGGCTAAATATTGGCAAGAGACCGATAGCAAACAAGTACCGTGAGGGAAAGATGAAAAGAACCTTGAAAAGGGAGTTAAACAGTGC
>ASV_987
AAAGAAACTAACAAGGATTCCCCTAGTAACGGCGAGTGAAGAGGGATGAGCTCAACCTGAAAATCTGGTAGCTTTTAGCTATCCGAACTGTGGGTTAAAGAGACGTTTTCTGACGAGTGTCTTGGTACAAGTCCCTTGGAATAGGGTATCGGAGAGGGTGAGAATCCCGTCTTTGGCCTTGACATGAGTCTCTACGAGGCGTTCTCTAAGAGTCGAGTTGTTTGGGAATGCAGCTCAAAATGGGTGGTAAATTTCATCTAAAGCTAAATATTGGCAGGAGACCGATAGCGAACAAGTACCGTGAGGGAAAGATGAAAAGCACTTTGAAAAGAGAGTGAAAAGTAC
>ASV_988
AAAGAAACTAACAAGGATTCCCCTAGTAACGGCGAGTGAAGCGGGAACAGCTCAAATTTGAAATCTCCCACCAGGGCGAATTGTAGTTTATAGAAGTGTTATCTGGGACAGCTCGGGCATAGATCTACTGGAAAGTAGTGTCATAGAGGGTGAGAACCCCGTACTTGGCCCGATGCCTGTTCCTTTGTGATGCACTCTCAAAGAGTCGAGTTGTTTGGGAATGCAGCTCTAAACGGGTGGTAAATACCATCTAAAGCTAAATATTGGCGAGAGACCGATAGCGAACAAGTACCGTGAGGGAAAGATGAAAAGAACTTTGAAAAGAGAGTTAAATAGTAC
>ASV_989
AAAGAAACTAACAAGGATTCCCCTAGTAACGGCGAGTGAAGTGGGAAAAGCTCAACTTTAAAATCTGGCAGCTTCGCTGTCCGAGTTGTAGTCTCGAGAAGTGTTTTCCGCGCTGGATCGTGTATGAGTCTGTTGGAATACAGCGTCATAGAGGGTGAGAACCCCGTTCATGACACGACTACCAGTGCTTTGTGATACACTTTCGATGAGTCGAGTTGTTTGGGAATGCAGCTCAAAATGGGTGGTAAATTCCATCTAAAGCTAAATATTGGCGAGAGACCGATAGCAAACAAGTACCGTGAGGGAAAGATGAAAAGCACTTTGGAAAGAGAGTTAACAGTAC
>ASV_990
AAAGAAACCAACAGGGATTACCTCAGTAACGGCGAGTGAAGCGGTAACAGCTCAAATTTGAAATCTGGCCCTTTTAGGGTCCGAGTTGTAATTTGTAGAAGATGCTTCGAGTGTGGTCCCGGTCTAAGTTCCTTGGAACAGGACGTCATAGAGGGTGAGAATCCCGTATGTGACTGGGTGCCTTCGCTCATGTGAAGCTCTTTCGACGAGTCGAGTTGTTTGGGAATGCAGCTCAAAATGGGTGGTAAATTTCATCTAAAGCTAAATATTGGCCAGAGACCGATAGCGCACAAGTAGAGTGATCGAAAGATGAAAAGCACTTTGGAAAGAGAGTTAAACAGTAC
>ASV_991
AAAGAAACCAACAGGGATTGCCCTAGTAACGGCGAGTGAAGCGGCAACAGCTCAAATTTGAAATCTGGCTCCTTTGGGGTCCGAGTTGTAATTTGTAGAGGGTGCTTTGGCGTTGGTTGTGGTCTAAGTTCCTTGGAACAGGACGTCACAGAGGGTGAGAATCCCGTACGTGGCCGCCAGCCTTCGCCGTGTAAAGCCCCTTCGATGAGTCGAGTTGTTTGGGAATGCAGCTCTAAATGGGAGGTAAATTTCTTCTAAAGCTAAATATTTGCCAGAGACCGATAGCGCACAAGTAGAGTGATCGAAAGATGAAAAGCACTTTGGAAAGAGAGTCAAAAAGCAC
>ASV_992
AAAGAAACTAACAAGGATTCCCCTAGTAACTGCGGGTGAAGCGGGAAAAGCTCAAATTTGAAATCTGGCGGCCCCGCCGTCCGAGTTGTAATCTGGAGAAGCGTCTTCCGTGCCGGACCGTGTACAAGTCCCTTGGAACAGGGCGTCGTAGAGGGTGAGAATCCCGTCTTTGACACGGACCCCCGGTGCTATGTGATGCGCTCTCGAAGAGTCGAGTTGTTTGGGAATGCAGCTCAAAATGGGTGGTAAATTCCATCTAAAGCTAAATATTGGCGAGAGACCGATAGCGAACAAGTACCGTGAGGGAAAGATGAAAAGCACTTTGGAAAGAGAGTAAAACAGTAC
>ASV_993
AAAGAAACCAACAGGGATTGCCTCAGTAACGGCGAGTGAAGCGGCAACAGCTCAAATTTGAAATCTGGCCTCTTTGGGGTCCGAGTTGTAATTTGTAGAGGATGTTTCGGGTACCGCCTCGGCCTAAATTTCTTGGAACAGAATGTCAAAGAGGGTGAGAATCCCGTCTTGGACCGGCGGTAGGGCCCATGTGAAACTCCTTCGACGAGTCGAGTTGTTTGGGAATGCAGCTCAAAATGGGTGGTAAATTTCATCTAAAGCTAAATACCTGCCAGAGACCGATAGCGCACAAGTAGAGTGATCGAAAGATGAAAAGCACTTTGAAAAGAGAGTTAAACAGTAT
>ASV_994
AAAGAAACCAACAGGGATTGCCCTAGTAACGGCGAGTGAAGCGGCAACAGCTCAAATTTGAAATCTGGCCTTCTGGTCCGAGTTGTAATTTGTAGAGGATGATTTTGGTTAGGTACCTTCCGAGTTCCTTGGAACAGGACGCCTTAGAGGGTGAGAGCCCCGTACGGTTGGATGCCGAGCCTTTGTAAATCTCCTTCGACGAGTCGAGTAGTTTGGGAATGCTGCTCTAAATGGGAGGTAAATTTCTTCTAAAGCTAAATACCGGCCAGAGACCGATAGCGCACAAGTAGAGTGATCGAAAGATGAAAAGCACTTTGAAAAGAGGGTTAAATAGTAC
>ASV_995
AAAGAAACCAACAGGGATTGCCCTAGTAACGGCGAGTGAAGCGGCAAGAGCTCAAATTTGAAATCTGGCCCCCTCGGGGTCCGAGTTGTAATTTGTAGAGGGTGCTTTGGCGTTGGCTGTGGTCTAAGTTCCTTGGAACAGGACGTCGCAGAGGGTGAGAATCCCGTATGTGGCCGCCAGTCTTCGCCGTGTAAAGCCCCTTCGACGAGTCGAGTTGTTTGGGAATGCAGCTCTAAATGGGAGGTAAATTTCTTCTAAAGCTAAATATTGGCCAGAGACCGATAGCGCACAAGTAGAGTGATCGAAAGATGAAAAGCACTTTGGAAAGAGAGTCAAAAAGCAC
>ASV_996
AAAGAAACTAACAAGGATTCCCCTAGTAACGGCGAGTGAAGCGGGAACAGCTCAAATTTGAAATCTCCTAGGTTTCCTAGGCGAATTGTAGTTTAAAGAAGTGTTTTCGGTTGTAAGCCAGGCATAAGTCCTTTGGAACAAGGCATCATAGAGGGTGACAATCCCGTCCTTGGTCTGGTCTTTACTTCCATGTGATACACTTTCAAAGAGTCGGGTTGTTTGGGAATGCAGCCCAAAATGGGTGGTAAATACCATCTAAAGCTAAATAACGGCGAGAGACCGATAGCGAACAAGTACCGTGAGGGAAAGATGAAAAGAACTTTGAAAAGAGAGTTAAACAGTAC
>ASV_997
GGACTACGAGGAGGAAGACAGACAAGAGAATGAGCCGCGGCCGCCAAACCCGAAGCAGGCCCTATTCGTAGACTTCGCAGAGAGGGACGACTCAGGACCCATGCTGACCGCTTAGGAAAAGAAGCTCAAAGAGATCGAGCAAAGTAAGTTGAAGCTGGAGAAGAAGCTGAAGAAGCCCAAGAAGAATGACGATGCCGAGGACTCAGAAGATGAATTTGCAGTCCCACCACCCTACGTGAAGAAGGAAGTGTCCGAGCACCAGCAGGTGAAGGAGGAGCTGCGACAGGGGGTCTAGCACATG
>ASV_998
GCTCGTGGTGAGTAGGAGGCCCTGTAGCCTGGCTGCTGGGGTTTGACAGTGAGAGCGCTCACTGTAGGGAAAATAGTGTAGCACTGTGAACTGCCACCCTTTGACTGTCCAGAGCACGCAAAATCCTCAGATCATTCCTCTTCTGCTGTGTCTTATGAAACATCCTCTCTTCCGTTCTTTTTGTTCCATTCTGTGCTGTGCAGGTGAATGTCCCCAGGGGGACTCAATACATGACTTTATCCTGCCTGCCTGACCCAGATGTCCTGTGTCTGGATTTCTAATTCCAACTTCAAGACTCAGTATCAGTT
>ASV_999
AAAGAAACTAACAAGGATTCCCCTAGTAACGGCGAGTGAAGCGGGAAGAGCTCAAGCTTAAAATCTCCATACAAGTTTTGTGTGGCGAATTGTAGTCTATAGAGGCGCTGTCAGTATTGCTAGTTGGGGCAAGTTCCTTGGAAGAGGACAGCAGAGAGGGTGATACTCCCGTTCCTACCTAATTAGCGATACGTACGACACGTTTTCTTTGAGTCGCGTTGTTTGGGACTGCAGCGCAAAGCAGGTGGTAAATTCCATCTAAAGCTAAATATTGGTGCGAGACCGATAGCGAACAAGTACCGTGAGGGAAAGATGAAAAGAACTTTGAAAAGAGAGTTAAAGAGTAC
>ASV_1000
AAAGAAACCAACAGGGATTGCCTTAGTAACGGCGAGTGAAGCGGCAACAGCTCAAATTTGAAATCTGGTCCTTTCAGGTCCCGAGTTGTAATTTGTAGAGGATGCTTTGGTGTTGGCCCCGGTCTAAGTTCCTTGGAACAGGACGTCATAGAGGGTGAGAATCCCGTATGTGACCGGCGGCCCTCCCCGTGTAAAGCTCCTTCGACGAGTCGAGTTGTTTGGGAATGCAGCTCTAAATGGGAGGTATATTTCTTCTAAAGCTAAATACCGGCCAGAGACCGATAGCGCACAAGTAGAGTGATCGAAAGATGAAAAGCACTTTGGAAAGAGAGTCAAACAGTAC
>ASV_1001
AAAGAAACCAACAGGGATTACCTCAGTAACGGCGAGTGAAGCGGTAACAGCTCAAATTTGAAATCTGGCTCTTTCAGGGTCCGAGTTGTAATTTGTAGAAGATGCTTCGGGTGTAGCTCCGGTCTAAGTTCCTTGGAACAGGACGTCATAGAGGGTGAGAATCCCGTATGTGACTGGTTGCTTTCGCCCATGTGAAGCTCTTTCGACGAGTCGAGTTGTTTGGGAATGCAGCTCAAAATGGGTGGTAAATTTCATCTAAAGCTAAATATTGGCCAGAGACCGATAGCGCACAAGTAGAGTGATCGAAAGATGAAAAGCACTTTGGAAAGAGAGTTAAACAGTAC
>ASV_1002
AAAGAAACTAACAGAGATTGCCCTAGTAACAGCGAGTGAAGCAGCAACAGCTCAAATTTGAAATCTAGCTCTTTTAGAGTCCGAGTTGTAATTTGCAGAGAGCGCTTTGGAGTTAGCAGCAGTCTAAGTTCCTTGGAACAAGACGTCACAGAGGGTAAGAATCCCGTACGTAGTCGCTAGCCTTCGCCGTATAAAGCCCCTTCGACGAGTCGAGTTATTTAGGAATACAGCTCTAAATAGGAGGTAAATTTCTTCTAAAGCTAAATACTAGCTAGAGACCGATAGCGCACAAGTAGAGTAATCGAAAGATAAAAAGCACTTTAGAAAGAGAGTTAAATAGCAC
>ASV_1003
AAAGAAACCAACAGGGATTCCCCTAGTAACGGCGAGTGAAGCGGGAACAGCTCAATTTTGGAATCTCACTCTTTCAGAGTGCGAATTGTAGTTTCTAGAGGCGCTTTCGGGGGTAGTCTGGGTTCAAGTCCGTTGGAACGCGGCATCAAAGAGGGTGAGAATCCCGTATTTGATCCGGAACCTACTCCTATGTGATGCGTTTTCAAAGAGTCGGATAGTTTGGGAATGCTGTCCAAAATGGGTGGTAAATACCATCTAAAGCTAAATAATGGCGAGAGACCGATAGCGAACAAGTACCGTGAGGGAAAGATGAAAAGAACTTTGAAAAGAGAGTTAAACAGTAC
>ASV_1004
AAAGAAACTAACAAGGATTCCCCTAGTAGCGGCGAGCGAACCGGGAAGAGCTCAAATTTAAAATCTGGCGTCTTTCAGGCGTCCGAGTTGTAATCTACAGAAGCGTTTTCCGTGCTGAACTGTGTCCAAGTCCCTTGGAATAGGGTATCAAAGAGGGTGATAATCCCGTACTTGACACAACAATCAGTGCTCTGTGATACGTTTTCTACGAGTCGAGTTGTTTGGGAATGCAGCTCAAAATGGGTGGTAAATTCCATCTAAAGCTAAATATAGGCGAGAGACCGATAGCGAACAAGTACCGTGAGGGAAAGATGAAAAGCACTTTGGAAAGAGAGTTAAACAGTAC
>ASV_1005
AAAGAAACTAACAAGGATTCCCCTAGTAAAGGCGATTGAAGCGGGAATAGCTCAAATTTGAAATCTCATAGGTTCCCTATGCGAATTGTAGTTTAGAGAAGCGTTTTCGGGGGCAGCTCAGGCATAAGTTCTTTGGAACGAGACATCATAGAGGGTGAGAATCCCGTGTGTGGTCTGATGCCTGCTCCTATGTGATACGTTTTCCAAGAGTCGGTTTGTTTGGGAATGCAGACCAAAATGGGTGGTAAATACCATCTAAAGCTAAATATTGGCGAGAGACCGATAGCGAACAAGTACCGTGAGGGAAAGATGAAAAGAACTTTGAAAAGAGAGTTAAACAGTAC
>ASV_1006
AAAGAAACCAACAGGGATTGCCTCAGTAACGGCGAGTGAAGCGGCAACAGCTCAAATTTGAAATCTGAAGCTTTTAGTTTCCGAGTTGTAATTTGAAGAGGATGTTTCGGTTGTGACTGTGGCCTAAGTTCCTTGGAACAGGACGTCGTAGAGGGTGAGAATCCCGTACACGGCTGACAGTTTACTTCCATGTGTAACTCCTTCGAAGAGTCGAGTTGTTTGGGAATGCAGCTCAAAATGGGTGGTAAATTTCATCTAAAGCTAAATACTGGCGAGAGACCGATAGCGCACAAGTAGAGTGATCGAAAGATGAAAAGCACTTTGAAAAGAGAGTTAAACAGTAC
>ASV_1007
AAAGAAACTAACAAGGATTCCCCTAGTAACGGCGAGTGAAGCGGGAAGAGCTCAAATTTGTAATCTGGCTATTTCATAGTCCGAGTTGTAATCTCGAGAAGTGTTTTCCGTGCTGGACCGCATACAAGTCTGTTGGAATACAGCGTGCTATAGGTGAGAACCCTGTTCATGATGCGGACTACCAGTGCTCTGTGATACACTTTCAAAGAGTCGAGTTGTTTGGGAATGCAGCTCAAAGCGGGTGGTAAATTCCATCTAAAGCTAAATATTGGCGAGAGACCGATAGCGAACAAGTACCGTGAGGGAAAGATGAAAAGCACTTTGGAAAGAGAGTTAACAGTAC
>ASV_1008
AAAGAAACCAACAGGGATTGCCCCAGTAACGGCGAGTGAAGCGGCAACAGCTCAAATTTGAAATCTGGCCCCTCAAGGTCCGAGTTGTAATTTGTAGAGGATGCTTTTGGTGAGGTGCCGCCCGAGTTCCCTGGAACGGGACGCCGCAGAGGGTGAGAGCCCCGTCTGGCTGGCCGCCGAACCTATGTAAAGCTCCTTCGACGAGTCGAGTAGTTTGGGAATGCTGCTCAAAATGGGAGGTATATGTCTTCTAAAGCTAAATATTGGCCAGAGACCGATAGCGCACAAGTAGAGTGATCGAAAGATGAAAAGCACCTTGAAAAGAGGGTTAAATAGTAC
>ASV_1009
AAAGAAACCAACAGGGATTGCCTCAGTAACGGCGAGTGAAGCGGCAACAGCTCAAATTTGAAATCTGGCCTCTTTGGGGTCCGAGTTGTAATTTGTAGAGGATGTTTCGGGTACCGCCTCGGTCTAAATTTCTTGGAACAGAATGTCAAAGAGGGTGAGAATCCCGTCTTGGATCGGCGGTAGGGCCCATGTGAAACTCCTTCGACGAGTCGAGTTGTTTGGGAATGCAGCTCAAAATGGGTGGTATATTTCATCTAAAGCTAAATATTGGCCAGAGACCGATAGCGCACAAGTAGAGTGATCGAAAGATGAAAAGCACTTTGAAAAGAGAGTTAAACAGTAT
>ASV_1010
AAAGAAACCAACAGGGATTGCCTCAGTAGCGGCGAGCGAAGCGGCAACAGCTCAAATTTGAAATCTGGCCTCACGGTCCGAGTTGTAATTTGTAGAGGATGTTTCGGGCGTGGTCCGGTCTAAGTTCCTTGGAACAGGACGTCATAGAGGGTGAGAATCCCGTACGTGACCGGGTGCCTAAGCTCATGTGAAACTCCTTCGACGAGTCGAGTTGTTTGGGAATGCAGCTCAAAATGGGTGGTAAATTTCATCTAAAGCTAAATACTGGCCAGAGACCGATAGCGCACAAGTAGAGTGATCGAAAGATGAAAAGCACTTTGGAAAGAGAGTTAAACAGCAC
>ASV_1011
AAAGAAACCAACAGGGATTGCCTCAGTAACGGCGAGTGAAGCGGCAACAGCTCAAATTTGAAATCTGGCTCCCAATCGGGGGTCCGAGTTGTAATTTGTAGAGGAATTTTCGGGTGCGGTACCGGCCTAAGTTCCTTGGAACAGGGCGTCATAGAGGGTGAGAATCCCGTATGCGGCCGGCCTCCAAGCCCATAGGAAAATCCTTCGACGAGTCGAGTTGTTTGGGAATGCAGCTCAAAATGGGTGGTAAATTTCATCTAAAGCTAAATACCTGCCAGAGACCGATAGCGCACAAGTAGAGTGATCGAAAGATGAAAAGCACTTTGGAAAGAGAGTCAAAAAGCAC
>ASV_1012
AAAGAAACCAACAGGGATTGCCCTAGTAACGGCGAGTGAAGCGGCAACAGCTCAAATTTGAAATCTGGCGTCTTCGGCGCCCGAGTTGTAATTTGTAGAGGATGCTTCTGGGTAGCCACCGGTCTAAGTTCCTTGGAACAGGACGTCACAGAGGGTGAGAATCCCGTATGTGACCGGCCAGGCACCCTGTACGTAGCTCCTTCGACGAGTCGAGTTGTTTGGGAATGCAGCTCTAAATGGGAGGTAAATTCCTTCTAAAGCTAAATACCGGCCAGAGACCGATAGCGCACAAGTAGAGTGATCGAAAGATGAAAAGCACTTTGGAAAGAGAGTTAAAAAGCAC
>ASV_1013
AAAGAAACCAACAGGGATTGCCCTAGTAACGGCGAGTGAAGCGGCAACAGCTCAAATTTGAAATCTGGCGCAAGCCCGAGTTGTAATTTGTAGAGGATGCTTCTGGGCAGCGGCCGGTCTAAGTTCCTTGGAACAGGACGTCATAGAGGGTGAGAATCCCGTATGCGACCGGTTGGCACCCGTCACGTAGCTCCTTCGACGAGTCGAGTTGTTTGGGAATGCAGCTCTAAATGGGTGGTAAATTCCATCTAAAGCTAAATACCGGCTAGAGACCGATAGCGCACAAGTAGAGTGATCGAAAGATGAAAAGCACTTTGGAAAGAGAGTTAAAAAGCAC
>ASV_1014
AAAGAAACCAACAGGGATTGCCCTAGTAACGGCGAGTGAAGCGGCAACAGCTCAAATTTGAAATCTGGCTCCTTCCGGGGTCCGAGTTGTAATTTGTAGAGGGTGCTTTGGCGTTGGCCATGGTCTAAGTTCCTTGGAACAGGGCGTCACAGAGGGTGAGAATCCCGTACGTGGCCGCTGGCCTTCGCCATGTAAAGCCCCTTCAACGAGTCGAGTTGTTTGGGAATGCAGCTCTAAATGGGAGGTAAATTTCTTCTAAAGCTAAATATTGGCCAGAGACCGATAGCGCACAAGTAGAGTGATCGAAAGATGAAAAGCACTTTGGAAAGAGAGTCAAAAAGCAC
>ASV_1015
AAAGAAACCAACAGGGATTGCCCTAGTAACGGCGAGTGAAGCGGCAACAGCTCAAATTTGAAATCTGGCGCTTGCGTCCGAGTTGTAATTTGCAGAGGATGCTTCCTGCGCGGTGCCTTCCGAGTTCCCTGGAACGGGACGCCATAGAGGGTGAGAGCCCCGTACGGTCGGCAACCAAGCTTTGTGTAGCACCTTCGACGAGTCGAGTAGTTTGGGAATGCTGCTCTAAATGGGAGGTAAACTCCTTCTAAAGCTAAATATTGGCCAGAGACCGATAGCGCACAAGTAGAGTGATCGAAAGATGAAAAGCACTTTGAAAAGAGAGTCAAATAGCAC
>ASV_1016
AAAGAAACTAACAAGGATTCCCCTAGTAACGGCGAGTGAAGCGGGAATAGCTCAAATTTGAAATCTCATGTTTTCAACATGCGAATTGTAGTTTAGAGAAATGTTTTCGCGGCCAATCCTTGGTACAAGTTCTTTGGAACAAGGCATCACAGAGGGTGAAAATCCCGTCTTTGATCAAGGTATTGGTTGCATGTGATACATTTTCCAAGAGTCGGTTTGTTTGGGAATGCAGACCAAAATGGGTGGTAAATACCATCTAAAGCTAAATATTGGCGAGAGACCGATAGCGAACAAGTACCGTGAGGGAAAGATGAAAAGAACTTTGAAAAGAGAGTTAAATAGTGC
>ASV_1017
AAAGAAACTAACAAGGATTCCCCCAGTAACGGCGAGTGAAGCGGGAAAAGCTCAAATTTGAAATCACCTTGGTGAATTGTAGTTTATAGACGCTATTTCATACAAACAAGAATGTACAAGTTTTTTGGAACAAGACATCATAGAGGGTGATAATCCCGTCTTTGACATTCTGGCGAGTATATGTGGATAGCAGTCGAAGAGTCGGTTTGTTTGGGAATGCAGACCAAAATGGGAGGTAAATACCTTCTAAAGCTAAATATTGGCGAGAGACCGATAGCGAACAAGTACCGTGAGGGAAAGATGAAAAGAACTTTGAAAAGAGAGTGCAACAGTAC
>ASV_1018
AAAGAAACTAACAAGGATTCCCCTAGTAACTGCGAGTGAAGCGGGAAAAGCTCAAATTTAAAATCTGGCGGTCTTTGGCTGTCCGAGTTGTAATTTAGAGAAGCGTCTTCCGCGCTGGACCGTGCACAAGTCTCCTGGAATGGAGCGTCATAGAGGGTGAGAATCCCGTCTTTGGCACGGATGCCTGGTGCTTCTGTGATGCGCTCTCGAAGAGTCGAGTTGTTTGGGAATGCAGCTCAAAATGGGTGGTGAACTCCATCTAAAGCTAAATATTGGCGAGAGACCGATAGCGAACAAGTACCGTGAGGGAAAGATGAAAAGCACTTTGGAAAGAGAGTGAAACAGTAC
>ASV_1019
AAAGAAACTAACAAGGATTCCCCTAGTAACGGCGAGTGAAGCGGGAATAGCTCAAATTTTAAATCTCTCTGGTTAGCCAGTGCGAATTGTAGTTTAAAGAAGTGTTTTCTGTGGGGTGGCCAGGGTCAATTTCTTTGGGATAAGGAATCATAGAAGGTGAGAATCCTGTATGTGCTCTGGTTTAACCCTCTTTGTGATACATTTTCAAAGAGTCGGGTTGTTTGGGAATGCAGCCCAAAATGGGTGGTAAATACCATCTAAAGCTAAATATTGGCGAGAGACCGATAGCGAACAAGTACCGTGAGGGAAAGATGAAAAGAACTTTGAAAAGAGAGTTAAAAGTAC
>ASV_1020
AAAGAAACTAACAAGGATTCCCCTAGTAACGGCGAGTGAAGCGGGAATAGCTCAAATTTGAAATCTCACTTCGGTGCGAATTGTAGTTTAGAGAAGCGTTTTCGGTGCTAAGGCTACGGTACAAGTTCTTTGGAACAAGGCATCATAGAGGGTGAAAATCCCGTCTCTGACCGTAGCTCTTACGCCATATGATACGTTTTCCAAGAGTCGGTTTGTTTGGGAATGCAGACCAAAATGGGAGGTAAATACCTTCTAAAGCTAAATATTGGCGAGAGACCGATAGCGAACAAGTACCGTGAGGGAAAGATGAAAAGAACTTTGAAAAGAGAGTTAAACAGTAC
>ASV_1021
AAAGAAACCAACAGGGATTGCCTCAGTAACGGCGAGTGAAGCGGCAAGAGCTCAGATTTGAAATCCTGTACGTTAGCGTGCACGAGTTGTAATCTGCAGAGAATGTTTCGGCGGAGACACCGGTCAAAATTCCTTGGAATAGGATTACACAGAGGGTGAGAATCCCGTATCCGGCTGGACGTCAAAGCTATGTGAAACTTCTTCGACGAGTCGAGTTGTTTGGGAATGCAGCTCTAACTGGGTGGTAAATTCCATCTAAAGCTAAATATCTGCGAGAGACCGATAGCGCACAAGTAGAGTGATCGAAAGATGAAAAGCACTTTGAAAAGAGAGTTAAAAAGTAC
>ASV_1022
AAAGAAACCAACAGGGATTGCCCTAGTAACGGCGAGTGAAGCGGCAACAGCTCAAATTTGAAATCTGGCTCCTTCGGGGTCCGAGTTGTAATTTGCAGAAGATGCTTCTGGTGTGGTCCCGGTCTAAGTCCCTTGGCACAGGACGTCATAGAGGGTGAGAACCCCGTATGTGACCGGTGGCCTATGCCTCTGTGAAGCTCTTTCAACGAGTCGAGTTGTTTGGGAATGCAGCTCAAAATGGGTGGTATATTCCATCTAAAGCTAAATATTGGCCAGAGACCGATAGCGCACAAGTAGAGTGATCGAAAGATGAAAAGCACTTTGAAAAGAGAGTTAAATAGTAC
>ASV_1023
AAAGAAACCAACAGGGATTGCCCTAGTAACGGCGAGTGAAGCGGCAACAGCTCAAATTTGAAATCTGGCTCCTTTGGGGTCCGAGTTGTAATTTGTAGAGGGTGCTTTGGCGTTGGTTGTGGTCTAAGTTCCTTGGAACAGGACGTCACAGAGGGTGAGAATCCCGTACGTGGCCGCCAGCCTTTGCCGTGTAAAGCCCCTTCGATGAGTCGAGTTGTTTGGGAATGCAGCTCTAAATGGGAGGTAAATTTCTTCTAAAGCTAAATATTTGCCAGAGACCGATAGCGCACAAGTAGAGTGATCGAAAGATGAAAAGCACTTTGGAAAGAGAGTCAAAAAGCAC
>ASV_1024
AAAGAAACTAACAAGGATTCCCCTAGTAACGGCGAGTGAAGCGGGAAGAGCTCAAATTTGAAATCTGGCGGTCTCAGGCCGTCCGAGTTGTAATCTAGAGAGGTGTTTTCCGTGCCGGACCGTGTACAAGTCCCTTGGAACAGGGCGTCATAGAGGGTGAGAATCCCGTCCATGACACGGACTCCCGGTGCTCTGTGATACGCCTTCAAAGAGTCGAGTTGTTTGGGAATGCAGCTCAAAACGGGTGGTAAATTCCATCTAAAGCTAAATACAGGCGAGAGACCGATAGCGAACAAGTACCGTGAGGGAAAGATGAAAAGAACTTTGGAAAGAGAGTTAAACAGTAC
>ASV_1025
AAAGAAACTAACCAGGATTCCCCTAGTAACGGCGAGTGAAGCGGGAACAGCTCAACTTGAGAATCTGTGAGGCTCTGCCTCACCGAATTGTAGTCTAGAGACACGCTGCCAGCAGCCCCCCAGGGATAAGTCCCTTGGAAAAGGGTCTCCCGAGAGGGTGACAGGCCCGTACGTGCCTTGGGGTTGGTCTGTGTACGGCGCGTTGTCGACGAGTCGAGTTGCTTGGGACTGCAGCTCAAAGCGGGTGGTAAATTCCATCTAAGGCTAAATATGGGTGGGAGACCGATAGCGAACAAGTACCGTGAGGGAAAGATGCAAAGAACTTTGAAAAGAGAGTTAAAGAGTGC
>ASV_1026
AAAGAAACTAACAAGGATTCCCCTAGTAACTGCGAGTGAAGCGGGAGGAGCTCAAATTGAAAATCGGTCTGGCGTGCTTCGCTGATCGAATTGTAGTCTACAGAGGCGAAACCAGCGGCGGCCCAGGGAGAACTTGGTTGGAACACCGGGTCATAGAGGGTGACAATCCCGTATGTGCCTTGGGGTGCGCGCCGCGTACGGTACGTCTTCGACGAGTCGGGCTGTTTGGGAATTCAGCCCAAATTGGGTGGTAAATTCCATCTAAAGCTAAATACCGGCAATAGACCGATAGCGAACAAGTACCGTGAGGGAAAGATGAAAAGAACTTTGAAAAGAGAGTTAAAAGGAC
>ASV_1027
AAAGAAACTAACAAGGATTCCCTCAGTAACGGCGAGTGAAGCGGGAAAAGCTCAAATTTAAAATCTGGAAGGGTTACCCTTCCCGAATTGTAGTTTCAAGAGACGTTTTCGGCGATGGCTCAGGTGTAAGTCCCTTGGAATAGGGTATCATAGAGGGTGAGAATCCCGTCTTCCGCCTGTGGTTAATTGCTATGTGATACGCTCTCTAAGAGTCGGGTTGTTTGGGAATGCAGCCCAAAAAGGGTGGTAAATTTCATCTAAAGCTAAATAATGGCGAGAGACCGATAGCGAACAAGTACCGTGAGGGAAAGATGAAAAGAACTTTGAAAAGAGAGTTAAACAGTAC
>ASV_1028
AAAGAAACTAACAAGGATTCCCTTAGTAGCGGCGAGCGAAGCGGGATGAGCTCAAATTTGAAATCTGGCGTCTTTCAGGCGTCCGAGTTGTAATCTATAGAAGCGTTTTCTGTGCTGGACCGTGTCCAAGTCCCTTGGAACAGGGTATCAAAGAGGGTGACAATCCCGTACTTGACATGACCACCAGTGCTCTGTGATACGTTTTCTACGAGTCGAGTTGTTTGGGAATGCAGCTCAAAATGGGTGGTAAATTCCATCTAAAGCTAAATATTGGCGAGAGACCGATAGCGAACAAGTACCGTGAGGGAAAGATGAAAAGCACTTTGGAAAGAGAGTTAAACAGTAC
>ASV_1029
AAAGAAACTAACAAGGATTCCCCTAGTAACGGCGAGTGAAGCGGGAACAGCTCAAATTTGAAATCTCACAGGTCTCCTGTGCGAATTGTAGTTTAAAGAAACTTTTTCGGAGGTACACCAAGTCTAAGTCCTTTGGAACGAGGCATCATAGAGGGTGAGAATCCCGTCTTTGATTTGGACTGTACTTCTATGTGATAAGTTTTCTAAGAGTCGGGTTGTTTGGGAATGCAGCCCAAAATGGGTGGTATATATCATCTAAAGCTAAATATTGGCGAGAGACCGATAGCGAACAAGTACCGTGAGGGAAAGATGAAAAGAACTTTGAAAAGAGAGTTAAATAGTAC
>ASV_1030
AAAGAAACTAACAAGGATTCCCCTAGTAACGGCGAGTGAACCGGGAAGAGCTCAAATTTGAAATCTGGCGTCCTCAGGGCGTCCGAGTTGTAATCTATAGAGGCGTTTTCCGCGCCGGACCGTGTATAAGTCTCCTGGAACGGAGTATCAAAGAGGGTGACAATCCCGTGCTTTACACGACGACCGGTGCTATGTGATACGTCTTCTACGAGTCGAGTTGTTTGGGAATGCAGCTCAAAACGGGTGGTAAACTCCATCTAAAGCTAAATATTGGTGGGAGACCGATAGCGAACAAGTACCGTGAGGGAAAGATGAAAAGCACTTTGGAAAGAGAGTTAAACAGTAT
>ASV_1031
AAAGAAACTAACAAGGATTCCCCTAGTAACGGCGAGTGAAGCGGGATGAGCTCAAATTTAAAATCTGGTAGTCTTTGGCTATCCGAGTTGTAATCTAGAGAAGCATTTTCCGCGCTGGACCATGTACAAGTCTCCTGGAACGGAGCGTCATAGAGGGTGAGAATCCCGTCCTTGACATGGACTCCCAGTGCTTTGTGATGTGCTCTCAACGAGTCGAGTTGTTTGGGATTGCAGCTCAAAATGGGAGGTAAATTCCTTCTAAAGCTAAATATTGGCGAGAGACCGATAGCGAACAAGTACCGTGAGGGAAAGATGAAAAGCACTTTGGAAAGAGAGTTAAACAGTAC
>ASV_1032
AAAGAAACCAACAGGGATTACCTCAGTAACGGCGAGTGAAGCGGTAACAGCTCAAATTTGAAATCTGGCTCCTCCGGGGTCCGAGTTGTAATTTGTAGAAGATGCTTCGAGTGTGGTCCCGGTCTAAGTTCCTTGGAACAGGACGTCATAGAGGGTGAGAATCCCGTATGTGACTGGGTGCCTTCGCTCATGTGAAGCTCTTTCGACGAGTCGAGTTGTTTGGGAATGCAGCTCAAAATGGGTGGTAAATTTCATCTAAAGCTAAATATTGGCCAGAGACCGATAGCGCACAAGTAGAGTGATCGAAAGATGAAAAGCACTTTGGAAAGAGAGTTAAACAGTAC
>ASV_1033
AAAGGAACTAAATAGGATTCCCTTAGTAATGGCGAACGAACAGGGATGAGCTCGGCTTGGAAACTGGGGCCTTGGCTCTGGATTGTAGCCTCGAGACGTATTGCCAACGGAGGCGCAGGTGTAAGCCTCTTGGAAAAGAGCATCAGCGTGGGTGAGAATCCTGTGTTTCATCTGCAGTCCACCGTGCACGGCACATGTTCTCAGAGTCGCGTTCCTCGGAATTGGAGCGTAAAGTGGGTGGTAAATTTCATCTAAAGCTAAATATAGGCTTGAGACCGATAGCAAACAAGTACCATGAGGGAAAGATGAAAAGGACTTTGAAAAGAGAGTTAAAAGTGC
>ASV_1034
AAAGAAACCAACAGGGATTGCCCTAGTAACGGCGAGTGAAGCGGCAAAAGCTCAAATTTGAAATCTGGCCTCCTATGGGGGTCCGAGTTGTAATTTGCAGAGGGCGCTTTGGTGTCGGCAGCGGTCTAAGTTCCTTGGAACAGGACGTCACAGAGGGTGAGAATCCCGTACGTGGTCGCTTGCCTTCGCCGTGTAAAGCCCCTTCGACGAGTCGAGTTGTTTGGGAATGCAGCTCTAAATGGGAGGTAAATTTCTCCTAAAGCTAAATACTGGCCAGAGACCGATAGCGCACAAGTAGAGTGATCGAAAGATGAAAAGCACTTTGGAAAGAGAGTCAAATAGCAC
>ASV_1035
AAAGAAACTAACAAGGATTCCCCTAGTAACTGCGAGTGAAGCGGGAAAAGCTCAAATTTAAAATCTGGCAGTCTTTGCCTGTCCGAGTTGTAATCTAGAGAAGTGTTATCCGCGCTGGACCGTGTACAAGTCTCCTGGAATGGAGCGTCATAGAGGGTGAGAATCCCGTCTTTGACACGGACTGCCAGGGCTTTGTGATGCGCTCTCAAAGAGTCGAGTTGTTTGGGAATGCAGCTCAAAATGGGTGGTAAATTCCATCTAAAGCTAAATATTGGCGAGAGACCGATAGCGAACAAGTACCGTGAGGGAAAGATGAAAAGAACTTTGGAAAGAGAGTTAAACAGTAC
>ASV_1036
AAAGAAACTAACAAGGATTCCCCTAGTAACGGCGAGTGAAGCGGGAAGAGCTCAAATTTGTAATCTGGCACCTTCGGTGTCCGAGTTGTAATCTCGAGAAGTGTTTTCCGCGCCGGACCGCATATAAGTCTGTTGGAATACAGCGTCATAGTGGTGAGAACCCCGTAACTGATGCGGATGCCCGGTGCTTTGTGATACACTTTCGAAGAGTCGAGTTGTTTGGGAATGCAGCTCAAATTGGGTGGTAAATTCCATCTAAAGCTAAATATTGGCGAGAGACCGATAGCGAACAAGTACCGTGAGGGAAAGATGAAAAGCACTTTGGAAAGAGAGTTAACAGTAC
>ASV_1037
AGAGAAACTAACTAGGATTCCCCCAGTAAGGGCGACTGAAGCGGGAAGAGCTCACCATGTGAATCTGTGCAGAGGCTATCATCTGCTTGTTGGATATAGTTTTGCATCGAATTGTGGTCTGGAGAAGCATGCTCTGCCACAGCCCTGAGCAAAGTCCCTTGGAACAGGGCAGCCGAGAGGGTGACACTCCCGTGTGTGCTTGGGTGGTGTGTGCTTAAGTACATGTCTTCTACGAGTCGAGTTGTTTGGGATTGCAGCTCGAATTGGGTGGTAAATTCCATCTAAGGCTAAATATTGGTGGTAGACCGATAGTGAACAAGTACCGTGAGGGAAAGATGCAAAGAACTTTGAAAAGAGAGTTAAAGAGTAC
>ASV_1038
AAAGAAACCAACAGGGATTACCTCAGTAACGGCGAGTGAAGCGGTAACAGCTCAAATTTGAAATCTGGCCTTAACGGTCCGAGTTGTAATTTGTAGAGGATGTTTTGGGTACCGTTGCAGCTTAAATTTCTTGGAACAGAATGTCAGAGAGGGTGAGAGTCCCGTCTGGAGCTGCGGTAGGGCCTATGTAAAACTCCTTCGACGAGTCGAGTTGTTTGGGAATGCAGCTCAAAATGGGTGGTAAATTTCATCTAAAGCTAAATATTGGCCAGAGACCGATAGCGCACAAGTAGAGTGATCGAAAGATGAAAAGCACTTTGAAAAGAGAGTTAAACAGTAT
>ASV_1039
AAAGAAACCAACAGGGATTGCCCTAGTAACGGCGAGTGAAGCGGCAATAGCTCAAATTTGAAATCTGGCTCTTTTGCAGGGCCCGAGTTGTAATTTGTAGAGGGTGCTTTGGTGTTGGTAGCGGTCTAAGTTCTTTGGAACAAGACATCACAGAGGGTGAGAATCCCGTATGTGGTCGCTATCCCTCGCCGTGTAAAGCCCCTTCAACGAGTCGAGTTGTTTGGGAATGCAGCTCTAAATGGGAGGTAAATTTCTTCTAAAGCTAAATACTGGCCAGAGACCGATAGCGCACAAGTAGAGTGATCGAAAGATGAAAAGCACTTTGGAAAGAGAGTCAAACAGCAC
>ASV_1040
AAAGAAACTAACAAGGATTCCCCTAGTAACGGCGAGTGAAGCGGGAAGAGCTCAAATTTGAAATCTCTTGGGGTTCCCTCAAGCGAATTGTAGTTTCAAGAAGTGTTTTCGGGTAGCGGCCAGGTGTAAGTTCCTTGGAACAGGACGTCATAGAGGGTGAGAACCCCGTCTTCCACTTGGTTTGCTGCCTGTGCGATACACTTTCAATGAGTCAGGTTGTTTGGGAATGCAGCCTAAAATGGGTGGTAAATACCATCTAAAGCTAAATATTGGCGAGAGACCGATAGCGAACAAGTACCGTGAGGGAAAGATGAAAAGAACTTTGAAAAGAGAGTTAAATAGTAC
>ASV_1041
AAAGAAACTAACAAGGATTCCCCTAGTAACGGCGAGTGAACCGGGAAGAGCTCAAATTTGTAATCTGGCGTGCTCCGTACGTCCGAGTTGTAATCTATAGAAACGTTTTCCGTGCCGGACCGCGTCCAAGTCCCTTGGAACAGGGTATCAAAGAGGGTGACAATCCCGTACTTGACGCGACGACCGGTGCTCTGTGATACGTTCTCTACGAGTCGAGTTGTTTGGGAATGCAGCTCAAAACGGGTGGTGAATTCCATCTAAGGCTAAATATTGGCGAGAGACCGATAGCGAACAAGTACCGTGAGGGAAAGATGAAAAGCACTTTGGAAAGAGAGTTAAACAGTAT
>ASV_1042
AAAGAAACTAACAAGGATTCCCTCAGTAACGGCGAGTGAAGCGGGAAAAGCTCAAATTTAAAATCTGAAAGAGTCACTCTTTCCGAATTGTAGTTTCAAGAGGCGTTTTCGGCGACGGCTCAGGTGAAAGTCCCTTGGAATAGGGCATCATAGAGGGTGAGAATCCCGTCTATCACCTGTGGTTTGTTGCTATGTGATACGTTCTCTAAGAGTCGGGTTGTTTGGGAATGCAGCCCAAAAAGGGTGGTAAATTTCATCTAAAGCTAAATAATGGCGAGAGACCGATAGCGAACAAGTACCGTGAGGGAAAGATGAAAAGAACTTTGAAAAGAGAGTTAAACAGTAC
>ASV_1043
AAAGAAACTAACCAGGATTCCCCTAGTAACTGCGAGTGAAGCGGGAAAAGCTCAAATTTAAAATCTGGCGGTCTTTGGCCGTCCGAGTTGTAATCTGGAGAAGTGCTTTCCGCTCTGGACCGTGTACAAGTCTCTTGGAATAGAGCGTCATAGAGGGTGAGAATCCCGTCTTTGACACGGACTACCAGTGCTTTGTGATGTGCTTTCAAAGAGTCGAGTTGTTTGGGAATGCAGCTCAAAATGGGTGGTAAATTCCATCTAAAGCTAAATATTGGCGAGAGACCGATAGCGAACAAGTACCGTGAGGGAAAGATGAAAAGCACTTTGGAAAGAGAGTTAAACAGTAC
>ASV_1044
AAAGAAACTAACAAGGATTCCCCTAGTAACTGCGAGTGAAGCGGGAAAAGCTCAAATTTAAAAGCCCTCGGGCGTTGTAATCTATAGAAGTGTTTTCGGTCGCTGCCTCGGACAAGTCTCTTGGAACAGAGCGTCATAGAGGGTGAGAATCCCGTCCTTGCCGAGCTCCCAGCGTCTATGTGATACACTTTCAAAGAGTCGAGTTGTTTGGGAATGCAGCTCAAAACGGGTGGTAAACTCCATCTAAAGCTAAATATTGGCGAGAGACCGATAGCGAACAAGTACCGTGAGGGAAAGATGAAAAGCACTTTGGAAAGAGAGTTAAACAGTAC
>ASV_1045
AAAGAAACCAACAGGGATTGCCTCAGTAACGGCGAGTGAAGCGGCAACAGCTCAAATTTGAAATCTGGCTCTTTTAGGGTCCGAGTTGTAATTTGTAGAGGATGTTTCGGGTATCGTCCCGGTCTAAATTTCTTGGAACAGAATGTCAAAGAGGGTGAGAGTCCCGTCTTGGACCGGCGGTAGAGCCTATGTGAAACTCCTTCAATGAGTCGAGTTGTTTGGGAATGCAGCTCAAAATGGGTGGTAAATTTCATCTAAAGCTAAATATTGGCCAGAGACCGATAGCGCACAAGTAGAGTGATCGAAAGATGAAAAGAACTTTGAAAAGAGAGTTAAACAGTAT
>ASV_1046
AAAGAAACCAACAGGGATTACCTCAGTAACGGCGAGTGAAGCGGTAACAGCTCAAATTTGAAATCTGGGTCTTTCAGGCTCCGAGTTGTAATTTGTAGAAGATGCTTCGGGTGCGGCTCCGGTCTAAGTTCCTTGGAACAGGACGTCATAGAGGGTGAGAATCCCGTATGTGATCGGTCGCTTGCGCCCATGTGAAGCTCTTTCGACGAGTCGAGTTGTTTGGGAATGCAGCTCTAAATGGGTGGTATATTTCATCTAAAGCTAAATATTGGCCAGAGACCGATAGCGCACAAGTAGAGTGATCGAAAGATGAAAAGCACTTTGGAAAGAGAGTTAAACAGTAC
>ASV_1047
AAAGAAACTAACAAGGATTCCCTTAGTAACGGCGAGTGAAGAGGGAAGAGCTCAAATTTGAAATCTGGGAGGTTACCTCTCCGAATTGTAGTCTCGAGAAGCGTCCACTGGATAGGTAGCGGCTTAAGTCCCTTGGAATGGGGTATCAGAGAGGGTGAGAATCCCGTCTTTGGCCGTCGGCCGAAACTTTGTTGGACGTTTTCCAAGAGTCGGGTTGCTTGGGATCGCAGCCCAAAATGGGTGGTAAATTTCATCTAAAGCTAAATAACGGCGAGAGACCGATAGCGAACAAGTACCGTGAGGGAAAGATGAAAAGAACTTTGAAAAGAGAGTTAAACAGTAC
>ASV_1048
ACAGAAAATAACAATGATTCCCCTAGTAGCGGCGAGCGAAGCGGGAAAAGCTCAAATTTGAAATCTCGGCAGGATCTGTCGCGAATTGTAGTCTATAGACGTAGAGTAAGGGCAGAGTTCAGTCAAAGTCTGTTGGAAAGCAGCACCAAAGAGGGTGAGAGTCCCGTAAAGACTGAATGAAGCCTGATATGCTCAACAGTCGACGAGTCGAGTTGCTTGGGAATGCAGCTCAAAGCAGGTGGTAAATCTCACCCAAGGCTAAATATTGGCAAGAGACCGATAGCGAACAAGTACCGTGAGGGAAAGATGAAAAGCACCTAGAAATGGGAGTTAAACAGTGC
>ASV_1049
AAAGAAACTAACAAGGATTCCCTCAGTAACGGCGAGTGAAGCGGGAAGAGCTCAAATTTGGAATCACGGCAGTTTCTGTTGTGAATTGTAATTTCAAGACATGTGGGAATGTGAAGGGTTGTGTTCAAGTCTCCTGGAATGGAGCACCACAGAGGGTGACAGTCCCGTCTGGACACGACCTGACATAAATCTCTAATGTCGACGAGTCGAGTTGCTTGGGAATGCAGCTCAAATGGGTGGTAAATTCCATCCAAGGCTAAATATTGGCAAGAGACCGATAGCGAACAAGTACCGTGAGGGAAAGATGAAAAGCACCTTGAAAAGGGAGTTAAATAGCAC
>ASV_1050
AAAGAAACTAACAAGGATTCCCCTAGTAACTGCGAGTGAAGCGGGAAGAGCTCAAATTTAAAATCTGGCTGGCTTCGCCGCCCGAGTTGTAATCTGAAGAAGCGTTTTCCGCGTCGGACCGTGTACAAGTCTCCTGGAACGGAGCTTCATAGAGGGTGAGAGTCCCGTCCATGACACGGACTGCCGATGCTTTGTGATACGCTCTCAAAGAGTCGAGTTGTTTGGGAATGCAGCTCAAAATGGGTGGTAAATTCCATCTAAAGCTAAATATTGGCGAGAGACCGATAGCGAACAAGTACCGTGAGGGAAAGATGAAAAGCACTTTGGAAAGAGAGTTAAACAGTAC
>ASV_1051
AAAGAAACTAACAAGGATTCCCCTAGTAACGGCGAGTGAAGCGGGAATAGCTCAAATTTGAAATCTCTGGCAGCTATGTCAGCGAATTGTAGTTTAAAGATGCGTCTTCGGAGATATAGTGAATTCAAGTTCTTTGGAACAAGACGTCATGGAGGGTGAGAATCCCGTTTATAATTCAATATGTCGACATGTGAGTCGTTTTCTAAGAGTCGGTTTGTTTGGGAATGCAGACCAAAATGGGTGGTAAATACCATCTAAGGCTAAATATATGCGAGAGACCGATAGCGAACAAGTACCGTGAGGGAAAGATGAAAAGAACTTTGAAAAGAGAGTTAAAAAGTAC
>ASV_1052
AAAGAAACTAACAAGGATTCCCCTAGTAACGGCGAGTGAAGCGGGAATAGCTCAAATTTAAAATCTGATAGGTTTCCTATCCGAGTTGTAATTTAAAGAGGCGTTATCTGGTGGAGCCTGGGTGTTCAAGTCCCTTGGAAGAGGGCATCACAGAGGGTGAGAATCCCGTCTGGATACCTGGGCTCGCCTCCATGAGGCGCTCTCGAAGAGTCGAGTTGTTTGGGAATGCAGCTCAAAATGGGTGGTAAATTTCATCTAAGGCTAAATACTGGCAAGAGACCGATAGCGAACAAGTACCGTGAGGGAAAGATGAAAAGCACCTTGAAAAGGGAGTTAAATAGCGC
>ASV_1053
AAAGAAACTAACAAGGATTCCCCTAGTAACTGCGAGTGAAGCGGGAAAAGCTCAAATTTAAAATCTGGTGGTTTCGGCCATCCGAGTTGTAATCTGGAGAAGTGTTTTCCGCGTTGGACCGTGCACAAGTTTCCTGGAACGGAGCGTCATAGAGGGTGAGAATCCCGTCTTTGGCACGGATCCCAATGCTTTGTGATACACTCTCAAAGAGTCGAGTTGTTTGGGAATGCAGCTCAAAATGGGTGGTGAATTCCATCTAAAGCTAAATATAGGCGAGAGACCGATAGCGAACAAGTACCGTGAGGGAAAGATGAAAAGCACTTTGGAAAGAGAGTTAAACAGTAC
>ASV_1054
AAAGAAACCAACAGGGATTGCCCCAGTAACGGCGAGTGAAGCGGCAAGAGCTCAAATTTGAAAGCTGGCTCCTTCGGGGTCCGCATTGTAATTTGCAGAGGATGCTTCGGGAGCGGTCCCCATCTAAGTTCCCTGGAACGGGACGTCATAGAGGGTGAAAATCCCGTATGGGATGGGGTGTCCGCGCCCGTGTGAAGCTCCTTCGACGAGTCGAGTTGTTTGGGAATGCAGCTCTAAATGGGTGGTAAATTTCATCTAAAGCTAAATATTGGCCGGAGACCGATAGCGCACAAGTAGAGTGATCGAAAGATGAAAAGCACTTTGAAAAGAGAGTTAAAAAGCAC
>ASV_1055
AAAGAAACTAACAAGGATTCCCCTAGTAACTGCGAGTGAAGCGGGAAAAGCTAAAATTTAAAATCTGGCGGTCTTTGGCCGTCCGAGTTGTAATCTAGAGAAGTGTTACCCGCGCCGGACCGTGTATAAGTCTCCTGGAATGGAGCGTCATAGAGGGTGAGAATCCCGTCTTTGACACGGACTCCCGGGGCATTTGTGGTGCGCTCTCAAAGAGTCGAGTTGTTTGGGAATGCAGCTCAAAATGGGTGGTAAATTCCATCTAAAGCTAAATATTGGCGAGAGACCGATAGCGAACAAGTACCGTGAGGGAAAGATGAAAAGAACTTTGGAAAGAGAGTTAAACAGTAC
>ASV_1056
AAAGAAACCAACAGGGATTGCCCTAGTAACGGCGAGTAAAGCGGCAAAAGCTCAGATTTGGAATCTGGCGCCATTGTGGCATCCGAGTTGTAGTCTGAAGAGGGGAATTCAAGTGTAGCTTTGGCTTAAGTTCCTTGGAACAGGACGTCATAGAGGGTGAGAACCCCGTTAATGGCCTTTGTCTTATGCTTATGTGAATCTCCTTCAATGAGTCGAGTTGTTTGGGAATGCAGCTCTAAATGGGTGGTAAATTCCATCTAAAGCTAAATACTGGCAAGAGACCGATAGCGCACAAGTAGAGTGATCGAAAGATGAAAAGAACTCTGAACAGAGAGTTAAATAGTAC
>ASV_1057
AAAGAAACTAACAAGGATTCCCCTAGTAACGGCGAGTGAAGCGGGATGAGCTCAAATTTAAAATCTGGCGGTCTTTGGCCGTCCGAGTTGTAATCTAGAGAAGCATTTTCCGCGCTGGACCATGTACAAGTCTCCTGGAACGGAGCGTCATAGAGGGTGAGAATCCCGTCCTTGACATGGACTCCCAGTGCTTTGTGATGTGCTCTCAACGAGTCGAGTTGTTTGGGATTGCAGCTCAAAATGGGAGGTAAATTCCTTCTAAAGCTAAATATTGGCGAGAGACCGATAGCGAACAAGTACCGTGAGGGAAAGATGAAAAGCACTTTGGAAAGAGAGTTAAACAGTAC
>ASV_1058
AAAGAAACTAACAAGGATTCCCCTAGTAACTGCGAGTGAAGAGGGAAAAGCTCAAATTTTGAATCTGGCGGTCTTTAGGTCGTCCGAGTTGTAATCTAGAGAAGCGTCTTCCGCGCTGGACCGTGTATAAGTTTCCTGGAATGGAACGTCGTAGAGGGTGAGAATCCCGTCTTTGACACGGACTACCAGGGCTATGTGATGCGCTCTCGACGAGTCGAGTTGTTTGGGAATGCAGCTCAAATAGGGTGGTAAATTCCATCTAAAGCTAAATACAGGCGAGAGACCGATAGCGAACAAGTACCGTGAGGGAAAGATGAAAAGAACTTTGGAAAGAGAGTTAAACAGTAC
>ASV_1059
AAAGAAACCAACAGGGATTGCCTCAGTAACGGCGAGTGAAGCGGCAACAGCTCAAATTTGAAATCTGGAGTCTTCGACTTCCGAGTTGTAATTTGAAGAGGATGTTTCGGTTGTGGCCATGGCCTAAGTTCCTTGGAACAGGACGTCGTAGAGGGTGAGAATCCCGTACACGGCTGGTGGCTTACTTCCATGTGAAACTCCTTCGAAGAGTCGAGTTGTTTGGGAATGCAGCTCAAAATGGGTGGTAAATTTCATCTAAAGCTAAATATTGGCGAGAGACCGATAGCGCACAAGTAGAGTGATCGAAAGATGAAAAGCACTTTGAAAAGAGAGTTAAACAGTAC
>ASV_1060
AAAGAAACTAACAAGGATTCCCCTAGTAACGGCGAGTGAAGCGGGAACAGCTCAAATTTGAAATCTCACAGGTTCCCTGTGCGAATTGTAGTTTAGAGAAGCGTTTTCGGGATTGACCTCAGTACAAGTTCTTTGGAACGAGGCATCATAGAGGGTGAAAATCCCGTCTTAGACTGAGTGTTCAATCCTATGTGATACGTTTTCCAAGAGTCGGTTTGTTTGGGAATGCAGACCAAAATGGGTGGTAAATACCATCTAAAGCTAAATATTGGCGAGAGACCGATAGCGAACAAGTACCGTGAGGGAAAGATGAAAAGAACTTTGAAAAGAGAGTTAAATAGTAC
>ASV_1061
AAAGAAACTAAATAGGATTCCCTTAGTAATGGCGAATGAACAGGGATGAGCTCGGCATGGAAATCGGGGCATCTGGCCTTGAATTGTAGCCTCGAGAAGTTTTACCAACATAGGCGCAGATGTAAGCTTCTTGGAAAAGAACATCACTGTGGGTGAGAATCCCGTGTGTCATCTGCAGTCCTGTGTGTACGGTATGCTTTCTCAGAGTCGCGTTCCTCGGAATTGGAGCGTAAAGTTGGTGGTAAATTTCATCTAAAGCTAAATAATGGCTTGAGACCGATAGCAAACAAGTACCATGAGGGAAAGGTGAAAAGGACTTTGAAAAGAGAGTTAAAAGTGC
>ASV_1062
AAAGAAACTAACAAGGATTCCCCTAGTAACGGCGAGTGAAGCGGGAAAAGCTCAAATTTAAAATCTCCTCGGAGAATTGTAGTTTATGGAAGCGTTCTCGACAGGAACGTGGGCACAAGTTCTTTGGAACAGGACATCACAGAGGGTGAGAATCCCGTCTTTGGCCCACGGTTACTGCATATGAGGCGTCTTTCAAGAGTCGGGTTGTTTGGGATTGCAGCCCAAAGTGGGTGGTATATTCCATCTAAAGCTAAATACAGGCGAGAGACCGATAGCAAACAAGTACCGTGAGGGAAAGATGAAAAGCACTCTGAAGAGAGAGTCAAAAGTAC
>ASV_1063
AAAGAAACCAACAGGGATTGCCTTAGTAACGGCGAGTGAAGCGGCAAAAGCTCAAATTTGAAATCTAGCACCTTCGGTGTTCGAGTTGTAATTTGAAGAAGGTAACCTTGGGATTGGCTCTTGTCTATGTTTCTTGGAACAGAACGTCACAGAGGGTGAGAATCCCGTGCGATGAGATGACCAATTCTATGTAAGGTGCTTTCGAAGAGTCGAGTTGTTTGGGAATGCAGCTCTAAGTGGGTGGTAAATTCCATCTAAAGCTAAATATTGGCGAGAGACCGATAGCGAACAAGTACAGTGATGGAAAGATGAAAAGAACTTTGAAAAGAGAGTGAAAAAGTAC
>ASV_1064
AAAGAAACTAACAAGGATTCCCCTAGTAACTGCGAGTGAAGCGGGAAAAGCTCAAATTTAAAATCTGGCAGTCTTTGGCTGTCCGAGTTGTAATCTAGAGAAGTATTATCCGCGCTGGACCGTGTACAAGTCTCCTGGAATGGGGCGTCATAGAGGGTGAGAATCCCGTCTTTGACACGGACTGCCAGGGCTTTGTGATGTGCTCTCAAAGAGTCGAGTTGTTTGGGAATGCAGCTCAAAATGGGTGGTAAATTCCATCTAAAGCTAAATATTGGCGAGAGACCGATAGCGAACAAGTACCGTGAGGGAAAGATGAAAAGAACTTTGGAAAGAGAGTTAAACAGTAC
>ASV_1065
AAAGAAACTAACAAGGATTCCCTAAGTAGCGGCGAGTGAAAGGGGAACAGCTCAAATTTGAAATCGGGCCTATGGTCGGACTTGTATTCTATAGGAAAAACGCGTCCTGTCTAATGCTGCATTAAGATTCCTTGAATGGAACACCAAAGAAGGTGACAGTCCTTTGAATGCAGCCTTTTTCAATTCGTTTTCTCCAACGAGTCGGGTTGTTTTGGATTGCAACCCAAAGCTGGTGGTAAATTTCATCAAAGGCTAAATATTGGCAAGAGACCGATAGCAAACAAGTACCGTGAGGGAAAGATGAAAAGAACTTTGAAAAGGGAGTTCAATGAGTGC
>ASV_1066
AAAGAAACTAACAAGGATTCCCCTAGTAACTGCGAGTGAAGCGGGAAAAGCTCAAATTTAAAATCTGGTGGTCCTTGCGGCCATCCGAGTTGTAATCTGGAGAAGTGTTTTCCGCGCTGGACCGTGTACAAGTCTCCTGGAACGGAGCGTCATAGAGGGTGAGAATCCCGTCTTTGACACGGACTACCAGTGCTTATGTGATACGCTCTCAAAGAGTCGAGTTGTTTGGGAATGCAGCTCAAAATGGGTGGTAAATTCCATCTAAAGCTAAATATTGGCGAGAGACCGATAGCGAACAAGTACCGTGAGGGAAAGATGAAAAGAACTTTGGAAAGAGAGTTAAACAGTAC
>ASV_1067
AAAGAAACTAACAAGGATTCCCCTAGTAACTGCGAGTGAAGCGGGAAAAGCTCAAATTTAAAATCTGGCAGTACTTGCGACTGCCTGAGTTGTAATCTAGAGAAGTGTTATCCGTGCTGGACCGTGTACAAGTCTCTTGGAATAGAGCGTCATAGAGGGTGAGAATCCCGTCTTTGCCACGGACTCCCAGTGCATTGTGATGCGCTCTCAACGAGTCGAGTTGTTTGGGAATGCAGCTCAAAATGGGTGGTAAACTCCATCTAAAGCTAAATATTGGCGAGAGACCGATAGCGAACAAGTACCGTGAGGGAAAGATGAAAAGAACTTTGGAAAGAGAGTTAAACAGTAC
>ASV_1068
AAAGAAACCAACAGGGATTGCCCTAGTAACGGCGAGTGAAGCGGCAACAGCTCAAATTTGAAATCTGGCCCCCGGGTCCGAGTTGTAATTTGTAGAGGATGCTTTTGGTGCGGTACCTTCCGAGTTCCCTGGAACGGGACGCCATAGAGGGTGAGAGCCCCGTCTGGTTGGACGCCAATCCTTTGTAAAGCTCCTTCAACGAGTCGAGTAGTTTGGGAATGCTGCTCTAAATGGGAGGTATATGTCTTCTAAAGCTAAATATTGGCCAGAGACCGATAGCGCACAAGTAGAGTGATCGAAAGATGAAAAGCACTTTGAAAAGAGAGTTAAAAAGTAC
>ASV_1069
AAAGAAACTAACAAGGATTCCCCTAGTAACGGCGAGTGAACCGGGAAGAGCTCAAATTTGTAATCTGGCGTGCTCAGTGCGTCCGAGTTGTAATCTACAGAAGCGTTTTCCGCGCCGGACTGTGTCCAAGTCCCTTGGAACAGGGTATCAAAGAGGGTGACAATCCCGTGCTTGACACAACGACCGGTGCTATGTGATACGTTTTCGACGAGTCGAGTTGTTTGGGAATGCAGCTCAAAACGGGTGGTAAATTCCATCTAAAGCTAAATATTGGCGAGAGACCGATAGCGAACAAGTACCGTGAGGGAAAGATGAAAAGCACTTTGGAAAGAGAGTTAAACAGTAC
>ASV_1070
AAAGAAACCAACAGGGATTGCCTCAGTAACGGCGAGTGAAGCGGCAACAGCTCAAATTTGAAATCTGGCCCCTTCGGGGTCCGAGTTGTAATTTGTAGAGGGTGCTTCGGGTGACGCGCCGGCCTAAGTTCCTTGGAACAGGACGTCATAGAGGGTGAGAATCCCGTATGCGGCCGGTGACGGAGCCCATGTGAAGCCCCTTCGACGAGTCGAGTTGTTTGGGAATGCAGCTCAAAATGGGTGGTAAATTTCATCTAAAGCTAAATACCGGCGGGAGACCGATGGCGCACAAGTAGAGTGATCGAAAGATGAAAAGCACTTTGGAAAGAGAGTTAAAAAGTAC
>ASV_1071
AAAGAAACTAATAGGGATTGCCCTAGTAACGGCGAGTGAAGCGGCAACAGCTTAAATTTGAAATCTGGCTCTTTTAGAGTCTGAGTTGTAATTTGCAGAGGGCGCTTTGGCGTTGGCAGCGGTCCAAGTTCCTTGGAACAGGACGTTACAGAGGGTGAGAATCCTGTACGTGGTCGCTAACCTTCGCCGTGTAAAGCCCCTTTGACGAGTCGAGTTGTTTGGGAATGCAGCTCTAAATGGGAGGTAAATTTCTTCTAAAGCTAAATACTGGCCAGAGACCGATAGCGCACAAGTAGAGTGATCGAAAGATGAAAAGCACTTTGGAAAGAGAGTCAAATAGCAC
>ASV_1072
AAAGAAACCAACAGGGATTGCCCTAGTAACGGCGAGTGAAGCGGCAACAGCTCAAATTTGAAATCTGGCCCTTTCAGGGTCCGAGTTGTAATTTGTAGAGGGTGCTTTGGCGTTGGCTGTGGTCTAAGTTCCTTGGAACAGGACGTCGCAGAGGGTGAGAATCCCGTATGTGGCCGCCAGTCTTCGCCGTGTAAAGCCCCTTCGACGAGTCGAGTTGTTTGGGAATGCAGCTCTAAATGGGAGGTAAATTTCTTCTAAAGCTAAATATTGGCCAGAGACCGATAGCGCACAAGTAGAGTGATCGAAAGATGAAAAGCACTTTGGAAAGAGAGTCAAAAAGCAC
>ASV_1073
AAAGAAACCAACAGGGATTGCCCTAGTAACGGCGAGTGAAGCGGCAACAGCTCAAATTTGAAATCTGGCGTCTTTGGCGCCCGAGTTGTAATTTGTAGAGGATGCTTCTGGGTAGCCACCGGTCTAAGTTCCTTGGAACAGGACGTCACAGAGGGTGAGAATCCCGTATGTGACCGGCCAGGCACCCTGTACGTAGCTCCTTCGACGAGTCGAGTTGTTTGGGAATGCAGCTCTAAATGGGAGGTAAATTCCTTCTAAAGCTAAATACCGGCCAGAGACCGATAGCGCACAAGTAGAGTGATCGAAAGATGAAAAGCACTTTGGAAAGAGAGTTAAAAAGCAC
>ASV_1074
AAAGAAACCAACAGGGATTGCCCCAGTAACGGCGAGTGAAGCGGCAACAGCTCAAATTTGAAATCTGGCCTCGCGGCCCGAGTTGTAATTTGCAGAGGATGCTTTTGGTGAGGTGCCTTCCGAGTTCCCTGGAACGGGACGCCATAGAGGGTGAGAGCCCCGTCCGGTTGGAAGCCGAGCCTGTGTAAAGCTCCTTCGACGAGTCGAGTAGTTTGGGAATGCTGCTCTAAATGGGAGGTACATGTCTTCTAAAGCTAAATACCGGCCAGAGACCGATAGCGCACAAGTAGAGTGATCGAAAGATGAAAAGCACTTTGAAAAGAGGGTTAAACAGTAC
>ASV_1075
AAAGAAACTAACAAGGATGCCCCTAGTAACGGCGAGTGAAGCGGGAAAAGCTCAAATTTGAAATCTCACAGGCTTCCTGTGCGAATTGTAGTTTAAAGAGTCGTTTTCTGGGGCCACTTGAGCACAAGTTCTTTGGAACAAGGCATCATAGAGGGTGAGAATCCCGTCTTTGGTTCAAGTTGAGCTTCTGTGTGATACGATCTCAAAGAGTCGGTTTGTTTGGGAATGCAGACCAAAATGGGTGGTAAATACCATCTAAAGCTAAATATTGGCGAGAGACCGATAGCGAACAAGTACCGTGAGGGAAAGATGAAAAGAACTTTGAAAAGAGAGTTAAATAGTAC
>ASV_1076
AAAGAAACCAACAGGGATTACCTCAGTAACGGCGAGTGAAGCGGTAACAGCTCAAATTTGAAATCTGGCCCCCTCGGGGCCCGAGTTGTAATTTGTAGAAGATGCTTTGGGTGTGGGCCCGGCCTAAGTTCCTTGGAACAGGACGTCATAGAGGGTGAGAATCCCGTATGCGGCTGGTGCCCTCGCCCGTGTAAAGCTCTTTCGACGAGTCGAGTTGTTTGGGAATGCAGCTCTAAATGGGTGGTAAATTTCATCTAAAGCTAAATATTGGCCAGAGACCGATAGCGCACAAGTAGAGTGATCGAAAGATGAAAAGCACTTTGGAAAGAGAGTTAAACAGTAC
>ASV_1077
AAAGAAACCAACAGGGATTGCCCTAGTAACGGCGAGTGAAGCGGCAACAGCTCAAATTTGAAATCTGGCTCCTTTGGGGCCCGAGTTGTAATTTGTAGAGGGTGCTTTGGCGTTGGCCATGGTCTAAGTTCCTTGGAACAGGACGTCACAGAGGGTGAGAATCCCGTACGTGGCCGTTGGCCTTCGCCATGTAAAGCCCCTTCGACGAGTCGAGTTGTTTGGGAATGCAGCTCTAAATGGGAGGTAAATTTCTTCTAAAGCTAAATATTGGCCAGAGACCGATAGCGCACAAGTAGAGTGATCGAAAGATGAAAAGCACTTTGGAAAGAGAGTCAAAAAGCAC
>ASV_1078
AAAGAAACTAACAAGGATTCCCCTAGTAACGGCGAGTGAAGCGGGAATAGCTCAAATTTGAAATCTCTGGCAGCTATGTCAGCGAATTGTAGTTTAAAGATCCGTCTTCGGAGATGTAGTGAATTCAAGTTCTTTGGAACAAGACGTCATGGAGGGTGAGAATCCCGTTTATGATTCATTATGTCGACATGTGAGTCGTTTTCTAAGAGTCGGTTTGTTTGGGAATGCAGACCAAAATGGGTGGTAAATACCATCTAAGGCTAAATATATGCGAGAGACCGATAGCGAACAAGTACCGTGAGGGAAAGATGAAAAGAACTTTGAAAAGAGAGTTAAAAAGTAC
>ASV_1079
AAAGAAACTAACAAGGATTCCCCTAGTAACGGCGAGTGAAGCGGGAAGAGCTCAAATTTGAAATCTGTCTGCCTTCGGCAGTCCGAGTTGTAATCTAGAGAAGTGTTTTCCGTGCTGGCCCATGTACAAGTCCCTTGGAACAGGGCGTCATAGAGGGTGAGAATCCCGTACTTGACATGGACTCCCAGTGCTCTGTGATACACTTTCAAAGAGTCGAGTTGTTTGGGAATGCAGCTCAAAATGGGTGGTAAATTCCATCTAAAGCTAAATATTGGCGAGAGACCGATAGCGAACAAGTACCGTGAGGGAAAGATGAAAAGCACTTTGGAAAGAGAGTTAAACAGTAT
>ASV_1080
AAAGAAACTAACAAGGATTCCCCTAGTAACGGCGAGTGAAGCGGGAAAAGCTCAAATTTAAAATCTGGGAGGTTTCACCTCTCCGAATTGTAACCTATAGAGGCGTTTTCGGTGTCGGCTCGAGTTCAAGTCCCTTGGAACAGGGCGTCATGGAGGGTGAGAATCCCGTTCGTGACTCGAGATCCGGCGCTATGTGATACGCTTTCAAAGAGTCGAGTTGTTTGGGAATGCAGCTCAAAGTGGGTGGTAAATTTCATCTAAAGCTAAATAAAGGCGAGAGACCGATAGCGAACAAGTACCGTGAGGGAAAGATGAAAAGAACTTTGAAAAGAGAGTTAAACAGTAC
>ASV_1081
AAGCAAACTAAACAGGAATCCCTCAGTAATGGCGAATGAACGGGGATGAGCTCAATATGGTAAGCGAGGTCTTGTGGCCTCGATGTGTAGTCTGTAGATGTATTGCCAACAGCGGTGCTGATGCAAGCCTTTTGGAACAAAGTGCCAACGAGGGTGAGAGTCCTTTTGTGTCATCTGCAAACCTTTGTGTACGGCATACATTTGATGAGTCACGCTCCTCGGAACTGGAGCGCAAAGTGGGTGGTAAATTTCATCTAATGCTAATTATTGGTTTGAGACCGATAGCAAACAAGTACCATGAGGGAAAGATGAAAAGGACTTTGGAAAGAGAGTTACAAGTGC
>ASV_1082
AAAGAAACCAACAGGGATTGCCTCAGTAACGGCGAGTGAAGCGGCAACAGCTCAAATTTGAAATCTGGCCGCAAGGTCCGAGTTGTAATTTGTAGAGGATGCTTCGGGTTTGGTCCGGTCTAAGTCCGTTGGAACACGGCGTCATAGAGGGTGAGAATCCCGTATGCGACCGGGTGCCTACTCCCATGTGAAGCTCCTTCGACGAGTCGAGTTGTTTGGGAATGCAGCTCAAAATGGGTGGTAAATTTCATCTAAAGCTAAATATTGGCCAGAGACCGATAGCGCACAAGTAGAGTGATCGAAAGATGAAAAGCACTTTGGAAAGAGAGTTAAACAGTAC
>ASV_1083
AAAGAAACCAACAGGGATTGCCTCAGTAACGGCGAGTGAAGCGGCAACAGCTCAAATTTGAAATCTGAAGCTTTTAGTTTCCGAGTTGTAATTTGAAGAGGATGTTTCGGTTGTGACTGTGGCCTAAGTTCCTTGGAACAGGACGTCGTAGAGGGTGAGAATCCCGTACACGGCTGACAGTCTACTTCCATGTGTAACTCCTTCGAAGAGTCGAGTTGTTTGGGAATGCAGCTCAAAATGGGTGGTAAATTTCATCTAAAGCTAAATACTGGCGAGAGACCGATAGCGCACAAGTAGAGTGATCGAAAGATGAAAAGCACTTTGAAAAGAGAGTTAAACAGTAC
>ASV_1084
AAAGAAACCAACAGGGATTGCCTCAGTAACGGCGAGTGAAGCGGCAACAGCTCAAATTTGAAATCTGGCCGCAAGGTCCGAGTTGTAATTTGTAGAGGATGTTTTGGGCACCGCCACGGTTTAAATTTCTTGGAACAGAATGTCAAAGAGGGTGAGAGTCCCGTCTTGGATCGTGGTAGGGCCTGTGTAAAACTCCTTCGACGAGTCGACTTGTTTGGGAATGCAGGTCAAAATGGGTGGTAAATTTCATCTAAAGCTAAATATTGGCCAGAGACCGATAGCGCACAAGTAGAGTGATCGAAAGATGAAAAGCACTTTGAAAAGAGAGTTAAACAGTAT
>ASV_1085
AAAGAAACTAACAAGGATTCCCCTAGTAACGGCGAGTGAAGCGGGAACAGCTCAAATTTGAAATCTCACTTTTTAAGTGCGAATTGTAGTTTAGAGAAACGTTTTCGGGGTCGACTGTCAGTACAAGTTCATTGGAACGTGACATCATAGAGGGTGAAAATCCCGTCTTTGACTGATAGTTTGATTCTATGTGATACGTTTTCCAAGAGTCGGTTTGTTTGGGAATGCAGACCAAAATGGGTGGTAAATACCATCTAAAGCTAAATATTGGCGAGAGACCGATAGCGAACAAGTACCGTGAGGGAAAGATGAAAAGAACTTTGAAAAGAGAGTTAAACAGTAC
>ASV_1086
AAAGAAACTAACAAGGATTCCCCTAGTAACTGCGAGTGAAGCGGGAAGAGCTCAAATTTAAAATCTGGCGTGCCTCTGGTCGTCCGAGTTGTAGTCTAGAGAAGTGTTTTCCGTGTTGGACCGTGTATAAGTCTCTTGGAACAGGGCGTCATAGAGGGTGAGAATCCCGTCTTTGACACGGACTACCAATGCTTTGTGATGCGCTCTCAAAGAGTCGAGTTGTTTGGGAATGCAGCTCAAAATGGGTGGTAAATTCCATCTAAAGCTAAATATAGGCGAGAGACCGATAGCGAACAAGTACCGTGAGGGAAAGATGAAAAGCACTTTGGAAAGAGAGTTAAACAGTAC
>ASV_1087
AAAGAAACCAACCGGGATTGCCCCAGTAACGGCGAGTGAAGCGGCACGAGCTCAGATTTGAAATCCGGCCCCAGGCCCGAGTTGTAATCTGCAGAGGATGCTTCGGGCGCGGCCCCGGTCCAAGTTCCCTGGAACGGGACGTCACAGAGGGTGAGAATCCCGTACGTGGCCGGGCGCCGGGCCCGGGTGAAGCTCCCTCGACGAGTCGAGTTGTTTGGGAATGCAGCTCAAATCGGGTGGTAAATTCCATCTAAAGCTAAATACCGGCCGGAGACCGATAGCGCACAAGTAGAGTGATCGAAAGATGAAAAGCACTTTGGAAAGAGAGTCAAACAGCAC
>ASV_1088
AAAGAAACCAACAGGGATTGCCTCAGTAACGGCGAGTGAAGCGGCAACAGCTCAAATTTGAAATCTGGCCCGGCTCCGGGTCCGAGTTGTAATCTGCAGGGGACGCTTCGGCGGTCGGCGCCGGTACAAGTTCCTTGGAACAGGACGTCGCAGAGGGTGAGAATCCCGTACCCGACCGGACGCCGCCGCCGCGGAAGCTCCTCCGACGAGTCGAGTTGTTTGGGAATGCAGCTCTAAACGGGAGGTAAATTTCTTCCAAAGCTAAATACCGGCCAGAGACCGATAGCGCACAAGTAGAGTGATCGAAAGATGAAAAGCACTTTGGAAAGAGAGTCAAAAAGCAC
>ASV_1089
AAAGAAACCAACAGGGATTGCCCCAGTAACGGCGAGTGAAGCGGCAACAGCTCAAATTTGAAATCTGGCCCCCCGGCCCGAGTTGTAATTTGGAGAGGATGCTTTTGGCGCGGCGCCGTCCGAGTTCCTTGGAACAGGACGCCACAGAGGGTGAGAGCCCCGTACGGACGGACGCCTAGCCTCTACAAAGCTCCTTCGACGAGTCGAGTAGTTTGGGAATGCTGCTCAAAATGGGAGGTAAATTTCTTCTAAAGCTAAATACCGGCCAGAGACCGATAGCGCACAAGTAGAGTGATCGAAAGATGAAAAGCACTTTGAAAAGAGGGTTAAAAAGTAC
>ASV_1090
AAAGAAACTAACAAGGATTCCCCTAGTAACGGCGAGTGAAGCGGGAATAGCTCAATTTTGAAATCTCTGGCAGCTATGTCAGCGAATTGTAGTTTAAAGATGCGTCTTCGGAGATATAGTGAATTCAAGTTCTTTGGAACAAGACGTCATGGAGGGTGAGAATCCCGTTTATGATTCAATATGTCGACATGTGAGTCGATTTCTAAGAGTCGGTTTGTTTGGGAATGCAGACCAAAATGGGTGGTAAATACCATCTAAGGCTAAATATATGCGAGAGACCGATAGCGAACAAGTACCGTGAGGGAAAGATGAAAAGAACTTTGAAAAGAGAGTTAAAAAGTAC
>ASV_1091
TCAGCAAAGTGAACACCGGGCCGCAGGCCAAAATCACGGCGCTGGAAAACGCGGTGGACCAATGGATGCCAAAGGTGACCAAGCCCACATGCAAGGAATGACCGACCAAGCCCAGCCCGGCCATGTGCAGCAGGGCTTGGCGCGGCAAGGGCGGCAGCCAACGGCCACAGCGCCAGCGCATCAAGGCCAATGCAAACAGTGGCATCAGGCTGTAGCGCGCCAGCAAAAACCCGGCGGGCGACATGAGATGAAACAGGTATTTCTGCAGC
>ASV_1092
AAAGAAACTAACCAGGATTCCCCTAGTAACGGCGAGCGAAGCGGGAATAGCCCAACTTGAAAATCTCCCTTTGGAGAATTGTAGTCTATAGAAGCGCCCTCTGGGGCAGGCGGAACTCAAGTCGGATCGAATGCCGCGTCAGAGAGGGTGATAACCCCGTCGGTTCCTGCCTTGCTCCTCCACGAGGTGCTTTCCACGAGTCGGGTTGTTTGGGAATGCAGCCCTAATTTGGAGGTAAATCCCTTCTAAGGCTAAATACTGGCGAGAGACCGATAGCGAACAAGTACCGTGAGGGAAAGATGAAAAGAACTTTGAAAAGAGAGTTAAAAGTGC
>ASV_1093
AAAGAAACTAACAAGGATTCCCCTAGTAACGGCGAGTGAAGCGGGAAAAGCTCAAATTTGAAATCTGACGGTCTTTGGTCGTCCGAGTTGTAGTCTGGAGAAGTGCTTTCTGTGCTGGACCGTGTACAAGTCTCTTGGAACAGAGCGTCATAGAGGGTGAGAATCCCGTCTTTGACACGGACTACCAGTGCTATATGATGCGCTCTCAAAGAGTCGAGTTGTTTGGGAATGCAGCTCAAAATGGGTGGTAAATTCCATCTAAAGCTAAATACAGGCGAGAGACCGATAGCGAACAAGTACCGTGAGGGAAAGATGAAAAGCACTTTGGAAAGAGAGTAAAACAGTAC
>ASV_1094
AAAGAAACTAACAAGGATTCCCCTAGTAACTGCGAGTGAAGCGGGAAAAGCTCAAATTTAAAATCTGGCGGTCTTATGGCCGTCCGAGTTGTAGTCTGGAGAAGTGCTTTCCGCGCTGGACCGTGTACAAGTCTCTTGGAACAGAGCGTCATAGAGGGTGAGAATCCCGTCTTTGACACGGACTACCAGTGCTTTGTGATGCGCTCTCAAAGAGTCGAGTTGTTTGGGAATGCAGCTCAAAATGGGTGGTAAATTCCATCTAAAGCTAAATATTGGCGAGAGACCGATAGCGAACAAGTACCGTGAGGGAAAGATGAAAAGCACTTTGGAAAGAGAGTTAAACAGTAC
>ASV_1095
GAAGAAACTAACAAGGATTCCCCTAGTAACGGCGAGTGAAGCGGGAACAGCTCAAATTTTAAATCTGGGACCATTGGTCTCCGAATTGTAGTTTCAAGACGTGCATCCTAGGCTAGATGGACAGGCGTACAAGTTTCCTGGAATGGAGCATCACAGAGGGTGAGAATCCCGTCTGGACGTCGGTCCGCTGGTCGCATGATGTGCGTCAAAGAGTCGAGTTGTTTGGGAATGCAGCTCAAAATGGGTGGTAAATTTCATCTAAGGCTAAATATTGGCAGGAGACCGATAGCAAACAAGTACCGTGAGGGAAAGATGAAAAGCACCTTGAAAAGGGAGTTAAATAGTGC
>ASV_1096
AAAGAAACCAACAGGGATTGCCCTAGTAACGGCGAGTGAAGCGGCAATAGCTCAAATTTGAAAGCTGGCCTCCTGGTCCGCATTGTAATTTGTAGAGGATGCTTTTAGGCAGCCGCCGGTCTAAGTTCCTTGGAACAGGACGTCATAGAGGGTGAGAATCCCGTATGTGACCGGCTCTGGCACCTTCTGTAAAGCTCCTTCGACGAGTCGAGTTGTTTGGGAATGCAGCTCTAAATGGGAGGTAAATTTCTTCTAAAGCTAAATACTGGCGAGAGACCGATAGCGCACAAGTAGAGTGATCGAAAGATGAAAAGCACTTTGGAAAGAGAGTTAAAAAGCAC
>ASV_1097
AAAGAAACTAACAAGGATTCCCCTAGTAACGGCGAGTGAAGAGGGAAAAGCCCAAATTTGTAATCTGGCTCTTTCAGAGTCCGAGTTGTAATTTTGAGAACTGTTTTCAGTGCTGGACCATGTATAAGTCTGTTGAAAAGCAGCATCATTGAGGGTGATAATCCCGTTCATGATATGGACTACCAGTGCATTATGATACAGTCTCTAAGAGTCGAGTTGTTTGGGAATGCAGCTCAAAGTGGGTGGTAAATTCCATCTAAGGCTAAATATAGGTGAGAGACCGATAGCAAACAAGTACCGTGAGGGAAAGATGAAAAGAACTTTGGAAAGAGAGTTAACAGTAC
>ASV_1098
AAAGAAACTAACAAGGATTCCCCTAGTAACGGCGAGCGAAGCGGGAAGAGCTCAAATTTAAAATCTGGGAGGCTTGCCTCTCCGAATTGTAGTTTAAAGAGGCGTTATCTGGTCTTTGGTCGGTGCTCAAGTCCCTTGGAATAGGGCGTCACAGAGGGTGAGAACCCCGTCTGGGCACTGGTCAAAGGTCTCTATGAGGCGCTCTCTACGAGTCGGGTTGTTTGGGAATGCAGCTCAAAATGGGTGGTAAATTTCATCTAAGGCTAAATACTGGCAAGAGACCGATAGCGAACAAGTACCGTGAGGGAAAGATGAAAAGCACCTTGAAAAGGGAGTTAAATAGTGC
>ASV_1099
AAAGAAACTAACAAGGATTCCCCTAGTAACTGCGAGTGAAGCGGGAGTAGCTCAACTTGAAAATCGTTCTGGCGTGCTTCGCCGTTCGAATTGTAGTCTAAAGGAGCGTTACCAGTGATGGGCCGGGGATAATTTGGCTGGAAAGCCGAATCGTAGAGGGTGACAATCCCGTACATGCCTCGGTACCTGTTGCGTACGGTGCGATTCCGAAGAGTCGGGTTGTTTGGGATTTCAATCCAAAGTGGGTGGTAAATTCCATCTAAGGCTAAATATAGGCAATAGACCGATAGCGAACAAGTACTGTGAAGGAAAGATGAAAAGAACTTTGAAAAGAGAGTTAAAAGGAC
>ASV_1100
AAAGAAACTAACAAGGATTCCCCTAGTAACGGCGAGCGAAGCGGGAATAGCCCAACTTGAAAATCTCCCTTCGGAGAATTGTAGTCTATAGAAGCGTACTCTGGAGCAGGCGGAGCTCAAGTCGGAACTCGACATACCGCGTCAGAGAGGGTGATAACCCCGTCGGCTCCTGCTTTGCTCCTTCACGGGTCGCTTTCCACGAGTCGGGTTGTTTGGGAATGCAGCCCTAATTTGGAGGTAAATCCCTTCTAAGGCTAAATATTGGCGAGAGACCGATAGCGAACAAGTACCGTGAGGGAAAGATGAAAAGAACTTTGAAAAGAGAGTGAAAAGTGC
>ASV_1101
AAAGAAACTAACAAGGATTCCCCTAGTAACGGCGAGTGAAGTGGGAAAAGCTCAAACTGAAAATCGGAGCGCAAGCTTCGAATTGTAGTCTAGAGACGCACGCTCCGTCCGAATCCGGGTCTAATTGTCTTGGAAAAGGCAGACAGAGAGGGTGATATCCCCGTATGTGACCTCGAATTTCGGATTTACGAGTTGCGCTCCACGAGTCGGGTTGTTTGGGATTGCAGCCCTAAGTGGGTGGTAAGTTTCATCTAAAGCTAAATATCTACGAGAGACCGATAGCGAACAAGTACCGTGAGGGAAAGATGAAAAGAACTTTGAAAAGAAGGTTAAAAGTGC
>ASV_1102
AAAGAAACTAACAAGGATTCCCCTAGTAACTGCGAGTGAAGCGGGAAAAGCTCAAATTTAAAATCTGGCGGTCTTTGGCCGTCCGAGTTGTAGTCTGGAGAAGTGTTTTCCGTGCTGGACCGTGTACAAGTCTCCTTGGAATAGGGCGTCATAGAGGGTGAGAATCCCGTCTTTGACACGGACTGCCAGTGCTATGTGATGCGCTCTCAAAGAGTCGAGTTGTTTGGGAATGCAGCTCAAAATGGGTGGTAAATTCCATCTAAAGCTAAATATTGGCGAGAGACCGATAGCGAACAAGTACCGTGAGGGAAAGATGAAAAGCACTTTGGAAAGAGAGTTAAACAGTAC
>ASV_1103
AAAGAAACTAACAAGGATTCCCTCAGTAACGGCGAGTGAAGCGGGAAGAGCTCAAATTTGTAATCTGGGAGGCACAGCCTCTCCGAATTGTAAACTAAAGAGCCGCGTTCTGCGGCGCAGCCGGCGCACAAGTTCCTTGGAATAGGACATCACGGAGGGTGAGAATCCCGTCTGGGTGCCGGCGCGCGCTGCTGCACGATGCGGTCTCGACGAGTCGAGTTGTTTGGGAATGCAGCTCAAAATGGGTGGTAAATTTCATCTAAGGCTAAATACTGGCAAGAGACCGATAGCGAACAAGTACCGTGAGGGAAAGATGAAAAGAACTCTGAAAAGAGAGTTAAAAGTGC
>ASV_1104
GAAGAAAATAACAATGATTCCCCCAGTAGCGGCGAGTGAAGCGGGAAGAGCTCAGCTTTGGAAACCTGGGCGACTGGGTGTTGTAGAGTGGAGGCCGGTGGAGGCGGGGCAGGATGTCGTGTGAGTCTGCTGGAAAGCAGGGCCGCAGAGGGTGAGAGCCCCGTGAGGCGACGGACGGTCTCAGCCTAGCCAGCCGACGAGTCGGGTTGCTTGGGAATGCAGCCCAAAGGGGGTGGTAGATCGCACCAGAGGCTAAATATGGGCAAGAGACCGATAGCGAACAAGTACCGTGAGGGAAAGATGAAAAGGACCTTGGAAAGGGGGTGAAAAGGGT
>ASV_1105
AAAGAAACTAACAAGGATTCCCCTAGTAACGGCGAGTGAAGCGGGATGAGCTCAAATTTTAAATCTGGTAGTCTATTGGCTATCCGAATTGTAATCTAGAGAAGCATTTTCCGTGCTGGACCATGTACAAGTCTCCTGGAACGGAGCGTCATAGAGGGTGAGAATCCCGTACTTGATATGGACTACCAGTGCTTTGTGATGTGCTCTCAACGAGTCGAGTTGTTTGGGATTGCAGCTCAAAATGGGAGGTAAATTCCTTCTAAAGCTAAATATTGGCGAGAGACCGATAGCGAACAAGTACCGTGAGGGAAAGATGAAAAGAACTTTGAAAAGAGAGTTAAACAGTAC
>ASV_1106
AAAGAAACCAACAGGGATTGCCCTAGTAACGGCGAGTGAAGCGGCAACAGCTCAAATTTGAAATCTGGCCTCGGCCCGAGTTGTAATTTGTAGAGGATGCTTTTGGGCAGTCGCCGGTCTAAGTTCCTTGGAACAGGACGTCATAGAGGGTGAGAATCCCGTATGTGACCGGCAGGACACCCTCCGTAAAGCTCCTTCGACGAGTCGGGTTGTTTGGGAATGCAGCCCTAAATTGGAGGTAAATTTCTTCTAAAGCTAAATACCGGCCAGAGACCGATAGCGCACAAGTAGAGTGATCGAAAGATGAAAAGCACTTTGGAAAGAGAGTTAAAAAGCAC
>ASV_1107
AAAGAAACCAACAGGGATTGCCCCAGTAACGGCGAGTGAAGCGGCAACAGCTCAAATTTGAAATCTGGCTTCGGCCCGAGTTGTAATTTGTAGAGGATGCTTTTGGTGAGGTGCCTTCTGAGTTCCCTGGAACGGGACGCCAGAGAGGGTGAGAGCCCCGTATAGTCGGCCACCGATCCTCTGTAAAGCTCCTTCGACGAGTCGAGTAGTTTGGGAATGCTGCTCAAAATGGGAGGTATATCTCTTCTAAAGCTAAATATTGGCCAGAGACCGATAGCGCACAAGTAGAGTGATCGAAAGATGAAAAGCACTTTGAAAAGAGGGTTAAATAGCAC
>ASV_1108
AAAGAAACCAACAGGGATTGCCCTAGTAACGGCGAGTGAAGCGGCAACAGCTCAAATTTGAAATCTGGCGCAAGCCCGAGTTGTAATTTGTAGAGGATGCTTCTAGGTAGCGGCCGTTCTAAGTTCCTTGGAACAGGACGTCATAGAGGGTGAGAATCCCGTATGTGACCGGCACGCACCTTCTACGCAGCTCCTTCGACGAGTCGAGTTGTTTGGGAATGCAGCTCTAAATGGGAGGTAAATTTCTTCTAAAGCTAAATACCGGCTGGAGACCGATAGCGCACAAGTAGAGTGATCGAAAGATGAAAAGCACTTTGGAAAGAGAGTTAAAAAGCAC
>ASV_1109
CAAGAAACCAACAGGGATTGCCTTAGTAACGGCGAGTGAAGCGGCAATAGCTCAAATTTGAAATCTGGCGTCTTTGGGCGTCCGAGTTGTAATTTGTAGAGGATGTTTCGGTATTAGCATTAATCTAAGTTCCTTGGAACAGGACGTCGCAGAGGGTGAGAATCCCGTACGCGATTAGTTGCTTTTGCCATGTGAAACTCCTTCGACGAGTCGAGTTGTTTGGGAATGCAGCTCTAATTGGGAGGTAAATTTCTTCTAAAGCTAAATATTGGCCAGAGACCGATAGCGCACAAGTAGAGTGATCGAAAGATGAAAAGCACTTTGGAAAGAGAGTTAAAAAGTAC
>ASV_1110
AAAGAAACCAACAGGGATTGCCCTAGTAACGGCGAGTGAAGCGGCAACAGCTCAAATTTGAAATCTGGCCTCACGGTCCGAGTTGTAATTTGTAGAGGATGTTTCTGGCGACGTGCTTTCCGAGTTCCCTGGAACGGGACGCCATAGAGGGTGAGAGCCCCGTACGGTTATGCGCCTAGCCTCTGTGAAACTCCTTCGACGAGTCGAGTAGTTTGGGAATGCTGCTCTAAATGGGAGGTATACGTCTTCTAAAGCTAAATATAGGCCAGAGACCGATAGCGCACAAGTAGAGTGATCGAAAGATGAAAAGCACTTTGAAAAGAGGGTTAAATAGTAC
>ASV_1111
AAAGAAACCAACAGGGATTGCCTCAGTAACGGCGAGTGAAGCGGCAACAGCTCAAATTTGAAATCTGGCCTCTTCGGGGTCCGAGTTGTAATTTGTAGAGGATGTTTCGGGTACGGTCCGGGCTTAAATTTCTTGGAACAGAATGTCAGAGAGGGTGAGAATCCCGTCTGGAGTCCGCGACACGGCCTATGTGAAACTCCTTCGACGAGTCGAGTTGTTTGGGAATGCAGCTCTAAATGGGTGGTAAATTTCATCTAAAGCTAAATATTGGCCAGAGACCGATAGCGCACAAGTAGAGTGATCGAAAGATGAAAAGCACTTTGAAAAGAGAGTTAAACAGTAT
>ASV_1112
AAAGAAACTAACAAGGATTCCCCTAGTAACTGCGAGTGAAGCGGGAAAAGCTCAAATTTAAAAGCTGGCGGTCTTAGGCCGTCCGCGTTGTAATCTAGAGAAGTGTTATCCGCGCTGGACCGTGTACAAGTCTCCTGGAATGGAGCGTCATAGAGGGTGAGAATCCCGTCTTTGACACGGACTGCCAGGGCTTTGTGATGCGCTCTCAAAGAGTCGAGTTGTTTGGGAATGCAGCTCAAAATGGGTGGTAAATTCCATCTAAAGCTAAATATTGGCGAGAGACCGATAGCGAACAAGTACCGTGAGGGAAAGATGAAAAGAACTTTGGAAAGAGAGTTAAACAGTAC
>ASV_1113
AAAGAAACCAACAGGGATTGCCCTAGTAACGGCGAGTGAAGCGGCAACAGCTCAAATTTGAAATCTGGCCGCAAGGTCCGAGTTGTAATTTGTAGAGGATGCTTTTGGGCAGCCTTCCGGTCTAAGTTCCTTGGAACAGGACGTCATAGAGGGTGAGAATCCCGTATGTGACCGGTTTGGCACCCTACGTAAAGCTCCTTCGACGAGTCGGGTTGTTTGGGAATGCAGCCCTAAATGGGAGGTAAATTTCTTCTAAAGCTAAATACCGGCCAGAGACCGATAGCGCACAAGTAGAGTGATCGAAAGATGAAAAGCACTTTGGAAAGAGAGTTAAAAAGCAC
>ASV_1114
AAAGAAACCAACAGGGATTGCCCTAGTAACGGCGAGTGAAGCGGCAACAGCTCAAATTTGAAATCTGGCGTCTTCGGCGTCCGAGTTGTAATTTGTAGAGGATGCTTTTGGGTTGCCACCGGTCTAAGTTCCTTGGAACAGGACGTCATAGAGGGTGAGAATCCCGTATGTGACCGGAAGGGCGCCCTCCACAAAGCTCCTTCGACGAGTCGAGTTGTTTGGGAATGCAGCTCTAAATGGGAGGTAAATTTCTTCTAAAGCTAAATACCGGCCAGAGACCGATAGCGCACAAGTAGAGTGATCGAAAGATGAAAAGCACTTTGGAAAGAGAGTTAAAAAGCAC
>ASV_1115
AAAGAAACCAACAGGGATTGCCCTAGTAACGGCGAGTGAAGCGGCAACAGCTCAAATTTGAAATCTGGCCCCCTGCGGGGTCCGAGTTGTAATTTGTAGAGGGTGTTTCGGCGCGGTCCCCAGCCTAAGTTCCTTGGAACGGGACGTCATAGAGGGTGAGAACCCCGTATGCGGCTGGTGTGCCGTGCCATGTGAAACCCCTTCGACGAGTCGAGTTGTTTGGGAATGCAGCTCTAAATGGGAGGTATATTTCTTCTAAAGCTAAATACTGGCCAGAGACCGATAGCGCACAAGTAGAGTGATCGAAAGATGAAAAGCACTTTGGAAAGAGAGTCAAACAGCAC
>ASV_1116
AAAGAAACTAACAAGGATTCCCCTAGTAACGGCGAGTGAAGCGGGAATAGCTCAAATTTGAAATCTCTGGCAGCTATGTCAGCGAATTGTAGTTTAAAGATGCGTCTTCGGAGATGTAGTGAATTCAAGTTCTTTGGAACAAGACGTCATGGAGGGTGAGAATCCCGTTTATGATTCATTATGTCGACGTGTGAGTCGTTTTCTAAGAGTCGGTTTGTTTGGGAATGCAGACCAAAATGGGTGGTAAATACCATCTAAGGCTAAATATATGCGGGAGACCGATAGCGAACAAGTACCGTGAGGGAAAGATGAAAAGAACTTTGAAAAGAGAGTTAAAAAGTAC
>ASV_1117
AAAGAAACCAACAGGGATTGCCCCAGTAACGGCGAGTGAAGCGGCAACAGCTCAAATTTGAAATCTGGCCTCGGCCCGAGTTGTAATTTGTAGAGGAAGCTTCTGGTGCGGCGCCGTCCGAGTCTCCTGGAACGGAGCGCCATAGAGGGTGAGAGCCCCGTATGGACGGATGCCAAACCTGTGTGAAGCTCCTTCGACGAGTCGAGTAGTTTGGGAATGCTGCTCTAAATGGGAGGTAAATTCCTTCTAAAGCTAAATATTGGCCAGAGACCGATAGCGCACAAGTAGAGTGATCGAAAGATGAAAAGCACTTTGAAAAGAGGGTTAAACAGCAC
>ASV_1118
AAAGAAACTAACAAGGATTCCCCTAGTAACGGCGAGTGAAGCGGGAAGAGCTCAAATTTAAAATCTGGTAGGATCCCTACCCGAGTTGTAATTTAAAGAGGCGCTATCTGCGGCCAGTTGGGTGTCCAAGTCCCTTGGAATAGGGCATCACAGAGGGTGAGAATCCCGTCTGGGCATCTAGCTGGAGGCTGTATGAGGCGTTCTCGACGAGTCGAGTTGTTTGGGAATGCAGCTCTAAATGGGTGGTAAATTTCATCTAAGGCTAAATAATGGCAAGAGACCGATAGCGAACAAGTACCGTGAGGGAAAGATGAAAAGCACCTTGAAAAGGGAGTTAAATAGTGC
>ASV_1119
AAAGAAACTAACAAGGATTCCCTTAGTAGCGGCGAGCGAAGCGGGAAGAGTTCAAATTTGTAATCTGGCGTCTTTCAGGCGTCCGAGTTGTAATCTATAGAAGTGTTTTCTGTGCCGGACCATGTCTAAGTCCCTTGGAATAGGGTATCAAAGAGGGTGACAATCCCGTGCTTGACATGATTCCCGGTGCTCTGTGATACATTTTCTACGAGTCGAGTTGTTTGGGAATGCAGCTCTAAATGGGTGGTAAATTCCATCTAAAGCTAAATATTGGCGAGAGACCGATAGCGAACAAGTACCGTGAGGGAAAGATGAAAAGCACTTTGGAAAGAGAGTTAAACAGTAC
>ASV_1120
AAAGAAACTAACAAGGATTCCCCTAGTAACGGCGAGTGAAGAGGGAAAAGCTCAAATTTTGAATCTGACGTCTTTGGCGTCCGAGTTGTAATCTAGAGAAGTGTTTTCCGTACCGGACCGTGCACAAGTTCCCTGGAACGGGGCGTCATAGAGGGTGAGAATCCCGTATATGGCACGGACTCCCGGCACTCTGTGATACACTCTCAACGAGTCGAGTTGTTTGGGAATGCAGCTCAAAATGGGTGGTAAATTCCATCTAAAGCTAAATATAGGCGAGAGACCGATAGCGAACAAGTACCGTGAGGGAAAGATGAAAAGCACTTTGGAAAGAGAGTGAAACAGTAC
>ASV_1121
AAAGAAACCAACAGGGATTGCCCTAGTAACGGCGAGTGAAGCGGCAAAAGCTCAGATTTGGAATCTGGCGCCATTGTGGCGTCCGAGTTGTAGTCTGAAGAGGGGAATTCAAGTGTAGCTTTGGCTTAAGTTCCTTGGAACAGGACGTCATAGAGGGTGAGAACCCCGTTAATGGCCTTTGTCTTATGCTTATGTGAATCTCCTTCAATGAGTCGAGTTGTTTGGGAATGCAGCTCTAAATGGGTGGTAAATTCCATCTAAAGCTAAATACTGGCAAGAGACCGATAGCGCACAAGTAGAGTGATCGAAAGATGAAAAGAACTCTGAACAGAGAGTTAAATAGTAC
>ASV_1122
AAAGAAACTAACAAGGATTCCCCTAGTAACTGCGAGTGAAGCGGGATGAGCTCAAATTTAAAATCTGGCGTCTTCGGCGTCCGAGTTGTAATTTAGAGAAGTGTTTTCCGCGCCGGACCGTGTACAAGTCTCCTGGAACGGAGCGTCATAGAGGGTGAGAATCCCGTCTTTGACACGGACCCCCGGTGCTCTGTGATACACTCTCGAAGAGTCGAGTTGTTTGGGAATGCAGCTCAAAATGGGTGGTGAACTCCATCTAAAGCTAAATATTGGCGAGAGACCGATAGCGAACAAGTACCGTGAGGGAAAGATGAAAAGCACTTTGGAAAGAGAGTGAAATAGTAC
>ASV_1123
AAAGAAACCAACAGGGATTGCCTTAGTAACGGCGAGTGAAGCGGCAACAGCTCAAATTTGAAATCTGGCTCTTTCAGGGTCCGAGTTGTAATTTGCAGAGGGCGCTTTGGTGTTAGTAGCGGTCCAAGTTCCTTGGAACAGGACGTCACAGAGGGTGAGAATCCCGTACGTGGTCGCTAACTCTCACCGTGTAAAGCCCCTTCGACGAGTCGAGTTGTTTGGGAATGCAGCTCTAAATGGGAGGTAAATTTCTTCTAAAGCTAAATACTGGCCAGAGACCGATAGCGCACAAGTAGAGTGATCGAAAGATGAAAAGCACTTTGGAAAGAGAGTCAAACAGCAC
>ASV_1124
AAAGAAACCAACAGGGATTGCCTCAGTAACGGCGAGTGAAGCGGCAACAGCTCAAATTTGAAAGCTGGCTCCTCTGGGGCCCGCATTGTAATTTGTAGAGGATGCTTCGGGCGCGGCTCCGGTCTAAGTTCTCTGGAACGAGACGTCATAGAGGGTGAGAATCCCGTATGTGACCGGCGGCCTGTGCCCATGTGAAGCTCCTTCGACGAGTCGAGTTGTTTGGGAATGCAGCTCAAAATGGGTGGTGTACTCCATCTAAAGCTAAATATTGGCCAGAGACCGATAGCGCACAAGTAGAGTGATCGAAAGATGAAAAGCACTTTGGAAAGAGAGTTAAACAGTAC
>ASV_1125
AAAGAAACCAACAGGGATTGCCCTAGTAACGGCGAGTGAAGCGGCAACAGCTCAAATTTGAAATCTGGCTCTTTTAGGGTCCGAGTTGTAATTTGCAGAGGGCGCTTTGGCATTGGCAGCGGTCCAAGTTCTTTGGAACAGGACGTCACAGAGGGTGAGAATCCCGTACGTGGTCGCTATCCTTTGCCGTGTAAAGCCCCTTCGACGAGTCGAGTTGTTTGGGAATGCAGCTCTAAATGGGAGGTAAATTTCTTCTAAAGCTAAATACTGGCCAGAGACCGATAGCGCACAAGTAGAGTGATCGAAAGATGAAAAGCACTTTGGAAAGAGAGTCAAATAGCAC
>ASV_1126
GGCAACAGAACATAACGCAGACCGCATGAGCTTGCGGACACGCTTCTTCTCCTTGAAGATCACAGCGCTGACAAGATACGCATACTCCTCATCGAGCGCCTGGGTGCGCTGCAGCACGCGCTCAATCTGTGGGCATAAGGCCGTGTGCCATATCACGATGATGACTCGACCTTGCTGATAAAAGCAGACATGACTTTGACCAGCGGTGAAAATGGGACAAACTCGTCAATCTGACCCTCGCGAGAAGAGCCCTGTGAAGTGTGACCATAGCAACCATGAAGCTCTCAGCACATACATCGCCATA
>ASV_1127
AAAGAAACTAACAAGGATTCCCCTAGTAACTGCGAGTGAAGCGGGAAAAGCTCAAATTTAAAATCTGGCGGTTCCACCGTCCGAGTTGTAATTTAGAGAAGTGTTATCCGCGCTGGACCGTGTACAAGTCTCCTGGAATGGAGCGTCATAGAGGGTGAGAATCCCGTCTTTGACACGGACTACCAGGGCATTGTGATGCGCTCTCAAAGAGTCGAGTTGTTTGGGATTGCAGCTCAAAATGGGTGGTAAATTCCATCTAAAGCTAAATATTGGGGAGAGACCGATAGCGAACAAGTACCGTGAGGGAAAGATGAAAAGAACTTTGGAAAGAGAGTTAAACAGTAC
>ASV_1128
AAAGAAACTAACAAGGATTCCCCTAGTAACGGCGAGTGAAGCGGGAAAAGCTCAAATTTAAAATCTGGCTGTCTTAGGCGGTCCGAGTTGTAATCTGAAGAAGTGTTTTCTGCGCTGGACCGTATACAAGTCTCTTGGAATAGAGCGTCATAGAGGGTGAGAATCCCGTCTTTGATACGGACTACCAGGGCTATATGATACACTCTCAAAGAGTCGAGTTGTTTGGGAATGCAGCTCAAAATGGGTGGTAAATTCCATCTAAAGCTAAATACAGGCGAGAGACCGATAGCGAACAAGTACCGTGAGGGAAAGATGAAAAGCACTTTGGAAAGAGAGTTAAACAGTAC
>ASV_1129
AAAGAAACTAACAAGGATTCCCCTAGTAACTGCGAGTGAAGCGGGAAAAGCTCAAATTTAAAATCTGGTAGTCTTTGGCTGCCCGAGTTGTAATCTAGAGAAGCGTTATCCGCGCTGGACCGTGTATAAGTCTCCTGGAATGGAGCGTCATAGAGGGTGAGAATCCCGTCTTTAACACGGACTACCAGGGCTTTGTGATGCGCTCTCAAAGAGTCGAGTTGTTTGGGAATGCAGCTCTAAATGGGTGGTAAATTCCATCTAAAGCTAAATATTGGCGAGAGACCGATAGCGAACAAGTACCGTGAGGGAAAGATGAAAAGAACTTTGGAAAGAGAGTTAAACAGTAC
>ASV_1130
AAAGAAACCAACAGGGATTGCCCTAGTAACGGCGAGTAAAGCAGCAACAGCTCAAATTTGAAATCTAGCTCTTTTAGAGTCCAAGTTGTAATTTGCAGAGGGCGCTTTGGCGTTAGCAGCAGTCCAAGTTCCTTGGAACAGGACGTCACAGAGGGTGAGAATCCCGTACGTAGTTGCTAACCTTCGCCGTGTAAAGCCCCTTCGACGAGTCAAGTTGTTTAGGAATGCAGCTCTAAATAGGAGGTAAATTTCTTCTAAAGCTAAATACTGGCCAGAGACCGATAGCGCACAAGTAGAGTAATCAAAAGATAAAAAGCACTTTGGAAAGAGAGTCAAATAGCAC
>ASV_1131
AAAGAAACCAACAGGGATTGCCTCAGTAACGGCGAGTGAAGCGGCAACAGCTCAAATTTGAAATCTGGCTCTTTCAGGGTCCGAGTTGTAATTTGTAGAAGATGCTTCGAGTTTTGGCCCGGTCTAAGTTCCTTGGAACAGGACGTCATAGAGGGTGAGAATCCCGTATGTGACTGGTGCTCTTGCTCATGTGAAGCTCTTTCGACGAGTCGAGTTGTTTGGGAATGCAGCTCAAAATGGGTGGTATATTTCATCTAAAGCTAAATATTGGCCAGAGACCGATAGCGCACAAGTAGAGTGATCGAAAGATGAAAAGCACTTTGGAAAGAGAGTTAAACAGTAC
>ASV_1132
AAAGAAACCAACAGGGATTGCCCTAGTAACGGCGAGTGAAGCGGCAACAGCTCAAATTTGAAATCTGGCGCTTGCGTCCGAGTTGTAATTTGTAGAGGATGCTTTTAGGCAGCCACCGGTCTAAGTTCCTTGGAACAGGACGTCATAGAGGGTGAGAATCCCGTATGTGACCGGAAAGGCACCTTCTGTAAAGCTCCTTCGACGAGTCGAGTTGTTTGGGAATGCAGCTCTAAATGGGAGGTAAATTTCTTCTAAAGCTAAATACCGGCGAGAGACCGATAGCGCACAAGTAGAGTGATCGAAAGATGAAAAGCACTTTGGAAAGAGAGTTAAAAAGCAC
>ASV_1133
AAAGAAACTAACAAGGATTCCCCTAGTAACTGCGAGTGAAGCGGGAAAAGCTCAAATTTAAAATCTGGCGGCCTCCGGTTGTCCGAGTTGTAGTCTGGAGAAGTGTTTTCCGCGTCGGACCGTGTATAAGTTTCCTGGAACGGAGCGTCATAGAGGGTGAGAATCCCGTCTTTGACACGGACTGCCGATGCTTTGTGATGCGCTCTCGAAGAGTCGAGTTGTTTGGGAATGCAGCTCAAAATGGGTGGTGAATTCCATCTAAAGCTAAATATTGGCGAGAGACCGATAGCGAACAAGTACCGTGAGGGAAAGATGAAAAGCACTTTGGAAAGAGAGTTAAACAGTAC
>ASV_1134
AAAGAAACCAACAGGGATTGCCTCAGTAACGGCGAGTGAAGCGGCAACAGCTCAAATTTGAAATCTGGCCCTTGGGTCCGAGTTGTAATTTGTAGAGGGTGCTTCGGGTGCGGCCCGGTCTAAGTTCCTTGGAACAGGACGTCACAGAGGGTGAGAATCCCGTACGTGACCGGACGCCAACCCCATGTGAAGCCCCTTCGACGAGTCGAGTTGTTTGGGAATGCAGCTCTAAATAGGTGGTAAATTTCATCTAAAGCTAAATACCGGCCAGAGACCGATAGCGCACAAGTAGAGTGATCGAAAGATGAAAAGCACTTTGGAAAGAGAGTTAAACAGTAC
>ASV_1135
[truncated: 238,988 more chars]
